# Supplementary material for: QualitySNP: a pipeline for detecting single nucleotide polymorphisms and insertions/deletions in EST data from diploid and polyploid species
Source: BMC Bioinformatics. 2006 Oct 9;7:438. doi: 10.1186/1471-2105-7-438 (PMC1618865; doi:10.1186/1471-2105-7-438)
Supplement: Additional file 1 — QualitySNP. The source code of QualitySNP; The file is unpacked by using the command "gunzip QualitySNP.tar.gz", and then use "tar -xvf QualitySNP.tar" on a Unix/Linux computer. [file 1471-2105-7-438-S1.gz]

Archive with 39 entries (35 files):
- QualitySNPdir
- QualitySNPdir/database
- QualitySNPdir/database/dbcreater.sql
- QualitySNPdir/database/dataload.sql
- QualitySNPdir/database/dbcreaterQ.sql
- QualitySNPdir/database/README
- QualitySNPdir/website
- QualitySNPdir/website/checkdb.inc
- QualitySNPdir/website/db1.inc
- QualitySNPdir/website/fun.inc
- QualitySNPdir/website/fun2.inc
- QualitySNPdir/website/help.html
- QualitySNPdir/website/search.php
- QualitySNPdir/website/searchdb.php
- QualitySNPdir/website/pictures
- QualitySNPdir/website/pictures/alignment.bmp
- QualitySNPdir/website/pictures/allcontigswithSNPs.bmp
- QualitySNPdir/website/pictures/blockandpattern.bmp
- QualitySNPdir/website/pictures/functionsnpmicroarry.bmp
- QualitySNPdir/website/pictures/Thumbs.db
- QualitySNPdir/website/README
- QualitySNPdir/COPYING
- QualitySNPdir/Getalignmentinfo
- QualitySNPdir/Getalignmentinfoqual
- QualitySNPdir/GetavailESTqual.c
- QualitySNPdir/Getavailcontigqual.c
- QualitySNPdir/Getavailcontigseq.c
- QualitySNPdir/GetnonsySNPfasty.c
- QualitySNPdir/Getsnpindexcontig.c
- QualitySNPdir/LICENSE
- QualitySNPdir/Makefile
- QualitySNPdir/QSNP_manual.pdf
- QualitySNPdir/QualitySNP.c
- QualitySNPdir/QualitySNP.h
- QualitySNPdir/QualitySNPqual.c
- QualitySNPdir/QualitySNPqual.h
- QualitySNPdir/Transfersnpfasta.c
- QualitySNPdir/Getsnpindexcontigqual.c
- QualitySNPdir/QualitySNPpipeline
