# Supplementary material for: QualitySNP: a pipeline for detecting single nucleotide polymorphisms and insertions/deletions in EST data from diploid and polyploid species
Source: BMC Bioinformatics. 2006 Oct 9;7:438. doi: 10.1186/1471-2105-7-438 (PMC1618865; doi:10.1186/1471-2105-7-438)
Supplement: Additional file 1 — QualitySNP. The source code of QualitySNP; The file is unpacked by using the command "gunzip QualitySNP.tar.gz", and then use "tar -xvf QualitySNP.tar" on a Unix/Linux computer. [file 1471-2105-7-438-S1.gz › QualitySNPdir/database/dbcreater.sql]

#      Copyright (C) 2006  Jifeng Tang                                                  #

#       This program is free software; you can redistribute it and/or                   #
# 	modify it under the terms of the GNU General Public License                     #
#       as published by the Free Software Foundation; either version 2                  #
#       of the License, or (at your option) any later version.                          #

#       This program is distributed in the hope that it will be useful,                 #
#       but WITHOUT ANY WARRANTY; without even the implied warranty of                  #
#       MERCHANTABILITY or FITNESS FOR A PARTICULAR PURPOSE.  See the                   #
#       GNU General Public License for more details.                                    #

#       You should have received a copy of the GNU General Public License               #
#       along with this program; if not, write to the Free Software                     #
#       Foundation, Inc., 51 Franklin Street, Fifth Floor, Boston, MA  02110-1301, USA. #

#########################################################################################
drop database testdb;
create database testdb;
use testdb;
create table est
(
contigid varchar(15) not NULL,
gbid varchar(20) not NULL primary key,
specie	varchar(25)  default NULL,
tissue varchar(60) default NULL,
unigene	varchar(15) default NULL,
hapid	smallint default 0,
estseq text,
funest text
);
create table contigorf
(
contigid varchar(15) not null primary key,
fastyhit smallint default 0,
hitstart int default 0,
hitstop int default 0,
cstart int default 0,
cstop int default 0,
orf smallint default 0
);
create table snpcontig
(
contigid varchar(15) not null primary key,
availest smallint default 0,
diff  float default 0.0,
unigene  varchar(30),
hapnum smallint default 0,
ahapnum smallint default 0,
blocknum smallint default 0,
patternnum smallint default 0,
rsnp smallint default 0,
tsnp smallint default 0,
esnp smallint default 0,
perseq text,
unperseq text
);
create table contigindex
(
contigid varchar(15) not null primary key,
estnum smallint default 0,
psnp  smallint default 0
);
create table snpindex
(
contigid varchar(15) not null,
trueloci int default 0,
snptype char(2) not NULL,
confidencescore smallint default 0,
majorhap float default 0.0,
minorhap float default 0.0,
interintra tinyint default 0,
snpsign tinyint default 0,
blockid smallint default 0,
patternid smallint default 0
);
create table nssnpx
(
contigid varchar(15) not null,
trueloci int default 0,
snptype char(2) not NULL,
tagloci smallint default 0,
snpseq1 char(25) not NULL,
snpseq2 char(25) not NULL,
protein1 char(7) not NULL,
protein2 char(7) not NULL
);
create table ssnpx
(
contigid varchar(15) not null,
trueloci int default 0,
snptype char(2) not NULL,
tagloci smallint default 0,
snpseq1 char(25) not NULL,
snpseq2 char(25) not NULL,
protein char(7) not NULL
);
create table nssnpc
(
contigid varchar(15) not null,
trueloci int default 0,
snptype char(2) not NULL,
tagloci smallint default 0,
snpseq1 char(25) not NULL,
snpseq2 char(25) not NULL,
protein1 char(7) not NULL,
protein2 char(7) not NULL
);
create table ssnpc
(
contigid varchar(15) not null,
trueloci int default 0,
snptype char(2) not NULL,
tagloci smallint default 0,
snpseq1 char(25) not NULL,
snpseq2 char(25) not NULL,
protein char(7) not NULL
);
create table utrsnp
(
 contigid varchar(15) not null,
 trueloci int default 0,
 snptype char(2) not NULL,
 snptag smallint default 0
);
create table indelsnp
(
 contigid varchar(15) not null,
 trueloci int default 0,
 snptype char(2) not NULL
);
create table snpmicro
(
 contigid varchar(15) not NULL,
 trueloci int default 0,
 snptype char(2) not NULL,
 revsnptype char(2) not NULL,
 snpseq1 char(25) not NULL,
 snpseq2 char(25) not NULL,
 revsnpseq1 char(25) not NULL,
 revsnpseq2 char(25) not NULL
 );
create table snptag
(
 contigid varchar(15) not NULL,
 trueloci int default 0,
 snptype char(2) not NULL,
 snptag smallint default 0
);
grant select,insert,update,delete on testdb.* to jifeng@137.224.52.224 identified by 'tang123456';
grant select on testdb.* to commonuser@137.224.52.224 identified by 'common123';
