# Supplementary material for: QualitySNP: a pipeline for detecting single nucleotide polymorphisms and insertions/deletions in EST data from diploid and polyploid species
Source: BMC Bioinformatics. 2006 Oct 9;7:438. doi: 10.1186/1471-2105-7-438 (PMC1618865; doi:10.1186/1471-2105-7-438)
Supplement: Additional file 1 — QualitySNP. The source code of QualitySNP; The file is unpacked by using the command "gunzip QualitySNP.tar.gz", and then use "tar -xvf QualitySNP.tar" on a Unix/Linux computer. [file 1471-2105-7-438-S1.gz › QualitySNPdir/database/dataload.sql]

#      Copyright (C) 2006  Jifeng Tang                                                  #

#       This program is free software; you can redistribute it and/or                   #
# 	modify it under the terms of the GNU General Public License                     #
#       as published by the Free Software Foundation; either version 2                  #
#       of the License, or (at your option) any later version.                          #

#       This program is distributed in the hope that it will be useful,                 #
#       but WITHOUT ANY WARRANTY; without even the implied warranty of                  #
#       MERCHANTABILITY or FITNESS FOR A PARTICULAR PURPOSE.  See the                   #
#       GNU General Public License for more details.                                    #

#       You should have received a copy of the GNU General Public License               #
#       along with this program; if not, write to the Free Software                     #
#       Foundation, Inc., 51 Franklin Street, Fifth Floor, Boston, MA  02110-1301, USA. #

#########################################################################################
use testdb;
load data infile '/home/geninf/jifeng/biosoft/testQualitySNP/snpdb/snpcontigdata' into table snpcontig  FIELDS TERMINATED BY '|';
load data infile '/home/geninf/jifeng/biosoft/testQualitySNP/snpdb/estdata' into table est  FIELDS TERMINATED BY '|';
load data infile '/home/geninf/jifeng/biosoft/testQualitySNP/snpdb/contigindexdata' into table contigindex  FIELDS TERMINATED BY '|';
load data infile '/home/geninf/jifeng/biosoft/testQualitySNP/snpdb/snpindexdata' into table snpindex  FIELDS TERMINATED BY '|';
load data infile '/home/geninf/jifeng/biosoft/testQualitySNP/snpdb/allsnpmicro' into table snpmicro FIELDS TERMINATED BY '|';

#load data infile '/home/geninf/jifeng/biosoft/testQualitySNP/snpdb/contigorfdata' into table contigorf  FIELDS TERMINATED BY '|';
#load data infile '/home/geninf/jifeng/biosoft/testQualitySNP/snpdb/ssnpfastydata' into table ssnpx  FIELDS TERMINATED BY '|';
#load data infile '/home/geninf/jifeng/biosoft/testQualitySNP/snpdb/nssnpfastydata' into table nssnpx  FIELDS TERMINATED BY '|';
#load data infile '/home/geninf/jifeng/biosoft/testQualitySNP/snpdb/ssnpcodingdata' into table ssnpc  FIELDS TERMINATED BY '|';
#load data infile '/home/geninf/jifeng/biosoft/testQualitySNP/snpdb/nssnpcodingdata' into table nssnpc  FIELDS TERMINATED BY '|';
#load data infile '/home/geninf/jifeng/biosoft/testQualitySNP/snpdb/utrsnpdata' into table utrsnp  FIELDS TERMINATED BY '|';
#load data infile '/home/geninf/jifeng/biosoft/testQualitySNP/snpdb/indelsnpdata' into table indelsnp  FIELDS TERMINATED BY '|';
