# Supplementary material for: QualitySNP: a pipeline for detecting single nucleotide polymorphisms and insertions/deletions in EST data from diploid and polyploid species
Source: BMC Bioinformatics. 2006 Oct 9;7:438. doi: 10.1186/1471-2105-7-438 (PMC1618865; doi:10.1186/1471-2105-7-438)
Supplement: Additional file 1 — QualitySNP. The source code of QualitySNP; The file is unpacked by using the command "gunzip QualitySNP.tar.gz", and then use "tar -xvf QualitySNP.tar" on a Unix/Linux computer. [file 1471-2105-7-438-S1.gz › QualitySNPdir/website/fun.inc]

<?
#      Copyright (C) 2006  Jifeng Tang                                                  #

#       This program is free software; you can redistribute it and/or                   #
# 	modify it under the terms of the GNU General Public License                     #
#       as published by the Free Software Foundation; either version 2                  #
#       of the License, or (at your option) any later version.                          #

#       This program is distributed in the hope that it will be useful,                 #
#       but WITHOUT ANY WARRANTY; without even the implied warranty of                  #
#       MERCHANTABILITY or FITNESS FOR A PARTICULAR PURPOSE.  See the                   #
#       GNU General Public License for more details.                                    #

#       You should have received a copy of the GNU General Public License               #
#       along with this program; if not, write to the Free Software                     #
#       Foundation, Inc., 51 Franklin Street, Fifth Floor, Boston, MA  02110-1301, USA. #

#########################################################################################
?>
<?
 function showbasicinfo($contigid,$estnum)
 {
    $query = "select availest,hapnum,ahapnum,diff from  snpcontig where contigid ='$contigid'";
    $result1=mysql_query($query);
    check_mysql();
    $row = mysql_fetch_row($result1);
    if($row)
    {
    	 $aest= $row[0];
         $hapnum = $row[1];
         $ahapnum = $row[2];
	 $diff =$row[3];
    }
    mysql_free_result($result1);
    echo "<font face=Arial color=blue>Contig<font face=Arial color=crimson>".$contigid."</font> with <font color=green>".$estnum."</font> est and <font color=green>".$aest."</font> available ESTs,<font color=red>".$hapnum."</font> haptypes and <font color=red>".$ahapnum."</font> available haplotype with D-value:</font><font color=darkpurple><b>".$diff."</font><br>";
}
?>

<?
function showbasicorfinfo($contigid)
{
	  $query = "select contigid,fastyhit,hitstart,hitstop,cstart,cstop,orf from contigorf where contigid ='$contigid'";
    $result1=mysql_query($query);
    check_mysql();
    $num = mysql_num_rows($result1);
    if($num>0)
    {
    	   $col = mysql_num_fields($result1);
         check_mysql();
         ?>
 <table border=1>
<tr>
    <?for ($i=0;$i<$col;$i++) { ?>
        <td><font face=Arial color=darkred><?=mysql_field_name($result1,$i);?></font></td>
    <?} ?>
</tr>
<?
 while ($rowss = mysql_fetch_row($result1)) {?>
  <tr>
  <? for ($j=0;$j<$col;$j++) {?>
     <td><font face=Arial color=blue><?=$rowss[$j];?></font></td>
   <? } ?>
  </tr>
<? } ?>
</table>
<?    mysql_free_result($result1);
       //get snp info
    $query = "select snptype from nssnpx where contigid ='$contigid'";
    $result1=mysql_query($query);
    check_mysql();
    $nssnpxnum = mysql_num_rows($result1);
    mysql_free_result($result1);
    $query = "select snptype from nssnpc where contigid ='$contigid'";
    $result1=mysql_query($query);
    check_mysql();
    $nssnpcnum = mysql_num_rows($result1);
    mysql_free_result($result1);
    $query = "select snptype from ssnpx where contigid ='$contigid'";
    $result1=mysql_query($query);
    check_mysql();
    $ssnpxnum = mysql_num_rows($result1);
    mysql_free_result($result1);
    $query = "select snptype from ssnpc where contigid ='$contigid'";
    $result1=mysql_query($query);
    check_mysql();
    $ssnpcnum = mysql_num_rows($result1);
    mysql_free_result($result1);
    echo "<font face=Arial color=blue>Contig</font><font face=Arial color=red>".$contigid."</font>";
    echo "<font face=Arial color=blue> with </font><font face=Arial color=red>".$nssnpxnum."</font><font face=Arial color=blue> non-synonymous SNP in hit region, </font>";
    echo "<font face=Arial color=red>".$nssnpcnum."</font><font face=Arial color=blue> non-synonymous SNP in coding region not in hit region, </font>";
    echo "<font face=Arial color=red>".$ssnpxnum."</font><font face=Arial color=blue> synonymous SNP in hit region, </font>";
    echo "<font face=Arial color=red>".$ssnpcnum."</font><font face=Arial color=blue> synonymous SNP in coding region not in hit region</font><br>";
    }else
    {
    	   echo "<font face=Arial color=blue>Contig</font><font face=Arial color=darkred>".$contigid."</font><font face=Arial color=blue> without hit protein sequences</font><br>";
    	   mysql_free_result($result1);
    }

} ?>
<?
function showallsnponecontig($contigid)
{
   //$query = "select trueloci,snptype,majorhap,minorhap,interintra,confidencescore from  snpindex where contigid ='$contigid'";
   $query = "select * from snpindex where contigid = '$contigid'";
   $result1=mysql_query($query);
   check_mysql();

   $i=0;
   $more =0;
   while ($row = mysql_fetch_row($result1))
   {
                $snploci[$i]=$row[1];
                $snptype[$i]=$row[2];
		$majorhap[$i]=$row[4];
		$minorhap[$i]=$row[5];
		$interintra[$i]=$row[6];
		$coscore[$i]=$row[3];

		if($row[10])
		{
                      $more =1;
		      $fristaver[$i] = $row[8];
		      $secondaver[$i] = $row[9];
		      $smalleraver[$i] = $row[10];
		}
		 $i++;
   }//end while
   mysql_free_result($result1);
  $tsnp =$i; //get true snp num
  ?>
<table border=1>
<tr>
   <td><font face=Arial color=blue>SNP loci</font></td>
    <?for ($i=0;$i<$tsnp;$i++) { ?>
        <td><font face=Arial color=red><?=$snploci[$i]; ?></font></td>
    <?} ?>
</tr>
<tr>
  <td><font face=Arial color=blue>SNP type</font></td>
  <?  for($i=0;$i<$tsnp;$i++) { ?>
  <td>
  	<?
  	 for($j=0;$j<2;$j++)
      switch($snptype[$i][$j])
      {
     	  case "A":
     	           echo "<font face=Arial color=red><b>".$snptype[$i][$j]."</font></b>";
     	           break;
     	  case "C":
     	           echo "<font face=Arial color=orange><b>".$snptype[$i][$j]."</font></b>";
     	           break;
      	  case "T":
     	           echo "<font face=Arial color=purple><b>".$snptype[$i][$j]."</font></b>";
     	           break;
     	  case "G":
     	           echo "<font face=Arial color=black><b>".$snptype[$i][$j]."</font></b>";
     	           break;
          case "-":
     	          echo "<font face=Arial color=cyan><b>".$snptype[$i][$j]."</font></b>";
     	          break;
      }
   ?>
   </td>
 <? } ?>
 </tr>
 <tr>
   <td><font face=Arial color=blue>Major allele haplotype</font></td>
    <?for ($i=0;$i<$tsnp;$i++) { ?>
        <td><font face=Arial color=red><?=$majorhap[$i]; ?></font></td>
    <?} ?>
</tr>
<tr>
   <td><font face=Arial color=blue>Minor allele haplotype</font></td>
    <?for ($i=0;$i<$tsnp;$i++) { ?>
        <td><font face=Arial color=red><?=$minorhap[$i]; ?></font></td>
    <?} ?>
</tr>
<tr>
   <td><font face=Arial color=blue>Confidence Score</font></td>
    <?for ($i=0;$i<$tsnp;$i++) { ?>
        <td><font face=Arial color=red><?=$coscore[$i]; ?></font></td>
    <?} ?>
</tr>
<tr>
   <td><font face=Arial color=blue>Inter- or Intra SNP</font></td>
    <?for ($i=0;$i<$tsnp;$i++) { ?>
        <td><font face=Arial color=red><?=$interintra[$i]; ?></font></td>
    <?} ?>
</tr>
<?
  if($more ==1)
  { ?>
 <tr>
   <td><font face=Arial color=blue>Aver qual score of major allele</font></td>
    <?for ($i=0;$i<$tsnp;$i++) { ?>
        <td><font face=Arial color=red><?=$fristaver[$i]; ?></font></td>
    <?} ?>
</tr>
<tr>
   <td><font face=Arial color=blue>Aver qual score of minor allele </font></td>
    <?for ($i=0;$i<$tsnp;$i++) { ?>
        <td><font face=Arial color=red><?=$secondaver[$i]; ?></font></td>
    <?} ?>
</tr>
<tr>
   <td><font face=Arial color=blue>SNP quality score</font></td>
    <?for ($i=0;$i<$tsnp;$i++) { ?>
        <td><font face=Arial color=red><?=$smalleraver[$i]; ?></font></td>
    <?} ?>
</tr>
 <? }
?>
</table>
<?
 echo "<font face=Arial color=black><b>Note1: 2 is for inter-SNP and 1 is for intra-SNP</font></b><br>";
 if($more ==1)
 {
 echo "<font face=Arial color=black><b>Note2: SNP quality score is the smaller  of avarage quality score of major and minor allele</font></b><br>";
 echo "<font face=Arial color=black><b>Note3: -1 of quality score is for deletions</font></b>";
 }
 ?>
<?} ?>
 <?
function showestfun($contigid)
{
    $query = "select hapnum,ahapnum from  snpcontig where contigid ='$contigid'";
    $result1=mysql_query($query);
    check_mysql();
    $row = mysql_fetch_row($result1);
    if($row)
    {
         $hapnum = $row[0];
         $ahapnum = $row[1];
    }
    mysql_free_result($result1);

   $query = "select hapid,gbid,specie,tissue,unigene,funest from est where contigid ='$contigid'";
   $result1=mysql_query($query);
   check_mysql();
   $col = mysql_num_fields($result1);
   check_mysql();
   $i=0;
   while ($row = mysql_fetch_row($result1))
   {
                $hapid[$i] = $row[0];
                $estgbid[$i]=$row[1];
                $specie[$i] =$row[2];
		$tissue[$i] =$row[3];
                $unigeneid[$i] =$row[4];
                $estfun[$i]= $row[5];
                $i++;
  }//end while
  $estnum =$i;
	 ?>
<table border=1>
<tr>
    <?for ($i=0;$i<$col;$i++) { ?>
<td><font face=Arial color=darkred><?=mysql_field_name($result1,$i);?></font></td>
    <? } ?>
</tr>
<?  mysql_free_result($result1);
   for($i=1;$i<=$ahapnum;$i++)
   {
   	for($j=0;$j<$estnum;$j++)
          if($hapid[$j]== $i)
          { ?>
<tr>
<? echo "<td><font face=Arial color=red>".$hapid[$j]."</font></td>";?>
<td><font face=Arial color=darkblue><?=$estgbid[$j];?></font></td>
<td><font face=Arial color=darkblue><?=$specie[$j];?></font></td>
<td><font face=Arial color=darkblue><?=$tissue[$j];?></font></td>
<td><font face=Arial color=darkblue><?=$unigeneid[$j];?></font></td>
<td><font face=Arial color=darkblue><?=$estfun[$j];?></font></td>
</tr>
    <?      } //end if hapid  ,next blank line to sperate?>
 <?  }//end for  ?>

<?
   for($i=$ahapnum+1;$i<=$hapnum;$i++)
   {
   	 for($j=0;$j<$estnum;$j++)
          if($hapid[$j]== $i)
           {  ?>
<tr>
<?echo "<td><font face=Arial color=blue>".$hapid[$j]."</font></td>";?>
<td><font face=Arial color=blue><?=$estgbid[$j];?></font></td>
<td><font face=Arial color=blue><?=$specie[$j];?></font></td>
<td><font face=Arial color=darkblue><?=$tissue[$j];?></font></td>
<td><font face=Arial color=blue><?=$unigeneid[$j];?></font></td>
<td><font face=Arial color=blue><?=$estfun[$j];?></font></td>
</tr>
<?           } ?>

  <? }//end for ?>

<?
   for($j=0;$j<$estnum;$j++)
       if($hapid[$j]== 0)
       {  ?>
<tr>
<?echo "<td><font face=Arial color=gray>".$hapid[$j]."</font></td>";?>
<td><font face=Arial color=gray><?=$estgbid[$j];?></font></td>
<td><font face=Arial color=gray><?=$specie[$j];?></font></td>
<td><font face=Arial color=darkblue><?=$tissue[$j];?></font></td>
<td><font face=Arial color=gray><?=$unigeneid[$j];?></font></td>
<td><font face=Arial color=gray><?=$estfun[$j];?></font></td>
</tr>
<?      } //end if?>
</table>

<? }//end fun showestfun ?>

<?
function showalignment($contigid,$estnum)
{
	  $query = "select hapnum,ahapnum,perseq,unperseq from  snpcontig where contigid ='$contigid'";
    $result1=mysql_query($query);
    check_mysql();
    $row = mysql_fetch_row($result1);
    if($row)
    {
         $hapnum = $row[0];
         $ahapnum = $row[1];
         $perseq = $row[2];
         $unperseq =$row[3];
    }
    mysql_free_result($result1);
  //read snpindex to snploci
   $query = "select trueloci,snptype from  snpindex where contigid ='$contigid'";
   $result1=mysql_query($query);
   check_mysql();
   $i=0;
   while ($row = mysql_fetch_row($result1))
   {
                $snploci[$i]=$row[0];
                $i++;
   }//end while
   mysql_free_result($result1);
  $tsnp =$i; //get true snp num
   //show perfect and unperfect contig
   echo "<font color=red>contig sequence without * inserted</font><br>";
   echo "<font color=green>".$perseq."</font><br>";
   echo "<font color=red>contig sequence with * inserted</font><br>";
   echo "<font color=blue>".$unperseq."</font><br>";
   echo "<hr>";
   //show the num
   for($i=1;$i<=strlen($unperseq);$i++)
      if($i==1)
            echo "<font color=red>".$i."........</font>";
       elseif($i%10==0)
       {
       	  echo  "<font color=red>".$i."</font>";
       	  if($i<100)
       	     for($j=1;$j<9;$j++)
               echo ".";
          elseif($i<1000)
             for($j=1;$j<8;$j++)
               echo ".";
          else
             for($j=1;$j<7;$j++)
               echo ".";       
       }	  
  echo "<br>";      
  //chect est to get estseq
   $query = "select gbid,specie,tissue,unigene,hapid,estseq from est where contigid ='$contigid'";
   $result1=mysql_query($query);
   check_mysql();
   $i=0;
   while ($row = mysql_fetch_row($result1)) 
   {
                $estname[$i]=$row[0].'|'.$row[1].'|'.$row[2].'|'.$row[3];
                $hapid[$i] = $row[4];
                $estseq[$i]= $row[5];
                $i++;   
	 }//end while
   mysql_free_result($result1);  
       
  //show est seq
   for($i=1;$i<=$ahapnum;$i++)
   {
   	    for($j=0;$j<$estnum;$j++)
          if($hapid[$j]== $i)
          {
             echo "<font color=blackorange>".$estname[$j]."</font><br>";
             //echo "<font color=blackorange>".$estseq[$j]."</font><br>";
             
             for($k =0;$k<strlen($estseq[$j]);$k++)
             {
             	   $m =0;
             	   $sign =0;
             	   while($m <$tsnp)
                 {   
                 	 if($k == ($snploci[$m]-1))
                   {
                   	   switch($estseq[$j][$k])
                       {
     	                    case "A":   
     	                             echo "<font color=red><b>".$estseq[$j][$k]."</font></b>"; 
     	                             break;
     	                    case "C": 
     	                             echo "<font color=orange><b>".$estseq[$j][$k]."</font></b>"; 
     	                             break;      
      	                    case "T":
     	                             echo "<font color=purple><b>".$estseq[$j][$k]."</font></b>"; 
     	                             break;
     	                    case "G": 
     	                             echo "<font color=black><b>".$estseq[$j][$k]."</font></b>"; 
     	                             break;  
         	            case ".":
     	                             echo "<font color=blue><b>".$estseq[$j][$k]."</font></b>"; 
     	                             break; 
             	            case "*":
     	                             echo "<font color=cyan><b>".$estseq[$j][$k]."</font></b>";
     	                             break;
			    case "-":
     	                             echo "<font color=cyan><b>".$estseq[$j][$k]."</font></b>";
     	                             break;
     	                    default: 
     	                             echo "<font color=blue><b>".$estseq[$j][$k]."</font></b>"; 
     	                             break;            	                                	                                    	      	  
                       }
                       $sign =1;
                       break;
                   }
                  $m++;
                 }//end while                     
                 if($sign ==0 )         
                   echo "<font color=blue>".$estseq[$j][$k]."</font>";
            }//en for len  $k 
            echo "<br>";      
          } //end if hapid           
       echo "<hr>";          
   }//end for  
   //show not userful
  echo "<hr>";
   for($i=$ahapnum+1;$i<=$hapnum;$i++)
   {
   	    for($j=0;$j<$estnum;$j++)
          if($hapid[$j]== $i)
           {      
          	    echo "$estname[$j]<br>";
                echo "$estseq[$j]<br>"; 
           }
           echo "<br>";       
   }//end for 
  echo "<br>"; // blank line  
   for($j=0;$j<$estnum;$j++)
       if($hapid[$j]== 0)
       {      
       	echo "$estname[$j] <br>";
       	echo "$estseq[$j] <br>";  
      } 
       echo "<br>"; 
 }//end function  
 ?>
 <?
  function showblock($contigid,$estnum)
  {
  	$query = "select ahapnum from  snpcontig where contigid ='$contigid'";
    $result1=mysql_query($query);
    check_mysql();
    $row = mysql_fetch_row($result1);
    if($row)          
         $ahapnum = $row[0]; 
    mysql_free_result($result1);   
  //read snpindex to snploci
   $query = "select trueloci,blockid from  snpindex where contigid ='$contigid'";
   $result1=mysql_query($query);
   check_mysql();
   $i=0;
   while ($row = mysql_fetch_row($result1)) 
   {
                $snploci[$i]=$row[0]; 
                $blockid[$i]=$row[1];
                $i++;   
   }//end while
   mysql_free_result($result1);  
   $tsnp =$i; //get true snp num    
  //chect est to get estseq
   $query = "select gbid,specie,tissue,unigene,hapid,estseq from est where contigid ='$contigid'";
   $result1=mysql_query($query);
   check_mysql();
   $i=0;
   while ($row = mysql_fetch_row($result1)) 
   {
                $estname[$i]=$row[0].' '.$row[1].' '.$row[2].' '.$row[3];
                $hapid[$i] = $row[4];
                $estseq[$i]= $row[5];
                $i++;
	 }//end while
   mysql_free_result($result1);  
 ?> 
<table border=0>
<tr> 
   <td><font face=Arial color=blue>Haplotype id</font></td> 
   <td><font face=Arial color=blue>EST name</font></td> 
    <td><font face=Arial color=blue>SNP loci </font></td>  
    <?for ($i=0;$i<$tsnp;$i++) { ?>
        <td><font face=Arial color=red><?=$snploci[$i]; ?></font></td>
    <?} ?>
</tr>

<?  //show est seq          
   for($i=1;$i<=$ahapnum;$i++)
   { 	    
   	     for($j=0;$j<$estnum;$j++)
          if($hapid[$j]== $i)
          {   
          	  echo "<tr><td><font face=Arial color=blackorange>".$hapid[$j]."</font></td>";   	
              echo "<td><font face=Arial color=blackorange>".$estname[$j]."</font></td>";
              echo "<td></td>";
              for($k =0;$k<strlen($estseq[$j]);$k++)
                 for($m=0;$m<$tsnp;$m++)  
                 	 if($k == ($snploci[$m]-1))	 
                        switch($estseq[$j][$k]) //if . in here not printt out
                         {
     	                    case "A":   
     	                             echo "<td><font face=Arial color=red><b>".$estseq[$j][$k]."</font></b></td>"; 
     	                             break;
     	                    case "C": 
     	                             echo "<td><font face=Arial color=orange><b>".$estseq[$j][$k]."</font></b></td>";
     	                             break;      
      	                  case "T":   
     	                             echo "<td><font face=Arial color=purple><b>".$estseq[$j][$k]."</font></b></td>"; 
     	                             break;
     	                    case "G": 
     	                             echo "<td><font face=Arial color=black><b>".$estseq[$j][$k]."</font></b></td>"; 
     	                             break;
     	                    case "*": 
     	                             echo "<td><font face=Arial color=cyan><b>-</font></b></td>"; 
     	                             break;         
     	                    case ".": 
     	                             echo "<td><font face=Arial color=blue><b>".$estseq[$j][$k]."</font></b></td>"; 
     	                             break;     
     	                    default: 
     	                             echo "<td><font face=Arial color=blue><b>".$estseq[$j][$k]."</font></b></td>"; 
     	                             break;                         	      	  
                       }
              echo "</tr>";   
   
          } //end if hapid  
          echo "<tr>";
          for($k=0;$k<$tsnp+3;$k++)
             echo    "<td></td>";
          echo "</tr>";   
   }//ahapnum                        
   //print blockid
?>
<tr>
<td></td>
<td><font face=Arial color=blue>SNP block id</font></td>
<td></td>
<?for($m=0;$m<$tsnp;$m++)
    echo "<td><font face=Arial color=blue><b>".$blockid[$m]."</font></b></td>";  ?>
</tr></table>      
 <? }?>
 
  <?
  function showpattern($contigid,$estnum)
  {
  	$query = "select ahapnum from  snpcontig where contigid ='$contigid'";
    $result1=mysql_query($query);
    check_mysql();
    $row = mysql_fetch_row($result1);
    if($row)          
         $ahapnum = $row[0]; 
    mysql_free_result($result1);   
  //read snpindex to snploci
   $query = "select trueloci,patternid from  snpindex where contigid ='$contigid'";
   $result1=mysql_query($query);
   check_mysql();
   $i=0;
   while ($row = mysql_fetch_row($result1)) 
   {
                $snploci[$i]=$row[0]; 
                $patternid[$i]=$row[1];
                $i++;   
   }//end while
   mysql_free_result($result1);  
   $tsnp =$i; //get true snp num    
  //chect est to get estseq
   $query = "select gbid,specie,unigene,hapid,estseq from est where contigid ='$contigid'";
   $result1=mysql_query($query);
   check_mysql();
   $i=0;
   while ($row = mysql_fetch_row($result1)) 
   {
                $estname[$i]=$row[0].' '.$row[1].' '.$row[2]; 
                $hapid[$i] = $row[3];
                $estseq[$i]= $row[4];
                $i++;   
	 }//end while
   mysql_free_result($result1);  
 ?> 
<table border=0>
<tr> 
   <td><font face=Arial color=blue>Haplotype id</font></td> 
   <td><font face=Arial color=blue>EST name</font></td> 
    <td><font face=Arial color=blue>SNP loci </font></td>  
    <?for ($i=0;$i<$tsnp;$i++) { ?>
        <td><font face=Arial color=red><?=$snploci[$i]; ?></font></td>
    <?} ?>
</tr>

<?  //show est seq          
   for($i=1;$i<=$ahapnum;$i++)
   { 	    
   	     for($j=0;$j<$estnum;$j++)
          if($hapid[$j]== $i)
          {   
          	  echo "<tr><td><font face=Arial color=blackorange>".$hapid[$j]."</font></td>";   	
              echo "<td><font face=Arial color=blackorange>".$estname[$j]."</font></td>";
              echo "<td></td>";
              for($k =0;$k<strlen($estseq[$j]);$k++)
                 for($m=0;$m<$tsnp;$m++)  
                 	 if($k == ($snploci[$m]-1))	 
                        switch($estseq[$j][$k]) //if . in here not printt out
                         {
     	                    case "A":   
     	                             echo "<td><font face=Arial color=red><b>".$estseq[$j][$k]."</font></b></td>"; 
     	                             break;
     	                    case "C": 
     	                             echo "<td><font face=Arial color=blackorange><b>".$estseq[$j][$k]."</font></b></td>"; 
     	                             break;      
      	                  case "T":   
     	                             echo "<td><font face=Arial color=purple><b>".$estseq[$j][$k]."</font></b></td>"; 
     	                             break;
     	                    case "G": 
     	                             echo "<td><font face=Arial color=black><b>".$estseq[$j][$k]."</font></b></td>"; 
     	                             break;
     	                    case "*": 
     	                             echo "<td><font face=Arial color=cyan><b>-</font></b></td>"; 
     	                             break;         
     	                    case ".": 
     	                             echo "<td><font face=Arial color=blue><b>".$estseq[$j][$k]."</font></b></td>"; 
     	                             break;     
     	                    default: 
     	                             echo "<td><font face=Arial color=blue><b>".$estseq[$j][$k]."</font></b></td>"; 
     	                             break;                         	      	  
                       }
              echo "</tr>";   
   
          } //end if hapid  
          echo "<tr>";
          for($k=0;$k<$tsnp+3;$k++)
             echo    "<td></td>";
          echo "</tr>";   
   }//ahapnum                        
   //print blockid
?>
<tr>
<td></td>
<td><font face=Arial color=blue>SNP pattern id</font></td>
<td></td>
<?for($m=0;$m<$tsnp;$m++)
    echo "<td><font face=Arial color=blue><b>".$patternid[$m]."</font></b></td>";  ?>
</tr></table>      
 <? }?>
 
 <?
  function showblockandpattern($contigid,$estnum)
  {
  	$query = "select ahapnum from  snpcontig where contigid ='$contigid'";
    $result1=mysql_query($query);
    check_mysql();
    $row = mysql_fetch_row($result1);
    if($row)          
         $ahapnum = $row[0]; 
    mysql_free_result($result1);   
  //read snpindex to snploci
   $query = "select trueloci,blockid,patternid,majorhap,minorhap,interintra,confidencescore from  snpindex where contigid ='$contigid'";
   $result1=mysql_query($query);
   check_mysql();
   $i=0;
   while ($row = mysql_fetch_row($result1)) 
   {
                $snploci[$i]=$row[0]; 
                $blockid[$i]=$row[1];
                $patternid[$i]=$row[2];
		$majhap[$i]=$row[3];
		$minhap[$i]=$row[4];
		$interintra[$i]=$row[5];
		$coscore[$i]=$row[6];
                $i++;   
   }//end while
   mysql_free_result($result1);  
   $tsnp =$i; //get true snp num    
  //chect est to get estseq
   $query = "select gbid,specie,unigene,hapid,estseq from est where contigid ='$contigid'";
   $result1=mysql_query($query);
   check_mysql();
   $i=0;
   while ($row = mysql_fetch_row($result1)) 
   {
                $estname[$i]=$row[0].'|'.$row[1].'|'.$row[2];
                $hapid[$i] = $row[3];
                $estseq[$i]= $row[4];
                $i++;
   }//end while
   mysql_free_result($result1);  
 ?> 
<table border=0>
<tr> 
   <td><font face=Arial color=blue>Haplotype id</font></td> 
   <td><font face=Arial color=blue>EST name</font></td> 
    <td><font face=Arial color=blue>SNP loci </font></td>  
    <?for ($i=0;$i<$tsnp;$i++) { ?>
        <td><font face=Arial color=red><?=$snploci[$i]; ?></font></td>
    <?} ?>
</tr>

<?  //show est seq          
   for($i=1;$i<=$ahapnum;$i++)
   { 	    
   	     for($j=0;$j<$estnum;$j++)
          if($hapid[$j]== $i)
          {   
          	  echo "<tr><td><font face=Arial color=darkgreen>".$hapid[$j]."</font></td>";
              echo "<td><font face=Arial color=darkgreen>".$estname[$j]."</font></td>";
              echo "<td></td>";
              for($k =0;$k<strlen($estseq[$j]);$k++)
                 for($m=0;$m<$tsnp;$m++)  
                 	 if($k == ($snploci[$m]-1))	 
                        switch($estseq[$j][$k]) //if . in here not printt out
                         {
     	                    case "A":   
     	                             echo "<td><font face=Arial color=red><b>".$estseq[$j][$k]."</font></b></td>"; 
     	                             break;
     	                    case "C": 
     	                             echo "<td><font face=Arial color=orange><b>".$estseq[$j][$k]."</font></b></td>";
     	                             break;      
      	                   case "T":
     	                             echo "<td><font face=Arial color=purple><b>".$estseq[$j][$k]."</font></b></td>"; 
     	                             break;
     	                    case "G": 
     	                             echo "<td><font face=Arial color=black><b>".$estseq[$j][$k]."</font></b></td>"; 
     	                             break;
     	                    case "*": 
     	                             echo "<td><font face=Arial color=cyan><b>-</font></b></td>"; 
     	                             break;         
     	                    case ".": 
     	                             echo "<td><font face=Arial color=blue><b>".$estseq[$j][$k]."</font></b></td>"; 
     	                             break;     
     	                    default: 
     	                             echo "<td><font face=Arial color=blue><b>".$estseq[$j][$k]."</font></b></td>"; 
     	                             break;                         	      	  
                       }
              echo "</tr>";   
   
          } //end if hapid  
          echo "<tr>";
          for($k=0;$k<$tsnp+3;$k++)
             echo    "<td></td>";
          echo "</tr>";   
   }//ahapnum                        
   //print blockid
?>
<tr>
<td></td>
<td><font face=Arial color=blue>Major allele haplotype</font></td>
<td></td>
<?for($m=0;$m<$tsnp;$m++)
    echo "<td><font face=Arial color=blue><b>".$majhap[$m]."</font></b></td>";  ?>
</tr>
<tr>
<td></td>
<td><font face=Arial color=blue>Minor allele haplotype</font></td>
<td></td>
<?for($m=0;$m<$tsnp;$m++)
    echo "<td><font face=Arial color=blue><b>".$minhap[$m]."</font></b></td>";  ?>
</tr>
<tr>
<td></td>
<td><font face=Arial color=purple>Confidence score</font></td>
<td></td>
<?for($m=0;$m<$tsnp;$m++)
    echo "<td><font face=Arial color=purple><b>".$coscore[$m]."</font></b></td>";  ?>
</tr>
<tr>
<td></td>
<td><font face=Arial color=orange>Inter- or Intra- SNP</font></td>
<td></td>
<?for($m=0;$m<$tsnp;$m++)
    echo "<td><font face=Arial color=orange><b>".$interintra[$m]."</font></b></td>";  ?>
</tr>
<tr>
<td></td>
<td><font face=Arial color=darkred>SNP block id</font></td>
<td></td>
<?for($m=0;$m<$tsnp;$m++)
    echo "<td><font face=Arial color=darkred><b>".$blockid[$m]."</font></b></td>";  ?>
</tr>
<tr>
<td></td>
<td><font face=Arial color=darkgreen>SNP pattern id</font></td>
<td></td>
<?for($m=0;$m<$tsnp;$m++)
    echo "<td><font face=Arial color=darkgreen><b>".$patternid[$m]."</font></b></td>";  ?>
</tr></table>      
 <? }?>

 <?
  function getavailcontig($dvalue)
  {
 	       $query = "select contigid from snpcontig where diff <'$dvalue'";
 	       $result=mysql_query($query);
 	       check_mysql();
         $conum = mysql_num_rows($result);
         check_mysql();
         mysql_free_result($result);
         echo "<font face=Arial color=blue>There are total </font><font face=Arial color=darkred>".$conum."</font><font face=Arial color=blue> contigs without paralogs under </font><font face=Arial color=darkred>".$dvalue."</font><font face=Arial color=blue> stardard deviation</font><br>";
 }?>

<?
function showadsnptransi2($adsnptype,$dvalue)
{
	       $snptable =chooseadsnptable($adsnptype);
	       $query = "select $snptable.* from $snptable left join snpcontig on $snptable.contigid=snpcontig.contigid where snpcontig.diff <'$dvalue' and ($snptable.snptype='CT' or $snptable.snptype='TC' or $snptable.snptype='AG' or $snptable.snptype='GA')";
         $result1=mysql_query($query);
         check_mysql();
         $num = mysql_num_rows($result1);
         check_mysql();
         echo "<font face=Arial color=blue>There are total </font><font face=Arial color=darkred>".$num."</font>";               
         switch($snptable)
         {
          case "nssnpx":
	       	           echo "<font face=Arial color=darkblue> transitrion SNPs are</font><font face=Arial color=darkred> non-synonymous SNPs</font><font face=Arial color=darkblue> in blast hit region</font>";
	       	           break;
		     case "nssnpc":
	       	           echo "<font face=Arial color=darkblue> transitrion SNPs are</font><font face=Arial color=darkred> non-synonymous SNPs</font><font face=Arial color=darkblue> in coding region,but outside blast hit region</font>";
	       	            break;
	       case "ssnpx":
	       	          echo "<font face=Arial color=darkblue> transitrion SNPs are</font><font face=Arial color=darkred> synonymous SNPs</font><font face=Arial color=darkblue> in blast hit region</font>";
	       	           break;
		    case "ssnpc":
	       	          echo "<font face=Arial color=darkblue> transitrion SNPs are</font><font face=Arial color=darkred> synonymous SNPs</font><font face=Arial color=darkblue> in coding region,but outside blast hit region</font>";
	       	          break;
		case "utrsnp":
	       	          echo "<font face=Arial color=darkblue> bi-SNP (without indel) are</font><font face=Arial color=darkred> in UTR region</font>";
	       	          break;
         }
        echo "<font face=Arial color=darkblue>,under the D value setting: </font><font face=Arial color=darkred>".$dvalue."</font><br>";        
	       if($num >0)
	       {
	       	$col = mysql_num_fields($result1);
          check_mysql();
	   ?>
<table border=1>
<tr>
    <? for ($i=0;$i<$col;$i++) {
      if($i!=3){?>
<td><font face=Arial color=darkred><?=mysql_field_name($result1,$i);?></font></td>
    <?}
      } ?>
</tr>
<?
 while ($rowss = mysql_fetch_row($result1)) {?>
  <tr>
  <? for ($j=0;$j<$col;$j++) {
     if($j<3){?>
<td><font face=Arial color=blue><?=$rowss[$j];?></font></td>
   <? }elseif($j>3 && $j<6) { ?>
       <td>
 <?    for($k=0;$k<21;$k++)
       {
          if( $k==$rowss[3])
             echo "<font face=Arial color=darkred>".$rowss[$j][$k]."</font>";
          else
             echo "<font face=Arial color=blue>".$rowss[$j][$k]."</font>";
     } ?>
     </td>
 <?  }elseif($j>5)
     { ?>
   <td>
 <?    for($k=0;$k<7;$k++)
       {
          if( $k==3)
             echo "<font face=Arial color=darkred>".$rowss[$j][$k]."</font>";
          else
             echo "<font face=Arial color=blue>".$rowss[$j][$k]."</font>";
     } ?>
  </td>
 <?  }
    } ?>
  </tr>
<?}?>
</table>
<?}
 mysql_free_result($result1);
}?>

 <?
 function showadsnptransv2($adsnptype,$dvalue)
 {
 	 $snptable =chooseadsnptable($adsnptype);
	 $query = "select $snptable.* from $snptable left join snpcontig on $snptable.contigid=snpcontig.contigid where snpcontig.diff <'$dvalue' and ($snptable.snptype='AT' or $snptable.snptype='TA' or $snptable.snptype='AC' or $snptable.snptype='CA' or $snptable.snptype='CG' or $snptable.snptype='GC' or $snptable.snptype='GT' or $snptable.snptype='TG')";
   $result1=mysql_query($query);
   check_mysql();
   $num = mysql_num_rows($result1);
   check_mysql();
   echo "<font face=Arial color=blue>There are total </font><font face=Arial color=darkred>".$num."</font>";
	 switch($snptable)
   {
          case "nssnpx":
	       	           echo "<font face=Arial color=darkblue> transversion SNPs  are </font><font face=Arial color=darkred> non-synonymous  in blast hit region</font>";
	       	           break;
		     case "nssnpc":
	       	           echo "<font face=Arial color=darkblue> transversion SNPs are </font><font face=Arial color=darkred> non-synonymous  in coding region,but outside blast hit region</font>";
	       	            break;
	       case "ssnpx":
	       	          echo "<font face=Arial color=darkblue> transversion SNPs  are</font><font face=Arial color=darkred> synonymous in blast hit region</font><br>";
	       	           break;
		    case "ssnpc":
	       	          echo "<font face=Arial color=darkblue> transversion SNPs are</font><font face=Arial color=darkred> synonymous  in coding region,but outside blast hit region</font>";
	       	          break;
		case "utrsnp":
	       	          echo "<font face=Arial color=darkblue> bi-SNP (without indel) are</font><font face=Arial color=darkred> in UTR region</font>";
	       	          break;
   }
   echo "<font face=Arial color=darkblue>,under the D value setting: </font><font face=Arial color=darkred>".$dvalue."</font><br>";       
	 if($num >0)
	 {
	       	$col = mysql_num_fields($result1);
          check_mysql();
	   ?>
<table border=1>
<tr>
    <? for ($i=0;$i<$col;$i++) {
      if($i!=3){?>
<td><font face=Arial color=darkred><?=mysql_field_name($result1,$i);?></font></td>
    <?}
      } ?>
</tr>
<?
 while ($rowss = mysql_fetch_row($result1)) {?>
  <tr>
  <? for ($j=0;$j<$col;$j++) {
     if($j<3){?>
<td><font face=Arial color=blue><?=$rowss[$j];?></font></td>
   <? }elseif($j>3 && $j<6) { ?>
       <td>
 <?    for($k=0;$k<21;$k++)
       {
          if( $k==$rowss[3])
             echo "<font face=Arial color=darkred>".$rowss[$j][$k]."</font>";
          else
             echo "<font face=Arial color=blue>".$rowss[$j][$k]."</font>";
     } ?>
     </td>
 <?  }elseif($j>5)
     { ?>
   <td>
 <?    for($k=0;$k<7;$k++)
       {
          if( $k==3)
             echo "<font face=Arial color=darkred>".$rowss[$j][$k]."</font>";
          else
             echo "<font face=Arial color=blue>".$rowss[$j][$k]."</font>";
     } ?>
  </td>
 <?  }
    } ?>
  </tr>
<?}?>
</table>
<?}
 mysql_free_result($result1);
}?>

<?
 function  showadallsnp2($adsnptype,$dvalue)
 {
 	$snptable =chooseadsnptable($adsnptype);
	 $query = "select $snptable.* from $snptable left join snpcontig on $snptable.contigid=snpcontig.contigid where snpcontig.diff <'$dvalue'";
   $result1=mysql_query($query);
   check_mysql();
   $num = mysql_num_rows($result1);
   check_mysql();
   echo "<font face=Arial color=blue>There are total </font><font face=Arial color=darkred>".$num."</font>";
	 switch($snptable)
   {
          case "nssnpx":
	       	           echo "<font face=Arial color=darkblue> bi-SNP (without indel) are </font><font face=Arial color=darkred> non-synonymous SNP in blast hit region</font>";
	       	           break;
		     case "nssnpc":
	       	           echo "<font face=Arial color=darkblue> bi-SNP(without indel) are</font><font face=Arial color=darkred> non-synonymous SNP in coding region,but outside blast hit region</font>";
	       	            break;
	       case "ssnpx":
	       	          echo "<font face=Arial color=darkblue> bi-SNP (without indel) are</font><font face=Arial color=darkred> synonymous SNP in blast hit region</font>";
	       	           break;
		    case "ssnpc":
	       	          echo "<font face=Arial color=darkblue> bi-SNP (without indel) are</font><font face=Arial color=darkred> synonymous SNP in coding region,but outside blast hit region</font>";
	       	          break;
		case "utrsnp":
	       	          echo "<font face=Arial color=darkblue> bi-SNP (without indel) are</font><font face=Arial color=darkred> in UTR region</font>";
	       	          break;
   }
  echo "<font face=Arial color=darkblue>,under the D value setting: </font><font face=Arial color=darkred>".$dvalue."</font><br>";
  	       if($num >0)
	       {
	       	$col = mysql_num_fields($result1);
          check_mysql();
	   ?>
<table border=1>
<tr>
    <?
      if($snptable == "utrsnp")
      {
        for ($i=0;$i<$col;$i++)
        {?>
         <td><font face=Arial color=darkred><?=mysql_field_name($result1,$i);?></font></td>
       <?}?>
</tr>
        <?
          while ($rowss = mysql_fetch_row($result1)) {?>
         <tr>
          <? for ($j=0;$j<$col;$j++){?>
       <td><font face=Arial color=blue><?=$rowss[$j];?></font></td>
        <? }
	  }?>
      </tr>
 <?    }else
      {
    for ($i=0;$i<$col;$i++) {
      if($i!=3){?>
<td><font face=Arial color=darkred><?=mysql_field_name($result1,$i);?></font></td>
    <?}
      } ?>
</tr>
<?
 while ($rowss = mysql_fetch_row($result1)) {?>
  <tr>
  <? for ($j=0;$j<$col;$j++) {
     if($j<3){?>
<td><font face=Arial color=blue><?=$rowss[$j];?></font></td>
   <? }elseif($j>3 && $j<6) { ?>
       <td>
 <?    for($k=0;$k<21;$k++)
       {
          if( $k==$rowss[3])
             echo "<font face=Arial color=darkred>".$rowss[$j][$k]."</font>";
          else
             echo "<font face=Arial color=blue>".$rowss[$j][$k]."</font>";
     } ?>
     </td>
 <?  }elseif($j>5)
     { ?>
   <td>
 <?    for($k=0;$k<7;$k++)
       {
          if( $k==3)
             echo "<font face=Arial color=darkred>".$rowss[$j][$k]."</font>";
          else
             echo "<font face=Arial color=blue>".$rowss[$j][$k]."</font>";
     } ?>
  </td>
 <?  }
    } ?>
  </tr>
<?}
}
?>
</table>
<? }
 mysql_free_result($result1);
}?>

<?
function showadsnp2($snptype,$adsnptype,$dvalue)
{
	$snptable =chooseadsnptable($adsnptype);
	 $snptype2=strrev($snptype);
	 $query = "select $snptable.* from $snptable left join snpcontig on $snptable.contigid=snpcontig.contigid where snpcontig.diff <'$dvalue' and (snptype='$snptype' or snptype='$snptype2')";
   $result1=mysql_query($query);
   check_mysql();
   $num = mysql_num_rows($result1);
   check_mysql();
   echo "<font face=Arial color=blue>There are total </font><font face=Arial color=darkred>".$num."</font>";
   switch($snptable)
   {
          case "nssnpx":
	       	           echo "<font face=Arial color=darkblue> ".$snptype."/".$snptype2." </font><font face=Arial color=darkred> non-synonymous SNP in blast hit region</font>";
	       	           break;
		     case "nssnpc":
	       	           echo "<font face=Arial color=darkblue> ".$snptype."/".$snptype2."</font><font face=Arial color=darkred> non-synonymous SNP in coding region,but outside blast hit region</font>";
	       	            break;
	       case "ssnpx":
	       	          echo "<font face=Arial color=darkblue>  ".$snptype."/".$snptype2." </font><font face=Arial color=darkred> synonymous SNP in blast hit region</font>";
	       	           break;
		    case "ssnpc":
	       	          echo "<font face=Arial color=darkblue>  ".$snptype."/".$snptype2." </font><font face=Arial color=darkred> synonymous SNP in coding region,but outside blast hit region</font>";
	       	          break;
		case "utrsnp":
	       	          echo "<font face=Arial color=darkblue> bi-SNP (without indel) are</font><font face=Arial color=darkred> in UTR region</font>";
	       	          break;
   } 
  echo "<font face=Arial color=darkblue>,under the D value setting: </font><font face=Arial color=darkred>".$dvalue."</font><br>";    
	if($num >0)
	{
	       	$col = mysql_num_fields($result1);
          check_mysql();
	   ?>
<table border=1>
<tr>
    <? for ($i=0;$i<$col;$i++) {
      if($i!=3){?>
<td><font face=Arial color=darkred><?=mysql_field_name($result1,$i);?></font></td>
    <?}
      } ?>
</tr>
<?
 while ($rowss = mysql_fetch_row($result1)) {?>
  <tr>
  <? for ($j=0;$j<$col;$j++) {
     if($j<3){?>
<td><font face=Arial color=blue><?=$rowss[$j];?></font></td>
   <? }elseif($j>3 && $j<6) { ?>
       <td>
 <?    for($k=0;$k<21;$k++)
       {
          if( $k==$rowss[3])
             echo "<font face=Arial color=darkred>".$rowss[$j][$k]."</font>";
          else
             echo "<font face=Arial color=blue>".$rowss[$j][$k]."</font>";
     } ?>
     </td>
 <?  }elseif($j>5)
     { ?>
   <td>
 <?    for($k=0;$k<7;$k++)
       {
          if( $k==3)
             echo "<font face=Arial color=darkred>".$rowss[$j][$k]."</font>";
          else
             echo "<font face=Arial color=blue>".$rowss[$j][$k]."</font>";
     } ?>
  </td>
 <?  }
    } ?>
  </tr>
<?}?>
</table>
<?}
 mysql_free_result($result1);
}?>
  
 <?
 function showallsnp2($dvalue)
 { 	      
 	       $query = "select snpindex.contigid,snpindex.trueloci,snpindex.snptype from snpindex left join snpcontig on snpindex.contigid=snpcontig.contigid where snpcontig.diff <'$dvalue'";
 	       $result1=mysql_query($query);
 	       check_mysql();
         $totalsnp = mysql_num_rows($result1);
         check_mysql();   
         echo "<font face=Arial color=blue>And total </font><font face=Arial color=darkred>".$totalsnp."</font><font face=Arial color=darkblue> bi-SNPs </font><font face=Arial color=blue>under the D value setting:</font><font face=Arial color=darkred>".$dvalue."</font?<br>";
         $col = mysql_num_fields($result1);
         check_mysql(); 
         ?>
 <table border=1>
<tr> 
    <?for ($i=0;$i<$col;$i++) { ?>
        <td><font face=Arial color=darkred><?=mysql_field_name($result1,$i);?></font></td>
    <?} ?>
</tr>
<?
 while ($rowss = mysql_fetch_row($result1)) {?>
  <tr>
  <? for ($j=0;$j<$col;$j++) {?>
     <td><font face=Arial color=blue><?=$rowss[$j];?></font></td>
   <? } ?>
  </tr>
<? } ?>
</table>
<? mysql_free_result($result1); 	
 }?>
 
 <? 
 function showsnp2($snptype,$dvalue)
 {
 	    switch($snptype)
 	    {
 	    	case "CT":
 	    	           $snpsign=1;
 	    	           break;
 	    	case "AG":
 	    	 	    	   $snpsign=2;
 	    	           break;
  	         case "AT":
 	    	           $snpsign=3;
 	    	           break;
 	    	case "AC":
 	    	 	    	   $snpsign=4;
 	    	           break;	 
 	    	case "CG":
 	    	           $snpsign=5;
 	    	           break;
 	    	case "TG":
 	    	 	    	   $snpsign=6;
 	    	           break; 	    	              	                       
 	    }//end switch 
 	       $query = "select snpindex.contigid,snpindex.trueloci,snpindex.snptype from snpindex left join snpcontig on snpindex.contigid=snpcontig.contigid where snpindex.snpsign='$snpsign' AND snpcontig.diff <'$dvalue'";
 	       $result1=mysql_query($query);
 	       check_mysql();
         $totalsnp = mysql_num_rows($result1); 
         check_mysql();
         $snptype2=strrev($snptype);   
         echo "<font face=Arial color=blue>And total </font><font face=Arial color=darkred>".$totalsnp."</font><font face=Arial color=darkblue> ".$snptype."/".$snptype2."</font><font face=Arial color=blue> under the D value setting:</font><font face=Arial color=darkred>".$dvalue."</font><br>";
         $col = mysql_num_fields($result1);
         check_mysql(); 
         ?>
 <table border=1>
<tr> 
    <?for ($i=0;$i<$col;$i++) { ?>
        <td><font face=Arial color=darkred><?=mysql_field_name($result1,$i);?></font></td>
    <?} ?>
</tr>
<?
 while ($rowss = mysql_fetch_row($result1)) {?>
  <tr>
  <? for ($j=0;$j<$col;$j++) {?>
     <td><font face=Arial color=blue><?=$rowss[$j];?></font></td>
   <? } ?>
  </tr>
<? } ?>
</table>
<? mysql_free_result($result1);
}//end function showsnp2
?>
<?
function showsnpindel2($dvalue)
{
 	       $query = "select snpindex.contigid,snpindex.trueloci,snpindex.snptype from snpindex left join snpcontig on snpindex.contigid=snpcontig.contigid where snpindex.snpsign=0 AND snpcontig.diff <'$dvalue'";
 	       $result1=mysql_query($query);
 	       check_mysql();        
 	       $totalsnp = mysql_num_rows($result1); 
 	       check_mysql();  
 	       echo "<font face=Arial color=blue>And total </font><font face=Arial color=darkred>".$totalsnp."</font><font face=Arial color=darkblue> Indel SNPs </font><font face=Arial color=blue>under the D value setting:</font><font face=Arial color=darkred>".$dvalue."</font><br>";
         $col = mysql_num_fields($result1);
         check_mysql();
         ?>
 <table border=1>
<tr> 
    <?for ($i=0;$i<$col;$i++) { ?>
        <td><font face=Arial color=darkred><?=mysql_field_name($result1,$i);?></font></td>
    <?} ?>
</tr>
<?
 while ($rowss = mysql_fetch_row($result1)) {?>
  <tr>
  <? for ($j=0;$j<$col;$j++) {?>
     <td><font face=Arial color=blue><?=$rowss[$j];?></font></td>
   <? } ?>
  </tr>
<? } ?>
</table>
<? mysql_free_result($result1);
}//end function showsnpindel2
?>
<?
function showsnptransi2($dvalue)
{
		     $query = "select snpindex.contigid,snpindex.trueloci,snpindex.snptype from snpindex left join snpcontig on snpindex.contigid=snpcontig.contigid where snpindex.snpsign<3 AND snpindex.snpsign >0 AND snpcontig.diff <'$dvalue'";
         $result1=mysql_query($query);
         check_mysql();
         $num = mysql_num_rows($result1);
         echo "<font face=Arial color=blue>And total </font><font face=Arial color=darkred>".$num."</font> <font face=Arial color=darkblue> transition SNPs </font><font face=Arial color=blue>under the D value setting:</font><font face=Arial color=darkred>".$dvalue."</font><br>";
	       $col = mysql_num_fields($result1);
        check_mysql();
	   ?>
<table border=1>
<tr> 
    <?for ($i=0;$i<$col;$i++) { ?>
<td><font face=Arial color=darkred><?=mysql_field_name($result1,$i);?></font></td>
    <?} ?>
</tr>
<?
 while ($rowss = mysql_fetch_row($result1)) {?>
  <tr>
  <? for ($j=0;$j<$col;$j++) {?>
<td><font face=Arial color=blue><?=$rowss[$j];?></font></td>
   <? } ?>
  </tr>
<? } ?>
</table>
<? mysql_free_result($result1);
}
?>
<?
function showsnptransv2($dvalue)
{
		     $query = "select snpindex.contigid,snpindex.trueloci,snpindex.snptype from snpindex left join snpcontig on snpindex.contigid=snpcontig.contigid where snpindex.snpsign<7 AND snpindex.snpsign >2 AND snpcontig.diff <'$dvalue'";
         $result1=mysql_query($query);
         check_mysql();
         $num = mysql_num_rows($result1);
         echo "<font face=Arial color=blue>And total </font><font face=Arial color=darkred>".$num."</font> <font face=Arial color=darkblue>trasversion SNPs</font><font face=Arial color=blue> under the D value setting:</font><font face=Arial color=darkred>".$dvalue."</font><br>";
	       $col = mysql_num_fields($result1);
        check_mysql();
	   ?>
<table border=1>
<tr> 
    <?for ($i=0;$i<$col;$i++) { ?>
<td><font face=Arial color=darkred><?=mysql_field_name($result1,$i);?></font></td>
    <?} ?>
</tr>
<?
 while ($rowss = mysql_fetch_row($result1)) {?>
  <tr>
  <? for ($j=0;$j<$col;$j++) {?>
 <td><font face=Arial color=blue><?=$rowss[$j];?></font></td>
   <? } ?>
  </tr>
<? } ?>
</table>
<? mysql_free_result($result1);
}?>

<?
function showadtransisnpmicro2($adsnptype,$dvalue)
{
	 $snptable =chooseadsnptable($adsnptype);
	 $query = "select snpmicro.* from snpmicro left join $snptable,snpcontig on snpmicro.contigid=$snptable.contigid and snpmicro.trueloci=$snptable.trueloci and $snptable.contigid =snpcontig.contigid where snpcontig.diff <'$dvalue' and ($snptable.snptype='CT' or $snptable.snptype='TC' or $snptable.snptype='AG' or $snptable.snptype='GA')";
         $result1=mysql_query($query);
         check_mysql();
         $num = mysql_num_rows($result1);
         check_mysql();
         echo "<font face=Arial color=blue>There are total </font><font face=Arial color=darkred>".$num."</font>";
         switch($snptable)
         {
          case "nssnpx":
	       	           echo "<font face=Arial color=darkblue> transition SNPs for microarray are</font><font face=Arial color=darkred> non-synonymous SNPs in blast hit region</font>";
	       	           break;
	case "nssnpc":
	       	           echo "<font face=Arial color=darkblue> transition SNPs for microarray are</font><font face=Arial color=darkred> non-synonymous SNPs in coding region,but outside blast hit region</font>";
	       	            break;
	 case "ssnpx":
	       	          echo "<font face=Arial color=darkblue> transition SNPs for microarray are</font><font face=Arial color=darkred> synonymous SNPs in blast hit region</font>";
	       	           break;
	case "ssnpc":
	       	          echo "<font face=Arial color=darkblue> transition SNPs for microarray are</font><font face=Arial color=darkred> synonymous SNPs in coding region,but outside blast hit region</font>";
	       	          break;
	case "utrsnp":
	       	          echo "<font face=Arial color=darkblue> bi-SNP (without indel) are</font><font face=Arial color=darkred> in UTR region</font>";
	       	          break;
         }
       echo "<font face=Arial color=darkblue>,under the D value setting: </font><font face=Arial color=darkred>".$dvalue."</font><br>";
	if($num >0)
      {
	  $col = mysql_num_fields($result1);
          check_mysql();
	   ?>
<table border=1>
<tr>
    <?for ($i=0;$i<$col;$i++) { ?>
<td><font face=Arial color=darkred><?=mysql_field_name($result1,$i);?></font></td>
    <?} ?>
</tr>
<?
 while ($rowss = mysql_fetch_row($result1)) {?>
  <tr>
  <? for ($j=0;$j<$col;$j++) {
     if( $j<4 ) {?>
<td><font face=Arial color=blue><?=$rowss[$j];?></font></td>
<?   }else
     { ?>
  <td>
 <?    for($k=0;$k<25;$k++)
       {
          if( $k==12)
             echo "<font face=Arial color=darkred>".$rowss[$j][$k]."</font>";
          else
             echo "<font face=Arial color=blue>".$rowss[$j][$k]."</font>";
     } ?>
  </td>
  <? }?>
  <?} ?>
  </tr>
<?  }?>
</table>
<? }
 mysql_free_result($result1);
}?>

<?
function showadtransvsnpmicro2($adsnptype,$dvalue)
{
	$snptable =chooseadsnptable($adsnptype);
	$query = "select snpmicro.* from snpmicro left join $snptable,snpcontig on snpmicro.contigid=$snptable.contigid and snpmicro.trueloci=$snptable.trueloci and $snptable.contigid =snpcontig.contigid where snpcontig.diff <'$dvalue' and ($snptable.snptype='AT' or $snptable.snptype='TA' or $snptable.snptype='AC' or $snptable.snptype='CA' or $snptable.snptype='CG' or $snptable.snptype='GC'or $snptable.snptype='GT' or $snptable.snptype='TG')";
         $result1=mysql_query($query);
         check_mysql();
         $num = mysql_num_rows($result1);
         check_mysql();
         echo "<font face=Arial color=blue>There are total </font><font face=Arial color=darkred>".$num."</font>";
         switch($snptable)
         {
          case "nssnpx":
	       	           echo "<font face=Arial color=darkblue> transition SNPs for microarray are</font><font face=Arial color=darkred> non-synonymous SNPs in blast hit region</font>";
	       	           break;
	case "nssnpc":
	       	           echo "<font face=Arial color=darkblue> transition SNPs for microarray are</font><font face=Arial color=darkred> non-synonymous SNPs in coding region,but outside blast hit region</font>";
	       	            break;
	 case "ssnpx":
	       	          echo "<font face=Arial color=darkblue> transition SNPs for microarray are</font><font face=Arial color=darkred> synonymous SNPs in blast hit region</font>";
	       	           break;
	case "ssnpc":
	       	          echo "<font face=Arial color=darkblue> transition SNPs for microarray are</font><font face=Arial color=darkred> synonymous SNPs in coding region,but outside blast hit region</font>";
	       	          break;
	case "utrsnp":
	       	          echo "<font face=Arial color=darkblue> bi-SNP (without indel) are</font><font face=Arial color=darkred> in UTR region</font>";
	       	          break;
         }
       echo "<font face=Arial color=darkblue>,under the D value setting: </font><font face=Arial color=darkred>".$dvalue."</font><br>";
      if($num >0)
      {
	  $col = mysql_num_fields($result1);
          check_mysql();
	   ?>
<table border=1>
<tr>
    <? for ($i=0;$i<$col;$i++) { ?>
<td><font face=Arial color=darkred><?=mysql_field_name($result1,$i);?></font></td>
    <? } ?>
</tr>
<?
 while ($rowss = mysql_fetch_row($result1)) {?>
  <tr>
  <? for ($j=0;$j<$col;$j++) {
     if( $j<4 ) {?>
<td><font face=Arial color=blue><?=$rowss[$j];?></font></td>
<?   }else
     { ?>
  <td>
 <?    for($k=0;$k<25;$k++)
       {
          if( $k==12)
             echo "<font face=Arial color=darkred>".$rowss[$j][$k]."</font>";
          else
             echo "<font face=Arial color=blue>".$rowss[$j][$k]."</font>";
     } ?>
  </td>
  <? }?>
  <? } ?>
  </tr>
<?  } ?>
</table>
<? }
 mysql_free_result($result1);
} ?>

<?
 function showadallsnpmicro2($adsnptype,$dvalue)
{
	 $snptable =chooseadsnptable($adsnptype);
	 $query = "select snpmicro.* from snpmicro left join $snptable,snpcontig on snpmicro.contigid=$snptable.contigid and snpmicro.trueloci=$snptable.trueloci and $snptable.contigid =snpcontig.contigid where snpcontig.diff <'$dvalue'";
         $result1=mysql_query($query);
         check_mysql();
         $num = mysql_num_rows($result1);
         check_mysql();
         echo "<font face=Arial color=blue>There are total </font><font face=Arial color=darkred>".$num."</font>";
         switch($snptable)
         {
          case "nssnpx":
	       	           echo "<font face=Arial color=darkblue> all SNPs for microarray are</font><font face=Arial color=darkred> non-synonymous SNPs in blast hit region</font><br>";
	       	           break;
		     case "nssnpc":
	       	           echo "<font face=Arial color=darkblue> all SNPs for microarray are</font><font face=Arial color=darkred> non-synonymous SNPs in coding region,but outside blast hit region</font><br>";
	       	            break;
	       case "ssnpx":
	       	          echo "<font face=Arial color=darkblue> all SNPs for microarray are</font><font face=Arial color=darkred> synonymous SNPs in blast hit region</font><br>";
	       	           break;
		    case "ssnpc":
	       	          echo "<font face=Arial color=darkblue> all SNPs for microarray are</font><font face=Arial color=darkred> synonymous SNPs in coding region,but outside blast hit region</font><br>";
	       	          break;
	case "utrsnp":
	       	          echo "<font face=Arial color=darkblue> bi-SNP (without indel) are</font><font face=Arial color=darkred> in UTR region</font>";
	       	          break;
         }
	       if($num >0)
	       {
	       	$col = mysql_num_fields($result1);
          check_mysql();
	   ?>
<table border=1>
<tr>
   <?for ($i=0;$i<$col;$i++) { ?>
<td><font face=Arial color=darkred><?=mysql_field_name($result1,$i);?></font></td>
    <?} ?>
</tr>
<?
 while ($rowss = mysql_fetch_row($result1)) {?>
  <tr>
  <? for ($j=0;$j<$col;$j++) {
     if( $j<4 ) {?>
<td><font face=Arial color=blue><?=$rowss[$j];?></font></td>
<?   }else
     { ?>
 <?    if($rowss[2][0]=='-')
       {
         if($j==5 || $j==7 )
         { ?>
	 <td>
<?	   for($k=0;$k<25;$k++)
           {
             if( $k==12)
                echo "<font face=Arial color=darkred>".$rowss[$j][$k]."</font>";
             else
                echo "<font face=Arial color=blue>".$rowss[$j][$k]."</font>";
          }?>
          </td>
     <?   }elseif($j==4||$j==6){ ?>
             <td><font face=Arial color=blue><?=$rowss[$j]; ?></font></td>
     <? } ?>
     <? }elseif($rowss[2][1]=='-')
       {
         if($j==4 || $j==6 )
         { ?>
	 <td>
	<? for($k=0;$k<25;$k++)
           {
             if( $k==12)
                echo "<font face=Arial color=darkred>".$rowss[$j][$k]."</font>";
             else
                echo "<font face=Arial color=blue>".$rowss[$j][$k]."</font>";
          }?>
          </td>
	 <? }elseif($j==5||$j==7) {?>
             <td><font face=Arial color=blue><?=$rowss[$j]; ?></font></td>
<?}// end if($j=5 7
  }else
  { ?>
  <td>
 <?   for($k=0;$k<25;$k++)
      {
          if( $k==12)
             echo "<font face=Arial color=darkred>".$rowss[$j][$k]."</font>";
          else
             echo "<font face=Arial color=blue>".$rowss[$j][$k]."</font>";
     } ?>
    </td>
 <?  }
    }?>
  <?} ?>
  </tr>
<?  }?>
</table>
<?}
 mysql_free_result($result1);
}?>

<?
function showadsnpmicro2($snptype,$adsnptype,$dvalue)
{
         $snptable =chooseadsnptable($adsnptype);
         $snptype2=strrev($snptype);
	 $query = "select snpmicro.* from snpmicro left join $snptable,snpcontig on on snpmicro.contigid=$snptable.contigid and snpmicro.trueloci=$snptable.trueloci and $snptable.contigid =snpcontig.contigid where snpcontig.diff <'$dvalue and ($snptable.snptype='$snptype' or $snptable.snptype='$snptype2')";
         $result1=mysql_query($query);
         check_mysql();
         $num = mysql_num_rows($result1);
         check_mysql();
         echo "<font face=Arial color=blue>There are total </font><font face=Arial color=darkred>".$num."</font><font face=Arial color=darkblue>".$snptype."/".$snptype2." for microarray</font><br>";
         switch($snptable)
         {
          case "nssnpx":
	       	           echo "<font face=Arial color=darkblue> all SNPs for microarray are</font><font face=Arial color=darkred> non-synonymous SNPs in blast hit region</font><br>";
	       	           break;
		     case "nssnpc":
	       	           echo "<font face=Arial color=darkblue> all SNPs for microarray are</font><font face=Arial color=darkred> non-synonymous SNPs in coding region,but outside blast hit region</font><br>";
	       	            break;
	       case "ssnpx":
	       	          echo "<font face=Arial color=darkblue> all SNPs for microarray are</font><font face=Arial color=darkred> synonymous SNPs in blast hit region</font><br>";
	       	           break;
		    case "ssnpc":
	       	          echo "<font face=Arial color=darkblue> all SNPs for microarray are</font><font face=Arial color=darkred> synonymous SNPs in coding region,but outside blast hit region</font><br>";
	       	          break;
		case "utrsnp":
	       	          echo "<font face=Arial color=darkblue> bi-SNP (without indel) are</font><font face=Arial color=darkred> in UTR region</font>";
	       	          break;
         }
	       if($num >0)
	       {
	       	$col = mysql_num_fields($result1);
          check_mysql();
	   ?>
<table border=1>
<tr>
    <?for ($i=0;$i<$col;$i++) { ?>
<td><font face=Arial color=darkred><?=mysql_field_name($result1,$i);?></font></td>
    <?} ?>
</tr>
<?
 while ($rowss = mysql_fetch_row($result1)) {?>
  <tr>
  <? for ($j=0;$j<$col;$j++) {
     if( $j<4 ) {?>
<td><font face=Arial color=blue><?=$rowss[$j];?></font></td>
<?   }else
     { ?>
  <td>
 <?    for($k=0;$k<25;$k++)
       {
          if( $k==12)
             echo "<font face=Arial color=darkred>".$rowss[$j][$k]."</font>";
          else
             echo "<font face=Arial color=blue>".$rowss[$j][$k]."</font>";
     } ?>
  </td>
  <? }?>
  <?} ?>
  </tr>
<?  }?>
</table>
<?}
 mysql_free_result($result1);
}?>

<?
function showindelsnpmicro2($dvalue)
{
	 // $query = "select * from snpmicro where snptype like '-'";
    $query = "select snpmicro.* from snpmicro left join snpcontig on on snpmicro.contigid = snpcontig.contigid where snpcontig.diff <'$dvalue and where snpmicro.snptype='-A' or snpmicro.snptype='-T' or snpmicro.snptype='-C' or snpmicro.snptype='-G' or snpmicro.snptype='T-' or snpmicro.snptype='A-' or snpmicro.snptype='C-' or snpmicro.snptype='G-'";
    $result1=mysql_query($query);
    check_mysql();
    $num = mysql_num_rows($result1);
    check_mysql();
   echo "<font face=Arial color=blue>There are total </font><font face=Arial color=darkred>".$num."</font><font face=Arial color=darkblue> Indel SNP for microarray</font><br>";
	 if($num >0)
	 {
	     $col = mysql_num_fields($result1);
       check_mysql();
	   ?>
<table border=1>
<tr>
    <?for ($i=0;$i<$col;$i++) { ?>
<td><font face=Arial color=darkred><?=mysql_field_name($result1,$i);?></font></td>
    <?} ?>
</tr>
<?
 while ($rowss = mysql_fetch_row($result1)) {?>
  <tr>
  <? for ($j=0;$j<$col;$j++) {
     if( $j<4 ) {?>
<td><font face=Arial color=blue><?=$rowss[$j];?></font></td>
<?   }else
     { ?>
 <?    if($rowss[2][0]=='-')
       {
         if($j==5 || $j==7 )
         { ?>
	 <td>
<?	   for($k=0;$k<25;$k++)
           {
             if( $k==12)
                echo "<font face=Arial color=darkred>".$rowss[$j][$k]."</font>";
             else
                echo "<font face=Arial color=blue>".$rowss[$j][$k]."</font>";
          }?>
          </td>
     <?   }elseif($j==4||$j==6){ ?>
             <td><font face=Arial color=blue><?=$rowss[$j]; ?></font></td>
     <? } ?>
     <? }elseif($rowss[2][1]=='-')
       {
         if($j==4 || $j==6 )
         { ?>
	 <td>
	<? for($k=0;$k<25;$k++)
           {
             if( $k==12)
                echo "<font face=Arial color=darkred>".$rowss[$j][$k]."</font>";
             else
                echo "<font face=Arial color=blue>".$rowss[$j][$k]."</font>";
          }?>
          </td>
	 <? }elseif($j==5||$j==7) {?>
             <td><font face=Arial color=blue><?=$rowss[$j]; ?></font></td>
<?}// end if($j=5 7
  } //end$rowss[$2][1]=='-'
    }?>
  <?} ?>
  </tr>
<?  }?>
</table>
<?}
 mysql_free_result($result1);
}?>

<?
function showtransisnpmicro2($dvalue)
{
	$query = "select snpmicro.* from snpmicro left join snpcontig on snpmicro.contigid=snpcontig.contigid where snpcontig.diff <'$dvalue' and (snpmicro.snptype='CT' or snpmicro.snptype='TC' or snpmicro.snptype='AG' or snpmicro.snptype='GA')";
    $result1=mysql_query($query);
    check_mysql();
    $num = mysql_num_rows($result1);
    check_mysql();
   echo "<font face=Arial color=blue>There are total </font><font face=Arial color=darkred>".$num."</font><font face=Arial color=darkblue> transition SNPs for microarray</font><br>";
	 if($num >0)
	 {
	     $col = mysql_num_fields($result1);
       check_mysql();
	   ?>
<table border=1>
<tr>
   <?for ($i=0;$i<$col;$i++) { ?>
<td><font face=Arial color=darkred><?=mysql_field_name($result1,$i);?></font></td>
    <?} ?>
</tr>
<?
 while ($rowss = mysql_fetch_row($result1)) {?>
  <tr>
  <? for ($j=0;$j<$col;$j++) {
     if( $j<4 ) {?>
<td><font face=Arial color=blue><?=$rowss[$j];?></font></td>
<?   }else
     { ?>
  <td>
 <?    for($k=0;$k<25;$k++)
       {
          if( $k==12)
             echo "<font face=Arial color=darkred>".$rowss[$j][$k]."</font>";
          else
             echo "<font face=Arial color=blue>".$rowss[$j][$k]."</font>";
     } ?>
  </td>
  <? }?>
  <?} ?>
  </tr>
<?  }?>
</table>
<?}
 mysql_free_result($result1);
}?>
<?
function showtransvsnpmicro2($dvalue)
{
	$query = "select snpmicro.* from snpmicro left join snpcontig on snpmicro.contigid=snpcontig.contigid where snpcontig.diff <'$dvalue' and (snpmicro.snptype='AT' or snpmicro.snptype='TA' or snpmicro.snptype='AC' or snpmicro.snptype='CA' or snpmicro.snptype='CG' or snpmicro.snptype='GC'or snpmicro.snptype='GT' or snpmicro.snptype='TG')";
    $result1=mysql_query($query);
    check_mysql();
    $num = mysql_num_rows($result1);
    check_mysql();
   echo "<font face=Arial color=blue>There are total </font><font face=Arial color=darkred>".$num."</font><font face=Arial color=darkblue> transition SNPs for microarray</font><br>";
	 if($num >0)
	 {
	     $col = mysql_num_fields($result1);
       check_mysql();
	   ?>
<table border=1>
<tr>
   <?for ($i=0;$i<$col;$i++) { ?>
<td><font face=Arial color=darkred><?=mysql_field_name($result1,$i);?></font></td>
    <?} ?>
</tr>
<?
 while ($rowss = mysql_fetch_row($result1)) {?>
  <tr>
  <? for ($j=0;$j<$col;$j++) {
     if( $j<4 ) {?>
<td><font face=Arial color=blue><?=$rowss[$j];?></font></td>
<?   }else
     { ?>
  <td>
 <?    for($k=0;$k<25;$k++)
       {
          if( $k==12)
             echo "<font face=Arial color=darkred>".$rowss[$j][$k]."</font>";
          else
             echo "<font face=Arial color=blue>".$rowss[$j][$k]."</font>";
     } ?>
  </td>
  <? }?>
  <?} ?>
  </tr>
<?  }?>
</table>
<?}
 mysql_free_result($result1);
}?>

<?
function showallsnpmicro2($dvalue)
{
	 $query = "select snpmicro.* from snpmicro left join snpcontig on snpmicro.contigid=snpcontig.contigid where snpcontig.diff <'$dvalue'";
         $result1=mysql_query($query);
         check_mysql();
         $num = mysql_num_rows($result1);
         check_mysql();
         echo "<font face=Arial color=blue>There are total </font><font face=Arial color=darkred>".$num."</font>";
         switch($snptable)
         {
          case "nssnpx":
	       	           echo "<font face=Arial color=darkblue> all SNPs for microarray are</font><font face=Arial color=darkred> non-synonymous SNPs in blast hit region</font><br>";
	       	           break;
		     case "nssnpc":
	       	           echo "<font face=Arial color=darkblue> all SNPs for microarray are</font><font face=Arial color=darkred> non-synonymous SNPs in coding region,but outside blast hit region</font><br>";
	       	            break;
	       case "ssnpx":
	       	          echo "<font face=Arial color=darkblue> all SNPs for microarray are</font><font face=Arial color=darkred> synonymous SNPs in blast hit region</font><br>";
	       	           break;
		    case "ssnpc":
	       	          echo "<font face=Arial color=darkblue> all SNPs for microarray are</font><font face=Arial color=darkred> synonymous SNPs in coding region,but outside blast hit region</font><br>";
	       	          break;
         }
	       if($num >0)
	       {
	       	$col = mysql_num_fields($result1);
          check_mysql();
	   ?>
<table border=1>
<tr>
   <?for ($i=0;$i<$col;$i++) { ?>
<td><font face=Arial color=darkred><?=mysql_field_name($result1,$i);?></font></td>
    <?} ?>
</tr>
<?
 while ($rowss = mysql_fetch_row($result1)) {?>
  <tr>
  <? for ($j=0;$j<$col;$j++) {
     if( $j<4 ) {?>
<td><font face=Arial color=blue><?=$rowss[$j];?></font></td>
<?   }else
     { ?>
 <?    if($rowss[2][0]=='-')
       {
         if($j==5 || $j==7 )
         { ?>
	 <td>
<?	   for($k=0;$k<25;$k++)
           {
             if( $k==12)
                echo "<font face=Arial color=darkred>".$rowss[$j][$k]."</font>";
             else
                echo "<font face=Arial color=blue>".$rowss[$j][$k]."</font>";
          }?>
          </td>
     <?   }elseif($j==4||$j==6){ ?>
             <td><font face=Arial color=blue><?=$rowss[$j]; ?></font></td>
     <? } ?>
     <? }elseif($rowss[2][1]=='-')
       {
         if($j==4 || $j==6 )
         { ?>
	 <td>
	<? for($k=0;$k<25;$k++)
           {
             if( $k==12)
                echo "<font face=Arial color=darkred>".$rowss[$j][$k]."</font>";
             else
                echo "<font face=Arial color=blue>".$rowss[$j][$k]."</font>";
          }?>
          </td>
	 <? }elseif($j==5||$j==7) {?>
             <td><font face=Arial color=blue><?=$rowss[$j]; ?></font></td>
<?}// end if($j=5 7
  }else //end$rowss[$2][1]=='-'
  {?>
  <td>
 <?     for($k=0;$k<25;$k++)
      {
          if( $k==12)
             echo "<font face=Arial color=darkred>".$rowss[$j][$k]."</font>";
          else
             echo "<font face=Arial color=blue>".$rowss[$j][$k]."</font>";
     }?>
  </td>
<?   }
    }?>
  <?} ?>
  </tr>
<?  }?>
</table>
<?}
 mysql_free_result($result1);
}?>

<?
function showsnpmicro2($snptype,$dvalue)
{
         $snptype2=strrev($snptype);
	 $query = "select snpmicro.* from snpmicro left join snpcontig on on snpmicro.contigid=snpcontig.contigid where snpcontig.diff <'$dvalue and ($snptable.snptype='$snptype' or $snptable.snptype='$snptype2')";
         $result1=mysql_query($query);
         check_mysql();
         $num = mysql_num_rows($result1);
         check_mysql();
         echo "<font face=Arial color=blue>There are total </font><font face=Arial color=darkred>".$num."</font><font face=Arial color=darkblue>".$snptype."/".$snptype2." for microarray</font><br>";
         switch($snptable)
         {
          case "nssnpx":
	       	           echo "<font face=Arial color=darkblue> all SNPs for microarray are</font><font face=Arial color=darkred> non-synonymous SNPs in blast hit region</font><br>";
	       	           break;
		     case "nssnpc":
	       	           echo "<font face=Arial color=darkblue> all SNPs for microarray are</font><font face=Arial color=darkred> non-synonymous SNPs in coding region,but outside blast hit region</font><br>";
	       	            break;
	       case "ssnpx":
	       	          echo "<font face=Arial color=darkblue> all SNPs for microarray are</font><font face=Arial color=darkred> synonymous SNPs in blast hit region</font><br>";
	       	           break;
		    case "ssnpc":
	       	          echo "<font face=Arial color=darkblue> all SNPs for microarray are</font><font face=Arial color=darkred> synonymous SNPs in coding region,but outside blast hit region</font><br>";
	       	          break;
         }
	       if($num >0)
	       {
	       	$col = mysql_num_fields($result1);
          check_mysql();
	   ?>
<table border=1>
<tr>
    <?for ($i=0;$i<$col;$i++) { ?>
<td><font face=Arial color=darkred><?=mysql_field_name($result1,$i);?></font></td>
    <?} ?>
</tr>
<?
 while ($rowss = mysql_fetch_row($result1)) {?>
  <tr>
  <? for ($j=0;$j<$col;$j++) {
     if( $j<4 ) {?>
<td><font face=Arial color=blue><?=$rowss[$j];?></font></td>
<?   }else
     { ?>
  <td>
 <?    for($k=0;$k<25;$k++)
       {
          if( $k==12)
             echo "<font face=Arial color=darkred>".$rowss[$j][$k]."</font>";
          else
             echo "<font face=Arial color=blue>".$rowss[$j][$k]."</font>";
     } ?>
  </td>
  <? }?>
  <?} ?>
  </tr>
<?  }?>
</table>
<?}
 mysql_free_result($result1);
}?>
<?
function showallsnpcontigorfc2($dvalue) //  for c8
{
$query = "select snpcontig.contigid,snpcontig.unigene,snpcontig.diff,snpcontig.tsnp,contigorf.fastyhit,contigorf.hitstart,contigorf.hitstop,contigorf.cstart,contigorf.cstop,contigorf.orf from snpcontig left join contigorf on snpcontig.contigid=contigorf.contigid where snpcontig.diff<'$dvalue'";
     $result1=mysql_query($query);
     check_mysql();
     $num = mysql_num_rows($result1);
     check_mysql();
     echo "<font face=Arial color=darkblue>There are total </font><font face=Arial color=darkred>".$num."</font><font face=Arial color=darkblue> contigs, under the D value setting:</font><font face=Arial color=darkred>".$dvalue."</font><br>";
     if($num >0)
     {
     	  $col = mysql_num_fields($result1);
        check_mysql();
	   ?>
<table border=1>
<tr> 
    <?for ($i=0;$i<$col;$i++) { ?>
<td><font face=Arial color=darkred><?=mysql_field_name($result1,$i);?></font></td>
    <?} ?>
</tr>
<?
 while ($rowss = mysql_fetch_row($result1)) {?>
  <tr>
  <? for ($j=0;$j<$col;$j++) {?>
<td><font face=Arial color=blue><?=$rowss[$j];?></font></td>
   <? } ?>
  </tr>
<?}?>
</table>
 <?   } 
      mysql_free_result($result1);
}?>

<?
function showallsnpcontigorf2($dvalue) //  for c8
{
$query = "select contigorf.c* from contigorf left join snpcontig on contigorf.contigid=snpcontig.contigid where snpcontig.diff<'$dvalue'";
     $result1=mysql_query($query);
     check_mysql();
     $num = mysql_num_rows($result1);
     check_mysql();
     echo "<font face=Arial color=darkblue>There are total </font><font face=Arial color=darkred>".$num."</font><font face=Arial color=darkblue> contigs,under the D value setting:</font><font face=Arial color=darkred>".$dvalue."</font><br>";
     if($num >0)
     {
     	  $col = mysql_num_fields($result1);
        check_mysql();
	   ?>
<table border=1>
<tr>
    <?for ($i=0;$i<$col;$i++) { ?>
<td><font face=Arial color=darkred><?=mysql_field_name($result1,$i);?></font></td>
    <?} ?>
</tr>
<?
 while ($rowss = mysql_fetch_row($result1)) {?>
  <tr>
  <? for ($j=0;$j<$col;$j++) {?>
<td><font face=Arial color=blue><?=$rowss[$j];?></font></td>
   <? } ?>
  </tr>
<?}?>
</table>
 <?   }
      mysql_free_result($result1);
}?>

<?
function showallsnpcontig2($dvalue)  //for c7
{
	   $query = "select contigid,unigene,diff,tsnp from snpcontig where diff<'$dvalue'";
     $result1=mysql_query($query);
     check_mysql();
     $num = mysql_num_rows($result1);
     check_mysql();
     echo "<font face=Arial color=darkblue>There are total </font><font face=Arial color=darkred>".$num."</font><font face=Arial color=darkblue> contigs,under the D value setting:</font><font face=Arial color=darkred>".$dvalue."</font><br>";
     if($num >0)
     {
     	  $col = mysql_num_fields($result1);
        check_mysql();
	   ?>
<table border=1>
<tr>
    <?for ($i=0;$i<$col;$i++) { ?>
<td><font face=Arial color=darkred><?=mysql_field_name($result1,$i);?></font></td>
    <?} ?>
</tr>
<?
 while ($rowss = mysql_fetch_row($result1)) {?>
  <tr>
  <? for ($j=0;$j<$col;$j++) {?>
<td><font face=Arial color=blue><?=$rowss[$j];?></font></td>
   <? } ?>
  </tr>
<?}?>
</table>
 <?   }
      mysql_free_result($result1);
}?>

<?
function showsnp($snptype)
{
	 	  switch($snptype)
 	    {
 	    	case "CT":
 	    	           $snpsign=1;
 	    	           break;
 	    	case "AG":
 	    	 	    	   $snpsign=2;
 	    	           break;
  	    case "AT":
 	    	           $snpsign=3;
 	    	           break;
 	    	case "AC":
 	    	 	    	   $snpsign=4;
 	    	           break;	 
 	    	case "CG":
 	    	           $snpsign=5;
 	    	           break;
 	    	case "TG":
 	    	 	    	   $snpsign=6;
 	    	           break; 	    	              	                       
 	    }//end switch 
 	       $query = "select contigid,trueloci,snptype from snpindex where snpsign='$snpsign'";
 	       $result1=mysql_query($query);
 	       check_mysql();
         $totalsnp = mysql_num_rows($result1); 
         check_mysql();   
         echo "<font face=Arial color=blue>And total </font><font face=Arial color=darkred>".$totalsnp."</font><font face=Arial color=blue> SNP are </font><font face=Arial color=darkred>$snptype</font><br>";
         $col = mysql_num_fields($result1);
         check_mysql(); 
         ?>
 <table border=1>
<tr> 
    <?for ($i=0;$i<$col;$i++) { ?>
        <td><font face=Arial color=darkred><?=mysql_field_name($result1,$i);?></font></td>
    <?} ?>
</tr>
<?
 while ($rowss = mysql_fetch_row($result1)) {?>
  <tr>
  <? for ($j=0;$j<$col;$j++) {?>
     <td><font face=Arial color=blue><?=$rowss[$j];?></font></td>
   <? } ?>
  </tr>
<? } ?>
</table>
<? mysql_free_result($result1);
}
?>
 <?
 function showallsnp()
 { 	      
 	       $query = "select contigid,trueloci,snptype from snpindex";
 	       $result1=mysql_query($query);
 	       check_mysql();
         $totalsnp = mysql_num_rows($result1); 
         check_mysql();   
         echo "<font face=Arial color=blue>And total </font><font face=Arial color=darkred>".$totalsnp."</font><font face=Arial color=blue> bi-SNP </font><br>";
         $col = mysql_num_fields($result1);
         check_mysql(); 
         ?>
 <table border=1>
<tr> 
    <?for ($i=0;$i<$col;$i++) { ?>
        <td><font face=Arial color=darkred><?=mysql_field_name($result1,$i);?></font></td>
    <?} ?>
</tr>
<?
 while ($rowss = mysql_fetch_row($result1)) {?>
  <tr>
  <? for ($j=0;$j<$col;$j++) {?>
     <td><font face=Arial color=blue><?=$rowss[$j];?></font></td>
   <? } ?>
  </tr>
<? } ?>
</table>
<? mysql_free_result($result1); 	
 }?>
 
 <?
  //begin showsnpindel
function showsnpindel()
{
	$query = "select contigid,trueloci,snptype from snpindex where snpsign =0";
         $result1=mysql_query($query);
         check_mysql();
         $num = mysql_num_rows($result1);
         check_mysql();
         echo "<font face=Arial color=blue>There are total </font><font face=Arial color=darkred>".$num."</font></font><font face=Arial color=darkblue> Indel SNPs</font><br>";
	 if($num>0)
	 {
	 $col = mysql_num_fields($result1);
         check_mysql();
	   ?>
<table border=1>
<tr> 
   <?for ($i=0;$i<$col;$i++) { ?>
<td><font face=Arial color=darkred><?=mysql_field_name($result1,$i);?></font></td>
    <?} ?>
</tr>
<?
 while ($rowss = mysql_fetch_row($result1)) {?>
  <tr>
  <? for ($j=0;$j<$col;$j++) {
     if( $j<4 ) {?>
<td><font face=Arial color=blue><?=$rowss[$j];?></font></td>
<?   }else
     { ?>
  <td>
 <?    for($k=0;$k<25;$k++)
       {
          if( $k==12)
             echo "<font face=Arial color=darkred>".$rowss[$j][$k]."</font>";
          else
             echo "<font face=Arial color=blue>".$rowss[$j][$k]."</font>";
     } ?>
  </td>
  <? }?>
  <?} ?>
  </tr>
<?  }?>
</table>
<?}
 mysql_free_result($result1);
}?>

<?
function showsnptransi()
{
	$query = "select contigid,trueloci,snptype from snpindex where snpsign=1 OR snpsign=2";
         $result1=mysql_query($query);
         check_mysql();
         $num = mysql_num_rows($result1);
         echo "<font face=Arial color=blue>There are total </font><font face=Arial color=darkred>".$num."</font> <font face=Arial color=darkblue> Transition SNPs</font><br>";
	       $col = mysql_num_fields($result1);
        check_mysql();
	   ?>
<table border=1>
<tr> 
    <?for ($i=0;$i<$col;$i++) { ?>
<td><font face=Arial color=darkred><?=mysql_field_name($result1,$i);?></font></td>
    <?} ?>
</tr>
<?
 while ($rowss = mysql_fetch_row($result1)) {?>
  <tr>
  <? for ($j=0;$j<$col;$j++) {?>
<td><font face=Arial color=blue><?=$rowss[$j];?></font></td>
   <? } ?>
  </tr>
<?}?>
</table>
<? mysql_free_result($result1);
}
?>
<?
function showsnptransv()
{
		     $query = "select contigid,trueloci,snptype from snpindex where snpsign=3 OR snpsign=4 OR snpsign=5 OR snpsign=6";
         $result1=mysql_query($query);
         check_mysql();
         $num = mysql_num_rows($result1);
         echo "<font face=Arial color=blue>There are total </font><font face=Arial color=darkred>".$num."</font><font face=Arial color=darkred> Transversion SNPs</font><br>";
	       $col = mysql_num_fields($result1);
        check_mysql();
	   ?>
<table border=1>
<tr> 
    <?for ($i=0;$i<$col;$i++) { ?>
<td><font face=Arial color=darkred><?=mysql_field_name($result1,$i);?></font></td>
    <?} ?>
</tr>
<?
 while ($rowss = mysql_fetch_row($result1)) {?>
  <tr>
  <? for ($j=0;$j<$col;$j++) {?>
 <td><font face=Arial color=blue><?=$rowss[$j];?></font></td>
   <? } ?>
  </tr>
<?}?>
</table>
<? mysql_free_result($result1);
}?>

<?
function chooseadsnptable($adsnptype)
{
	switch($adsnptype)
	{
	       case "Nonsyx":
	       	            $snptable ="nssnpx";
	       	            break;
		     case "Nonsyc":
	       	           $snptable ="nssnpc";
	       	            break;
	       case "Synx":
	       	          $snptable ="ssnpx";
	       	           break;
	       case "Sync":
	       	          $snptable ="ssnpc";
	       	          break;
	       case "utr":
	       	          $snptable ="utrsnp";
	       	          break;
	}//end switch
	return $snptable;
}?>

<?
 function showadsnptransi($adsnptype)
 {
 		     $snptable =chooseadsnptable($adsnptype);
	       $query = "select * from $snptable where snptype='CT' or snptype='TC' or snptype='AG' or snptype='GA'";
         $result1=mysql_query($query);
         check_mysql();
         $num = mysql_num_rows($result1);
         check_mysql();
         echo "<font face=Arial color=blue>There are total </font><font face=Arial color=darkred>".$num."</font>";               
         switch($snptable)
         {
          case "nssnpx":
	       	           echo "<font face=Arial color=darkblue> transitrion SNPs are</font><font face=Arial color=darkred> non-synonymous SNPs in blast hit region</font><br>";
	       	           break;
		     case "nssnpc":
	       	           echo "<font face=Arial color=darkblue> transitrion SNPs are</font><font face=Arial color=darkred> non-synonymous SNPs in coding region,but outside blast hit region</font><br>";
	       	            break;
	       case "ssnpx":
	       	          echo "<font face=Arial color=darkblue> transitrion SNPs are</font><font face=Arial color=darkred> synonymous SNPs in blast hit region</font><br>";
	       	           break;
		    case "ssnpc":
	       	          echo "<font face=Arial color=darkblue> transitrion SNPs are</font><font face=Arial color=darkred> synonymous SNPs in coding region,but outside blast hit region</font><br>";
	       	          break;
		case "utrsnp":
	       	          echo "<font face=Arial color=darkblue> bi-SNP (without indel) are</font><font face=Arial color=darkred> in UTR region</font>";
	       	          break;
         }
	       if($num >0)
	       {
	       	$col = mysql_num_fields($result1);
          check_mysql();
	   ?>
<table border=1>
<tr>
    <? for ($i=0;$i<$col;$i++) {
      if($i!=3){?>
<td><font face=Arial color=darkred><?=mysql_field_name($result1,$i);?></font></td>
    <?}
      } ?>
</tr>
<?
 while ($rowss = mysql_fetch_row($result1)) {?>
  <tr>
  <? for ($j=0;$j<$col;$j++) {
     if($j<3){?>
<td><font face=Arial color=blue><?=$rowss[$j];?></font></td>
   <? }elseif($j>3 && $j<6) { ?>
       <td>
 <?    for($k=0;$k<21;$k++)
       {
          if( $k==$rowss[3])
             echo "<font face=Arial color=darkred>".$rowss[$j][$k]."</font>";
          else
             echo "<font face=Arial color=blue>".$rowss[$j][$k]."</font>";
     } ?>
     </td>
 <?  }elseif($j>5)
     { ?>
   <td>
 <?    for($k=0;$k<7;$k++)
       {
          if( $k==3)
             echo "<font face=Arial color=darkred>".$rowss[$j][$k]."</font>";
          else
             echo "<font face=Arial color=blue>".$rowss[$j][$k]."</font>";
     } ?>
  </td>
 <?  }
    } ?>
  </tr>
<?}?>
</table>
<?}
 mysql_free_result($result1);
}?>
   
<?
function showadsnptransv($adsnptype)
{
	 $snptable =chooseadsnptable($adsnptype);
	 $query = "select * from $snptable where snptype='AT' or snptype='TA' or snptype='AC' or snptype='CA' or snptype='CG' or snptype='GC'or snptype='GT' or snptype='TG'";
   $result1=mysql_query($query);
   check_mysql();
   $num = mysql_num_rows($result1);
   check_mysql();
   echo "<font face=Arial color=blue>There are total </font><font face=Arial color=darkred>".$num."</font>";
	 switch($snptable)
   {
          case "nssnpx":
	       	           echo "<font face=Arial color=darkblue> transversion SNPs  are </font><font face=Arial color=darkred> non-synonymous  in blast hit region</font><br>";
	       	           break;
		     case "nssnpc":
	       	           echo "<font face=Arial color=darkblue> transversion SNPs are </font><font face=Arial color=darkred> non-synonymous  in coding region,but outside blast hit region</font><br>";
	       	            break;
	       case "ssnpx":
	       	          echo "<font face=Arial color=darkblue> transversion SNPs  are</font><font face=Arial color=darkred> synonymous in blast hit region</font><br>";
	       	           break;
		    case "ssnpc":
	       	          echo "<font face=Arial color=darkblue> transversion SNPs are</font><font face=Arial color=darkred> synonymous  in coding region,but outside blast hit region</font><br>";
	       	          break;
	case "utrsnp":
	       	          echo "<font face=Arial color=darkblue> bi-SNP (without indel) are</font><font face=Arial color=darkred> in UTR region</font>";
	       	          break;
   }   
	 if($num >0)
	 {
	       	$col = mysql_num_fields($result1);
          check_mysql();
	   ?>
<table border=1>
<tr>
    <? for ($i=0;$i<$col;$i++) {
      if($i!=3){?>
<td><font face=Arial color=darkred><?=mysql_field_name($result1,$i);?></font></td>
    <?}
      } ?>
</tr>
<?
 while ($rowss = mysql_fetch_row($result1)) {?>
  <tr>
  <? for ($j=0;$j<$col;$j++) {
     if($j<3){?>
<td><font face=Arial color=blue><?=$rowss[$j];?></font></td>
   <? }elseif($j>3 && $j<6) { ?>
       <td>
 <?    for($k=0;$k<21;$k++)
       {
          if( $k==$rowss[3])
             echo "<font face=Arial color=darkred>".$rowss[$j][$k]."</font>";
          else
             echo "<font face=Arial color=blue>".$rowss[$j][$k]."</font>";
     } ?>
     </td>
 <?  }elseif($j>5)
     { ?>
   <td>
 <?    for($k=0;$k<7;$k++)
       {
          if( $k==3)
             echo "<font face=Arial color=darkred>".$rowss[$j][$k]."</font>";
          else
             echo "<font face=Arial color=blue>".$rowss[$j][$k]."</font>";
     } ?>
  </td>
 <?  }
    } ?>
  </tr>
<?}?>
</table>
<?}
 mysql_free_result($result1);
}?>

<?
function showadallsnp($adsnptype)
{
	 $snptable =chooseadsnptable($adsnptype);
	 $query = "select * from $snptable";
   $result1=mysql_query($query);
   check_mysql();
   $num = mysql_num_rows($result1);
   check_mysql();
   echo "<font face=Arial color=blue>There are total </font><font face=Arial color=darkred>".$num."</font>";
   switch($snptable)
   {
          case "nssnpx":
	       	           echo "<font face=Arial color=darkblue> bi-snp (without indel) are </font><font face=Arial color=darkred> non-synonymous SNP in blast hit region</font><br>";
	       	           break;
		     case "nssnpc":
	       	           echo "<font face=Arial color=darkblue> bi-snp (without indel) are</font><font face=Arial color=darkred> non-synonymous SNP in coding region,but outside blast hit region</font><br>";
	       	            break;
	       case "ssnpx":
	       	          echo "<font face=Arial color=darkblue> bi-snp (without indel) are</font><font face=Arial color=darkred> synonymous SNP in blast hit region</font><br>";
	       	           break;
		    case "ssnpc":
	       	          echo "<font face=Arial color=darkblue> bi-snp (without indel) are</font><font face=Arial color=darkred> synonymous SNP in coding region,but outside blast hit region</font><br>";
	       	          break;
	case "utrsnp":
	       	          echo "<font face=Arial color=darkblue> bi-SNP (without indel) are</font><font face=Arial color=darkred> in UTR region</font>";
	       	          break;
   }
     	       if($num >0)
	       {
	       	$col = mysql_num_fields($result1);
          check_mysql();
	   ?>
<table border=1>
<tr>
    <?
      if($snptable == "utrsnp")
      {
        for ($i=0;$i<$col;$i++)
        {?>
         <td><font face=Arial color=darkred><?=mysql_field_name($result1,$i);?></font></td>
       <?}?>
</tr>
        <?
          while ($rowss = mysql_fetch_row($result1)) {?>
         <tr>
          <? for ($j=0;$j<$col;$j++){?>
       <td><font face=Arial color=blue><?=$rowss[$j];?></font></td>
        <? }
	  }?>
      </tr>
 <?    }else
      {
    for ($i=0;$i<$col;$i++) {
      if($i!=3){?>
<td><font face=Arial color=darkred><?=mysql_field_name($result1,$i);?></font></td>
    <?}
      } ?>
</tr>
<?
 while ($rowss = mysql_fetch_row($result1)) {?>
  <tr>
  <? for ($j=0;$j<$col;$j++) {
     if($j<3){?>
<td><font face=Arial color=blue><?=$rowss[$j];?></font></td>
   <? }elseif($j>3 && $j<6) { ?>
       <td>
 <?    for($k=0;$k<21;$k++)
       {
          if( $k==$rowss[3])
             echo "<font face=Arial color=darkred>".$rowss[$j][$k]."</font>";
          else
             echo "<font face=Arial color=blue>".$rowss[$j][$k]."</font>";
     } ?>
     </td>
 <?  }elseif($j>5)
     { ?>
   <td>
 <?    for($k=0;$k<7;$k++)
       {
          if( $k==3)
             echo "<font face=Arial color=darkred>".$rowss[$j][$k]."</font>";
          else
             echo "<font face=Arial color=blue>".$rowss[$j][$k]."</font>";
     } ?>
  </td>
 <?  }
    } ?>
  </tr>
<?}
}
?>
</table>
<? }
 mysql_free_result($result1);
}?>

<?
function showadsnp($snptype,$adsnptype)
{
	 $snptable =chooseadsnptable($adsnptype);
	 $snptype2=strrev($snptype);
	 $query = "select * from $snptable where snptype='$snptype' or snptype='$snptype2'";
   $result1=mysql_query($query);
   check_mysql();
   $num = mysql_num_rows($result1);
   check_mysql();
   echo "<font face=Arial color=blue>There are total </font><font face=Arial color=darkred>".$num."</font>";
   switch($snptable)
   {
          case "nssnpx":
	       	           echo "<font face=Arial color=darkblue> ".$snptype."/".$snptype2." </font><font face=Arial color=darkred> non-synonymous SNP in blast hit region</font><br>";
	       	           break;
		     case "nssnpc":
	       	           echo "<font face=Arial color=darkblue> ".$snptype."/".$snptype2."</font><font face=Arial color=darkred> non-synonymous SNP in coding region,but outside blast hit region</font><br>";
	       	            break;
	       case "ssnpx":
	       	          echo "<font face=Arial color=darkblue>  ".$snptype."/".$snptype2." </font><font face=Arial color=darkred> synonymous SNP in blast hit region</font><br>";
	       	           break;
		    case "ssnpc":
	       	          echo "<font face=Arial color=darkblue>  ".$snptype."/".$snptype2." </font><font face=Arial color=darkred> synonymous SNP in coding region,but outside blast hit region</font><br>";
	       	          break;
	case "utrsnp":
	       	          echo "<font face=Arial color=darkblue> bi-SNP (without indel) are</font><font face=Arial color=darkred> in UTR region</font>";
	       	          break;
   }   
	if($num >0)
	{
	       	$col = mysql_num_fields($result1);
          check_mysql();
	   ?>
<table border=1>
<tr>
    <? for ($i=0;$i<$col;$i++) {
      if($i!=3){?>
<td><font face=Arial color=darkred><?=mysql_field_name($result1,$i);?></font></td>
    <?}
      } ?>
</tr>
<?
 while ($rowss = mysql_fetch_row($result1)) {?>
  <tr>
  <? for ($j=0;$j<$col;$j++) {
     if($j<3){?>
<td><font face=Arial color=blue><?=$rowss[$j];?></font></td>
   <? }elseif($j>3 && $j<6) { ?>
       <td>
 <?    for($k=0;$k<21;$k++)
       {
          if( $k==$rowss[3])
             echo "<font face=Arial color=darkred>".$rowss[$j][$k]."</font>";
          else
             echo "<font face=Arial color=blue>".$rowss[$j][$k]."</font>";
     } ?>
     </td>
 <?  }elseif($j>5)
     { ?>
   <td>
 <?    for($k=0;$k<7;$k++)
       {
          if( $k==3)
             echo "<font face=Arial color=darkred>".$rowss[$j][$k]."</font>";
          else
             echo "<font face=Arial color=blue>".$rowss[$j][$k]."</font>";
     } ?>
  </td>
 <?  }
    } ?>
  </tr>
<?}?>
</table>
<?}
 mysql_free_result($result1);
}?>
 
<? //for get micro
function showadtransimicroonecontig($adsnptype,$contigid)
{
	$snptable =chooseadsnptable($adsnptype);
	$query = "select snpmicro.* from snpmicro left join $snptable on snpmicro.contigid=$snptable.contigid and snpmicro.trueloci=$snptable.trueloci where $snptable.contigid='$contigid' and ($snptable.snptype='CT' or $snptable.snptype='TC' or $snptable.snptype='AG' or $snptable.snptype='GA')";
         $result1=mysql_query($query);
         check_mysql();
         $num = mysql_num_rows($result1);
         check_mysql();
         echo "<font face=Arial color=blue>There are total </font><font face=Arial color=darkred>".$num."</font>";               
         switch($snptable)
         {
          case "nssnpx":
	       	           echo "<font face=Arial color=darkblue> transition SNPs for microarray are</font><font face=Arial color=darkred> non-synonymous SNPs in blast hit region</font><br>";
	       	           break;
		     case "nssnpc":
	       	           echo "<font face=Arial color=darkblue> transition SNPs for microarray are</font><font face=Arial color=darkred> non-synonymous SNPs in coding region,but outside blast hit region</font><br>";
	       	            break;
	       case "ssnpx":
	       	          echo "<font face=Arial color=darkblue> transition SNPs for microarray are</font><font face=Arial color=darkred> synonymous SNPs in blast hit region</font><br>";
	       	           break;
		    case "ssnpc":
	       	          echo "<font face=Arial color=darkblue> transition SNPs for microarray are</font><font face=Arial color=darkred> synonymous SNPs in coding region,but outside blast hit region</font><br>";
	       	          break;
		case "utrsnp":
	       	          echo "<font face=Arial color=darkblue> bi-SNP (without indel) are</font><font face=Arial color=darkred> in UTR region</font>";
	       	          break;
         }        
	       if($num >0)
	       {
	       	$col = mysql_num_fields($result1);
          check_mysql();
	   ?>
<table border=1>
<tr>
   <?for ($i=0;$i<$col;$i++) { ?>
<td><font face=Arial color=darkred><?=mysql_field_name($result1,$i);?></font></td>
    <?} ?>
</tr>
<?
 while ($rowss = mysql_fetch_row($result1)) {?>
  <tr>
  <? for ($j=0;$j<$col;$j++) {
     if( $j<4 ) {?>
<td><font face=Arial color=blue><?=$rowss[$j];?></font></td>
<?   }else
     { ?>
  <td>
 <?    for($k=0;$k<25;$k++)
       {
          if( $k==12)
             echo "<font face=Arial color=darkred>".$rowss[$j][$k]."</font>";
          else
             echo "<font face=Arial color=blue>".$rowss[$j][$k]."</font>";
     } ?>
  </td>
  <? }?>
  <?} ?>
  </tr>
<?  }?>
</table>
<?}
 mysql_free_result($result1);
}?>

<?
function showadtransvmicroonecontig($adsnptype,$contigid)
{
$snptable =chooseadsnptable($adsnptype);
$query = "select snpmicro.* from snpmicro left join $snptable on snpmicro.contigid=$snptable.contigid and snpmicro.trueloci=$snptable.trueloci where $snptable.contigid='$contigid' and ($snptable.snptype='AT' or $snptable.snptype='TA' or $snptable.snptype='AC' or $snptable.snptype='CA' or $snptable.snptype='CG' or $snptable.snptype='GC'or $snptable.snptype='GT' or $snptable.snptype='TG')";
         $result1=mysql_query($query);
         check_mysql();
         $num = mysql_num_rows($result1);
         check_mysql();
         echo "<font face=Arial color=blue>There are total </font><font face=Arial color=darkred>".$num."</font>";               
         switch($snptable)
         {
          case "nssnpx":
	       	           echo "<font face=Arial color=darkblue> transversion SNPs for microarray are</font><font face=Arial color=darkred> non-synonymous SNPs in blast hit region</font><br>";
	       	           break;
		     case "nssnpc":
	       	           echo "<font face=Arial color=darkblue> transversion SNPs for microarray are</font><font face=Arial color=darkred> non-synonymous SNPs in coding region,but outside blast hit region</font><br>";
	       	            break;
	       case "ssnpx":
	       	          echo "<font face=Arial color=darkblue> transversion SNPs for microarray are</font><font face=Arial color=darkred> synonymous SNPs in blast hit region</font><br>";
	       	           break;
		    case "ssnpc":
	       	          echo "<font face=Arial color=darkblue> transversion SNPs for microarray are</font><font face=Arial color=darkred> synonymous SNPs in coding region,but outside blast hit region</font><br>";
	       	          break;
		case "utrsnp":
	       	          echo "<font face=Arial color=darkblue> bi-SNP (without indel) are</font><font face=Arial color=darkred> in UTR region</font>";
	       	          break;
         }        
	       if($num >0)
	       {
	       	$col = mysql_num_fields($result1);
          check_mysql();
	   ?>
<table border=1>
<tr> 
    <?for ($i=0;$i<$col;$i++) { ?>
<td><font face=Arial color=darkred><?=mysql_field_name($result1,$i);?></font></td>
    <?} ?>
</tr>
<?
 while ($rowss = mysql_fetch_row($result1)) {?>
  <tr>
  <? for ($j=0;$j<$col;$j++) {
     if( $j<4 ) {?>
<td><font face=Arial color=blue><?=$rowss[$j];?></font></td>
<?   }else
     { ?>
  <td>
 <?    for($k=0;$k<25;$k++)
       {
          if( $k==12)
             echo "<font face=Arial color=darkred>".$rowss[$j][$k]."</font>";
          else
             echo "<font face=Arial color=blue>".$rowss[$j][$k]."</font>";
     } ?>
  </td>
  <? }?>
  <?} ?>
  </tr>
<?  }?>
</table>
<?}
 mysql_free_result($result1);
}?>

<?
function showadallsnpmicroonecontig($adsnptype,$contigid)
{
	 $snptable =chooseadsnptable($adsnptype);
	 $query = "select snpmicro.* from snpmicro left join $snptable on snpmicro.contigid=$snptable.contigid and snpmicro.trueloci=$snptable.trueloci where $snptable.contigid='$contigid'";
         $result1=mysql_query($query);
         check_mysql();
         $num = mysql_num_rows($result1);
         check_mysql();
         echo "<font face=Arial color=blue>There are total </font><font face=Arial color=darkred>".$num."</font>";
         switch($snptable)
         {
          case "nssnpx":
	       	           echo "<font face=Arial color=darkblue> bi-SNPs for microarray are</font><font face=Arial color=darkred> non-synonymous SNPs in blast hit region</font><br>";
	       	           break;
		     case "nssnpc":
	       	           echo "<font face=Arial color=darkblue> bi-SNPs for microarray are</font><font face=Arial color=darkred> non-synonymous SNPs in coding region,but outside blast hit region</font><br>";
	       	            break;
	       case "ssnpx":
	       	          echo "<font face=Arial color=darkblue> bi-SNPs for microarray are</font><font face=Arial color=darkred> synonymous SNPs in blast hit region</font><br>";
	       	           break;
		    case "ssnpc":
	       	          echo "<font face=Arial color=darkblue> bi-SNPs for microarray are</font><font face=Arial color=darkred> synonymous SNPs in coding region,but outside blast hit region</font><br>";
	       	          break;
		case "utrsnp":
	       	          echo "<font face=Arial color=darkblue> bi-SNPs for microarray are</font><font face=Arial color=darkred> UTR region</font><br>";
	       	          break;
         }
	       if($num >0)
	       {
	       	$col = mysql_num_fields($result1);
          check_mysql();
	   ?>
<table border=1>
<tr>
    <?for ($i=0;$i<$col;$i++) { ?>
<td><font face=Arial color=darkred><?=mysql_field_name($result1,$i);?></font></td>
    <?} ?>
</tr>
<?
 while ($rowss = mysql_fetch_row($result1)) {?>
  <tr>
  <? for ($j=0;$j<$col;$j++) {
     if( $j<4 ) {?>
<td><font face=Arial color=blue><?=$rowss[$j];?></font></td>
<?   }else
     { ?>
 <?    if($rowss[2][0]=='-')
       {
         if($j==5 || $j==7 )
         { ?>
	 <td>
<?	   for($k=0;$k<25;$k++)
           {
             if( $k==12)
                echo "<font face=Arial color=darkred>".$rowss[$j][$k]."</font>";
             else
                echo "<font face=Arial color=blue>".$rowss[$j][$k]."</font>";
          }?>
          </td>
     <?   }elseif($j==4||$j==6){ ?>
             <td><font face=Arial color=blue><?=$rowss[$j]; ?></font></td>
     <? } ?>
     <? }elseif($rowss[2][1]=='-')
       {
         if($j==4 || $j==6 )
         { ?>
	 <td>
	<? for($k=0;$k<25;$k++)
           {
             if( $k==12)
                echo "<font face=Arial color=darkred>".$rowss[$j][$k]."</font>";
             else
                echo "<font face=Arial color=blue>".$rowss[$j][$k]."</font>";
          }?>
          </td>
	 <? }elseif($j==5||$j==7) {?>
             <td><font face=Arial color=blue><?=$rowss[$j]; ?></font></td>
<?}// end if($j=5 7
 }else //end$rowss[$2][1]=='-'
  { ?>
  <td>
 <?      for($k=0;$k<25;$k++)
       {
          if( $k==12)
             echo "<font face=Arial color=darkred>".$rowss[$j][$k]."</font>";
          else
             echo "<font face=Arial color=blue>".$rowss[$j][$k]."</font>";
     } ?>
   </td>
 <? }
    }?>
  <?} ?>
  </tr>
<?  }?>
</table>
<?}
 mysql_free_result($result1);
}?>

<?
function showadsnpmicroonecontig($snptype,$adsnptype,$contigid)
{
	       $snptable =chooseadsnptable($adsnptype);
         $snptype2=strrev($snptype);
	       $query = "select snpmicro.* from snpmicro left join $snptable on snpmicro.contigid=$snptable.contigid and snpmicro.trueloci=$snptable.trueloci where $snptable.contigid='$contigid' and ($snptable.snptype='$snptype' or $snptable.snptype='$snptype2')";
         $result1=mysql_query($query);
         check_mysql();
         $num = mysql_num_rows($result1);
         check_mysql();
         echo "<font face=Arial color=blue>There are total </font><font face=Arial color=darkred>".$num."</font><font face=Arial color=darkblue>".$snptype."/".$snptype2." for microarray</font><br>";
         switch($snptable)
         {
          case "nssnpx":
	       	           echo "<font face=Arial color=darkblue> all SNPs for microarray are</font><font face=Arial color=darkred> non-synonymous SNPs in blast hit region</font><br>";
	       	           break;
		     case "nssnpc":
	       	           echo "<font face=Arial color=darkblue> all SNPs for microarray are</font><font face=Arial color=darkred> non-synonymous SNPs in coding region,but outside blast hit region</font><br>";
	       	            break;
	       case "ssnpx":
	       	          echo "<font face=Arial color=darkblue> all SNPs for microarray are</font><font face=Arial color=darkred> synonymous SNPs in blast hit region</font><br>";
	       	           break;
		    case "ssnpc":
	       	          echo "<font face=Arial color=darkblue> all SNPs for microarray are</font><font face=Arial color=darkred> synonymous SNPs in coding region,but outside blast hit region</font><br>";
	       	          break;
		case "utrsnp":
	       	          echo "<font face=Arial color=darkblue> bi-SNP (without indel) are</font><font face=Arial color=darkred> in UTR region</font>";
	       	          break;
         }
	       if($num >0)
	       {
	       	$col = mysql_num_fields($result1);
          check_mysql();
	   ?>
<table border=1>
<tr>
   <?for ($i=0;$i<$col;$i++) { ?>
<td><font face=Arial color=darkred><?=mysql_field_name($result1,$i);?></font></td>
    <?} ?>
</tr>
<?
 while ($rowss = mysql_fetch_row($result1)) {?>
  <tr>
  <? for ($j=0;$j<$col;$j++) {
     if( $j<4 ) {?>
<td><font face=Arial color=blue><?=$rowss[$j];?></font></td>
<?   }else
     { ?>
  <td>
 <?    for($k=0;$k<25;$k++)
       {
          if( $k==12)
             echo "<font face=Arial color=darkred>".$rowss[$j][$k]."</font>";
          else
             echo "<font face=Arial color=blue>".$rowss[$j][$k]."</font>";
     } ?>
  </td>
  <? }?>
  <?} ?>
  </tr>
<?  }?>
</table>
<?}
 mysql_free_result($result1);
}?>

<?
function showindelsnpmicroonecontig($contigid) //this for no dvalue no $select no $adsnptype
{
	  $query = "select * from snpmicro where contigid='$contigid' and (snptype='-A' or snptype='-T' or snptype='-C' or snptype='-G' or snptype='T-' or snptype='A-' or snptype='C-' or snptype='G-')";
    $result1=mysql_query($query);
    check_mysql();
    $num = mysql_num_rows($result1);
    check_mysql();
   echo "<font face=Arial color=blue>There are total </font><font face=Arial color=darkred>".$num."</font><font face=Arial color=darkblue> Indel SNP for microarray in the contig</font><br>";    
	 if($num >0)
	 {
	     $col = mysql_num_fields($result1);
       check_mysql();
	   ?>
<table border=1>
<tr>
    <?for ($i=0;$i<$col;$i++) { ?>
<td><font face=Arial color=darkred><?=mysql_field_name($result1,$i);?></font></td>
    <?} ?>
</tr>
<?
 while ($rowss = mysql_fetch_row($result1)) {?>
  <tr>
  <? for ($j=0;$j<$col;$j++) {
     if( $j<4 ) {?>
<td><font face=Arial color=blue><?=$rowss[$j];?></font></td>
<?   }else
     { ?>
 <?    if($rowss[2][0]=='-')
       {
         if($j==5 || $j==7 )
         { ?>
	 <td>
<?	   for($k=0;$k<25;$k++)
           {
             if( $k==12)
                echo "<font face=Arial color=darkred>".$rowss[$j][$k]."</font>";
             else
                echo "<font face=Arial color=blue>".$rowss[$j][$k]."</font>";
          }?>
          </td>
     <?   }elseif($j==4||$j==6){ ?>
             <td><font face=Arial color=blue><?=$rowss[$j]; ?></font></td>
     <? } ?>
     <? }elseif($rowss[2][1]=='-')
       {
         if($j==4 || $j==6 )
         { ?>
	 <td>
	<? for($k=0;$k<25;$k++)
           {
             if( $k==12)
                echo "<font face=Arial color=darkred>".$rowss[$j][$k]."</font>";
             else
                echo "<font face=Arial color=blue>".$rowss[$j][$k]."</font>";
          }?>
          </td>
	 <? }elseif($j==5||$j==7) {?>
             <td><font face=Arial color=blue><?=$rowss[$j]; ?></font></td>
<?}// end if($j=5 7
  } //end$rowss[$2][1]=='-'
    }?>
  <?} ?>
  </tr>
<?  }?>
</table>
<?}
 mysql_free_result($result1);
}?>

<?
function showtransisnpmicroonecontig($contigid)
{
	 $query = "select * from snpmicro  where contigid ='$contigid' and (snptype='CT' or snptype='TC' or snptype='AG' or snptype='GA')";
    $result1=mysql_query($query);
    check_mysql();
    $num = mysql_num_rows($result1);
    check_mysql();
   echo "<font face=Arial color=blue>There are total </font><font face=Arial color=darkred>".$num."</font><font face=Arial color=darkblue> transition SNPs for microarray in the contig</font><br>";
	 if($num >0)
	 {
	     $col = mysql_num_fields($result1);
       check_mysql();
	   ?>
<table border=1>
<tr>
    <?for ($i=0;$i<$col;$i++) { ?>
<td><font face=Arial color=darkred><?=mysql_field_name($result1,$i);?></font></td>
    <?} ?>
</tr>
<?
 while ($rowss = mysql_fetch_row($result1)) {?>
  <tr>
  <? for ($j=0;$j<$col;$j++) {
     if( $j<4 ) {?>
<td><font face=Arial color=blue><?=$rowss[$j];?></font></td>
<?   }else
     { ?>
  <td>
 <?    for($k=0;$k<25;$k++)
       {
          if( $k==12)
             echo "<font face=Arial color=darkred>".$rowss[$j][$k]."</font>";
          else
             echo "<font face=Arial color=blue>".$rowss[$j][$k]."</font>";
     } ?>
  </td>
  <? }?>
  <?} ?>
  </tr>
<?  }?>
</table>
<?}
 mysql_free_result($result1);
}?>
		
<?
function showtransvsnpmicroonecontig($contigid)
{
		$query = "select * from snpmicro where contigid='$contigid' and (snptype='AT' or snptype='TA' or snptype='AC' or snptype='CA' or snptype='CG' or snptype='GC'or snptype='GT' or snptype='TG')";
    $result1=mysql_query($query);
    check_mysql();
    $num = mysql_num_rows($result1);
    check_mysql();
   echo "<font face=Arial color=blue>There are total </font><font face=Arial color=darkred>".$num."</font><font face=Arial color=darkblue> transversion SNPs for microarray in the contig</font><br>";    
	 if($num >0)
	 {
	     $col = mysql_num_fields($result1);
       check_mysql();
	   ?>
<table border=1>
<tr> 
    <?for ($i=0;$i<$col;$i++) { ?>
<td><font face=Arial color=darkred><?=mysql_field_name($result1,$i);?></font></td>
    <?} ?>
</tr>
<?
 while ($rowss = mysql_fetch_row($result1)) {?>
  <tr>
  <? for ($j=0;$j<$col;$j++) {
     if( $j<4 ) {?>
<td><font face=Arial color=blue><?=$rowss[$j];?></font></td>
<?   }else
     { ?>
  <td>
 <?    for($k=0;$k<25;$k++)
       {
          if( $k==12)
             echo "<font face=Arial color=darkred>".$rowss[$j][$k]."</font>";
          else
             echo "<font face=Arial color=blue>".$rowss[$j][$k]."</font>";
     } ?>
  </td>
  <? }?>
  <?} ?>
  </tr>
<?  }?>
</table>
<?}
 mysql_free_result($result1);
}?>

<?
function showallsnpmicroonecontig($contigid)
{
   $query = "select * from snpmicro where contigid='$contigid'";
    $result1=mysql_query($query);
    check_mysql();
    $num = mysql_num_rows($result1);
    check_mysql();
   echo "<font face=Arial color=blue>There are total </font><font face=Arial color=darkred>".$num."</font><font face=Arial color=darkblue>  SNPs for microarray in the contig</font><br>";    
	 if($num >0)
	 {
	     $col = mysql_num_fields($result1);
       check_mysql();
	   ?>
<table border=1>
<tr> 
     <?for ($i=0;$i<$col;$i++) { ?>
<td><font face=Arial color=darkred><?=mysql_field_name($result1,$i);?></font></td>
    <?} ?>
</tr>
<?
 while ($rowss = mysql_fetch_row($result1)) {?>
  <tr>
  <? for ($j=0;$j<$col;$j++) {
     if( $j<4 ) {?>
<td><font face=Arial color=blue><?=$rowss[$j];?></font></td>
<?   }else
     { ?>
 <?    if($rowss[2][0]=='-')
       {
         if($j==5 || $j==7 )
         { ?>
	 <td>
<?	   for($k=0;$k<25;$k++)
           {
             if( $k==12)
                echo "<font face=Arial color=darkred>".$rowss[$j][$k]."</font>";
             else
                echo "<font face=Arial color=blue>".$rowss[$j][$k]."</font>";
          }?>

          </td>
     <?   }elseif($j==4||$j==6){ ?>
             <td><font face=Arial color=blue><?=$rowss[$j]; ?></font></td>
     <? } ?>
     <? }elseif($rowss[2][1]=='-')
       {
         if($j==4 || $j==6 )
         { ?>
	 <td>
	<? for($k=0;$k<25;$k++)
           {
             if( $k==12)
                echo "<font face=Arial color=darkred>".$rowss[$j][$k]."</font>";
             else
                echo "<font face=Arial color=blue>".$rowss[$j][$k]."</font>";
          }?>
          </td>
	 <? }elseif($j==5||$j==7) {?>
             <td><font face=Arial color=blue><?=$rowss[$j]; ?></font></td>
<?}// end if($j=5 7
  }else //end$rowss[$2][1]=='-'
  { ?>
  <td>
 <?      for($k=0;$k<25;$k++)
       {
          if( $k==12)
             echo "<font face=Arial color=darkred>".$rowss[$j][$k]."</font>";
          else
             echo "<font face=Arial color=blue>".$rowss[$j][$k]."</font>";
     } ?>
   </td>
 <? }
    }?>
  <?} ?>
  </tr>
<?  }?>
</table>
<?}
 mysql_free_result($result1);
}?>

<?
function showsnpmicroonecontig($snptype,$contigid)
{
	$snptype2=strrev($snptype);
	 $query = "select * from snpmicro where contigid ='$contigid' and (snptype='$snptype' or snptype='$snptype2')";
   $result1=mysql_query($query);
   check_mysql();
   $num = mysql_num_rows($result1);
   check_mysql();
   echo "<font face=Arial color=blue>There are total </font><font face=Arial color=darkred>".$num."</font><font face=Arial color=darkblue>".$snptype."/".$snptype2." for microarray</font><br>";    
	 if($num >0)
	 {
	     $col = mysql_num_fields($result1);
       check_mysql();
	   ?>
<table border=1>
<tr> 
    <?for ($i=0;$i<$col;$i++) { ?>
<td><font face=Arial color=darkred><?=mysql_field_name($result1,$i);?></font></td>
    <?} ?>
</tr>
<?
 while ($rowss = mysql_fetch_row($result1)) {?>
  <tr>
  <? for ($j=0;$j<$col;$j++) {
     if( $j<4 ) {?>
<td><font face=Arial color=blue><?=$rowss[$j];?></font></td>
<?   }else
     { ?>
  <td>
 <?    for($k=0;$k<25;$k++)
       {
          if( $k==12)
             echo "<font face=Arial color=darkred>".$rowss[$j][$k]."</font>";
          else
             echo "<font face=Arial color=blue>".$rowss[$j][$k]."</font>";
     } ?>
  </td>
  <? }?>
  <?} ?>
  </tr>
<?  }?>
</table>
<?}
 mysql_free_result($result1);
}?>

<?
function showadtransisnpmicro($adsnptype)
{	
 		     $snptable =chooseadsnptable($adsnptype);
	       $query = "select * from snpmicro left join $snptable on snpmicro.contigid=$snptable.contigid and snpmicro.trueloci=$snptable.trueloci where $snptable.snptype='CT' or $snptable.snptype='TC' or $snptable.snptype='AG' or $snptable.snptype='GA'";
         $result1=mysql_query($query);
         check_mysql();
         $num = mysql_num_rows($result1);
         check_mysql();
         echo "<font face=Arial color=blue>There are total </font><font face=Arial color=darkred>".$num."</font>";               
         switch($snptable)
         {
          case "nssnpx":
	       	           echo "<font face=Arial color=darkblue> transition SNPs for microarray are</font><font face=Arial color=darkred> non-synonymous SNPs in blast hit region</font><br>";
	       	           break;
		     case "nssnpc":
	       	           echo "<font face=Arial color=darkblue> transition SNPs for microarray are</font><font face=Arial color=darkred> non-synonymous SNPs in coding region,but outside blast hit region</font><br>";
	       	            break;
	       case "ssnpx":
	       	          echo "<font face=Arial color=darkblue> transition SNPs for microarray are</font><font face=Arial color=darkred> synonymous SNPs in blast hit region</font><br>";
	       	           break;
		    case "ssnpc":
	       	          echo "<font face=Arial color=darkblue> transition SNPs for microarray are</font><font face=Arial color=darkred> synonymous SNPs in coding region,but outside blast hit region</font><br>";
	       	          break;
		case "utrsnp":
	       	          echo "<font face=Arial color=darkblue> bi-SNP (without indel) are</font><font face=Arial color=darkred> in UTR region</font>";
	       	          break;
         }        
	       if($num >0)
	       {
	       	$col = mysql_num_fields($result1);
          check_mysql();
	   ?>
<table border=1>
<tr> 
    <?for ($i=0;$i<$col;$i++) { ?>
<td><font face=Arial color=darkred><?=mysql_field_name($result1,$i);?></font></td>
    <?} ?>
</tr>
<?
 while ($rowss = mysql_fetch_row($result1)) {?>
  <tr>
  <? for ($j=0;$j<$col;$j++) {
     if( $j<4 ) {?>
<td><font face=Arial color=blue><?=$rowss[$j];?></font></td>
<?   }else
     { ?>
  <td>
 <?    for($k=0;$k<25;$k++)
       {
          if( $k==12)
             echo "<font face=Arial color=darkred>".$rowss[$j][$k]."</font>";
          else
             echo "<font face=Arial color=blue>".$rowss[$j][$k]."</font>";
     } ?>
  </td>
  <? }?>
  <?} ?>
  </tr>
<?  }?>
</table>
<?}
 mysql_free_result($result1);
}?>

<?
function showadtransvsnpmicro($adsnptype)
{	
 		     $snptable =chooseadsnptable($adsnptype);
$query = "select * from snpmicro left join $snptable on snpmicro.contigid=$snptable.contigid and snpmicro.trueloci=$snptable.trueloci where $snptable.snptype='AT' or $snptable.snptype='TA' or $snptable.snptype='AC' or $snptable.snptype='CA' or $snptable.snptype='CG' or $snptable.snptype='GC'or $snptable.snptype='GT' or $snptable.snptype='TG'";
         $result1=mysql_query($query);
         check_mysql();
         $num = mysql_num_rows($result1);
         check_mysql();
         echo "<font face=Arial color=blue>There are total </font><font face=Arial color=darkred>".$num."</font>";               
         switch($snptable)
         {
          case "nssnpx":
	       	           echo "<font face=Arial color=darkblue> transversion SNPs for microarray are</font><font face=Arial color=darkred> non-synonymous SNPs in blast hit region</font><br>";
	       	           break;
		     case "nssnpc":
	       	           echo "<font face=Arial color=darkblue> transversion SNPs for microarray are</font><font face=Arial color=darkred> non-synonymous SNPs in coding region,but outside blast hit region</font><br>";
	       	            break;
	       case "ssnpx":
	       	          echo "<font face=Arial color=darkblue> transversion SNPs for microarray are</font><font face=Arial color=darkred> synonymous SNPs in blast hit region</font><br>";
	       	           break;
		    case "ssnpc":
	       	          echo "<font face=Arial color=darkblue> transversion SNPs for microarray are</font><font face=Arial color=darkred> synonymous SNPs in coding region,but outside blast hit region</font><br>";
	       	          break;
	case "utrsnp":
	       	          echo "<font face=Arial color=darkblue> bi-SNP (without indel) are</font><font face=Arial color=darkred> in UTR region</font>";
	       	          break;
         }        
	       if($num >0)
	       {
	       	$col = mysql_num_fields($result1);
          check_mysql();
	   ?>
<table border=1>
<tr>
   <?for ($i=0;$i<$col;$i++) { ?>
<td><font face=Arial color=darkred><?=mysql_field_name($result1,$i);?></font></td>
    <?} ?>
</tr>
<?
 while ($rowss = mysql_fetch_row($result1)) {?>
  <tr>
  <? for ($j=0;$j<$col;$j++) {
     if( $j<4 ) {?>
<td><font face=Arial color=blue><?=$rowss[$j];?></font></td>
<?   }else
     { ?>
  <td>
 <?    for($k=0;$k<25;$k++)
       {
          if( $k==12)
             echo "<font face=Arial color=darkred>".$rowss[$j][$k]."</font>";
          else
             echo "<font face=Arial color=blue>".$rowss[$j][$k]."</font>";
     } ?>
  </td>
  <? }?>
  <?} ?>
  </tr>
<?  }?>
</table>
<?}
 mysql_free_result($result1);
}?>
    
<?
function showadallsnpmicro($adsnptype)
{
	       $snptable =chooseadsnptable($adsnptype);
	       $query = "select * from snpmicro left join $snptable on snpmicro.contigid=$snptable.contigid and snpmicro.trueloci=$snptable.trueloci";
         $result1=mysql_query($query);
         check_mysql();
         $num = mysql_num_rows($result1);
         check_mysql();
         echo "<font face=Arial color=blue>There are total </font><font face=Arial color=darkred>".$num."</font>";
         switch($snptable)
         {
          case "nssnpx":
	       	           echo "<font face=Arial color=darkblue> all SNPs for microarray are</font><font face=Arial color=darkred> non-synonymous SNPs in blast hit region</font><br>";
	       	           break;
		     case "nssnpc":
	       	           echo "<font face=Arial color=darkblue> all SNPs for microarray are</font><font face=Arial color=darkred> non-synonymous SNPs in coding region,but outside blast hit region</font><br>";
	       	            break;
	       case "ssnpx":
	       	          echo "<font face=Arial color=darkblue> all SNPs for microarray are</font><font face=Arial color=darkred> synonymous SNPs in blast hit region</font><br>";
	       	           break;
		    case "ssnpc":
	       	          echo "<font face=Arial color=darkblue> all SNPs for microarray are</font><font face=Arial color=darkred> synonymous SNPs in coding region,but outside blast hit region</font><br>";
	       	          break;
		case "utrsnp":
	       	          echo "<font face=Arial color=darkblue> bi-SNP (without indel) are</font><font face=Arial color=darkred> in UTR region</font>";
	       	          break;
         }
	       if($num >0)
	       {
	       	$col = mysql_num_fields($result1);
          check_mysql();
	   ?>
<table border=1>
<tr>
   <?for ($i=0;$i<$col;$i++) { ?>
<td><font face=Arial color=darkred><?=mysql_field_name($result1,$i);?></font></td>
    <?} ?>
</tr>
<?
 while ($rowss = mysql_fetch_row($result1)) {?>
  <tr>
  <? for ($j=0;$j<$col;$j++) {
     if( $j<4 ) {?>
<td><font face=Arial color=blue><?=$rowss[$j];?></font></td>
<?   }else
     { ?>
 <?    if($rowss[2][0]=='-')
       {
         if($j==5 || $j==7 )
         { ?>
	 <td>
<?	   for($k=0;$k<25;$k++)
           {
             if( $k==12)
                echo "<font face=Arial color=darkred>".$rowss[$j][$k]."</font>";
             else
                echo "<font face=Arial color=blue>".$rowss[$j][$k]."</font>";
          }?>
          </td>
     <?   }elseif($j==4||$j==6){ ?>
             <td><font face=Arial color=blue><?=$rowss[$j]; ?></font></td>
     <? } ?>
     <? }elseif($rowss[2][1]=='-')
       {
         if($j==4 || $j==6 )
         { ?>
	 <td>
	<? for($k=0;$k<25;$k++)
           {
             if( $k==12)
                echo "<font face=Arial color=darkred>".$rowss[$j][$k]."</font>";
             else
                echo "<font face=Arial color=blue>".$rowss[$j][$k]."</font>";
          }?>
          </td>
	 <? }elseif($j==5||$j==7) {?>
             <td><font face=Arial color=blue><?=$rowss[$j]; ?></font></td>
<?}// end if($j=5 7
  }else //end$rowss[$2][1]=='-'
  { ?>
  <td>
 <?     for($k=0;$k<25;$k++)
      {
          if( $k==12)
             echo "<font face=Arial color=darkred>".$rowss[$j][$k]."</font>";
          else
             echo "<font face=Arial color=blue>".$rowss[$j][$k]."</font>";
     } ?>
     </td>
 <?  }
    }?>
  <?} ?>
  </tr>
<?  }?>
</table>
<?}
 mysql_free_result($result1);
}?>

<?
function showadsnpmicro($snptype,$adsnptype)
{
         $snptable =chooseadsnptable($adsnptype);
         $snptype2=strrev($snptype);
	       $query = "select * from snpmicro left join $snptable on snpmicro.contigid=$snptable.contigid and snpmicro.trueloci=$snptable.trueloci where $snptable.snptype='$snptype' or $snptable.snptype='$snptype2'";
         $result1=mysql_query($query);
         check_mysql();
         $num = mysql_num_rows($result1);
         check_mysql();
         echo "<font face=Arial color=blue>There are total </font><font face=Arial color=darkred>".$num."</font><font face=Arial color=darkblue>".$snptype."/".$snptype2." for microarray</font><br>";
         switch($snptable)
         {
          case "nssnpx":
	       	           echo "<font face=Arial color=darkblue> all SNPs for microarray are</font><font face=Arial color=darkred> non-synonymous SNPs in blast hit region</font><br>";
	       	           break;
		     case "nssnpc":
	       	           echo "<font face=Arial color=darkblue> all SNPs for microarray are</font><font face=Arial color=darkred> non-synonymous SNPs in coding region,but outside blast hit region</font><br>";
	       	            break;
	       case "ssnpx":
	       	          echo "<font face=Arial color=darkblue> all SNPs for microarray are</font><font face=Arial color=darkred> synonymous SNPs in blast hit region</font><br>";
	       	           break;
		    case "ssnpc":
	       	          echo "<font face=Arial color=darkblue> all SNPs for microarray are</font><font face=Arial color=darkred> synonymous SNPs in coding region,but outside blast hit region</font><br>";
	       	          break;
		case "utrsnp":
	       	          echo "<font face=Arial color=darkblue> bi-SNP (without indel) are</font><font face=Arial color=darkred> in UTR region</font>";
	       	          break;
         }
	       if($num >0)
	       {
	       	$col = mysql_num_fields($result1);
          check_mysql();
	   ?>
<table border=1>
<tr>
    <?for ($i=0;$i<$col;$i++) { ?>
<td><font face=Arial color=darkred><?=mysql_field_name($result1,$i);?></font></td>
    <?} ?>
</tr>
<?
 while ($rowss = mysql_fetch_row($result1)) {?>
  <tr>
  <? for ($j=0;$j<$col;$j++) {
     if( $j<4 ) {?>
<td><font face=Arial color=blue><?=$rowss[$j];?></font></td>
<?   }else
     { ?>
  <td>
 <?    for($k=0;$k<25;$k++)
       {
          if( $k==12)
             echo "<font face=Arial color=darkred>".$rowss[$j][$k]."</font>";
          else
             echo "<font face=Arial color=blue>".$rowss[$j][$k]."</font>";
     } ?>
  </td>
  <? }?>
  <?} ?>
  </tr>
<?  }?>
</table>
<?}
 mysql_free_result($result1);
}?>

<?
function showindelsnpmicro()
{
	 // $query = "select * from snpmicro where snptype like '-'";
    $query = "select * from snpmicro where snptype='-A' or snptype='-T' or snptype='-C' or snptype='-G' or snptype='T-' or snptype='A-' or snptype='C-' or snptype='G-'";
    $result1=mysql_query($query);
    check_mysql();
    $num = mysql_num_rows($result1);
    check_mysql();
   echo "<font face=Arial color=blue>There are total </font><font face=Arial color=darkred>".$num."</font><font face=Arial color=darkblue> Indel SNP for microarray</font><br>";
	 if($num >0)
	 {
	     $col = mysql_num_fields($result1);
       check_mysql();
	   ?>
<table border=1>
<tr>
    <?for ($i=0;$i<$col;$i++) { ?>
<td><font face=Arial color=darkred><?=mysql_field_name($result1,$i);?></font></td>
    <?} ?>
</tr>
<?
 while ($rowss = mysql_fetch_row($result1)) {?>
  <tr>
  <? for ($j=0;$j<$col;$j++) {
     if( $j<4 ) {?>
<td><font face=Arial color=blue><?=$rowss[$j];?></font></td>
<?   }else
     { ?>
 <?    if($rowss[2][0]=='-')
       {
         if($j==5 || $j==7 )
         { ?>
	 <td>
<?	   for($k=0;$k<25;$k++)
           {
             if( $k==12)
                echo "<font face=Arial color=darkred>".$rowss[$j][$k]."</font>";
             else
                echo "<font face=Arial color=blue>".$rowss[$j][$k]."</font>";
          }?>
          </td>
     <?   }elseif($j==4||$j==6){ ?>
             <td><font face=Arial color=blue><?=$rowss[$j]; ?></font></td>
     <? } ?>
     <? }elseif($rowss[2][1]=='-')
       {
         if($j==4 || $j==6 )
         { ?>
	 <td>
	<? for($k=0;$k<25;$k++)
           {
             if( $k==12)
                echo "<font face=Arial color=darkred>".$rowss[$j][$k]."</font>";
             else
                echo "<font face=Arial color=blue>".$rowss[$j][$k]."</font>";
          }?>
          </td>
	 <? }elseif($j==5||$j==7) {?>
             <td><font face=Arial color=blue><?=$rowss[$j]; ?></font></td>
<?}// end if($j=5 7
  } //end$rowss[$2][1]=='-'
    }?>
  <?} ?>
  </tr>
<?  }?>
</table>
<?}
 mysql_free_result($result1);
}?>

<?
function showtransisnpmicro()
{
	 $query = "select * from snpmicro  where snptype='CT' or snptype='TC' or snptype='AG' or snptype='GA'";
    $result1=mysql_query($query);
    check_mysql();
    $num = mysql_num_rows($result1);
    check_mysql();
   echo "<font face=Arial color=blue>There are total </font><font face=Arial color=darkred>".$num."</font><font face=Arial color=darkblue> transition SNPs for microarray</font><br>";
	 if($num >0)
	 {
	     $col = mysql_num_fields($result1);
       check_mysql();
	   ?>
<table border=1>
<tr>
   <?for ($i=0;$i<$col;$i++) { ?>
<td><font face=Arial color=darkred><?=mysql_field_name($result1,$i);?></font></td>
    <?} ?>
</tr>
<?
 while ($rowss = mysql_fetch_row($result1)) {?>
  <tr>
  <? for ($j=0;$j<$col;$j++) {
     if( $j<4 ) {?>
<td><font face=Arial color=blue><?=$rowss[$j];?></font></td>
<?   }else
     { ?>
  <td>
 <?    for($k=0;$k<25;$k++)
       {
          if( $k==12)
             echo "<font face=Arial color=darkred>".$rowss[$j][$k]."</font>";
          else
             echo "<font face=Arial color=blue>".$rowss[$j][$k]."</font>";
     } ?>
  </td>
  <? }?>
  <?} ?>
  </tr>
<?  }?>
</table>
<?}
 mysql_free_result($result1);
}?>

<?
function showtransvsnpmicro()
{
		$query = "select * from snpmicro where snptype='AT' or snptype='TA' or snptype='AC' or snptype='CA' or snptype='CG' or snptype='GC'or snptype='GT' or snptype='TG'";
    $result1=mysql_query($query);
    check_mysql();
    $num = mysql_num_rows($result1);
    check_mysql();
   echo "<font face=Arial color=blue>There are total </font><font face=Arial color=darkred>".$num."</font><font face=Arial color=darkblue> transversion SNPs for microarray</font><br>";
	 if($num >0)
	 {
	     $col = mysql_num_fields($result1);
       check_mysql();
	   ?>
<table border=1>
<tr>
    <?for ($i=0;$i<$col;$i++) { ?>
<td><font face=Arial color=darkred><?=mysql_field_name($result1,$i);?></font></td>
    <?} ?>
</tr>
<?
 while ($rowss = mysql_fetch_row($result1)) {?>
  <tr>
  <? for ($j=0;$j<$col;$j++) {
     if( $j<4 ) {?>
<td><font face=Arial color=blue><?=$rowss[$j];?></font></td>
<?   }else
     { ?>
  <td>
 <?    for($k=0;$k<25;$k++)
       {
          if( $k==12)
             echo "<font face=Arial color=darkred>".$rowss[$j][$k]."</font>";
          else
             echo "<font face=Arial color=blue>".$rowss[$j][$k]."</font>";
     } ?>
  </td>
  <? }?>
  <?} ?>
  </tr>
<?  }?>
</table>
<?}
 mysql_free_result($result1);
}?>

<?
function showallsnpmicro()
{
	  $query = "select * from snpmicro";
    $result1=mysql_query($query);
    check_mysql();
    $num = mysql_num_rows($result1);
    check_mysql();
   echo "<font face=Arial color=blue>There are total </font><font face=Arial color=darkred>".$num."</font><font face=Arial color=darkblue> transversion SNPs for microarray</font><br>";    
	 if($num >0)
	 {
	     $col = mysql_num_fields($result1);
       check_mysql();
	   ?>
<table border=1>
<tr>
   <?for ($i=0;$i<$col;$i++) { ?>
<td><font face=Arial color=darkred><?=mysql_field_name($result1,$i);?></font></td>
    <?} ?>
</tr>
<?
 while ($rowss = mysql_fetch_row($result1)) {?>
  <tr>
  <? for ($j=0;$j<$col;$j++) {
     if( $j<4 ) {?>
<td><font face=Arial color=blue><?=$rowss[$j];?></font></td>
<?   }else
     { ?>
 <?    if($rowss[2][0]=='-')
       {
         if($j==5 || $j==7 )
         { ?>
	 <td>
<?	   for($k=0;$k<25;$k++)
           {
             if( $k==12)
                echo "<font face=Arial color=darkred>".$rowss[$j][$k]."</font>";
             else
                echo "<font face=Arial color=blue>".$rowss[$j][$k]."</font>";
          }?>
          </td>
     <?   }elseif($j==4||$j==6){ ?>
             <td><font face=Arial color=blue><?=$rowss[$j]; ?></font></td>
     <? } ?>
     <? }elseif($rowss[2][1]=='-')
       {
         if($j==4 || $j==6 )
         { ?>
	 <td>
	<? for($k=0;$k<25;$k++)
           {
             if( $k==12)
                echo "<font face=Arial color=darkred>".$rowss[$j][$k]."</font>";
             else
                echo "<font face=Arial color=blue>".$rowss[$j][$k]."</font>";
          }?>
          </td>
	 <? }elseif($j==5||$j==7) {?>
             <td><font face=Arial color=blue><?=$rowss[$j]; ?></font></td>
<?}// end if($j=5 7
  }else //end$rowss[$2][1]=='-'
  { ?>
  <td>
 <?     for($k=0;$k<25;$k++)
      {
          if( $k==12)
             echo "<font face=Arial color=darkred>".$rowss[$j][$k]."</font>";
          else
             echo "<font face=Arial color=blue>".$rowss[$j][$k]."</font>";
     } ?>
   </td>
<?   }
    }?>
  <?} ?>
  </tr>
<?  }?>
</table>
<?}
 mysql_free_result($result1);
}?>

<?
function showsnpmicro($snptype)
{
	 $snptype2=strrev($snptype);
	 $query = "select * from snpmicro where snptype='$snptype' or snptype='$snptype2'";
   $result1=mysql_query($query);
   check_mysql();
   $num = mysql_num_rows($result1);
   check_mysql();
   echo "<font face=Arial color=blue>There are total </font><font face=Arial color=darkred>".$num."</font><font face=Arial color=darkblue>".$snptype."/".$snptype2." for microarray</font><br>";    
	 if($num >0)
	 {
	     $col = mysql_num_fields($result1);
       check_mysql();
	   ?>
<table border=1>
<tr> 
    <?for ($i=0;$i<$col;$i++) { ?>
<td><font face=Arial color=darkred><?=mysql_field_name($result1,$i);?></font></td>
    <?} ?>
</tr>
<?
 while ($rowss = mysql_fetch_row($result1)) {?>
  <tr>
  <? for ($j=0;$j<$col;$j++) {
     if( $j<4 ) {?>
<td><font face=Arial color=blue><?=$rowss[$j];?></font></td>
<?   }else
     { ?>
  <td>
 <?    for($k=0;$k<25;$k++)
       {
          if( $k==12)
             echo "<font face=Arial color=darkred>".$rowss[$j][$k]."</font>";
          else
             echo "<font face=Arial color=blue>".$rowss[$j][$k]."</font>";
     } ?>
  </td>
  <? }?>
  <?} ?>
  </tr>
<?  }?>
</table>
<?}
 mysql_free_result($result1);
}?>

<?
function showadsnptransionecontig($adsnptype,$contigid)
{
	 $snptable =chooseadsnptable($adsnptype);
	 $query = "select * from $snptable where contigid='$contigid' and (snptype='CT' or snptype='TC' or snptype='AG' or snptype='GA') ";
         $result1=mysql_query($query);
         check_mysql();
         $num = mysql_num_rows($result1);
         check_mysql();
         echo "<font face=Arial color=blue>There are total </font><font face=Arial color=darkred>".$num."</font>";               
         switch($snptable)
         {
          case "nssnpx":
	       	           echo "<font face=Arial color=darkblue> transition SNPs are</font><font face=Arial color=darkred> non-synonymous SNPs in blast hit region</font>";
	       	           break;
	 case "nssnpc":
	       	           echo "<font face=Arial color=darkblue> transition SNPs are</font><font face=Arial color=darkred> non-synonymous SNPs in coding region,but outside blast hit region</font>";
	       	            break;
	 case "ssnpx":
	       	          echo "<font face=Arial color=darkblue> transition SNPs are</font><font face=Arial color=darkred> synonymous SNPs in blast hit region</font>";
	       	           break;
	 case "ssnpc":
	       	          echo "<font face=Arial color=darkblue> transition SNPs are</font><font face=Arial color=darkred> synonymous SNPs in coding region,but outside blast hit region</font>";
	       	          break;
	case "utrsnp":
	       	          echo "<font face=Arial color=darkblue> bi-SNP (without indel) are</font><font face=Arial color=darkred> in UTR region</font>";
	       	          break;
         } 
        echo "<font face=Arial color=darkblue> of Contig</font><font face=Arial color=darkred>".$contigid."</font><br>";       
	       if($num >0)
	       {
	       	$col = mysql_num_fields($result1);
          check_mysql();
	   ?>
<table border=1>
<tr>
    <? for ($i=0;$i<$col;$i++) {
      if($i!=3){?>
<td><font face=Arial color=darkred><?=mysql_field_name($result1,$i);?></font></td>
    <?}
      } ?>
</tr>
<?
 while ($rowss = mysql_fetch_row($result1)) {?>
  <tr>
  <? for ($j=0;$j<$col;$j++) {
     if($j<3){?>
<td><font face=Arial color=blue><?=$rowss[$j];?></font></td>
   <? }elseif($j>3 && $j<6) { ?>
       <td>
 <?    for($k=0;$k<21;$k++)
       {
          if( $k==$rowss[3])
             echo "<font face=Arial color=darkred>".$rowss[$j][$k]."</font>";
          else
             echo "<font face=Arial color=blue>".$rowss[$j][$k]."</font>";
     } ?>
     </td>
 <?  }elseif($j>5)
     { ?>
   <td>
 <?    for($k=0;$k<7;$k++)
       {
          if( $k==3)
             echo "<font face=Arial color=darkred>".$rowss[$j][$k]."</font>";
          else
             echo "<font face=Arial color=blue>".$rowss[$j][$k]."</font>";
     } ?>
  </td>
 <?  }
    } ?>
  </tr>
<?}?>
</table>
<?}
 mysql_free_result($result1);
}?>

<?
function showadsnptransvonecontig($adsnptype,$contigid)
{
	$snptable =chooseadsnptable($adsnptype);
	       $query = "select * from $snptable where contigid='$contigid' and (snptype='AT' or snptype='TA' or snptype='AC' or snptype='CA' or snptype='CG' or snptype='GC'or snptype='GT' or snptype='TG')";
         $result1=mysql_query($query);
         check_mysql();
         $num = mysql_num_rows($result1);
         check_mysql();
         echo "<font face=Arial color=blue>There are total </font><font face=Arial color=darkred>".$num."</font>";               
         switch($snptable)
         {
          case "nssnpx":
	       	           echo "<font face=Arial color=darkblue> transversion SNPs are</font><font face=Arial color=darkred> non-synonymous SNPs in blast hit region</font>";
	       	           break;
		     case "nssnpc":
	       	           echo "<font face=Arial color=darkblue> transversion SNPs are</font><font face=Arial color=darkred> non-synonymous SNPs in coding region,but outside blast hit region</font>";
	       	            break;
	       case "ssnpx":
	       	          echo "<font face=Arial color=darkblue> transversion SNPs are</font><font face=Arial color=darkred> synonymous SNPs in blast hit region</font>";
	       	           break;
		    case "ssnpc":
	       	          echo "<font face=Arial color=darkblue> transversion SNPs are</font><font face=Arial color=darkred> synonymous SNPs in coding region,but outside blast hit region</font>";
	       	          break;
		case "utrsnp":
	       	          echo "<font face=Arial color=darkblue> bi-SNP (without indel) are</font><font face=Arial color=darkred> in UTR region</font>";
	       	          break;
         } 
        echo "<font face=Arial color=darkblue> of Contig</font><font face=Arial color=darkred>".$contigid."</font><br>";       
	       if($num >0)
	       {
	       	$col = mysql_num_fields($result1);
          check_mysql();
	   ?>
<table border=1>
<tr>
    <? for ($i=0;$i<$col;$i++) {
      if($i!=3){?>
<td><font face=Arial color=darkred><?=mysql_field_name($result1,$i);?></font></td>
    <?}
      } ?>
</tr>
<?
 while ($rowss = mysql_fetch_row($result1)) {?>
  <tr>
  <? for ($j=0;$j<$col;$j++) {
     if($j<3){?>
<td><font face=Arial color=blue><?=$rowss[$j];?></font></td>
   <? }elseif($j>3 && $j<6) { ?>
       <td>
 <?    for($k=0;$k<21;$k++)
       {
          if( $k==$rowss[3])
             echo "<font face=Arial color=darkred>".$rowss[$j][$k]."</font>";
          else
             echo "<font face=Arial color=blue>".$rowss[$j][$k]."</font>";
     } ?>
     </td>
 <?  }elseif($j>5)
     { ?>
   <td>
 <?    for($k=0;$k<7;$k++)
       {
          if( $k==3)
             echo "<font face=Arial color=darkred>".$rowss[$j][$k]."</font>";
          else
             echo "<font face=Arial color=blue>".$rowss[$j][$k]."</font>";
     } ?>
  </td>
 <?  }
    } ?>
  </tr>
<?}?>
</table>
<?}
 mysql_free_result($result1);
}?>

<?
function showadallsnponecontig($adsnptype,$contigid)
{
				 $snptable =chooseadsnptable($adsnptype);
	       $query = "select * from $snptable where contigid='$contigid'";
         $result1=mysql_query($query);
         check_mysql();
         $num = mysql_num_rows($result1);
         check_mysql();
         echo "<font face=Arial color=blue>There are total </font><font face=Arial color=darkred>".$num."</font>";               
         switch($snptable)
         {
          case "nssnpx":
	       	           echo "<font face=Arial color=darkblue> bi-SNPs are</font><font face=Arial color=darkred> non-synonymous SNPs in blast hit region</font>";
	       	           break;
		     case "nssnpc":
	       	           echo "<font face=Arial color=darkblue> bi-SNPs are</font><font face=Arial color=darkred> non-synonymous SNPs in coding region,but outside blast hit region</font>";
	       	            break;
	       case "ssnpx":
	       	          echo "<font face=Arial color=darkblue> bi-SNPs are</font><font face=Arial color=darkred> synonymous SNPs in blast hit region</font>";
	       	           break;
		case "ssnpc":
	       	          echo "<font face=Arial color=darkblue> bi-SNPs are</font><font face=Arial color=darkred> synonymous SNPs in coding region,but outside blast hit region</font>";
	       	          break;
		case "utrsnp":
	       	          echo "<font face=Arial color=darkblue> bi-SNPs </font><font face=Arial color=darkred> in UTR region</font>";
	       	          break;
         }
        echo "<font face=Arial color=darkblue> of Contig</font><font face=Arial color=darkred>".$contigid."</font><br>";
	       if($num >0)
	       {
	       	$col = mysql_num_fields($result1);
          check_mysql();
	   ?>
<table border=1>
<tr>
    <?
      if($snptable == "utrsnp")
      {
        for ($i=0;$i<$col;$i++)
        {?>
         <td><font face=Arial color=darkred><?=mysql_field_name($result1,$i);?></font></td>
       <?}?>
</tr>
        <?
          while ($rowss = mysql_fetch_row($result1)) {?>
         <tr>
          <? for ($j=0;$j<$col;$j++){?>
       <td><font face=Arial color=blue><?=$rowss[$j];?></font></td>
        <? }
	  }?>
      </tr>
 <?    }else
      {
    for ($i=0;$i<$col;$i++) {
      if($i!=3){?>
<td><font face=Arial color=darkred><?=mysql_field_name($result1,$i);?></font></td>
    <?}
      } ?>
</tr>
<?
 while ($rowss = mysql_fetch_row($result1)) {?>
  <tr>
  <? for ($j=0;$j<$col;$j++) {
     if($j<3){?>
<td><font face=Arial color=blue><?=$rowss[$j];?></font></td>
   <? }elseif($j>3 && $j<6) { ?>
       <td>
 <?    for($k=0;$k<21;$k++)
       {
          if( $k==$rowss[3])
             echo "<font face=Arial color=darkred>".$rowss[$j][$k]."</font>";
          else
             echo "<font face=Arial color=blue>".$rowss[$j][$k]."</font>";
     } ?>
     </td>
 <?  }elseif($j>5)
     { ?>
   <td>
 <?    for($k=0;$k<7;$k++)
       {
          if( $k==3)
             echo "<font face=Arial color=darkred>".$rowss[$j][$k]."</font>";
          else
             echo "<font face=Arial color=blue>".$rowss[$j][$k]."</font>";
     } ?>
  </td>
 <?  }
    } ?>
  </tr>
<?}
}
?>
</table>
<? }
 mysql_free_result($result1);
}?>

<?
function  showadsnponecontig($adsnptype,$snptype,$contigid)
{
	 $snptable =chooseadsnptable($adsnptype);
	 $snptype2=strrev($snptype);
	 $query = "select * from $snptable where contigid='$contigid' and (snptype='$snptype' or snptype='$snptype2')";
   $result1=mysql_query($query);
   check_mysql();
   $num = mysql_num_rows($result1);
   check_mysql();
   echo "<font face=Arial color=blue>There are total </font><font face=Arial color=darkred>".$num."</font>";
   switch($snptable)
   {
          case "nssnpx":
	       	           echo "<font face=Arial color=darkblue> ".$snptype."/".$snptype2." </font><font face=Arial color=darkred> non-synonymous SNP in blast hit region</font>";
	       	           break;
		     case "nssnpc":
	       	           echo "<font face=Arial color=darkblue> ".$snptype."/".$snptype2."</font><font face=Arial color=darkred> non-synonymous SNP in coding region,but outside blast hit region</font>";
	       	            break;
	       case "ssnpx":
	       	          echo "<font face=Arial color=darkblue>  ".$snptype."/".$snptype2." </font><font face=Arial color=darkred> synonymous SNP in blast hit region</font>";
	       	           break;
		    case "ssnpc":
	       	          echo "<font face=Arial color=darkblue>  ".$snptype."/".$snptype2." </font><font face=Arial color=darkred> synonymous SNP in coding region,but outside blast hit region</font>";
	       	          break;
		case "utrsnp":
	       	          echo "<font face=Arial color=darkblue> bi-SNP (without indel) are</font><font face=Arial color=darkred> in UTR region</font>";
	       	          break;
   } 
   echo "<font face=Arial color=darkblue> of Contig</font><font face=Arial color=darkred>".$contigid."</font><br>";     
	if($num >0)
	{
	       	$col = mysql_num_fields($result1);
          check_mysql();
	   ?>
<table border=1>
<tr>
    <? for ($i=0;$i<$col;$i++) {
      if($i!=3){?>
<td><font face=Arial color=darkred><?=mysql_field_name($result1,$i);?></font></td>
    <?}
      } ?>
</tr>
<?
 while ($rowss = mysql_fetch_row($result1)) {?>
  <tr>
  <? for ($j=0;$j<$col;$j++) {
     if($j<3){?>
<td><font face=Arial color=blue><?=$rowss[$j];?></font></td>
   <? }elseif($j>3 && $j<6) { ?>
       <td>
 <?    for($k=0;$k<21;$k++)
       {
          if( $k==$rowss[3])
             echo "<font face=Arial color=darkred>".$rowss[$j][$k]."</font>";
          else
             echo "<font face=Arial color=blue>".$rowss[$j][$k]."</font>";
     } ?>
     </td>
 <?  }elseif($j>5)
     { ?>
   <td>
 <?    for($k=0;$k<7;$k++)
       {
          if( $k==3)
             echo "<font face=Arial color=darkred>".$rowss[$j][$k]."</font>";
          else
             echo "<font face=Arial color=blue>".$rowss[$j][$k]."</font>";
     } ?>
  </td>
 <?  }
    } ?>
  </tr>
<?}?>
</table>
<?}
 mysql_free_result($result1);
}?>

<? 
 function showsnponecontig($snptype,$contigid)
 {
 	    switch($snptype)
 	    {
 	    	case "CT":
 	    	           $snpsign=1;
 	    	           break;
 	    	case "AG":
 	    	 	    	   $snpsign=2;
 	    	           break;
  	    case "AT":
 	    	           $snpsign=3;
 	    	           break;
 	    	case "AC":
 	    	 	    	   $snpsign=4;
 	    	           break;	 
 	    	case "CG":
 	    	           $snpsign=5;
 	    	           break;
 	    	case "TG":
 	    	 	    	   $snpsign=6;
 	    	           break; 	    	              	                       
 	    }//end switch
 	      $query = "select contigid,trueloci,snptype from snpindex where snpsign='$snpsign' AND contigid ='$contigid'";
 	      $result1=mysql_query($query);
        $num = mysql_num_rows($result1);       
        check_mysql();   
        if($num)
        {
         echo "<font face=Arial color=blue>There are total </font><font face=Arial color=darkred>".$num."</font> <font face=Arial color=blue>with </font><font face=Arial color=darkred>".$snptype."</font><br>";
	       $col = mysql_num_fields($result1);
         check_mysql();
	   ?>
<table border=1>
<tr> 
    <?for ($i=0;$i<$col;$i++) { ?>
        <td><font face=Arial color=darkred><?=mysql_field_name($result1,$i);?></font></td>
    <?} ?>
</tr>
<?
 while ($rowss = mysql_fetch_row($result1)) {?>
  <tr>
  <? for ($j=0;$j<$col;$j++) {?>
<td><font face=Arial color=blue><?=$rowss[$j];?></font></td>
   <? } ?>
  </tr>
<?}?>
</table>
<?
    }else
    echo "<font face=Arial color=blue>No </font><font face=Arial color=darkred>".$snptype."</font><font face=Arial color=blue> SNP in contig</font><font face=Arial color=darkred>".$contigid."</font><br>";
  mysql_free_result($result1); 
 } ?>

<?
function showsnpindelonecontig($contigid)
{
	       $query = "select contigid,trueloci,snptype from snpindex where snpsign =0 AND contigid='$contigid'";
         $result1=mysql_query($query);
         check_mysql();
         $num = mysql_num_rows($result1);
         check_mysql();
         echo "<font face=Arial color=blue>There are total </font><font face=Arial color=darkred>".$num."</font> <font face=Arial color=blue> with </font><font face=Arial color=darkred>Indel SNPs</font><br>";
	       if($num >0)
	       {
	       	$col = mysql_num_fields($result1);
         check_mysql();
	   ?>
<table border=1>
<tr> 
    <?for ($i=0;$i<$col;$i++) { ?>
<td><font face=Arial color=darkred><?=mysql_field_name($result1,$i);?></font></td>
    <?} ?>
</tr>
<?
 while ($rowss = mysql_fetch_row($result1)) {?>
  <tr>
  <? for ($j=0;$j<$col;$j++) {?>
<td><font face=Arial color=blue><?=$rowss[$j];?></font></td>
   <? } ?>
  </tr>
<?}?>
</table>
<?}
 mysql_free_result($result1);
}
?>

<?
function showsnptransionecontig($contigid)
{
		     $query = "select contigid,trueloci,snptype from snpindex where contigid='$contigid' AND snpsign >0 AND snpsign<3";
         $result1=mysql_query($query);
         check_mysql();
         $num = mysql_num_rows($result1);
         echo "<font face=Arial color=blue>There are total </font><font face=Arial color=darkred>".$num."</font> <font face=Arial color=blue> with </font><font face=Arial color=darkred> transition SNPs </font><br>";
	       if($num >0)
	       {
	       $col = mysql_num_fields($result1);
        check_mysql();
	   ?>
<table border=1>
<tr>
    <?for ($i=0;$i<$col;$i++) { ?>
<td><font face=Arial color=darkred><?=mysql_field_name($result1,$i);?></font></td>
    <?} ?>
</tr>
<?
 while ($rowss = mysql_fetch_row($result1)) {?>
  <tr>
  <? for ($j=0;$j<$col;$j++) {?>
<td><font face=Arial color=blue><?=$rowss[$j];?></font></td>
   <? } ?>
  </tr>
<?}?>
</table>
<? }
mysql_free_result($result1);
}
?>

<?
function showsnptransvonecontig($contigid)
{
	      $query = "select contigid,trueloci,snptype from snpindex  where snpsign<7 AND snpsign >2 AND contigid ='$contigid'";
         $result1=mysql_query($query);
         check_mysql();
         $num = mysql_num_rows($result1);
         echo "<font face=Arial color=blue>There are total </font><font face=Arial color=darkred>".$num."</font> <font face=Arial color=blue>with </font><font face=Arial color=darkred>transversion SNP</font><br>";
	       if($num >0)
	       {
	       $col = mysql_num_fields($result1);
        check_mysql();
	   ?>
<table border=1>
<tr> 
    <?for ($i=0;$i<$col;$i++) { ?>
<td><font face=Arial color=darkred><?=mysql_field_name($result1,$i);?></font></td>
    <?} ?>
</tr>
<?
 while ($rowss = mysql_fetch_row($result1)) {?>
  <tr>
  <? for ($j=0;$j<$col;$j++) {?>
 <td><font face=Arial color=blue><?=$rowss[$j];?></font></td>
   <? } ?>
  </tr>
<?}?>
</table>
<?}
  mysql_free_result($result1);
}
?>

<?
function showsummaryinfo($summaryfile)
{
	$fp=fopen($summaryfile,"r");
	if($fp)
	{
		while(!feof($fp))
		{
			  $oneline =fgets($fp,100);
			  echo $oneline;
		}
		fclose($fp);
	}else
	  echo "No this file exsit!<br>";
}
?>
<?
function showallsnpcontig()
{
	   $query = "select contigid,unigene,diff,tsnp from snpcontig";
     $result1=mysql_query($query);
     check_mysql();
     $num = mysql_num_rows($result1);
     check_mysql();
     echo "<font face=Arial color=darkblue>There are total </font><font face=Arial color=darkred>".$num."</font><font face=Arial color=darkblue> contigs</font><br>";
     if($num >0)
     {
     	  $col = mysql_num_fields($result1);
        check_mysql();
	   ?>
<table border=1>
<tr> 
    <?for ($i=0;$i<$col;$i++) { ?>
<td><font face=Arial color=darkred><?=mysql_field_name($result1,$i);?></font></td>
    <?} ?>
</tr>
<?
 while ($rowss = mysql_fetch_row($result1)) {?>
  <tr>
  <? for ($j=0;$j<$col;$j++) {?>
<td><font face=Arial color=blue><?=$rowss[$j];?></font></td>
   <? } ?>
  </tr>
<?}?>
</table>
 <?   } 
    mysql_free_result($result1);
}?>

<?
function showallsnpcontigorfc()
{
$query = "select snpcontig.contigid,snpcontig.unigene,snpcontig.diff,snpcontig.tsnp,contigorf.fastyhit,contigorf.hitstart,contigorf.hitstop,contigorf.cstart,contigorf.cstop,contigorf.orf from snpcontig left join contigorf on snpcontig.contigid=contigorf.contigid";
     $result1=mysql_query($query);
     check_mysql();
     $num = mysql_num_rows($result1);
     check_mysql();
     echo "<font face=Arial color=darkblue>There are total </font><font face=Arial color=darkred>".$num."</font><font face=Arial color=darkblue> contigs</font><br>";
     if($num >0)
     {
     	  $col = mysql_num_fields($result1);
        check_mysql();
	   ?>
<table border=1>
<tr> 
    <?for ($i=0;$i<$col;$i++) { ?>
<td><font face=Arial color=darkred><?=mysql_field_name($result1,$i);?></font></td>
    <?} ?>
</tr>
<?
 while ($rowss = mysql_fetch_row($result1)) {?>
  <tr>
  <? for ($j=0;$j<$col;$j++) {?>
<td><font face=Arial color=blue><?=$rowss[$j];?></font></td>
   <? } ?>
  </tr>
<?}?>
</table>
 <?   } 
      mysql_free_result($result1);
}?>

<?
function showallsnpcontigorf() //  for c8
{
$query = "select contigorf.c* from contigorf left join snpcontig on contigorf.contigid=snpcontig.contigid";
     $result1=mysql_query($query);
     check_mysql();
     $num = mysql_num_rows($result1);
     check_mysql();
     echo "<font face=Arial color=darkblue>There are total </font><font face=Arial color=darkred>".$num."</font><font face=Arial color=darkblue> contigs</font><br>";
     if($num >0)
     {
     	  $col = mysql_num_fields($result1);
        check_mysql();
	   ?>
<table border=1>
<tr> 
    <?for ($i=0;$i<$col;$i++) { ?>
<td><font face=Arial color=darkred><?=mysql_field_name($result1,$i);?></font></td>
    <?} ?>
</tr>
<?
 while ($rowss = mysql_fetch_row($result1)) {?>
  <tr>
  <? for ($j=0;$j<$col;$j++) {?>
<td><font face=Arial color=blue><?=$rowss[$j];?></font></td>
   <? } ?>
  </tr>
<?}?>
</table>
 <?   } 
      mysql_free_result($result1);
}?>
