# Supplementary material for: QualitySNP: a pipeline for detecting single nucleotide polymorphisms and insertions/deletions in EST data from diploid and polyploid species
Source: BMC Bioinformatics. 2006 Oct 9;7:438. doi: 10.1186/1471-2105-7-438 (PMC1618865; doi:10.1186/1471-2105-7-438)
Supplement: Additional file 1 — QualitySNP. The source code of QualitySNP; The file is unpacked by using the command "gunzip QualitySNP.tar.gz", and then use "tar -xvf QualitySNP.tar" on a Unix/Linux computer. [file 1471-2105-7-438-S1.gz › QualitySNPdir/website/fun2.inc]

<?
#      Copyright (C) 2006  Jifeng Tang                                                  #

#       This program is free software; you can redistribute it and/or                   #
# 	modify it under the terms of the GNU General Public License                     #
#       as published by the Free Software Foundation; either version 2                  #
#       of the License, or (at your option) any later version.                          #

#       This program is distributed in the hope that it will be useful,                 #
#       but WITHOUT ANY WARRANTY; without even the implied warranty of                  #
#       MERCHANTABILITY or FITNESS FOR A PARTICULAR PURPOSE.  See the                   #
#       GNU General Public License for more details.                                    #

#       You should have received a copy of the GNU General Public License               #
#       along with this program; if not, write to the Free Software                     #
#       Foundation, Inc., 51 Franklin Street, Fifth Floor, Boston, MA  02110-1301, USA. #

#########################################################################################
?>
<?
function Getcontigidongbid($textinput)
{
	   $query = "select contigid,specie,unigene,hapid from est where gbid ='$textinput'";
     $result1=mysql_query($query);
     check_mysql();
     $num = mysql_num_rows($result1);
     $contigid = 0;
     if($num >0)
      {
      	 $rows = mysql_fetch_row($result1);
      	 $contigid =$rows[0];
      	 echo "<font face=Arial color=darkblue>Contig</font><font face=Arial color=darkred>".$contigid."</font><font face=Arial color=darkblue> including the est:</font><font face=Arial color=darkred>".$textinput."</font><br>";
         $col = mysql_num_fields($result1);
         check_mysql();
         ?>
 <table border=1>
<tr> 
    <?for ($i=0;$i<$col;$i++) { ?>
        <td><font face=Arial color=darkred><?=mysql_field_name($result1,$i);?></font></td>
    <?} ?>
</tr>
  <tr>
  <? for ($j=0;$j<$col;$j++) {?>
     <td><font face=Arial color=blue><?=$rows[$j];?></font></td>
   <? } ?>
  </tr>
</table>
 <?     }else
         echo "<font face=Arial color=darkblue>Can't find the est:</font><font face=Arial color=darkred>".$textinput."</font><font face=Arial color=darkblue> in any cluster/contigs,Please input other gbid of EST</font><br>";
     mysql_free_result($result1);
     
     return $contigid;
}?>

<?
function Getcontigidonunigene($textinput)
{
		 $query = "select contigid from snpcontig where unigene ='$textinput'";
     $result1=mysql_query($query);
     check_mysql();
     $num = mysql_num_rows($result1);
     $contigid = 0;
     if($num >0 && $num==1)
      {   
      	 $rows = mysql_fetch_row($result1);
      	 $contigid =$rows[0];
      	    	 echo "<font face=Arial color=darkblue>Contig</font><font face=Arial color=darkred>".$contigid."</font><font face=Arial color=darkblue> with the unigene:</font><font face=Arial color=darkred>".$textinput."</font><br>";
      }elseif($num >1)
      {
         echo "<font face=Arial color=darkblue>There are total </font><font face=Arial color=darkred>".$num."</font><font face=Arial color=darkblue>contigs with the unigene:</font><font face=Arial color=darkred>".$textinput."</font><br>";
         while($rows = mysql_fetch_row($result1))
            echo "<font face=Arial color=darkred>Contig".$rows[0]."  </font>";
         echo "<font face=Arial color=darkblue> with the unigeneid,please choose contigid and then put one contigid to check information</font><br>";   
     }else
         echo "<font face=Arial color=darkblue>Can't find the unigene:</font><font face=Arial color=darkred>".$textinput."</font><font face=Arial color=darkblue> in any cluster/contigs with SNP,Please input other unigeneid</font><br>";
     mysql_free_result($result1);
     
     return $contigid;
}
?>

<?
function  Getcontigidonsnpid($textinput)
{
       $contigid1 =strtok($textinput,"_");
       $snploci=strtok(NULL,"_");
       $contigid1 =(int)$contigid1;
       $snploci =(int)$snploci;
       $query = "select snptype from snpindex where contigid='$contigid1' and trueloci='$trueloci'";
       $result1=mysql_query($query);
       check_mysql();
       $num = mysql_num_rows($result1);
       $contigid =0;
       if($num >0)
       {
       	      $rows = mysql_fetch_row($result1);
      	      $snptype =$rows[0];
      	      $contigid=$contigid1;
      	       echo "<font face=Arial color=darkblue>The SNP in Contig</font><font face=Arial color=darkred>".$contigid." with ".$snptype."</font><br>";
      }else
          echo "<font face=Arial color=darkblue>The SNP:".$textinput." not in Contig</font><font face=Arial color=darkred>".$contigid1."</font><br>";
      mysql_free_result($result1);
     
     return $contigid;   
}?>

<?
function Getcontigidonunigene1($textinput,$dvalue)
{
		 $query = "select contigid from snpcontig where unigene ='$textinput'";
     $result1=mysql_query($query);
     check_mysql();
     $num = mysql_num_rows($result1);
     $contigid = 0;
     if($num >0 && $num==1)
      {   
      	 $rows = mysql_fetch_row($result1);
      	 $contigid =$rows[0];
      	 echo "<font face=Arial color=darkblue>Contig</font><font face=Arial color=darkred>".$contigid."</font><font face=Arial color=darkblue> with the unigene:</font><font face=Arial color=darkred>".$textinput."</font><br>";
         mysql_free_result($result1);
      }elseif($num >1)
      {
         echo "<font face=Arial color=darkblue>There are total </font><font face=Arial color=darkred>".$num."</font><font face=Arial color=darkblue>contigs with the unigene:</font><font face=Arial color=darkred>".$textinput."</font><br>";
         while($rows = mysql_fetch_row($result1))
            echo "<font face=Arial color=darkred>Contig".$rows[0]."  </font>";
         mysql_free_result($result1);
         $query = "select contigid from snpcontig where unigene ='$textinput' and diff <'$dvalue'";
         $result1=mysql_query($query);
         check_mysql();
         $num = mysql_num_rows($result1);
         if($num>1)
         {
         	   echo "<br><font face=Arial color=blue>Under the D value setting,there are ".$num." contigs </font>";
         	   while($rows = mysql_fetch_row($result1))
                  echo "<font face=Arial color=darkred>Contig".$rows[0]."  </font>";                 	
            echo "<font face=Arial color=darkblue> with the unigeneid,please choosecontigid and then put one contigid to check information</font><br>";   
         }elseif($num==1)
         {
         	      $rows = mysql_fetch_row($result1);
      	        $contigid =$rows[0];
      	        echo "<font face=Arial color=blue>Under the D value setting,there is only one Contig</font><font face=Arial color=darkred>".$contigid."</font><font face=Arial color=blue> with the unigeneid</font></br>";
        }elseif($num==0)
        {
        	echo "<font face=Arial color=blue>Under the D value setting,there is no Contig with the unigene</font><br>";
        }
        mysql_free_result($result1);
     }else
     {
     	    echo "<font face=Arial color=darkblue>Can't find the unigene:</font><font face=Arial color=darkred>".$textinput."</font><font face=Arial color=darkblue> in any cluster/contigs with SNP,Please input other unigeneid</font><br>";
          mysql_free_result($result1);
     }     
     
     return $contigid;
}?> 
