# Supplementary material for: QualitySNP: a pipeline for detecting single nucleotide polymorphisms and insertions/deletions in EST data from diploid and polyploid species
Source: BMC Bioinformatics. 2006 Oct 9;7:438. doi: 10.1186/1471-2105-7-438 (PMC1618865; doi:10.1186/1471-2105-7-438)
Supplement: Additional file 1 — QualitySNP. The source code of QualitySNP; The file is unpacked by using the command "gunzip QualitySNP.tar.gz", and then use "tar -xvf QualitySNP.tar" on a Unix/Linux computer. [file 1471-2105-7-438-S1.gz › QualitySNPdir/website/search.php]

<!--
#      Copyright (C) 2006  Jifeng Tang                                                  #

#       This program is free software; you can redistribute it and/or                   #
# 	modify it under the terms of the GNU General Public License                     #
#       as published by the Free Software Foundation; either version 2                  #
#       of the License, or (at your option) any later version.                          #

#       This program is distributed in the hope that it will be useful,                 #
#       but WITHOUT ANY WARRANTY; without even the implied warranty of                  #
#       MERCHANTABILITY or FITNESS FOR A PARTICULAR PURPOSE.  See the                   #
#       GNU General Public License for more details.                                    #

#       You should have received a copy of the GNU General Public License               #
#       along with this program; if not, write to the Free Software                     #
#       Foundation, Inc., 51 Franklin Street, Fifth Floor, Boston, MA  02110-1301, USA. #

#########################################################################################
-->
<html xmlns:v="urn:schemas-microsoft-com:vml" xmlns:o="urn:schemas-microsoft-com:office:office" xmlns="http://www.w3.org/TR/REC-html40">

<head>
<meta http-equiv="Content-Language" content="en-us">
<meta http-equiv="Content-Type" content="text/html">

<title>EST-SNPs Search </title>
</head>

<body><!-- bgcolor="#FFFFCC" background="pictures/bgall.gif" -->

<div align=" rightMargin=0 marginheight=" marginwidth="0" height="260" width="120" style="width: 514px; height: 724px">
	<table cellSpacing="20" cellPadding="12" width="100%" border="0" id="table1">
		<tr>
			<td vAlign="top" width="597" height="180">
			<font face="Arial" color="#000000" size="3">
			<div align="left">
				<font face="Arial" color="brown"><b><h3></h3>
				</b></font></div>
			<div align="left">
				<font face="Arial" color="brown"><b>
				<h3>QualitySNP retrieval system - example database
				&nbsp; <font face=Arial size="-1">
				<a href="help.html">Help!</a></font></h3>
				</b></font></div><div align="left">
				<form name="freeform" method="post" action="searchdb.php">
			</div>
			<table cellSpacing="10" cellPadding="0" summary border="0" id="table2" width="584">
				<font face="Arial" size="3">
				<tr>
				<font face="Arial" size="3" color="#000000">
					<td width="213"><font color="#000080"><font face="Arial" size="3">SNP types:</font> 
					</font> </td>
				<font face="Arial" size="3">
					<td>
				<font face="Arial" size="3" color="#000000">
					<select size="1" name="snptype">
					<option value="All" selected>All types</option>
					<option value="CT">C/T</option>
					<option value="AG">A/G</option>
					<option value="Transi">Transition</option>
					<option value="AT">A/T</option>
					<option value="AC">A/C</option>
					<option value="CG">C/G</option>
					<option value="TG">T/G</option>
					<option value="Transv">Transversion</option>
					<option value="Indel">Indel</option>
					</select></font>
					( <b><font color="#800000">*</font></b>
				<font color="#000080">required)</font></td>
					</font></font>
				</tr>
				<tr>
					<td width="213"></td>
					<td>
				</td>
				</tr>
				<tr>
					<td width="213"><font color="#000080"><font face="Arial" size="3">
					Advanced SNP types:</font> 
					</font> </td>
					<td>
				<font face="Arial" size="3" color="#000000">
					<select size="1" name="adsnptype">
					<option value="All">---------------</option>
					<option value="Nonsyx">Nonsyn (hit protein region)</option>
					<option value="Nonsyc">Nonsyn (coding region)</option>
					<option value="Synx">Syn (hit protein region)</option>
					<option value="Sync">Syn (coding region)</option>
					<option value="utr">SNP in UTR region</option>
					</select></font> 
					</td>
				</tr>
				<tr>
					<td height="57" width="213"><font color="#000080"><font face="Arial" size="3">Reference species:</font> 
					</font> 
					</td>
					<td height="57"><select size="1" name="species">

					<!-- add user's database; change from below-->

					<!--option value="kebish">potato (Ken/Bin/Shep)</option-->
					<option value="testdb" selected>one test database</option>
					<option value="bindb">potato (Bintje)</option>
					<!-- option value="shepdb">potato (Shepody)</option-->
					<!-- option value="tigrdb">potato (from TIGR)</option-->
					<!-- option value="appleallergen">apple (allergen genes)</option-->
					<!-- option value="maizesample">maize (one example)</option>--
                 			<!--option value="onedb">one sample EST</option-->

                                        <!-- end change -->

					</select> (<font color="#800000"><b>*</b></font><font color="#000080">
					required)</font></td>
				</tr>
				<tr>
					<td width="213"><font color="#000080"><font face="Arial" size="3">Search by text:</font> 
					</font> </td>
				</tr>
				<tr>
					<td width="213"><select size="1" name="select">
					<option value="keywd">----------</option>
					<option value="contig">Contig ID</option>
					<option value="snp">SNP ID</option>
					<option value="gbid">GenBank accession</option>
					<option value="unigene">UNIGENE ID</option>
					</select> </td>
					<td><input size="30" name="textinput"> </td>
				</tr>
				<tr>
					<td width="213">
				</td>
					<td>
				</td>
				</tr>
				<tr>
					<td width="213">
				<font color="#000080">D value for paralogs:</font></td>
					<td>
				<font face="Arial" size="3" color="#000000">
				<input size="12" name="dvalue"> </font>
				<font face="Arial" size="3" color="#000080">
				(such as:0.6)</td>
				</tr>
				<tr>
					<td width="213">
				</td>
					<td>
				</td>
				</tr>
				<tr>
					<td width="213">
					<font face="Arial" size="4" color="#000080">Output settings:</font>
				</td>
					<td>
				</td>
				</tr>
				<tr>
				<font face="Arial" size="3" color="#000080">
					<td width="220">
				<font face="Arial" size="3" color="#000080">
					<input type="checkbox" name="C1" value="ON"> include alignment info</font></td>
					<td>
				<font face="Arial" size="3" color="#000080">
					<input type="checkbox" name="C2" value="ON"> include summary info</font></td>
				</tr>
				<tr>
					<td height="23" width="220">
				<font face="Arial" size="3" color="#000080">
					<input type="checkbox" name="C3" value="ON"> include SNP blocks</font></td>
					<td height="23"  width="220">
				<font face="Arial" size="3" color="#000080">
					<input type="checkbox" name="C4" value="ON"> include SNP pattern</font></td>
				</tr>
				<tr>
					<td width="225">
				<font face="Arial" size="3" color="#000080">
					<input type="checkbox" name="C5" value="ON"> include EST annotation</font></td>
				<font face="Arial" size="3">
					<td>
				<font face="Arial" size="3" color="#0000080">
					<input type="checkbox" name="C6" value="ON"> </font><font face="Arial" size="3" color="#000080"> include SNP for micro array</font></td>
			</font>
				</tr>
				<tr>
					<td width="225">
				<font face="Arial" size="3" color="#000080">
					<input type="checkbox" name="C7" value="ON"> show all contigs with SNP</font></td>
				<font face="Arial" size="3">
					<td width="225">
				<font face="Arial" size="3" color="#0000080">
					<input type="checkbox" name="C8" value="ON"></font><font face="Arial" size="3" color="#000080"> show ORF info of all contigs with SNP</font></td>
			</font>
				</tr>
				<tr>
					<td width="213"></td>
					<td>
					</td>
				</tr>
				<tr>
					<td width="213">
					<p align="center">
				<font face="Arial" size="3" color="#000080">
					<input type="submit" value="Search" name="search"></font></td>
					<td>
					<p align="center">
				<font face="Arial" size="3" color="#000080">
					<input type="reset" value="Reset" name="reset" ></font></td>
				</tr>
				</table></form>
			<p>&nbsp;&nbsp;&nbsp;&nbsp;&nbsp; </font></td>
		</tr>
	</table>
</div>

<p></p>

</body>

</html>
