# Supplementary material for: QualitySNP: a pipeline for detecting single nucleotide polymorphisms and insertions/deletions in EST data from diploid and polyploid species
Source: BMC Bioinformatics. 2006 Oct 9;7:438. doi: 10.1186/1471-2105-7-438 (PMC1618865; doi:10.1186/1471-2105-7-438)
Supplement: Additional file 1 — QualitySNP. The source code of QualitySNP; The file is unpacked by using the command "gunzip QualitySNP.tar.gz", and then use "tar -xvf QualitySNP.tar" on a Unix/Linux computer. [file 1471-2105-7-438-S1.gz › QualitySNPdir/website/searchdb.php]

<!--
#      Copyright (C) 2006  Jifeng Tang                                                  #

#       This program is free software; you can redistribute it and/or                   #
# 	modify it under the terms of the GNU General Public License                     #
#       as published by the Free Software Foundation; either version 2                  #
#       of the License, or (at your option) any later version.                          #

#       This program is distributed in the hope that it will be useful,                 #
#       but WITHOUT ANY WARRANTY; without even the implied warranty of                  #
#       MERCHANTABILITY or FITNESS FOR A PARTICULAR PURPOSE.  See the                   #
#       GNU General Public License for more details.                                    #

#       You should have received a copy of the GNU General Public License               #
#       along with this program; if not, write to the Free Software                     #
#       Foundation, Inc., 51 Franklin Street, Fifth Floor, Boston, MA  02110-1301, USA. #

#########################################################################################
-->
<html>

<head>
<meta http-equiv="Content-Language" content="en-us">
<meta http-equiv="Content-Type" content="text/html">
<title>EST-SNPs Search</title>
</head>

<body> <!-- bgcolor="#FFFFCC" background="pictures/bgall.gif" -->
<p>
<?
require("db1.inc"); // get common user with password; chang db1.inc to database user's password
require("checkdb.inc");
require ("fun.inc"); 

require("fun2.inc");
set_time_limit(40);

$db=mysql_pconnect("137.224.52.238",$dbuser,$dbpw); // change IP by users
//$db=mysql_connect("localhost",$dbuser,$dbpw);
if(!$db)
{
      die("failed to open connection to mysql server.");
}

$search =$_POST["search"];
$species = $_POST["species"];
$dvalue = $_POST["dvalue"];
$select = $_POST["select"];
$snptype = $_POST["snptype"];
$adsnptype = $_POST["adsnptype"];
$textinput = $_POST["textinput"];
$C1 = $_POST["C1"];
$C2 = $_POST["C2"];
$C3 = $_POST["C3"];
$C4 = $_POST["C4"];
$C5 = $_POST["C5"];
$C6 = $_POST["C6"];
$C7 = $_POST["C7"];
$C8 = $_POST["C8"];

if(isset($search))
{
    if(isset($species))
    {
      if($species =="testdb") // change species by user
      {
             $maxcontig = 2000; // change this according to No. of contigs
             mysql_select_db("testdb"); // database can be changed by user
             check_mysql();
             echo  "<font size=6 face=Arial color=darkred><b>Test </font></b><font face=Arial color=darkblue> species has been chosen!</font></b><br>";
             if(isset($C2))
             {
             	  echo "<hr>";
             	  echo  "<font size=5 face=Arial color=darkblue><b>Summary inofrmation of SNP in the database!</font></b><br><br>";
             	  $summaryfile ="summaryinfo"; // change summary file by user
             	  showsummaryinfo($summaryfile);
             	  echo "<hr>";
             }
      }elseif($species =="bindb") // change species by user
      {
             $maxcontig = 10665;
             mysql_select_db("bindb"); // database can be changed by user
             check_mysql();      
             echo  "<font size=6 face=Arial color=darkred><b>Bintje</font></b><font face=Arial color=darkblue> species has been chosen!</font></b><br>";
             if(isset($C2))
             {
                  echo "<hr>";
		  echo  "<font size=5 face=Arial color=darkblue><b>Summary inofrmation of SNP in the database!</font></b><br>";
             	  $summaryfile ="binsummaryinfo"; // change summary file by user
             	  showsummaryinfo($summaryfile);
             	  echo "<hr>";
             }
      }

      if($dvalue )
      {
      	  $dvalue =(float)$dvalue;
      	  //echo "dvvv".$dvalue;
         if($select== "contig" ||$select== "snp" ||$select== "gbid" ||$select== "unigene")
         {
            	 $textinput = trim($textinput);
               if($textinput =="")
                  echo "Please input id!<br>";
               else
               {
               	  switch($select)
                  {
                  	case "snp":
                  	           echo "<font size=5 face=Arial color=darkgreen>Searching by SNPID </font><br>";
                  	           $contigid=Getcontigidonsnpid($textinput);
                  	           break;
                  	case "gbid":
                  	           echo "<font size=5 face=Arial color=darkgreen>Searching by GBID </font><br>";
                  	           $contigid = Getcontigidongbid($textinput);
                  	           $contigid =(int)$contigid;
                  	           break;
                    case "unigene":
                                echo "<font size=5 face=Arial color=darkgreen>Searching by Unigene </font><br>";
                                $contigid =Getcontigidonunigene1($textinput,$dvalue);
                                $contigid =(int)$contigid;	
                                break;
                    case "contig":
                                echo "<font size=5 face=Arial color=darkgreen>Searching by ContigID </font><br>";
                                $contigid = (int)$textinput;
                               break;                  
                  }
              }
              if( $contigid >0 )
              {
                   if($maxcontig >=$contigid)
                   {
                                 //check contigindex about the contig         
                             $query = "select estnum,psnp from  contigindex where contigid ='$contigid'";
                             $result=mysql_query($query);
                             check_mysql();
                             $row = mysql_fetch_row($result);
                             if($row)          
                             {
                                  $estnum = $row[0];
                                  $psnp = $row[1];   
                             }//end rows
                              mysql_free_result($result);                                    
                             if( $psnp >0 )
                             {
                                   //choose snpcontig table to get exit true snp
                                     $query = "select diff,tsnp from snpcontig where contigid ='$contigid'";
                                     $result=mysql_query($query);
                                     check_mysql();
                                     $cnum = mysql_num_rows($result);
                                     if($cnum >0)          
                                     {
                                     	 $row = mysql_fetch_row($result); 
                                         $diff = $row[0];  //remove paralogs
                                         $tsnp = $row[1];
                                     }
                                     mysql_free_result($result);   
                                     if($cnum>0)
                                     {     
                                        if( $tsnp>0 )
                                        {
                                         if( $diff < $dvalue )
                                         {
                                              echo "<font size=5 face=Arial color=darkblue>Basic information about the contig</font><br>";
                                              echo "<font face=Arial color=darkblue>SNP information of the contig</font><br>"; 
                                              echo "<font face=Arial color=blue>This contig</font><font face=Arial color=red>".$contigid."</font><font face=Arial color=blue> with </font><font face=Arial color=darkgreen>".$psnp."</font><font face=Arial color=blue> potential SNPs and </font><font face=Arial color=darkgreen>".$tsnp."</font><font face=Arial color=blue> true SNPs</font><br>";
                                              showbasicinfo($contigid,$estnum);
                                              echo "<br><font face=Arial color=darkblue>ORF information of the contig</font><br>";
                                              showbasicorfinfo($contigid);
                                              echo "<hr>";
                                              echo "<font size=5 face=Arial color=darkblue>Other information</font><br>";
                                               if(isset($snptype))
                                               {
                                       if($adsnptype =="Nonsyx" ||$adsnptype =="Nonsyc" ||$adsnptype =="Synx"||$adsnptype =="Sync"||$adsnptype =="utr")
         	                                    {
                                                       switch($snptype)
                                                       { 		
                                                          case "Transi":
                                                                        showadsnptransionecontig($adsnptype,$contigid);
              	                                                        break;
                                                          case "Transv":
                                                                        showadsnptransvonecontig($adsnptype,$contigid);
              	                                                        break; 
              	                                          case "All":
              	                                                        showadallsnponecontig($adsnptype,$contigid);
              	                                                        break;
              	                                          default:
              	                                                        showadsnponecontig($adsnptype,$snptype,$contigid);
              	                                                        break;
                                                       }//end swith
                                                   }else
                                                   {
                                                   	switch($snptype)
                                                        { 	
                                                               case "All": 
                                                                          echo "<font face=Arial color=darkblue>All bi-SNP of Contig</font><font face=Arial color=darkred>".$contigid."</font><br>";
                                                                          showallsnponecontig($contigid);
                                                                           break;
                                                               case "Indel":                 
                                                                           showsnpindelonecontig($contigid);
              	                                                            break;
                                                               case "Transi":
                                                                           showsnptransionecontig($contigid);
              	                                                            break; 	
                                                               case "Transv":                
                                                                            showsnptransvonecontig($contigid);
              	                                                            break;
              	                                               default:
              	                                                           showsnponecontig($snptype,$contigid);
              	                                                           break;
                                                       }//end swith
                                                  }
                                                 if(isset($C1)&&isset($C3)&&isset($C4))
                                                 {                                                            
                                                          echo "<hr>";
                                                          echo "<font face=Arial size=5 color=darkblue>Alignment information of the contig</font><br>";                                                    	  echo "<pre>";
                                                          showalignment($contigid,$estnum);
							  echo "</pre>";
                                                          echo "<hr>";
                                                          echo "<font face=Arial size=5 color=darkblue>SNP blocks and SNP pattern info</font><br>";
                                                          showblockandpattern($contigid,$estnum);
                                                            //read a file with summary                                                            
                                                }elseif(isset($C1)&&isset($C4)) 
                                                {
                                                         echo "<hr>";
                                                         echo "<font face=Arial size=5 color=darkblue>Alignment information of the contig</font><br>";                                                    	         echo "<pre>";
                                                         showalignment($contigid,$estnum);
							echo "</pre>";
                                                         echo "<hr>";
                                                         echo "<font face=Arial size=5 color=darkblue>SNP pattern info</font><br>";
                                                         showpattern($contigid,$estnum);
                                                }elseif(isset($C1)&&isset($C3))
                                                {
                                                         echo "<hr>";
                                                         echo "<font face=Arial size=5 color=darkblue>Alignment information of the contig</font><br>";
                                                         echo "<pre>";
							 showalignment($contigid,$estnum);
							 echo "</pre>";
                                                         echo "<hr>";
                                                         echo "<font face=Arial size=5 color=darkblue>SNP blocks info</font><br>";
                                                         showblock($contigid,$estnum);
                                                 }elseif(isset($C3)&&isset($C4))
                                                 {
                                                      echo "<hr>";
                                                      echo "<br><font face=Arial size=5 color=darkblue>SNP blocks and SNP pattern info</font><br>";
                                                      showblockandpattern($contigid,$estnum);
                                                }elseif(isset($C1)) // set alignment info
                                                {
                                                       echo "<hr>";
						       echo "<pre>";
                                                       echo "<font face=Arial size=5 color=darkblue>Alignment information of the contig</font><br>";
						       showalignment($contigid,$estnum);
						       echo "</pre>";
                                                }elseif(isset($C3))
                                                {
                                                        echo "<hr>";
                                                        echo "<br><font face=Arial size=5 color=darkblue>SNP blocks info</font><br>";
                                                        showblock($contigid,$estnum);
                                                }elseif(isset($C4))
                                                {   
                                                       echo "<hr>";
                                                       echo "<br><font face=Arial size=5 color=darkblue>SNP blocks info</font><br>";
                                                        showpattern($contigid,$estnum);
                                                } 

                                               if(isset($C5))
                                               {
                                  	                  echo "<hr>";
                                  	                  echo "<font size=5 face=Arial color=darkblue>The function of all EST member of the contig</font>";
                                  	                  showestfun($contigid);
                                               }
                                              if(isset($C6))
                                              {
                                                    	echo "<hr>";
                                  	                echo "<font size=5 face=Arial color=darkblue>SNPs for microarray</font><br>";

                                  	               if($adsnptype =="Nonsyx" ||$adsnptype =="Nonsyc" ||$adsnptype =="Synx"||$adsnptype =="Sync"||$adsnptype =="utr")
         	                                        {
         	    	                                      switch($snptype)
                                                              { 		
                                                                   case "Transi":
                                                                                 showadtransimicroonecontig($adsnptype,$contigid);
              	                                                                 break;
                                                                   case "Transv":
                                                                                 showadtransvmicroonecontig($adsnptype,$contigid);
              	                                                                 break; 
              	                                                   case "All":
              	                                                                 showadallsnpmicroonecontig($adsnptype,$contigid);
              	                                                                 break;
              	                                                   default:
              	                                                                 showadsnpmicroonecontig($snptype,$adsnptype,$contigid);
              	                                                                  break;
                                                            }//end swith  
         	                                         }else
                                                            switch($snptype)
                                                            { 	
                                                                 case "Indel":                              
                                                                              showindelsnpmicroonecontig($contigid); //this for no dvalue no $select no $adsnptype
              	                                                              break; 	
                                                                 case "Transi":
                                                                              showtransisnpmicroonecontig($contigid);
              	                                                               break; 	
                                                                 case "Transv":
                                                                              showtransvsnpmicroonecontig($contigid);
              	                                                              break; 
              	                                                 case "All":
              	                                                              showallsnpmicroonecontig($contigid);
              	                                                              break;              
              	                                                  default:
              	                                                             showsnpmicroonecontig($snptype,$contigid);
              	                                                             break;               		
                                                         }//end swith

                                                }	//show snp in microarray in one contig //C6
                                                if(isset($C7)&&isset($C8))
                                                {
                                                	  echo "<hr>";
                                  	                  echo "<font size=5 face=Arial color=darkblue>List ORF and all snp info of all contigs with SNP</font><br>";
                                  	                  showallsnpcontigorfc2($dvalue);
                                                }elseif(isset($C7))
                                                {
                                                	   echo "<hr>";
                                  	                  echo "<font size=5 face=Arial color=darkblue>List all snp info of all contigs with SNP</font><br>";
                                  	                  showallsnpcontig2($dvalue);
                                                }elseif(isset($C8))
                                                {
                                                	    echo "<hr>";
                                  	                  echo "<font size=5 face=Arial color=darkblue>List ORF information of all contigs with SNP</font><br>";
                                  	                  showallsnpcontigorf2($dvalue);
                                                }
                                                //echo "</pre>";
                                          }else //under setting snptype
                                              echo "Please choose snp type<br>";
                                   }else
                                   {
                                   	 echo "<font face=Arial color=blue>The standard deviation of the contig</font><font face=Arial color=red>".$contigid."</font><font face=Arial color=blue> is <font face=Arial color=red>".$diff."</font>exceed setting!</font><br>";             
                                     echo "<br><font face=Arial color=darkred>So,under the condition,there are paralogs in the contigs</font><br><br>";
                                     echo "<font face=Arial color=darkblue>Please increase the D value or choose other contigs!</font>";
                                  }
            
                                 }else
                                  echo "<font face=Arial color=blue>This contig</font><font face=Arial color=blue>".$contigid."</font><font face=Arial color=blue> without true SNP,Please input other contig!</font><br>";
                     
                            }else //for $row
                                echo "<font face=Arial color=blue>The contig</font><font face=Arial color=darkred>".$contigid."</font><font face=Arial color=blue> can't find in in table contigs with snp!</font><br>";                             
                                      
                           }else //for psnp
                                echo "<font face=Arial color=blue>This contig includes $estnum ESTs without potential SNP,please choose other contig !</font><br>";
                                           
                 }else
                     echo "<font face=Arial color=blue>Exceed the max contig $maxcontig,please decrease the num of contig!</font><br>";                                                                  
               }//$contigid>0
                  
         }elseif(isset($snptype) ) //without select setting check all contig
         {
         	    getavailcontig($dvalue);//get the num of availcontig without paralogs num
         	    
         	    if($adsnptype =="Nonsyx" ||$adsnptype =="Nonsyc" ||$adsnptype =="Synx"||$adsnptype =="Sync"||$adsnptype =="utr")
         	    {
         	    	  switch($snptype)
                        {
                   case "Transi":
                              showadsnptransi2($adsnptype,$dvalue);
              	              break;
                   case "Transv":
                              showadsnptransv2($adsnptype,$dvalue);
              	              break; 
              	   case "All":
              	              showadallsnp2($adsnptype,$dvalue);
              	              break;
              	  default:
              	              showadsnp2($snptype,$adsnptype,$dvalue);
              	              break;               		
                    }//end swith
          }else
              switch($snptype)
              {
                case "Indel":                              
                              showsnpindel2($dvalue); //this for no dvalue no $select no $adsnptype
              	              break; 	
                case "Transi":
                              showsnptransi2($dvalue);
              	              break; 	
                case "Transv":
                              showsnptransv2($dvalue);
              	              break; 
              	case "All":
              	              showallsnp2($dvalue);
              	              break;              
              	default:
              	              showsnp2($snptype,$dvalue);
              	              break;               		
             }//end swith 
          if(isset($C6))
          {
          	  echo "<hr>";
              echo "<font size=5 face=Arial color=darkblue>SNPs for microarray</font><br>";
          	 if($adsnptype =="Nonsyx" ||$adsnptype =="Nonsyc" ||$adsnptype =="Synx"||$adsnptype =="Sync"||$adsnptype =="utr")
         	    {
         	    	   switch($snptype)
                  { 		
                   case "Transi":
                              showadtransisnpmicro2($adsnptype,$dvalue);
              	              break; 	
                   case "Transv":
                              showadtransvsnpmicro2($adsnptype,$dvalue);
              	              break; 
              	   case "All":
              	              showadallsnpmicro2($adsnptype,$dvalue);
              	              break;              
              	  default:
              	              showadsnpmicro2($snptype,$adsnptype,$dvalue);
              	              break;               		
                }//end swith  
         	  }else
              switch($snptype)
              { 	
                case "Indel":                              
                              showindelsnpmicro2($dvalue); //this for no dvalue no $select no $adsnptype
              	              break; 	
                case "Transi":
                              showtransisnpmicro2($dvalue);
              	              break; 	
                case "Transv":
                              showtransvsnpmicro2($dvalue);
              	              break; 
              	case "All":
              	              showallsnpmicro2($dvalue);
              	              break;              
              	default:
              	              showsnpmicro2($snptype,$dvalue);
              	              break;               		
             }//end swith 
          }//end isset($C6)  
          if(isset($C7)&&isset($C8))
          {
                echo "<hr>";
                echo "<font size=5 face=Arial color=darkblue>List ORF and all snp info of all contigs with SNP</font><br>";
                showallsnpcontigorfc2($dvalue);
         }elseif(isset($C7))
         {
                echo "<hr>";
                echo "<font size=5 face=Arial color=darkblue>List all snp info of all contigs with SNP</font><br>";
                showallsnpcontig2($dvalue);
        }elseif(isset($C8))
        {
                echo "<hr>";
                echo "<font size=5 face=Arial color=darkblue>List ORF information of all contigs with SNP</font><br>";
                showallsnpcontigorf2($dvalue);
        }            
       }else //end only setting snptype
           echo "<font face=Arial size=5 color=darkblue>Please choose snptype</font><br>"; //no setting select 
  }else //this for no dvalue  setting
   {
   	if($select== "contig" ||$select== "snp" ||$select== "gbid" ||$select== "unigene")
         {
            	 $textinput = trim($textinput);
               if($textinput =="")
                  echo "<font face=Arial color=darkblue>Please input id!".$select."</font><br>";
               else
               {
                  switch($select)
                  {
                  	case "snp":
                  	           echo "<font size=5 face=Arial color=darkgreen>Searching by SNPID </font><br>";
                  	           $contigid=Getcontigidonsnpid($textinput);
                  	           break;
                  	case "gbid":
                  	           echo "<font size=5 face=Arial color=darkgreen>Searching by GBID </font><br>";
                  	           $contigid = Getcontigidongbid($textinput);
                  	           $contigid =(int)$contigid;
                  	           break;
                    case "unigene":
                                echo "<font size=5 face=Arial color=darkgreen>Searching by Unigene </font><br>";
                                $contigid =Getcontigidonunigene($textinput);
                                $contigid =(int)$contigid;	
                                break;
                    case "contig":
                                echo "<font size=5 face=Arial color=darkgreen>Searching by ContigID </font><br>";
                                $contigid = (int)$textinput;
                               break;                  
                  }
              }
              if( $contigid >0 )
              {
                   if($maxcontig >=$contigid )
                  {           
                                 //check contigindex about the contig         
                             $query = "select estnum,psnp from  contigindex where contigid ='$contigid'";
                             $result=mysql_query($query);
                             check_mysql();
                             $row = mysql_fetch_row($result);
                             if($row)          
                             {
                                  $estnum = $row[0];  
                                  $psnp = $row[1];
                             }//end rows
                              mysql_free_result($result);
			      
                             if( $psnp >0 )
                             {
                                   //choose snpcontig table to get exit true snp
                                     $query = "select diff,tsnp from snpcontig where contigid ='$contigid'";
                                     $result=mysql_query($query);
                                     check_mysql();
                                     $cnum = mysql_num_rows($result);
                                     check_mysql();
                                     if($cnum >0)          
                                     {
                                     	  $row = mysql_fetch_row($result); 
                                     	  check_mysql();
                                         $diff = $row[0];  //remove paralogs
                                         $tsnp = $row[1];
                                     }
                                     mysql_free_result($result); 
                                     if($cnum >0)
                                     {    
                                        if(($tsnp>0))
                                        {
                                              echo "<font size=5 face=Arial color=darkblue>Basic information about the contig</font><br>";
                                              echo "<font face=Arial color=darkblue>SNP information of the contig</font><br>"; 
                                              echo "<font face=Arial color=blue>This contig</font><font face=Arial color=red>".$contigid."</font><font face=Arial color=blue> with </font><font face=Arial color=darkgreen>".$psnp."</font><font face=Arial color=blue> potential SNPs and </font><font face=Arial color=darkgreen>".$tsnp."</font><font face=Arial color=blue> true SNPs</font><br>";
                                              showbasicinfo($contigid,$estnum);
                                              echo "<br><font face=Arial color=darkblue>ORF information of the contig</font><br>";
                                              showbasicorfinfo($contigid);
                                              echo "<hr>";
                                              echo "<font size=5 face=Arial color=darkblue>Other information</font><br>";   
                                              if(isset($snptype))
                                               {
                                               	    if($adsnptype =="Nonsyx" ||$adsnptype =="Nonsyc" ||$adsnptype =="Synx"||$adsnptype =="Sync"||$adsnptype =="utr")
         	                                          {
                                                       switch($snptype)
                                                       { 		
                                                          case "Transi":
                                                                        showadsnptransionecontig($adsnptype,$contigid);
              	                                                        break; 	
                                                          case "Transv":
                                                                        showadsnptransvonecontig($adsnptype,$contigid);
              	                                                        break;
              	                                          case "All":  
              	                                                        showadallsnponecontig($adsnptype,$contigid);
              	                                                        break;              
              	                                          default:
              	                                                        showadsnponecontig($adsnptype,$snptype,$contigid);
              	                                                      break;
                                                       }//end swith  
                                                   }else
                                                   {
                                                   	        switch($snptype)
                                                            {
                                                               case "All":
                                                                          echo "<font face=Arial color=darkblue>All bi-SNP of Contig</font><font face=Arial color=darkred>".$contigid."</font><br>";
                                                         	           showallsnponecontig($contigid);
                                                         	           break;
                                                               case "Indel":                              
                                                                           showsnpindelonecontig($contigid);
              	                                                            break; 	
                                                               case "Transi":
                                                                           showsnptransionecontig($contigid);
              	                                                            break; 	
                                                                case "Transv":
                                                                            showsnptransvonecontig($contigid);
              	                                                            break; 
              	                                                default:
              	                                                           showsnponecontig($snptype,$contigid);
              	                                                          break;              	                                                                 	
                                                          }//end swith 
                                                  }
                                               if(isset($C1)&&isset($C3)&&isset($C4))
                                              {
                                                             echo "<hr>";
                                                             echo "<font face=Arial size=5 color=darkblue>Alignment information of the contig</font><br>";                                                    	     echo "<pre>";
                                                             showalignment($contigid,$estnum);
							     echo "</pre>";
                                                             echo "<hr>";
                                                             echo "<font face=Arial size=5 color=darkblue>SNP blocks and SNP pattern info</font><br>";
                                                             showblockandpattern($contigid,$estnum);
                                                            //read a file with summary                                                           
                                              }elseif(isset($C1)&&isset($C4)) 
                                              {
                                                              echo "<hr>";
                                                              echo "<font face=Arial size=5 color=darkblue>Alignment information of the contig</font><br>";                                           echo "<pre>";
                                                              showalignment($contigid,$estnum);
							      echo "</pre>";
                                                              echo "<hr>";
                                                              echo "<font face=Arial size=5 color=darkblue>SNP pattern info</font><br>";
                                                              showpattern($contigid,$estnum);
                                             }elseif(isset($C1)&&isset($C3))
                                             {
                                                              echo "<hr>";
                                                              echo "<font face=Arial size=5 color=darkblue>Alignment information of the contig</font><br>";
                                                              echo "<pre>";
							      showalignment($contigid,$estnum);
							      echo "</pre>";
                                                              echo "<hr>";
                                                              echo "<font face=Arial size=5 color=darkblue>SNP blocks info</font><br>";
                                                              showblock($contigid,$estnum);
                                           }elseif(isset($C3)&&isset($C4))
                                            {
                                                            	echo "<hr>";
                                                         	echo "<font face=Arial size=5 color=darkblue>SNP blocks and SNP pattern info</font><br>";
                                                         	showblockandpattern($contigid,$estnum);
                                           }elseif(isset($C1)) // set alignment info
                                           {
                                                             echo "<hr>";
                                                             echo "<font face=Arial size=5 color=darkblue>Alignment information of the contig</font><br>";
							     echo "<pre>";
                                                             showalignment($contigid,$estnum);
							     echo "</pre>";
                                          }elseif(isset($C3))
                                          {
                                                             echo "<hr>";
                                                             echo "<br><font face=Arial size=5 color=darkblue>SNP blocks info</font><br>";
                                                             showblock($contigid,$estnum);
                                         }elseif(isset($C4))
                                         { 
                                                            echo "<hr>";
                                                            echo "<br><font face=Arial size=5 color=darkblue>SNP blocks info</font><br>";
                                                            showpattern($contigid,$estnum);
                                          }                          
                                          if(isset($C5))
                                          {
                                  	                     echo "<hr>";
                                  	                     echo "<font size=5 face=Arial color=darkblue>The function of all EST member of the contig</font>";
                                  	                     showestfun($contigid);
                                          }
                                          if(isset($C6))
                                          {
                                                    	   echo "<hr>";
                                  	                     echo "<font size=5 face=Arial color=darkblue>SNPs for microarray</font>";
                                  	                      if($adsnptype =="Nonsyx" ||$adsnptype =="Nonsyc" ||$adsnptype =="Synx"||$adsnptype =="Sync"||$adsnptype =="utr")
         	                                                {
         	    	                                              switch($snptype)
                                                              { 		
                                                                   case "Transi":
                                                                                 showadtransimicroonecontig($adsnptype,$contigid);
              	                                                                 break; 	
                                                                   case "Transv":
                                                                                 showadtransvmicroonecontig($adsnptype,$contigid);
              	                                                                 break; 
              	                                                   case "All":
              	                                                                 showadallsnpmicroonecontig($adsnptype,$contigid);
              	                                                                 break;              
              	                                                   default:
              	                                                                 showadsnpmicroonecontig($snptype,$adsnptype,$contigid);
              	                                                                  break;               		
                                                            }//end swith  
         	                                              }else
                                                            switch($snptype)
                                                            { 	
                                                                 case "Indel":                              
                                                                              showindelsnpmicroonecontig($contigid); //this for no dvalue no $select no $adsnptype
              	                                                              break; 	
                                                                 case "Transi":
                                                                              showtransisnpmicroonecontig($contigid);
              	                                                               break; 	
                                                                 case "Transv":
                                                                              showtransvsnpmicroonecontig($contigid);
              	                                                              break; 
              	                                                 case "All":
              	                                                              showallsnpmicroonecontig($contigid);
              	                                                              break;
              	                                                  default:
              	                                                             showsnpmicroonecontig($snptype,$contigid);
              	                                                             break;               		
                                                         }//end swith                                             	
                                          }	//show snp in microarray in one contig                                 
                                       if(isset($C7)&&isset($C8))
                                       {
                                                	    echo "<hr>";
                                  	                  echo "<font size=5 face=Arial color=darkblue>List ORF and all snp info of all contigs with SNP</font><br>";
                                  	                  showallsnpcontigorfc();
                                       }elseif(isset($C7))
                                       {
                                                	   echo "<hr>";
                                  	                  echo "<font size=5 face=Arial color=darkblue>List all snp info of all contigs with SNP</font><br>";
                                  	                  showallsnpcontig();
                                      }elseif(isset($C8))
                                      {
                                                	    echo "<hr>";
                                  	                  echo "<font size=5 face=Arial color=darkblue>List ORF information of all contigs with SNP</font><br>";
                                  	                  showallsnpcontigorf();
                                      }              
                                     }else
                                         echo "Please choose snp type<br>";
                                 }elseif($tsnp==0)
                                  echo "<font face=Arial color=blue>This contig</font><font face=Arial color=blue>".$contigid."</font><font face=Arial color=blue> without true SNP,Please input other contig!</font><br>";
       
                            }else //for $cnum
                               echo "<font face=Arial color=blue>The contig</font><font face=Arial color=darkred>".$contigid."</font><font face=Arial color=blue> can't find in in table contigs with snp!</font><br>";           
              
                           }else //for psnp
                                echo "<font face=Arial color=blue>This contig includes $estnum ESTs without potential SNP,please choose other contig !</font><br>";
                                           
                    }else
                       echo "<font face=Arial color=blue>Exceed the max contig $maxcontig,please decrease the num of contig!</font><br>";                                                             
               }//$contigid>0   
         }elseif(isset($snptype) ) //no select must seting $snptype
         {
         	   if($adsnptype =="Nonsyx" ||$adsnptype =="Nonsyc" ||$adsnptype =="Synx"||$adsnptype =="Sync"||$adsnptype =="utr")
         	    {
         	  switch($snptype)
                  { 		
                   case "Transi":
                              showadsnptransi($adsnptype);
              	              break;
                   case "Transv":
                              showadsnptransv($adsnptype);
              	              break; 
              	   case "All":
              	              showadallsnp($adsnptype);
              	              break;
              	  default:
              	              showadsnp($snptype,$adsnptype);
              	              break;               		
                }//end swith  
         	  }else
              switch($snptype)
              { 	
                case "Indel":                              
                              showsnpindel(); //this for no dvalue no $select no $adsnptype
              	              break; 	
                case "Transi":
                              showsnptransi();
              	              break; 	
                case "Transv":
                              showsnptransv();
              	              break; 
              	case "All":
              	              showallsnp();
              	              break;              
              	default:
              	              showsnp($snptype);
              	              break;               		
             }//end swith 
          if(isset($C6))
          {
          	  echo "<hr>";
              echo "<font size=5 face=Arial color=darkblue>SNPs for microarray</font><br>";
          	 if($adsnptype =="Nonsyx" ||$adsnptype =="Nonsyc" ||$adsnptype =="Synx"||$adsnptype =="Sync"||$adsnptype =="utr")
         	    {
         	    	   switch($snptype)
                  { 		
                   case "Transi":
                              showadtransisnpmicro($adsnptype);
              	              break; 	
                   case "Transv":
                              showadtransvsnpmicro($adsnptype);
              	              break; 
              	   case "All":
              	              showadallsnpmicro($adsnptype);
              	              break;              
              	  default:
              	              showadsnpmicro($snptype,$adsnptype);
              	              break;               		
                }//end swith  
         	  }else
              switch($snptype)
              { 	
                case "Indel":                              
                              showindelsnpmicro(); //this for no dvalue no $select no $adsnptype
              	              break; 	
                case "Transi":
                              showtransisnpmicro();
              	              break; 	
                case "Transv":
                              showtransvsnpmicro();
              	              break; 
              	case "All":
              	              showallsnpmicro();
              	              break;              
              	default:
              	              showsnpmicro($snptype);
              	              break;               		
             }//end swith 
          }//end isset($C6)
        if(isset($C7)&&isset($C8))
        {
             echo "<hr>";
             echo "<font size=5 face=Arial color=darkblue>List ORF and all snp info of all contigs with SNP</font><br>";
             showallsnpcontigorfc();
        }elseif(isset($C7))
        {
             echo "<hr>";
             echo "<font size=5 face=Arial color=darkblue>List all snp info of all contigs with SNP</font><br>";
             showallsnpcontig();
        }elseif(isset($C8))
        {
             echo "<hr>";
             echo "<font size=5 face=Arial color=darkblue>List ORF information of all contigs with SNP</font><br>";
            showallsnpcontigorf();
        }     
       }else
            echo "<font face=Arial size=5 color=darkblue>Please choose snptype</font><br>"; //no setting select 
      }//end no setting for dvalue
   }else
      echo "Please choose specie<br>";
       
}else
   echo "no set search<br>";//end search
?>

</p>
</body>

</html>
