# Supplementary material for: QualitySNP: a pipeline for detecting single nucleotide polymorphisms and insertions/deletions in EST data from diploid and polyploid species
Source: BMC Bioinformatics. 2006 Oct 9;7:438. doi: 10.1186/1471-2105-7-438 (PMC1618865; doi:10.1186/1471-2105-7-438)
Supplement: Additional file 1 — QualitySNP. The source code of QualitySNP; The file is unpacked by using the command "gunzip QualitySNP.tar.gz", and then use "tar -xvf QualitySNP.tar" on a Unix/Linux computer. [file 1471-2105-7-438-S1.gz › QualitySNPdir/website/README]

1. search.php is the first page of the retrevail system
2. db1.inc includes the user and password for the databases please change it according to your case
3. search.php and searchdb.php
   please change the reference species and mysql database according to your case. 
   Some changable places are marked in source code. 
   search.php can change from line 99 to line 110; don't change others
   searchdb. php can change line marked 
