# Supplementary material for: QualitySNP: a pipeline for detecting single nucleotide polymorphisms and insertions/deletions in EST data from diploid and polyploid species
Source: BMC Bioinformatics. 2006 Oct 9;7:438. doi: 10.1186/1471-2105-7-438 (PMC1618865; doi:10.1186/1471-2105-7-438)
Supplement: Additional file 1 — QualitySNP. The source code of QualitySNP; The file is unpacked by using the command "gunzip QualitySNP.tar.gz", and then use "tar -xvf QualitySNP.tar" on a Unix/Linux computer. [file 1471-2105-7-438-S1.gz › QualitySNPdir/GetavailESTqual.c]

/*       Copyright (C) 2006  Jifeng Tang                                                 */

/*       This program is free software; you can redistribute it and/or                   */
/* 			 modify it under the terms of the GNU General Public License     */
/*       as published by the Free Software Foundation; either version 2                  */
/*       of the License, or (at your option) any later version.                          */

/*       This program is distributed in the hope that it will be useful,                 */
/*       but WITHOUT ANY WARRANTY; without even the implied warranty of                  */
/*       MERCHANTABILITY or FITNESS FOR A PARTICULAR PURPOSE.  See the                   */
/*       GNU General Public License for more details.                                    */

/*       You should have received a copy of the GNU General Public License               */
/*       along with this program; if not, write to the Free Software                     */
/*       Foundation, Inc., 51 Franklin Street, Fifth Floor, Boston, MA  02110-1301, USA. */

/* ************************************************************************************** */
/* Get quality information of EST sequences from their quality files */

#include <stdio.h>
#include <string.h>

#define SEQLEN 3000

main(int argc,char *argv[])
{
	FILE *fp1,*fp2,*fp3,*fp4,*out1,*out2;
	char *name,*line,*linec,*lines,*seqqual,*seq;
	long count;
	int countlen,seqstart,seqstop,ESTstart,ESTstop,*qualvalue,*qualvalue1;
        char *found;
	char *contiglistfile,*ESTqual,*availESTlist,*availESTqual1,*availESTqual2,*availESTseq;
        const char signature[]="| ";
        int len,len1,len2,pseqlen,i,j,k,estcounter;

	contiglistfile =(char *)malloc(20*sizeof(char)); /* this for avail contig list read */
        ESTqual =(char *)malloc(50*sizeof(char));       /* this for ESTquality   read */

	availESTqual1 =(char *)malloc(50*sizeof(char)); /* this output availESTqual writeout */
	availESTqual2 =(char *)malloc(50*sizeof(char));
	availESTlist =(char *)malloc(50*sizeof(char));
	availESTseq =(char *)malloc(50*sizeof(char)); /*read file for EST sequences */
        if(argc == 1)
         {
                 printf("please input filename\n");
		 return;
         }else
         {
	      memset(ESTqual,0,50);
	      strcpy(ESTqual,argv[1]);
          }
       /* creat some files */
        memset(contiglistfile,0,20);
        strcpy(contiglistfile,"availcontiglist");


	fp1 = fopen(contiglistfile,"rt");
	if (fp1 == NULL)
		printf("can't open contignamelistfile!\n");


	 strcat(ESTqual,".qual");

        fp2 = fopen(ESTqual,"rt");
	if ( fp2 == NULL )
		printf("can't read ESTqualfile:%s!\n",ESTqual);

       /* get memory for variable */
        name = (char *)malloc(60*sizeof(char));
        linec = (char *)malloc(100*sizeof(char));
	lines = (char *)malloc(100*sizeof(char));
	line = (char *)malloc(100*sizeof(char));
	seqqual = (char *)malloc((3*SEQLEN)*sizeof(char));
	qualvalue = (int *)malloc(SEQLEN*sizeof(int));
        seq =(char *)malloc(SEQLEN*sizeof(char));

        count = 0;
	memset(line,0,100);
        fgets(line,100,fp1);
	while( !feof(fp1))
	{
	/* get name from name list */
                len =strlen(line);
		if(len >2)
		{
                       memset(availESTlist,0,50);
                       found=strtok(line,signature);

                       strcpy(availESTlist,"data/");
		       strcat(availESTlist,found);
		       memset(availESTseq,0,50);
                       strcpy(availESTseq,"data/");
		       strcat(availESTseq,found);

		       memset(availESTqual1,0,50);
		       memset(availESTqual2,0,50);
                       strcpy(availESTqual1,"data/");
		       strcat(availESTqual1,found);
		       strcpy(availESTqual2,"data/");
		       strcat(availESTqual2,found);
		       strcat(availESTlist,".qualname");
                      /* printf("availESTlist:%s availESTseq:%s\n",availESTlist,availESTseq); */

                       fp3 = fopen(availESTlist,"rt");
	               if(fp3 == NULL )
		           printf("can't read availESTlist file!\n");

                       fp4 = fopen(availESTseq,"rt");
	               if(fp4 == NULL )
		           printf("can't read availESTseq file:%s!\n",availESTseq);


                       strcat(availESTqual1,".qual");
		       strcat(availESTqual2,".qualfasta");

		       out1= fopen(availESTqual1,"wt");
	               if(out1 == NULL )
		           printf("can't write to availESTqual2 file for unperfect EST!\n");

                       out2 = fopen(availESTqual2,"wt");
	               if(out2 == NULL )
		           printf("can't write to availESTqual2 file for perfect EST infasta!\n");


                       estcounter =0;
                       memset(line,0,100);
                       fgets(line,100,fp3);
	               while( !feof(fp3))
	               {
		            len1 = strlen(line);
			    if(len1 >2)
			   {
			     memset(linec,0,100);
			     strcpy(linec,line);
			     memset(lines,0,100);
			     strcpy(lines,line);

			     found =strtok(linec," ");
			     found = strtok(NULL," ");
			     sscanf(found,"%d",&seqstart);
			     found =strtok(NULL," ");
			     sscanf(found,"%d",&seqstop);

			     /* get EST name */
                             found=strtok(line,signature);
                             memset(name,0,60);
                             strcpy(name,found+1);
			     

			     /* get the EST seq wiht - from contig_*.fasta */
			     fseek(fp4,0,0);
                             memset(line,0,100);
                             fgets(line,100,fp4);
                             found = strstr(line,name);
                             while(!found && !feof(fp4))
                             {
                                    memset(line,0,100);
                                    fgets(line,100,fp4);
                                    if(line[0]=='>')
                                         found = strstr(line,name);
                                     else
                                         found =NULL;
                            }
                            if(found)
                           {

                                   memset(seq,0,SEQLEN);
                                   fgets(seq,SEQLEN,fp4);
                                   len2 = strlen(seq);

			    }else
			      if(feof(fp4))
			           printf("can't find the EST sequence\n");

			     pseqlen =0;
			     for(i=0;i<len2;i++)
                                if( (seq[i]!='-')&&(seq[i] != '.'))
				   pseqlen++;

                            /* get quality of this EST */
                             fseek(fp2,0,0);
		             memset(line,0,100);
                             fgets(line,100,fp2);
			     found = strstr(line,name);
                             while(!found && !feof(fp2))
                             {
                                      memset(line,0,100);
                                      fgets(line,100,fp2);
                                      if(line[0]=='>')
                                         found = strstr(line,name);
		                      else
                                           found =NULL;
                             }
                             if(found)
                             {
		                      memset(line,0,100);
                                      fgets(line,100,fp2);
                                      len2 =strlen(line);
			              if(line[len2-2] == ' ')
                                          line[len2-1] = '\0';
			              else
                                      {
			                  line[len2-1] = ' ';
			                  line[len2]='\0';
			              }
				      memset(seqqual,0,3*SEQLEN);
                                      strcpy(seqqual,line);
		                      memset(line,0,100);
                                      fgets(line,100,fp2);
                                     while((line[0]!='>')&& !feof(fp2))
                                     {
                                        len2 =strlen(line);
			                if(line[len2 -2] == ' ' )
			                     line[len2 -1] ='\0';
			                else
			                {
	                                     line[len2-1] =' ';
			                     line[len2]='\0';
				         }
                                        strcat(seqqual,line);
		                        memset(line,0,100);
                                        fgets(line,100,fp2);
                                   }
			           len2 =strlen(seqqual);

			    }else
			       if( feof(fp2) )
			            printf("can't find the quality of the sequence\n");
                           /* write out to ESTqual */
                          memset(qualvalue,0,SEQLEN);
			  for(i=0;i<SEQLEN;i++)
                                qualvalue[i] = 0;

		          found=strtok(seqqual," ");
			  if(found)
			  {
			        sscanf(seqqual,"%d",&qualvalue[0]);

                                found =strtok(NULL," ");
				i=1;
				while(found)
			        {
				     sscanf(found,"%d",&qualvalue[i]);
                                     i++;
				     found = strtok(NULL," ");
			        }
		        }

			fputs(lines,out2);
			countlen =0;

			for(i=seqstart;i<seqstart+pseqlen-1;i++)
			{
			  fprintf(out2,"%d ",qualvalue[i]);
			   countlen++;
			   if(countlen%20==0)
			       fputc('\n',out2);
                        }
			 if(countlen%20 !=0)
			              fputc('\n',out2);
		        count++;

                       fputs(lines,out1);
		       estcounter++;
		       found =rindex(seq,'.');
                       if(found != NULL)
                             ESTstart = found-seq+1;
                       else
                             ESTstart = 0;
		      ESTstop=strlen(seq);

                        if(!index(seq,'-'))
	                {
                               countlen =0;
			       for(i=seqstart;i<seqstop+1;i++)
			      {
			           fprintf(out1,"%d ",qualvalue[i]);
			           countlen++;
			           if(countlen%20==0)
			               fputc('\n',out1);
                               }
			     if(countlen%20 !=0)
			              fputc('\n',out1);
	               }else
	               {

			     qualvalue1 = (int *)malloc((ESTstop-ESTstart-1) *sizeof(int));
                             for(i=0;i<ESTstop-ESTstart-1;i++)
			          qualvalue1[i]=0;
                             j=0; /* this new quality */
			     k=0; /* this for old quality */
			     for(i=ESTstart;i<ESTstop-1;i++)
			        if(seq[i] !='-')
                                {
				    qualvalue1[j] = qualvalue[seqstart+k];
				    j++;
				    k++;
				}else
				{
				     qualvalue1[j]= -1;
				     j++;
				}

				countlen =0;
			       for(i=0;i<ESTstop-ESTstart-1;i++)
			      {
			           fprintf(out1,"%d ",qualvalue1[i]);
			           countlen++;
			           if(countlen%20==0)
			               fputc('\n',out1);
                               }
			       if(countlen%20 !=0)
			              fputc('\n',out1);
                      }

                    }
		    memset(line,0,100);
		    fgets(line,100,fp3);
		 }
                  fclose(fp3);
		  fclose(fp4);
		  fclose(out1);
		  fclose(out2);
		/*  printf("finish read seq and quaility for %s with %d EST\n",availESTseq,estcounter); */
              }
	      memset(line,0,100);
	      fgets(line,100,fp1);

	}


	fclose(fp1);
	fclose(fp2);

	/* free memory */
	if(name)
	   free(name);
	name = NULL;

	if(linec)
	   free(linec);
	linec = NULL;

	if(lines)
	   free(lines);
	lines = NULL;
	if(seqqual)
	   free(seqqual);
	seqqual = NULL;
        if(qualvalue)
	    free(qualvalue);
	qualvalue =NULL;
	if(qualvalue1)
	    free(qualvalue1);
	qualvalue1 =NULL;
	if(seq)
	   free(seq);
	seq = NULL;

	if(contiglistfile)
	   free(contiglistfile);
	contiglistfile =NULL;

        if(ESTqual)
	   free(ESTqual);
	ESTqual =NULL;

        if(availESTlist)
	   free(availESTlist);
	availESTlist =NULL;

	if(availESTqual1)
	   free(availESTqual1);
	availESTqual1 =NULL;

	if(availESTqual2)
	   free(availESTqual2);
	availESTqual2 =NULL;

	if(availESTseq)
	   free(availESTseq);
	availESTseq =NULL;
      
	if(line)
	   free(line);
	line = NULL;
}
