# Supplementary material for: QualitySNP: a pipeline for detecting single nucleotide polymorphisms and insertions/deletions in EST data from diploid and polyploid species
Source: BMC Bioinformatics. 2006 Oct 9;7:438. doi: 10.1186/1471-2105-7-438 (PMC1618865; doi:10.1186/1471-2105-7-438)
Supplement: Additional file 1 — QualitySNP. The source code of QualitySNP; The file is unpacked by using the command "gunzip QualitySNP.tar.gz", and then use "tar -xvf QualitySNP.tar" on a Unix/Linux computer. [file 1471-2105-7-438-S1.gz › QualitySNPdir/Getavailcontigqual.c]

/*       Copyright (C) 2006  Jifeng Tang                                                 */

/*       This program is free software; you can redistribute it and/or                   */
/* 			 modify it under the terms of the GNU General Public License     */
/*       as published by the Free Software Foundation; either version 2                  */
/*       of the License, or (at your option) any later version.                          */

/*       This program is distributed in the hope that it will be useful,                 */
/*       but WITHOUT ANY WARRANTY; without even the implied warranty of                  */
/*       MERCHANTABILITY or FITNESS FOR A PARTICULAR PURPOSE.  See the                   */
/*       GNU General Public License for more details.                                    */

/*       You should have received a copy of the GNU General Public License               */
/*       along with this program; if not, write to the Free Software                     */
/*       Foundation, Inc., 51 Franklin Street, Fifth Floor, Boston, MA  02110-1301, USA. */

/* ************************************************************************************** */
/* get quality information of contigs from files outputed by sequence alignment program */

#include <stdio.h>
#include <string.h>

main(int argc,char *argv[])
{
	FILE *fp1,*fp2,*fp3;
	char *name,*line,*name1,*name2;
	int count;
        char *found;
	char *contiglistfile,*contigqual,*availcontigqual;
        const char signature[]="_ ";
        int len;

	contiglistfile =(char *)malloc(50*sizeof(char));
        contigqual =(char *)malloc(50*sizeof(char));
	availcontigqual =(char *)malloc(50*sizeof(char));
        if(argc == 1)
         {
                 printf("please input filename\n");
                 return -1;
         }else
         {
              memset(contigqual,0,50);
              strcpy(contigqual,argv[1]);
      
         }

       /* creat some files */
        memset(contiglistfile,0,50);
        memset(availcontigqual,0,50);
        strcpy(contiglistfile,"availcontiglist");
        strcpy(availcontigqual,"availcontigqual");

	fp1 = fopen(contiglistfile,"rt");
	if (fp1 == NULL) 
		printf("can't open contignamelistfile!\n");

        strcat(contigqual,".contigs.qual");
        /* printf("%s\n",contigqual); */

        fp2 = fopen(contigqual,"rt");
	if ( fp2 == NULL )
		printf("can't read contigseq file!\n");

     
	fp3 = fopen(availcontigqual,"wt");
        if( fp3 == NULL)
                printf("can't write availcontig to file!\n");

       /* get memory for variable */
        name = (char *)malloc(60*sizeof(char));
        name1 = (char *)malloc(60*sizeof(char));
	name2 = (char *)malloc(60*sizeof(char));
	line = (char *)malloc(100*sizeof(char));
	
        count = 0;
	memset(line,0,100);
        fgets(line,100,fp1);
	while( !feof(fp1))
	{
                 
	/* get name from name list */
                memset(name,0,60);
                strcpy(name,"Contig");
                found=strtok(line,signature);
                found =strtok(NULL,signature);
                strcat(name,found);

                fseek(fp2,0,0);
                memset(name1,0,60);
	        fgets(name1,60,fp2);
		memset(name2,0,60);
                strcpy(name2,name1+1);
                len =strlen(name2);
                name2[len-1]='\0';

		while( strcmp(name2,name)!=0 )
		{
			memset(line,0,100);
			fgets(line,100,fp2);
				
			while( line[0]!= '>')
			{
				memset(line,0,100);
				fgets(line,100,fp2);
			}
                        memset(name1,0,60);
			strcpy(name1,line);
                        memset(name2,0,60);
	                strcpy(name2,name1+1);
                        len =strlen(name2);
                        name2[len-1]='\0';
		}
			
	        if(strcmp(name2,name)==0)
                {

		  fputs(name1,fp3);
		  

                  memset(line,0,100);
		  fgets(line,100,fp2);

		  while(line[0]!='>'&& !feof(fp2))
		  {
                         fputs(line,fp3);
			 memset(line,0,100);
			 fgets(line,100,fp2);
		 }
		 count++;
                }
                memset(line,0,100);
                fgets(line,100,fp1);
            }
 	   


 
	fclose(fp1);
	fclose(fp2);
	fclose(fp3);
	/* free memory */
	if(name)
	   free(name);
	 name =NULL;
	if(name1)
	   free(name1);
	 name1 =NULL;
	 if(name2)
	   free(name2);
	 name2 =NULL;
	 if(line)
	   free(line);
	 line =NULL;
         found =NULL;
	 if(contiglistfile)
	    free(contiglistfile);
	 contiglistfile =NULL;

        if(availcontigqual)
	   free(availcontigqual);
	availcontigqual =NULL;
        if(contigqual)
	    free(contigqual);
	contigqual =NULL;
	
}
