# Supplementary material for: QualitySNP: a pipeline for detecting single nucleotide polymorphisms and insertions/deletions in EST data from diploid and polyploid species
Source: BMC Bioinformatics. 2006 Oct 9;7:438. doi: 10.1186/1471-2105-7-438 (PMC1618865; doi:10.1186/1471-2105-7-438)
Supplement: Additional file 1 — QualitySNP. The source code of QualitySNP; The file is unpacked by using the command "gunzip QualitySNP.tar.gz", and then use "tar -xvf QualitySNP.tar" on a Unix/Linux computer. [file 1471-2105-7-438-S1.gz › QualitySNPdir/Getavailcontigseq.c]

/*       Copyright (C) 2006  Jifeng Tang                                                 */

/*       This program is free software; you can redistribute it and/or                   */
/* 			 modify it under the terms of the GNU General Public License     */
/*       as published by the Free Software Foundation; either version 2                  */
/*       of the License, or (at your option) any later version.                          */

/*       This program is distributed in the hope that it will be useful,                 */
/*       but WITHOUT ANY WARRANTY; without even the implied warranty of                  */
/*       MERCHANTABILITY or FITNESS FOR A PARTICULAR PURPOSE.  See the                   */
/*       GNU General Public License for more details.                                    */

/*       You should have received a copy of the GNU General Public License               */
/*       along with this program; if not, write to the Free Software                     */
/*       Foundation, Inc., 51 Franklin Street, Fifth Floor, Boston, MA  02110-1301, USA. */

/* ************************************************************************************** */
/* get sequence information of contigs from files outputed by sequence alignment program */

#include <stdio.h>
#include <string.h>
#include <stdlib.h>
#include <unistd.h>

main(int argc,char *argv[])
{
	FILE *fp11,*fp21,*fp31;
	char  *cname,*cline,*cname1,*cname2;
	int count;
        char *found;
	char *contiglistfile1,*contigseq1,*availcontigseq1;
        const char signature[]="_ ";    
        int seqlen,linelen,len,len2;

       /* get memory  */
       contiglistfile1 = (char *)malloc(50*sizeof(char));
       contigseq1 = (char *)malloc(50*sizeof(char));
       availcontigseq1 = (char *)malloc(50*sizeof(char));
       cline = (char *)malloc(400*sizeof(char));
       cname = (char *)malloc(40*sizeof(char));
       cname1 = (char *)malloc(60*sizeof(char));
       cname2 = (char *)malloc(40*sizeof(char));

       /* get infile  */
      if(argc == 1)
      {
          printf("please input contiginfo  filename\n");
           return;
      }else
     {
          memset(contigseq1,0,50); 
          strcpy(contigseq1,argv[1]);
         /* printf("input contig file name:%s\n",contigseq1); */
          /* strcat(contigseq1,".cap.ace"); */
	  strcat(contigseq1,".ace");

     }

       /* creat some files */
        memset(contiglistfile1,0,50);
        memset(availcontigseq1,0,50);
        strcpy(contiglistfile1,"availcontiglist");
        strcpy(availcontigseq1,"availcontigseq");
        
	fp11 = fopen(contiglistfile1,"r");
	if (fp11 == NULL) 
		printf("can't open contignamelistfile!\n");
        
      /*  printf("/* **** get avail contig from alignment infor *.cap.ace ******* \n"); */

        fp21 = fopen(contigseq1,"r");
	if ( fp21 == NULL )
		printf("can't read contigseq file!\n");

	fp31 = fopen(availcontigseq1,"w");
        if( fp31== NULL)
                printf("can't write availcontig to file!\n");

        count = 0;

       
	while( !feof(fp11))
	{
                 
	/* get name from name list */

                memset(cname1,0,60);
	        fgets(cname1,60,fp11);
                len2 = strlen(cname1);
               if(len2 >3)
               {
                    memset(cname,0,40);
                    strcpy(cname,"Contig");
                    found=strtok(cname1,signature);
                    found =strtok(NULL,signature);
                    strcat(cname,found);

             
                fseek(fp21,0,0);

                while(!feof(fp21))
               {
                   memset(cline,0,400);
                   fgets(cline,400,fp21);
                   if(strstr(cline,"CO"))
                   {
                     found=strtok(cline,signature);
                     found =strtok(NULL,signature);  
                     memset(cname2,0,40);
                     strcpy(cname2,found);

                   }
		  if( strcmp(cname2,cname)==0 )
		   {

                        memset(cname1,0,60);
			sprintf(cname1,">%s\n",cname2);
                        fputs(cname1,fp31);


                        /* get contigseq */
                        memset(cline,0,400);
                        fgets(cline,400,fp21);
                        while(!strstr(cline,"BQ"))
                        {    
                          len =strlen(cline);
                           if(len>1)
                               fputs(cline,fp31); 
                            memset(cline,0,400);
                            fgets(cline,400,fp21);
                       
                        }
                       count ++;
                       if(strstr(cline,"BQ"))
                       {

                             break;
                        }
                 }

                }

              }
        }
        fputs(">endfile",fp31);

 
	fclose(fp11);
	fclose(fp21);
	fclose(fp31);
	
}
