# Supplementary material for: QualitySNP: a pipeline for detecting single nucleotide polymorphisms and insertions/deletions in EST data from diploid and polyploid species
Source: BMC Bioinformatics. 2006 Oct 9;7:438. doi: 10.1186/1471-2105-7-438 (PMC1618865; doi:10.1186/1471-2105-7-438)
Supplement: Additional file 1 — QualitySNP. The source code of QualitySNP; The file is unpacked by using the command "gunzip QualitySNP.tar.gz", and then use "tar -xvf QualitySNP.tar" on a Unix/Linux computer. [file 1471-2105-7-438-S1.gz › QualitySNPdir/GetnonsySNPfasty.c]

/*       Copyright (C) 2006  Jifeng Tang                                                 */

/*       This program is free software; you can redistribute it and/or                   */
/* 			 modify it under the terms of the GNU General Public License     */
/*       as published by the Free Software Foundation; either version 2                  */
/*       of the License, or (at your option) any later version.                          */

/*       This program is distributed in the hope that it will be useful,                 */
/*       but WITHOUT ANY WARRANTY; without even the implied warranty of                  */
/*       MERCHANTABILITY or FITNESS FOR A PARTICULAR PURPOSE.  See the                   */
/*       GNU General Public License for more details.                                    */

/*       You should have received a copy of the GNU General Public License               */
/*       along with this program; if not, write to the Free Software                     */
/*       Foundation, Inc., 51 Franklin Street, Fifth Floor, Boston, MA  02110-1301, USA. */

/* ************************************************************************************** */
/* According to FASTY results, get nonsynonymouse SNPs and format them for database */

#include <stdio.h>
#include <string.h>
#include <stdlib.h>
#include <unistd.h>
#include <math.h>

#define SBJNAMLEN 30
#define EVALUELEN 15
#define SNPLOCILEN 600
#define EXP1 exp(-6)


/* this program for blast reults according to contig without * */
typedef struct
{
  char *sbjctname;
  int  hitscore;
  char *evalue;
  double escore;
  int frame;
  int  querystart;
  int  querystop;
  int  sbjctstart;
}BLASTRE;

void CheckPointer(void* pointer,char *pointername,int i)
{
  if(pointer == NULL)
  {
     printf("Momory allocation error for %s %d! Simulation aborted!\n",pointername,i);
  }
  return;
}
void Getmemoryforblastre(BLASTRE *onecontig)
{
    onecontig->sbjctname =(char*)malloc(SBJNAMLEN*sizeof(char)); /* for seqlenth of longest */
    CheckPointer(onecontig->sbjctname,"sbjtname",1);
    memset(onecontig->sbjctname,0,SBJNAMLEN);

    onecontig->evalue =(char*)malloc(EVALUELEN*sizeof(char));
    CheckPointer(onecontig->evalue ,"evalue",2);
    memset(onecontig->evalue,0,EVALUELEN);

  }/* Get momery for blastre */


 void Memfree(void *pointer,char *pointername)
{
	if(pointer == NULL)
	{
	  /* printf("have freeing  %s!\n",pointername); */
		return;
	}else
        {
              free(pointer);
              pointer = NULL;
	      return;
         }
}
void Freeblastre(BLASTRE *onecontig)
{

   if(onecontig !=NULL)
   {
       if(onecontig->sbjctname != NULL)
              free(onecontig->sbjctname);
       onecontig->sbjctname = NULL;

       if(onecontig->evalue != NULL)
              free(onecontig->evalue);
       onecontig->evalue = NULL;

       onecontig =NULL;
   }
   Memfree(onecontig,"freeseqinfro");
}
/* this get from the file with all contigs */
int Getcontigseq(FILE *incontig1,int contigid)
{
    char *tempfile,*oneline1,*contigname;
    FILE *temp1;
    int linelen,realseqlen;

   tempfile =(char *)malloc(15*sizeof(char));
   memset(tempfile,0,15);

   contigname =(char *)malloc(15*sizeof(char));
   memset(contigname,0,15);

   oneline1 =(char *)malloc(62*sizeof(char));
   memset(oneline1,0,62);

   sprintf(contigname,"Contig%d",contigid);
  /* printf("wite unperfect seq of Contig%d to tempseq\n",contigid); */

   fseek(incontig1,0,0);
   while(!feof(incontig1))
   {
      memset(oneline1,0,62);
      fgets(oneline1,62,incontig1);
      if(strstr(oneline1,">"))
      {
         if(strstr(oneline1,contigname))
	 {

	      realseqlen =0;
	      strcpy(tempfile,"tempseq");
	      temp1 = fopen(tempfile,"w");
	      if(temp1==NULL)
	            printf("cant't creat tempseqfile \n");
	     /* else
	           printf("creat tempseq file\n"); */

              memset(oneline1,0,62);
              fgets(oneline1,62,incontig1);
	      linelen =strlen(oneline1);
	      realseqlen = linelen -1;
              fputs(oneline1,temp1);
	      memset(oneline1,0,62);
              fgets(oneline1,62,incontig1);
	      while(!strstr(oneline1,">")&&!feof(incontig1))
	     {
	          linelen =strlen(oneline1);
	          realseqlen = realseqlen +linelen-1;
                  fputs(oneline1,temp1);
	          memset(oneline1,0,62);
                  fgets(oneline1,62,incontig1);
	     }
            /* printf("selen:%d finish write unperfect contig to tempseq file\n",realseqlen); */
	     fclose(temp1);

	     break;
	 }/* end find contigname */
      }/* end find > */
   }/* end while */

   if(tempfile)
      free(tempfile);
   tempfile =NULL;

   if(oneline1)
      free(oneline1);
    oneline1 =NULL;

   if(contigname)
       free(contigname);
    contigname =NULL;

   return realseqlen;
}/* end this get contig seq */
/* this get from contig file */
void Getcontigseqgood(char *contigfile,int contigid)
{
    char *tempfile,*oneline,*contigname;
    FILE *temp,*incontig;

   incontig =fopen(contigfile,"rt");
   if(incontig==NULL)
       printf("can't %s\n",contigfile);
  /* else
       printf("can open:%s file\n",contigfile); */

   tempfile =(char *)malloc(20*sizeof(char));
   memset(tempfile,0,20);
   contigname =(char *)malloc(20*sizeof(char));
   memset(contigname,0,20);
   oneline=(char *)malloc(62*sizeof(char));
   memset(oneline,0,62);

   sprintf(contigname,"Contig%d",contigid);

   while(!feof(incontig))
   {
      memset(oneline,0,62);
      fgets(oneline,62,incontig);
      if(strstr(oneline,">"))
      {
         if(strstr(oneline,contigname))
	 {

	      strcpy(tempfile,"tempseq2");
	      temp = fopen(tempfile,"wt");
	      if(temp==NULL)
			printf("cant't creat tempseqfile%s \n",tempfile);
	     /* else
			printf("creat %s\n",tempfile); */

              memset(oneline,0,62);
              fgets(oneline,62,incontig);
              fputs(oneline,temp);

	      memset(oneline,0,62);
              fgets(oneline,62,incontig);

	      while(!strstr(oneline,">")&&!feof(incontig))
	     {
                  fputs(oneline,temp);
	          memset(oneline,0,62);
                  fgets(oneline,62,incontig);

	     }
	     fclose(temp);

	     break;
	 }/* end find contigname */
      }
   }

   fclose(incontig);

   if(tempfile)
      free(tempfile);
   tempfile =NULL;

   if(oneline)
      free(oneline);
    oneline =NULL;

   if(contigname)
       free(contigname);
   contigname =NULL;
}/* ednd Get contig seq form good contig file */

int *Getcoding(FILE *record,int frame,int querystart,int querystop,int objctstart,int seqlen)
{
   int *codes,len,i,coding,start,stop,sure,prolen,tislen,genelen,startlen;
   char *inpro,*seq,*oneline,*subseq,*point,*finder,*find,*find1,*subseq1;
   FILE *in;

   inpro =(char *)malloc(30*sizeof(char));
   memset(inpro,0,30);
   strcpy(inpro,"tempseq2.orf");

   in =fopen(inpro,"rt");
   if(in ==NULL)
       printf("can't open protein file\n");
  /* else
       printf("open protein file\n"); */

   oneline =(char *)malloc(62*sizeof(char));
   memset(oneline,0,62);

   len = seqlen/3;
   /* printf("seqlen:%d protein:%d\n",seqlen,len); */
   seq =(char *)malloc((len+2)*sizeof(char));
   memset(seq,0,len+2);

   fgets(oneline,62,in);
   memset(oneline,0,62);
   fgets(oneline,62,in);
   len =strlen(oneline);
   strncpy(seq,oneline,len-1);
    while(!feof(in))
    {
         memset(oneline,0,62);
         fgets(oneline,62,in);
         len =strlen(oneline);
         strncat(seq,oneline,len-1);
    }

    prolen= strlen(seq);
   /* printf("seqlen of protein:%d\n",prolen); */
        fclose(in);

    if(inpro)
       free(inpro);
    inpro =NULL;


    if( querystart >objctstart*3||(len-querystart+1)>objctstart*3 )
           printf("it's possible find start coding\n");
   else
           printf("it's possible to find stop coding\n");

   if( frame == 1||frame == 2 || frame == 3)
        tislen = (querystart-frame)/3; /* get subseq length of protein sequence not included hit */
   else
        tislen =(seqlen -querystart)/3; /* (seqlen-querystart+frame+1)/3; */

     /* printf("seqlen:%d querystart:%d len of TIS:%d\n",seqlen,querystart,tislen); */
      sure =0;
      if(tislen>0)
      {
         subseq =(char *)malloc((tislen+1)*sizeof(char));
         memset(subseq,0,tislen+1);
         strncpy(subseq,seq,tislen);
         /* printf("%s\n",subseq); */
         sure =0;
	 if(objctstart ==1)
         {
            start = querystart;
            finder = rindex(subseq,'*');
	    if(finder)
	    {
		     /* printf("Sure find the start\n"); */
		      sure = 1;
	    }
	    /* printf("%d for start of DNA\n",start); */
        }else
        {
            point = rindex(subseq,'M');
            if(point)
            {
                 /* printf("find the start coding M\n"); */
		 len = point-subseq;
		 find =rindex(subseq+len,'*');
		 if(find)
		 {
                     fprintf(record,"Find M:%d,* in coding region and then find real start",len);
		     /* printf(" this is not right orf start\n"); */
                     len = find-subseq;
		     finder=index(seq+len,'M');
		     if(finder)
		     {
		           /* printf("finding start in hit region\n"); */
			   startlen = (finder-seq)-tislen;
                           len = finder-seq;
			   find1=index(seq+len,'*');
			   if(find1)
			      genelen=find1-finder;
			   else
			       genelen =prolen-len;
                          fprintf(record,"real start in hit region:%d,prolen:%d genelen:%d",startlen,prolen,genelen);
			   if(startlen >= 0 && (genelen>33||len<20)) /* hit start from 1-20 find orf start */
			   {
			      /* printf("find orf start in hit region\n"); */
			      start= finder-seq;
			      sure=2;
			   }else
			   {
			     /* printf("Can't find right orf\n"); */
	                     start = 0;
		             sure =-2;
			   }

		     }else
		     {
		       	    /* printf("Can't find right orf\n"); */
	                     start = 0;
		             sure =-1;
		     }
		 }else
		 {
                    subseq1 =(char *)malloc((len+1)*sizeof(char));
                    memset(subseq1,0,len+1);
                    strncpy(subseq1,subseq,len);
                    finder = rindex(subseq1,'*');
	             if(finder)
	             {
		          /* printf("Sure find the start\n"); */
		          sure = 1;
	             }else
                    {
		  	  /* printf(" not Sure find the start\n"); */
		          sure = 0;
		    }
		    start = point-subseq;/* get start */
		    if(subseq1)
		        free(subseq1);
		    subseq1 =NULL;
		 } /* not * begin M */
	   }else  /* end point */
           {
		  /* printf("can't find the start outside hit\n"); */
		   finder=rindex(subseq,'*');
		   if(finder)
		   {
                       /* printf("start maybe in hit region\n"); */
		       find=index(seq+tislen,'M');
		       if(find)
		       {
                           startlen = (find-seq)-tislen;
                           len = find-seq;
                           find1=index(seq+len,'*');
			   if(find1)
			      genelen=find1-find;
			   else
			       genelen =prolen-len;
                           fprintf(record,"M in:%d (tislen:%d)hit region,prolen:%d genelen:%d\n",startlen,tislen,prolen,genelen);
			   if(startlen >=0 && (genelen>33||len<20)) /* hit start from 1-20 find orf start */
			   {
			     /* printf("find orf start in hit region\n"); */
			      start= find-seq;
			      sure=2;
			   }else
			   {
			     /* printf("Can't find right orf\n"); */
	                     start = 0;
		             sure =-2;
			   }
		       }else
		       {
		       	     /* printf("Can't find right orf\n"); */
	                     start = 0;
		             sure =-1;
		       }
		   }else
		   {
		     /* printf("can't find the start in the sequences\n"); */
	              start = -1;
		      sure =0;
		   }

           }/* endpoint */
          /* printf("%d for start of protein\n",start); */
       }/* end  objctsart ==1 */
      len = strlen(subseq);
     /* printf("%d string of subseq be free:%s\n",len,subseq); */
      if(subseq)
           free(subseq);
      subseq =NULL;

   }else
   {
        start = querystart;
      	 if(objctstart ==1)
         {
	    sure =1;
	    /* printf("start from the begining of seq\n"); */

	 }else
	 {
            /* printf("can't find the start\n"); */
            sure =0;
	 }
   }

   if(frame<0)
         len =(seqlen-querystop+1+frame+1)/3;
   else
        len = (querystop-frame+1)/3;

  point =index(seq+len,'*');
  if(point)
          stop = (point-seq)-len;
  else
          stop = -1;
  len =strlen(seq);
  /* printf("%d of seq:%s\n",len,seq); */
  if(seq)
       free(seq);
  seq =NULL;


  len =strlen(oneline);
  /* printf("%d of oneline:%s\n",len,oneline); */
  if(oneline)
       free(oneline);
  oneline =NULL;

      finder =NULL;
      point =NULL;
      find1 =NULL;
      find =NULL;

   if(tislen ==0)
   {
      if(frame== -1||frame == -2 || frame ==-3)
          if(stop !=-1)
	    stop = querystop-stop*3;  /* seqlen -(stop*3+frame+1); */
	  else
	     stop =-frame;
       else
            if(stop !=-1)
	        stop = querystop +stop*3;/* stop*3+frame;  change here */
	    else
	        stop = prolen*3+frame-1; /* seqlen; be changedstop =seqlen;prolen*3+frame-1; */
   }else
   {
       if(objctstart == 1)
       {

       if(frame== -1||frame == -2 || frame ==-3)
          if(stop !=-1)
	    stop = querystop-stop*3;  /* seqlen -(stop*3+frame+1); */
	  else
	     stop =-frame;
       else
            if(stop !=-1)
	        stop = querystop +stop*3; /* stop*3+frame; change here */
	    else
	        stop = prolen*3+frame-1; /* seqlen-(seqlen-frame)%3; be changedstop =seqlen; */
       }else
       if(frame== -1||frame == -2 || frame ==-3)
       {
          if(start !=-1)
             start = querystart+(tislen-start)*3; /* seqlen -(start*3+frame+1); */
	  else
	     start = prolen*3-(frame+1);

          if(stop !=-1)
	    stop =  querystop-stop*3; /* seqlen -(stop*3+frame+1); */
	  else
	     stop =-frame;
       }else
       {
          if(start != -1)
                start = start*3+frame; /* from frame+1 to frame-1; right is +frame-1+1 */
          else
	     start = frame;

          if(stop !=-1)
	     stop = querystop+stop*3;/* change to stop*3+frame-1+1 (+1 from 1---N) -1(add frame-1 bp) */
	  else
	     stop =prolen*3+frame-1;
       }
 }
    /* printf("start:%d stop:%d for DNA\n",start,stop); */
     codes= (int *)malloc(3*sizeof(int));
     memset(codes,0,3);
     codes[0] = start;
     codes[1]= stop;
     codes[2]= sure;

     return codes;
 }

int *Gethitregion1(int querystart,int querystop,int snploci)
{
    int *snprecord,snpposi;

    snprecord = (int *)malloc(2*sizeof(int));
    memset(snprecord,0,2);

    snpposi = (snploci-querystart)%3+1;
    snprecord[0]= snploci-(snpposi-1)-9;
    snprecord[1]= snploci+(3-snpposi)+9;
    /* printf("snpstart:%d snploci:%d snpstop:%d\n",snprecord[0],snploci,snprecord[1]); */

    return snprecord;
}
/* this for frame <0 */
int *Gethitregion2(int querystart,int querystop,int snploci)
{
    int *snprecord,snpposi;

    snprecord = (int *)malloc(2*sizeof(int));
    memset(snprecord,0,2);

    snpposi = (querystart-snploci)%3+1;
    snprecord[0]= snploci-(3-snpposi)-9;
    snprecord[1]= snploci+(snpposi-1)+9;
    printf("snpstart:%d snploci:%d snpstop:%d\n",snprecord[0],snploci,snprecord[1]);

    return snprecord;
}
/* this for frame>0 */
char *Transnpseq1(char *snpseq)
{
   char *snporf,*seqfile;
   FILE *snpin;

   printf("%s\n",snpseq);

   snporf = (char *)malloc(9*sizeof(char));
   memset(snporf,0,9);

   seqfile = (char *)malloc(15*sizeof(char));
   memset(seqfile,0,15);

   strcpy(seqfile,"tempsnp");
   snpin =fopen(seqfile,"wt");
   if(snpin ==NULL)
   {
      printf("can't creat tempsnp file\n");
      return;
   }
   fprintf(snpin,"%s",snpseq);
   fclose(snpin);

   system("transeq tempsnp -frame=1 tempsnp.orf");
   /* system("rm -f tempsnp");
    read the snporf out */
   memset(seqfile,0,15);
   strcpy(seqfile,"tempsnp.orf");

   snpin=fopen(seqfile,"rt");
   if(snpin ==NULL)
   {
      printf("can't creat tempsnp file\n");
      return;
   }
   fgets(snporf,9,snpin);
   memset(snporf,0,9);
   fgets(snporf,9,snpin);
   fclose(snpin);
   /* system("rm -f tempsnp.orf"); */

   /* printf("free memory use in transnpseq frame>0\n"); */
   if(seqfile)
     free(seqfile);
   seqfile =NULL;

   return snporf;
}

char *Transnpseq2(char *snpseq)
{
   char *snporf,*seqfile;
   FILE *snpin;

   printf("%s\n",snpseq);
   snporf = (char *)malloc(8*sizeof(char));
   memset(snporf,0,8);

   seqfile = (char *)malloc(12*sizeof(char));
   memset(seqfile,0,12);
   strcpy(seqfile,"tempsnp");
   snpin =fopen(seqfile,"wt");
   if(snpin ==NULL)
   {
      printf("can't creat tempsnp file frame <0\n");
      return;
   }
   fprintf(snpin,"%s",snpseq);
   fclose(snpin);
   system("transeq tempsnp -frame=-1 tempsnp.orf");
   /* system("rm -f tempsnp");
   read the snporf out */
   memset(seqfile,0,12);
   strcpy(seqfile,"tempsnp.orf");
   snpin =fopen(seqfile,"rt");
   if(snpin ==NULL)
   {
      printf("can't creat tempsnp file\n");
      return;
   }
   fgets(snporf,8,snpin);
   memset(snporf,0,8);
   fgets(snporf,8,snpin);
   fclose(snpin);
   /* system("rm -f tempsnp.orf"); */

  /* printf("free memory use in transnpseq frame <0\n"); */
   if(seqfile)
     free(seqfile);
   seqfile =NULL;

   return snporf;
}

int RightSNPloci(char *contigseq,int *snploci,int snpnum)
{
    int i,j,snp,star,sign;

    sign =0;
    for(i=0;i<snpnum;i++)
    {
        snp =snploci[i];
	star =0;
	for(j=0;j<snp;j++)
            if(contigseq[j] == '*')
	       star++;
	if(star >0)
	{
	     snploci[i] =snploci[i]-star;
	     sign++;
	 }
    }

    return sign;
}/* end RightSNPloci */
/* Get a sequence from temp file */

char *Getonecontigseq(char *filename,int seqlen)
{
     char *contigseq,*line;
     int len;
     FILE *temp;

     contigseq = (char *)malloc((seqlen+1)*sizeof(char));
     memset(contigseq,0,seqlen+1);
     line = (char *)malloc(62*sizeof(char));
     memset(line,0,62);


     temp = fopen(filename,"rt");
     if(temp==NULL)
	printf("cant't open tempseqfile \n");


    memset(line,0,62);
    fgets(line,62,temp);
    len =strlen(line);
    strncpy(contigseq,line,len-1);

    while(!feof(temp))
    {
           memset(line,0,62);
           fgets(line,62,temp);
           len =strlen(line);
           strncat(contigseq,line,len-1);
   }

   fclose(temp);

   if(line)
      free(line);
   line =NULL;

   return contigseq;
}/* end get onecontigseq */
/* get orf and orfshit num */
int *Checkorf(char *hitprotein,int querystart,int querystop,int frame,int seqlen)
{
   int *orfrecord,orfnum,orfshiftnum;
   int i,len;

  /* printf("*****check orf shift ******\n"); */
   orfshiftnum =0;
   len = strlen(hitprotein);
   /* printf("len:%d hitprotein:%s\n",len,hitprotein); */

  for(i=0;i<len-1;i++)
    if( (hitprotein[i]=='\\')||(hitprotein[i]=='/'))
        orfshiftnum++;

  if(frame==0)
      orfnum = -((querystop-1)%3+1);
  else
     orfnum =(querystart-1)%3+1;

 /* printf("seqlen:%d,querystart:%d orf:%d\n",seqlen,querystart,orfnum); */

  orfrecord = (int *)malloc(2*sizeof(int));
  memset(orfrecord,0,2);
  orfrecord[0]=orfnum;
  orfrecord[1]=orfshiftnum;

  return orfrecord;
}

void Outputseqtofile(char *seq,FILE *temp)
{
   int len,i;

   len =strlen(seq);

   for(i=0;i<len;i++)
   {
      fputc(seq[i],temp);
      if((i+1)%60==0)
         fputc('\n',temp);
   }
   fputc('\n',temp);
}
int Correctorf(FILE *record,int contigid,char *goodcontig,FILE *incontig2,char *hitprotein,int orfshift,int querystart,int frame,int seqlen)
{
   FILE *ingood,*acontiglist,*temp;
   char *oneline,*estseq[100],*contigseq,*goodcontigseq,*contigname,*rhitprotein;
   int linelen,estnum,seq,i,j,k,*orfshiftloci,contiglen,len,correctorf,bkloci,loci,estloci,star,eloci,correctsign,bkloci1,bkloci2,rprolen;
   char *availcontiglist,*tempfile,*find1,*find2;

   printf("*******correct orf******\n");

   ingood =fopen(goodcontig,"rt");
   if(ingood==NULL)
       printf("can't contig without *\n");
  /* else
       printf("can open:%s file\n",goodcontig); */

  availcontiglist =(char *)malloc(20*sizeof(char));
  memset(availcontiglist,0,20);
  strcpy(availcontiglist,"availcontiglist");

  acontiglist=fopen(availcontiglist,"rt");
   if(acontiglist==NULL)
       printf("can't open %s\n",availcontiglist);
  /* else
       printf("can open:%s file\n",availcontiglist); */

   tempfile =(char *)malloc(20*sizeof(char));
   memset(tempfile,0,20);
   contigname =(char *)malloc(20*sizeof(char));
   memset(contigname,0,20);
   oneline=(char *)malloc(62*sizeof(char));
   memset(oneline,0,62);

   sprintf(contigname,"Contig%d",contigid);

   contigseq =(char *)malloc((seqlen+100)*sizeof(char));
   memset(contigseq,0,seqlen+100);
   find1=index(hitprotein,'-');
   if(find1)
   {
       len =strlen(hitprotein);
       rhitprotein =(char *)malloc(len*sizeof(char));
       memset(rhitprotein,0,len);
       j=0;
       for(i=0;i<len;i++)
         if(hitprotein[i]!='-')
	 {
	      rhitprotein[j]=hitprotein[i];
	      j++;
         }
      rprolen =j;
   }else
  {
       rhitprotein =hitprotein;
       rprolen =0;
  }
   printf("Get memory for correct orf \n");

   fseek(incontig2,0,0);
   while(!feof(incontig2))
   {
      memset(oneline,0,62);
      fgets(oneline,62,incontig2);
      if(strstr(oneline,">"))
      {
         if(strstr(oneline,contigname))
	 {

              memset(oneline,0,62);
              fgets(oneline,62,incontig2);
	      linelen =strlen(oneline);
	      strncpy(contigseq,oneline,linelen-1);
	      memset(oneline,0,62);
              fgets(oneline,62,incontig2);
	      while(!strstr(oneline,">")&&!feof(incontig2))
	     {
	          linelen =strlen(oneline);
	          strncat(contigseq,oneline,linelen-1);
	          memset(oneline,0,62);
                  fgets(oneline,62,incontig2);

	     }
	     break;
	 } /* end find contigname */
      } /*end find > */
   } /*end while */
  /*printf("Get contgseq from from contig sequence file\n"); */
   /* get good contig seq */
   /* printf("Get memory for good contigseq len:%d\n",seqlen); */
   goodcontigseq =(char *)malloc((seqlen+6)*sizeof(char));
   memset(goodcontigseq,0,seqlen+6);
   while(!feof(ingood))
   {
      memset(oneline,0,62);
      fgets(oneline,62,ingood);
      if(strstr(oneline,">"))
      {
         if(strstr(oneline,contigname))
	 {
              memset(oneline,0,62);
              fgets(oneline,62,ingood);
	      linelen =strlen(oneline);
	      strncpy(goodcontigseq,oneline,linelen-1);
	      memset(oneline,0,62);
              fgets(oneline,62,ingood);
	      while(!strstr(oneline,">")&&!feof(ingood))
	     {
	          linelen =strlen(oneline);
	          strncat(goodcontigseq,oneline,linelen-1);
	          memset(oneline,0,62);
                  fgets(oneline,62,ingood);
	     }
	     break;
	 }/* end find contigname */
      }/* end find > */
   }/* end while */
   fclose(ingood);
   orfshiftloci=(int *)malloc(orfshift*sizeof(int));
   memset(orfshiftloci,0,orfshift);

   /* orf shift loci */

 i=0;
 bkloci=0;
 while( i < orfshift )
 {
    find1=index(rhitprotein+bkloci+1,'\\');
    find2=index(rhitprotein+bkloci+1,'/');
    /* find3=index(hitprotein+bkloci+1,'*'); */
    if( find1||find2)
    {
      if(find1)
         bkloci1 = find1-rhitprotein;
      else
         bkloci1=0;
      if(find2)
         bkloci2 = find2-rhitprotein;
      else
         bkloci2=0;

      if(bkloci1>0 && bkloci2==0)
         bkloci = bkloci1;
      if(bkloci2>0 && bkloci1==0)
         bkloci = bkloci2;
      if(bkloci1>0 && bkloci2>0)
          if(bkloci1 > bkloci2)
               bkloci=bkloci2;
          else
               bkloci=bkloci1;
     /* printf("bkloci1:%d bkloci2:%d,bkloci:%d\n",bkloci1,bkloci2,bkloci); */
     if(frame>0)
	   orfshiftloci[i] = querystart +(bkloci-i)*3+i;
      else
	   orfshiftloci[i] = querystart -(bkloci-i)*3-i;

     /* printf("inprotein:%d orfshift:%d\n",bkloci,orfshiftloci[i]); */
     i++;
     if(i == orfshift)
      {
          /* printf("i:%d orfshift:%d\n",i,orfshift); */
          break;
      }

   }
 }
 if(rprolen>0)
 {
    if(rhitprotein)
        free(rhitprotein);
    rhitprotein =NULL;
 }else
    rhitprotein =NULL;
/*  printf("free memory for realhitprotein\n");
  printf("ORF shift loci:"); */
  fputs("ORF shift loci in sequence(not exact):",record);
  /* fprintf(coshift1,">%s\n",contigname);
    fputs("ORF shift loci in sequence(not exact):",coshift1); */
  for(i=0;i<orfshift;i++)
 {
    fprintf(record,"%d ",orfshiftloci[i]);
    /* fprintf(coshift1,"%d ",orfshiftloci[i]); */
    printf("%d ",orfshiftloci[i]);
 }
 /* fprintf(coshift1,";");
   get est  num */
   memset(contigname,0,20);
   sprintf(contigname,"contig_%d",contigid);
   /*printf("continame:%s for contignamelist\n",contigname); */
   while(!feof(acontiglist))
   {
      memset(oneline,0,62);
      fgets(oneline,62,acontiglist);

      if(strstr(oneline,contigname))
      {
          find1 = strtok(oneline," ");
	  find1= strtok(NULL," ");
	  if(find1)
	     sscanf(find1,"%d",&estnum);
	  break;
      }
   }
   fclose(acontiglist);

   if(availcontiglist)
       free(availcontiglist);
   availcontiglist =NULL;

   contiglen =strlen(contigseq);
   /* printf("\n%s with %d est len:%d\n",contigname,estnum,contiglen); */
   for(i=0;i<estnum;i++)
   {
      estseq[i]=(char *)malloc((contiglen+3)*sizeof(char));
      memset(estseq[i],0,contiglen+3);
     /* printf("get memory for %d EST\n",i); */
   }

   /* open to est sequence */
   memset(tempfile,0,20);
   strcpy(tempfile,"data/");
   strcat(tempfile,contigname);
   temp = fopen(tempfile,"rt");
   if(temp==NULL)
	printf("cant't open est data file %s\n",tempfile);

   j=0;
   while(j<estnum && !feof(temp))
   {
      memset(estseq[j],0,contiglen+3);
      fgets(estseq[j],contiglen+3,temp);
      if(strstr(estseq[j],">"))
      {
         memset(estseq[j],0,contiglen+3);
         fgets(estseq[j],contiglen+3,temp);
	 j++;
      }
   }
   fclose(temp);

   correctorf =0;
   /* printf("unperfect contig len:%d, and perfect contig len:%d\n",contiglen,seqlen); */
   if(contiglen ==seqlen)
   {
       /* printf("perfect contig and unperfect contig is same\n"); */
       for(i=0;i<orfshift;i++)
       {

	   loci= orfshiftloci[i]-1;
          /* printf("loci:%d in unperfect seq\n",loci); */

           correctsign =0;
	   eloci =loci-4;
	   while(eloci < loci+4)
           {
	      star=0;
	      for(j=0;j<estnum;j++)
	           if(estseq[j][eloci]=='-')
                      star++;
	          /* else
	               printf("%d seq with %c\n",j,estseq[j][eloci]); */

             if(star>0)
	     {
	       correctorf++;
	       for(j=eloci;j<seqlen;j++)
	          goodcontigseq[j] = goodcontigseq[j+1];

	       orfshiftloci[i]= eloci+1;
	       correctsign =1;
	       contigseq[eloci]='*';
	       break;
	     }else
		 eloci++;
         }

	if(correctsign ==1)
        {
	   fprintf(record,"real loci:%d corrected ",orfshiftloci[i]);
	   /* fprintf(coshift1,"real loci:%d corrected ",orfshiftloci[i]); */
	    /* printf("real loci:%d corrected ",orfshiftloci[i]); */
	}else
        {
	   fprintf(record,"%d uncorrected ",orfshiftloci[i]);
	   /* fprintf(coshift1,"%d uncorrected ",orfshiftloci[i]);
           printf("loci:%d uncorrected ",orfshiftloci[i]); */
	}
       }
       /* printf(";Total %d correct of total orfshift:%d\n",correctorf,orfshift);
       fprintf(coshift1,"Total %d correct of total orfshift:%d\n",correctorf,orfshift); */
       fputc('\n',record);
   }else
   {
       /* printf("perfect contig and unperfect contig is different\n"); */
       /* fprintf(coshift1,"perfect contig len:%d and unperfect contig:%d is different\n",seqlen,contiglen); */

       for(i=0;i<orfshift;i++)
       {
	   loci= orfshiftloci[i]-1;

	   k=0;
	   star=0;
	   for(j=0;j<loci+1;j++)
             if(contigseq[k]==goodcontigseq[j])
	       k++;
	     else
	     {
	       if(contigseq[k]=='*')
	       {
	         k=k+2;
		 star++;
	       }
	      }

         estloci =loci+star;
         if(estloci>=loci)
	 {
	    /* printf("orfshiftin unperfect contig:%d and in perfect:%d\n",estloci,loci);
	     fprintf(coshift1,"orfshift in unperfect contig:%d and in perfect:%d",estloci,loci); */
	    correctsign =0;
            eloci = estloci-4;
	    while(eloci < loci+4)
            {
	        star=0;
                for(j=0;j<estnum;j++)
	           if(estseq[j][eloci]=='-')
                         star++;
		   /* else
	              printf("%d seq with %c\n",j,estseq[j][eloci]); */

              if(star>0)
	      {
	            correctorf++;
	            for(j=eloci;j<seqlen;j++)
	                goodcontigseq[j]=goodcontigseq[j+1];

                    orfshiftloci[i]= eloci+1;
                    contigseq[estloci]='*';
		    correctsign =1;
                    break;
	      }else
		   eloci++;

	  }

	if(correctsign ==1)
        {
	   fprintf(record,"real loci:%d corrected ",orfshiftloci[i]);
            /* fprintf(coshift1,"real loci:%d corrected\n",orfshiftloci[i]);
	    printf("real loci:%d corrected ",orfshiftloci[i]); */
	}else
        {
	    fprintf(record,";%d(%d)uncorrected ",orfshiftloci[i],estloci);
	    /* fprintf(coshift1,";%d(%d) uncorrected\n",orfshiftloci[i],estloci);
            printf("loci:%d uncorrected ",orfshiftloci[i]); */
	}
      }else
      {
         printf("including repeat sequence\n");
	 /* fprintf(coshift1,"can't find shift:%d in unperfect contig including repeat\n",loci); */
      }
    }
    printf(";Total %d correct of total orfshift:%d\n",correctorf,orfshift);
    /*fprintf(coshift1,"total %d correct of total orfshift:%d\n",correctorf,orfshift); */
    fputc('\n',record);

 }/* correct orf */

  /* printf("free memory in function correctorf\n"); */
   for(i=0;i<estnum;i++)
   {
      if(estseq[i])
         free(estseq[i]);
      estseq[i] =NULL;
   }
   if(oneline)
      free(oneline);
   oneline =NULL;

   if(contigname)
      free(contigname);
   contigname =NULL;

   find1 =NULL;
   find2 =NULL;

   if(correctorf==orfshift)
   {
           memset(tempfile,0,20);
           strcpy(tempfile,"tempseq2");
           temp = fopen(tempfile,"wt");
           if(temp==NULL)
	     printf("cant't create tempseqfile2 \n");

           /* printf("%s\n",goodcontigseq); */
	   Outputseqtofile(goodcontigseq,temp);
	   fclose(temp);
           /* write back to tempseq */
	   memset(tempfile,0,20);
           strcpy(tempfile,"tempseq");
           temp = fopen(tempfile,"wt");
           if(temp==NULL)
	     printf("cant't create tempseqfile1 \n");

	   Outputseqtofile(contigseq,temp);
	   fclose(temp);
   }
/* printf("free memory in corretorf\n"); */

linelen = strlen(goodcontigseq);
   /*  printf("get %d memory for goodcontigseq and real %d memory\n",seqlen+6,linelen); */
/* if(linelen >seqlen)
    printf("%s\n",goodcontigseq); */
if(goodcontigseq)
       free(goodcontigseq);
   goodcontigseq =NULL;

      contiglen =strlen(contigseq);
 /* printf("get %d memory for contigseq and real %d memory\n",seqlen+100,contiglen); */
   if(contigseq)
      free(contigseq);
   contigseq =NULL;

   if(tempfile)
      free(tempfile);
   tempfile =NULL;

   if(orfshiftloci)
      free(orfshiftloci);
   orfshiftloci =NULL;


   return correctorf;
}

main(int argc,char *argv[])
{
   char *infileblast,*infilecontig,*ingoodname,*SNPqualfile,*recordfile,*outorfsnp,*tempfile1;
   FILE *inblast,*incontig,*snpqual,*record,*outorf,*temp;
   BLASTRE *onecontig[6];
   int availhit,i,j,k,counter,value,orfsign,snpsign,len,seqlen,realseqlen,good; /* good for fasty search is ok */
   int onehitsnp,onenony,onecode,onecnony,truesnp,oneindel;/* orfsign for right orf contig */
   char *lineloci,*contig,*point,*finder,*find,*contigseq,*snpseq1,*snpseq2,*snporf1,*snporf2,*protein,*cmd,*evaluecopy;

   long querycounter,wrongorf,rightorf,arightorf,hitcounter,nohitcounter,hitsnp,nonysnp,codesnp,codenony;
   long totalsnp,utrsnp3,utrsnp5,rtotalsnp,rtotalsnp2,totalindel,othersnp;

   int *snploci,*snploci1,*snptype,snpnum,*coding,*snpposition,hitsign,codingsign; /* this for snp *coding is */
   int contigid,proteinlen,*orf,correctorf,corfshift,expect; /* just added */
   char *firstbase,*secondbase,*line,*cline; /* this for snp */
   float multi;   /* for evalue,expect for e value */
   double escore1;
   char *contigorf,*nsfasty,*nscoding,*sfasty,*scoding,*utrfile,*indelfile,*snprecord;
   FILE *corf,*nsf,*nsc,*sf,*sc,*utr1,*indel,*srecord;

   int   noorf,nocoorf,farstartinhit,nostartinhit,startinhit,contigorfshift;

   infileblast =(char *)malloc(50*sizeof(char));
   memset(infileblast,0,50);
   infilecontig =(char *)malloc(50*sizeof(char));
   memset(infilecontig,0,50);

   ingoodname =(char *)malloc(50*sizeof(char));
   memset(ingoodname,0,50);
   if(argc ==1)
   {
      printf("please input file for contig with* and no *, its blast results file\n");
      scanf("%s%s%s",infilecontig,ingoodname,infileblast);
   }else
   {
      strcpy(infilecontig,argv[1]);
      strcpy(ingoodname,argv[2]);
      strcpy(infileblast,argv[3]);
   }

   incontig = fopen(infilecontig,"rt");
   if(incontig==NULL)
       printf("Can't open contig seq with * file\n");

   inblast =fopen(infileblast,"rt");
   if(inblast==NULL)
       printf("can't open the blast file of contig\n");


   SNPqualfile =(char *)malloc(30*sizeof(char));
   memset(SNPqualfile,0,30);
   strcpy(SNPqualfile,"SNPquality");
   snpqual =fopen(SNPqualfile,"rt");
   if(snpqual==NULL)
       printf("can't open SNPqualityfile\n");

   /* output file for read */
   recordfile =(char *)malloc(30*sizeof(char));
   memset(recordfile,0,30);
   outorfsnp =(char *)malloc(55*sizeof(char));
   memset(outorfsnp,0,55);
   strcpy(recordfile,"blastoutrecord");

   record =fopen(recordfile,"wt");
   if(record ==NULL)
       printf("can't writ to record file\n");


   strcpy(outorfsnp,infilecontig);
   strcat(outorfsnp,".snp");
   outorf =fopen(outorfsnp,"wt");
   if(outorf ==NULL)
       printf("can't writ to record file\n");

   /* out put file for db */
   nsfasty = (char *)malloc(20*sizeof(char));
   memset(nsfasty,0,20);
   strcpy(nsfasty,"nssnpfastydata");
   nsf = fopen(nsfasty,"wt");
   if(nsf ==NULL)
      printf("can' open the file:%s\n",nsfasty);


   nscoding = (char *)malloc(20*sizeof(char));
   memset(nscoding,0,20);
   strcpy(nscoding,"nssnpcodingdata");
   nsc = fopen(nscoding,"wt");
   if(nsc ==NULL)
      printf("can' open the file:%s\n",nscoding);


   sfasty = (char *)malloc(20*sizeof(char));
   memset(sfasty,0,20);
   strcpy(sfasty,"ssnpfastydata");
   sf = fopen(sfasty,"wt");
   if(sf ==NULL)
      printf("can' open the file:%s\n",sfasty);


   scoding = (char *)malloc(20*sizeof(char));
   memset(scoding,0,20);
   strcpy(scoding,"ssnpcodingdata");
   sc = fopen(scoding,"wt");
   if(sc ==NULL)
      printf("can' open the file:%s\n",scoding);

   contigorf = (char *)malloc(20*sizeof(char));
   memset(contigorf,0,20);
   strcpy(contigorf,"contigorfdata");
   corf = fopen(contigorf,"wt");
   if(corf == NULL)
      printf("can' open the file:%s\n",contigorf);


   utrfile = (char *)malloc(20*sizeof(char));
   memset(utrfile,0,20);
   strcpy(utrfile,"utrsnpdata");
   utr1 = fopen(utrfile,"w");
   if(utr1 == NULL)
      printf("can' open the file:%s\n",utrfile);


   indelfile = (char *)malloc(20*sizeof(char));
   memset(indelfile,0,20);
   strcpy(indelfile,"indelsnpdata");
   indel = fopen(indelfile,"w");
   if(indel == NULL)
      printf("can' open the file:%s\n",indelfile);

   snprecord = (char *)malloc(20*sizeof(char));
   memset(snprecord,0,20);
   strcpy(snprecord,"snptagdata");
   srecord = fopen(snprecord,"w");
   if(srecord == NULL)
      printf("can' open the file:%s\n",snprecord);

   /* for programe */
   line =(char *)malloc(100*sizeof(char));
   memset(line,0,100);
   cline =(char *)malloc(100*sizeof(char));
   memset(cline,0,100);

   contig =(char *)malloc(20*sizeof(char));
   memset(contig,0,20);

  fprintf(record,"e:%f screening\n",EXP1);
   querycounter =0;
   nohitcounter =0;
   hitcounter =0;
   hitsnp=0;            /* counter bisnp without indel */
   nonysnp =0;          /* count non-synonymous snp */
   codesnp =0;
   codenony =0;

   wrongorf =0;    /* contig with wrong orf */
   rightorf =0;    /* contig with right orf all hit with same orf */
   arightorf =0;   /* contig with almost right orf,that's more than half hit with same orf */
   totalsnp =0;    /* including indel and tri-- */
   utrsnp3 =0;     /* all snp in UTR without indel */
   utrsnp5 =0;
   rtotalsnp =0;
   totalindel =0;
   rtotalsnp2 =0;  /* only for check rtotalsnp */
   othersnp =0;    /* for cehck rtotalsnp */
   /*  add */
   noorf=0;
   nocoorf=0;
   farstartinhit=0;
   nostartinhit=0;
   startinhit=0;
   contigorfshift=0;
   /* read blast file and get some blast information */

   memset(line,0,100);
   fgets(line,100,inblast);
   while(!feof(inblast))
   {
        /* printf("line:%s",line); */
	find = strstr(line,">>>Contig");
	if(find)
	{
	     querycounter++;
             sscanf(find+9,"%d",&contigid);

             point =strstr(line,"-");
	     if(point)
	         sscanf(point+2,"%d",&seqlen);
             printf("*************Contig%d len:%d  *************begin to analysis************\n",contigid,seqlen);
	     while(!strstr(line,"The best scores are:"))
	     {
	           memset(line,0,100);
	           fgets(line,100,inblast);
	     }
	     availhit=0;
             while(!strstr(line,">>"))
	     {
	     	   memset(line,0,100);
	           fgets(line,100,inblast);
		   availhit++;
	     }
	     availhit = availhit-3;
	  printf("query sequence:Contig%d with %d availhit and get memory for blast\n",contigid,availhit);

	  for(i=0;i<availhit;i++)
	  {
                onecontig[i] =(BLASTRE *)malloc(sizeof(BLASTRE));
                Getmemoryforblastre(onecontig[i]);
	  }
	/* printf("get memory for recording blast :%d\n",availhit); */
         counter =0;
	 good =1;
	 while(counter<availhit)
	 {
	       if(strstr(line,">>"))
	       {
		  memset(cline,0,100);
		  strcpy(cline,line);
		  point = strtok(cline," ");
                  strcpy(onecontig[counter]->sbjctname,point+2);
		  if(strstr(onecontig[counter]->sbjctname,">U"))
                  {
		       /* printf("%d sbjctname:%s\n",counter,onecontig[counter]->sbjctname); */
		       good =0;
		       break;
	          }
		  /* printf("%d sbjctname:%s\n",counter,onecontig[counter]->sbjctname); */
                  memset(line,0,100);
		  fgets(line,100,inblast);

                   point = strstr(line,"bits:");
	           if(point)
                   {
			   sscanf(point+5,"%d",&value);
                           onecontig[counter]->hitscore = value;
		           /* printf("%d hitsequence hitscore:%d\n",counter,onecontig[counter]->hitscore); */
                   }
	           point = strstr(line,"E():");
	           if(point)
                   {
		           len =strlen(point);
			   point[len-1]='\0';
		           sprintf(onecontig[counter]->evalue,"%s",point+5);

			   evaluecopy =(char *)malloc(EVALUELEN*sizeof(char));
                           memset(evaluecopy,0,EVALUELEN);
                           strcpy(evaluecopy,onecontig[counter]->evalue);

			   if(strstr(evaluecopy,"e"))
			   {
                              finder = strtok(evaluecopy,"e");
			      if(finder)
			        sscanf(finder,"%f",&multi);
                              else
			         multi =1.0;
                              finder = strtok(NULL,"e");
                              if(finder)
                                 sscanf(finder,"%d",&expect);

			      escore1 = multi*exp(expect);
                              onecontig[counter]->escore = escore1;
			      /* printf("multi:%f,expect:%d ecore:%f\n",multi,expect,escore1); */

			   }else
			   {
			      /* printf("evaluecopy:%s\n",evaluecopy); */
			      sscanf(evaluecopy,"%f",&multi);
			      onecontig[counter]->escore = multi;
			      /* printf("escore:%f contigescore:%f\n",multi,onecontig[counter]->escore); */
			   }

			   if(evaluecopy)
			         free(evaluecopy);
			   evaluecopy =NULL;
			   /* printf("e-6:%f\n",EXP1);
		           printf("%d hitsequence Escore:%f Evalue:%s ",counter,onecontig[counter]->escore,onecontig[counter]->evalue); */
                    }

		   point = strstr(line,"rev-comp ");
		   if(point)
                        onecontig[counter]->frame = 0;
                   else
                         onecontig[counter]->frame = 1;

	          memset(line,0,100);
                  fgets(line,100,inblast);/* read one line aobout smith-watherman score */
	          point = strstr(line,"overlap (");
	          if(point)
	          {
			     sscanf(point+9,"%d",&value);/* get querystart */
			     onecontig[counter]->querystart = value;
                              finder = strstr(point+9,"-");
			      if(finder)
			      {
				   sscanf(finder+1,"%d",&value);/* get querystart */
				   onecontig[counter]->querystop = value;
			      }
                             finder = strstr(point+9,":");
			      if(finder)
			      {
				  	sscanf(finder+1,"%d",&value);/* get querystart */
				        onecontig[counter]->sbjctstart = value;
			       }
				  /* printf("%d hitsequence frame:%d\n",counter,onecontig[counter]->frame); */
		}else
		     printf("can't find querystart\n");
		if(counter==0)
		{
		    point =strstr(line," in ");
		    if(point)
		       sscanf(point+4,"%d",&proteinlen);

                    protein = (char *)malloc(proteinlen+30*sizeof(char));
		    memset(protein,0,proteinlen+30);
	            while(!strstr(line,">>")&&!feof(inblast))
                    {
			   memset(line,0,100);
			   fgets(line,100,inblast);
			   if(strstr(line,"Conti"))
			   {
			      len =strlen(line);
			      strncat(protein,line+7,len-8);
			   }
	            }
		    len =strlen(protein);
                   /* printf("len:%d realen:%d protein:%s\n",proteinlen+30,len,protein); */
                }else
                     while(!strstr(line,">>")&&!feof(inblast))
                     {
			               memset(line,0,100);
			               fgets(line,100,inblast);
		     }

	       counter++;
		    }
          }
     if(good ==1)
     {
          /* printf("get %d sbjctsequence\n",counter); */
           fprintf(record,">Contig%d with %d hitsequence seqlen:%d\n",contigid,availhit,seqlen);
	   for(i=0;i<availhit;i++)
	   {
	          /* printf("%s frame:%d\n",onecontig[i]->sbjctname,onecontig[i]->frame); */
                  fprintf(record,"%s Score:%d Escore:%f Evalue:%s querystart:%d querystop:%d sbjctstart:%d\n",onecontig[i]->sbjctname,onecontig[i]->hitscore,onecontig[i]->escore,onecontig[i]->evalue,onecontig[i]->querystart,onecontig[i]->querystop,onecontig[i]->sbjctstart);
	    }
       if(onecontig[0]->escore <=EXP1)
       {

	  hitcounter++; /* is good hit protein */
         orf =Checkorf(protein,onecontig[0]->querystart,onecontig[0]->querystop,onecontig[0]->frame,seqlen);
        /* printf("Contig%d orf: %d orfshift:%d\n",contigid,orf[0],orf[1]); */
         fprintf(record,"Contig%d orf: %d orfshift:%d\n",contigid,orf[0],orf[1]);

         onecontig[0]->frame =orf[0];
	 system("rm -f tempseq");
         realseqlen =Getcontigseq(incontig,contigid);

	 orfsign =0;
	 if( (orf[0] !=0)&& (orf[1]==0))
	 {
	     rightorf++;
	     orfsign =1;
	     fprintf(record,"Contig%d with right orf:%d querystart:%d\n",contigid,onecontig[0]->frame,onecontig[0]->querystart);
	     Getcontigseqgood(ingoodname,contigid);
	 }else
	 if(orf[1]>0)
	 {
	    contigorfshift++;
	    corfshift=Correctorf(record,contigid,ingoodname,incontig,protein,orf[1],onecontig[0]->querystart,onecontig[0]->frame,realseqlen);
	     /* in here write tempseq2 and rewrite to tempseq */
              if(corfshift == orf[1])
              {
	           arightorf++;
		   orfsign =1;
		   if(onecontig[0]->frame >0)
                       onecontig[0]->querystop = onecontig[0]->querystop -corfshift;
		   else
                       onecontig[0]->querystart = onecontig[0]->querystart -corfshift;

                   seqlen = seqlen -corfshift;

		   fprintf(record,"Contig%d with right orf after correct(indel),orf:%d querystart:%d querystop:%d  seqlen:%d\n",contigid,onecontig[0]->frame,onecontig[0]->querystart,onecontig[0]->querystop,realseqlen);
	      }else
	      {
	      	   fprintf(record,"Contig%d with wrong seqence not because Indel\n",contigid);
		   orfsign =0;
		   nocoorf++;
		   wrongorf++;
	      }

         }else
	 if(orf[0]==0)
	 {
	     /* printf("Somethingwrong orf in Contig%d without orf[orf=0]\n",contigid); */
	     fprintf(record,"Contig%d orf wrong[orf=0]\n",contigid);
	     orfsign =0;
	     noorf++;
	     wrongorf++;
	 }

    /* get contig sequence and get snpinformation and output non synonymous or synonymous SNP and outputcontig*/
     if(orfsign ==1)
     {
               cmd = (char *)malloc(50*sizeof(char));
               memset(cmd,0,50);
	       sprintf(cmd,"transeq tempseq2 -frame=%d tempseq2.orf",onecontig[0]->frame); /* temp2 is right sequence */
	       printf("cmd:%s\n",cmd);
	       system(cmd);
               if(cmd)
	          free(cmd);
	      cmd = NULL;
			 /* get coding start and coding stop */
           coding = Getcoding(record,onecontig[0]->frame,onecontig[0]->querystart,onecontig[0]->querystop,onecontig[0]->sbjctstart,realseqlen);
	   if(coding[2]==2)
	   {
	        startinhit++;
                fprintf(record,"Contig%d orf start in hit region\n",contigid);
	   }
	   if(coding[2]==-1)
	   {
	      nostartinhit++;
              fprintf(record,"Contig%d orf start not in hit region,* in coding\n",contigid);
	   }
	   if(coding[2]==-2)
	   {
	       farstartinhit++;
               fprintf(record,"Contig%d orf start in hit region,but prolen short 33\n",contigid);
	   }
	   if(coding[2] == -1 ||coding[2]==-2)
	   {
                       fprintf(record,"Can't find right orf,* in coding region but can't M in coding region,info;%d\n",coding[2]);
		       orfsign =0;
		       wrongorf++;
		       if(orf[1]>0 &&orf[1]<4)
		       {   if(corfshift == orf[1])
		              arightorf--;
		       }else
		              rightorf--;

	   }else
	   {
	     if(onecontig[0]->frame>0)
	        if(coding[0] >= onecontig[0]->querystart)
		   fputs("start in hit region\n",record);
             else
	        if(coding[0]<=onecontig[0]->querystart)
                   fputs("start in hit region\n",record);
          }
  }

  if(orfsign==1)
  {
           printf("Contig%d orf:start:%d stop:%d sureforstart:%d\n ",contigid,coding[0],coding[1],coding[2]);
           fprintf(record,"orf:start:%d stop:%d sureforstart:%d ",coding[0],coding[1],coding[2]);
/* printf("%d|%d|%d|%d|%d|%d|%d\n",contigid,availhit,onecontig[0]->querystart,onecontig[0]->querystop,coding[0],coding[1],onecontig[0]->frame); */
fprintf(corf,"%d|%d|%d|%d|%d|%d|%d\n",contigid,availhit,onecontig[0]->querystart,onecontig[0]->querystop,coding[0],coding[1],onecontig[0]->frame);
/* write to contigorfdata */
		   if(coding[0]>coding[1])
		   {
			    len = coding[0]-coding[1];
			    fprintf(record,"length of the gene:%d ",len);
			    if(len>100)
                               fprintf(record,"suregene\n");
		   }else
		   {
			    len = coding[1]-coding[0];
			    fprintf(record,"length of the gene:%d ",len);
			    if(len>100)
                               fprintf(record,"suregene\n");
		   }
                    /* system("rm -f tempseq2.orf"); for check program */
                     /* read snpquality and get snpinfor */
		      /* printf("get some information for snp information\n"); */
		      memset(contig,0,20);
		      sprintf(contig,"contig_%d",contigid);
		      /* printf("search qulityfile and to find:%s\n",contig); */

                      fseek(snpqual,0,0);
		      memset(cline,0,100);
		      fgets(cline,100,snpqual);
		      while(!feof(snpqual))
		      {
		         if(strstr(cline,">"))
		         {
		           if(strstr(cline,contig))
			       break;
			   else
			   {
			     	memset(cline,0,100);
		                fgets(cline,100,snpqual);
			   }
		        }else
                        {
		           memset(cline,0,100);
		           fgets(cline,100,snpqual);
		       }
		      }
		   if(strstr(cline,contig))
		   {
                        /* point = strstr(line,"potentialSNP:"); this read form allsnpquality */
			snpnum =0;
			point = strstr(cline,"realsnp:"); /* this for remove single haplotype left snp */
			if(point)
                            sscanf(point+8,"%d",&snpnum);
                         else
			    snpnum =0;

                       truesnp =0;
			point = strstr(cline,"truesnp:"); /*this for remove single haplotype left snp */
			if(point)
                            sscanf(point+8,"%d",&truesnp);
			else
			  truesnp =0;

			 /* printf("%s with %d realsnp,with %d truesnp\n",contig,snpnum,truesnp); */
			 fprintf(record,"%s with %d realsnp,with %d truesnp\n",contig,snpnum,truesnp);
			 /* printf("%s with %d psnp\n",contig,snpnum); */
			if(truesnp >0)
			{
			    snploci = (int *)malloc(snpnum*sizeof(int));
			    memset(snploci,0,snpnum);
			    firstbase = (char *)malloc((snpnum+1)*sizeof(char));
			    memset(firstbase,0,snpnum+1);
			    secondbase = (char *)malloc((snpnum+1)*sizeof(char));
			    memset(secondbase,0,snpnum+1);

			    snptype = (int *)malloc(snpnum*sizeof(int));
			    memset(snptype,0,snpnum);

                            lineloci =(char *)malloc(SNPLOCILEN*sizeof(char));
                            memset(lineloci,0,SNPLOCILEN);

                           /*  printf("get memory for snp loci and snptype and first second basepair\n"); */
                            memset(lineloci,0,SNPLOCILEN);
		            fgets(lineloci,SNPLOCILEN,snpqual);
			    if( strstr(lineloci,"location info:") )
			    {

			        point = strtok(lineloci+14," ");
			        point = strtok(NULL," ");
				i=0;
				while( i<snpnum && point )
				{
				   sscanf(point,"%d",&snploci[i]);

				   i++;
                                   point = strtok(NULL," ");

				 }
			   }
                            memset(lineloci,0,SNPLOCILEN);
		            fgets(lineloci,SNPLOCILEN,snpqual);
			   if(strstr(lineloci,"first base(most frequent):"))
			   {

			        point = strtok(lineloci+26," ");
			        point = strtok(NULL," ");
				i=0;
				while( (i<snpnum)&& point )
				{
				   sscanf(point,"%c",&firstbase[i]);

				   i++;
                                   point = strtok(NULL," ");

				 }
			   }

			    fgets(lineloci,SNPLOCILEN,snpqual);
                            memset(lineloci,0,SNPLOCILEN);
		            fgets(lineloci,SNPLOCILEN,snpqual);
			   if(strstr(lineloci,"second base(2th frequent):"))
			   {
			        point = strtok(lineloci+26," ");
			        point = strtok(NULL," ");
				i=0;
				while( (i<snpnum)&& point )
				{
				     sscanf(point,"%c",&secondbase[i]);

				     i++;
                                     point = strtok(NULL," ");

				 }
			   }

			  for(i=0;i<4;i++)
			     fgets(lineloci,SNPLOCILEN,snpqual);

                           memset(lineloci,0,SNPLOCILEN);
		           fgets(lineloci,SNPLOCILEN,snpqual);
			  if(strstr(lineloci,"SNP type"))
			  {

			        point = strtok(lineloci+26," ");
			        point = strtok(NULL," ");
				i=0;
				while( (i< snpnum)&& point )
				{
				   sscanf(point,"%d",&snptype[i]);
				   printf("%d ",snptype[i]);
				   i++;
                                   point = strtok(NULL," ");

				 }
			  }

                        tempfile1 =(char *)malloc(10*sizeof(char));
                        memset(tempfile1,0,10);

                          /* get contigseq with  */
			 snpsign =0;
			/* printf("realseqlenwith*:%d and seqlen without *:%d\n",realseqlen,seqlen); */
	                if(realseqlen > seqlen)
	                {
			       /* printf("realseqlen:%d seqlen:%d\n",realseqlen,seqlen); */
		               strcpy(tempfile1,"tempseq");
                               contigseq = Getonecontigseq(tempfile1,realseqlen);

			       snploci1 = (int *)malloc(snpnum*sizeof(int));
			       memset(snploci1,0,snpnum);

		               /*it's need to right snploci */
		               /* printf("%d snploci in contig with * \n",snpnum); */
		               for(i=0;i<snpnum;i++)
			       {
			          snploci1[i]= snploci[i];
			         /*  printf("%d ",snploci1[i]); */
			       }
		              /*  printf(" \n"); */
		               snpsign =RightSNPloci(contigseq,snploci,snpnum);
			       memset(tempfile1,0,10);
	               }
		      /* get good contigseq */
		     /* printf("realseqlen:%d seqlen:%d\n",realseqlen,seqlen); */
		      strcpy(tempfile1,"tempseq2");
                      contigseq = Getonecontigseq(tempfile1,realseqlen);

               /* for check the snp information */
	       	/*	printf("snploci in contig without *\n");
		        for(i=0;i<snpnum;i++)
			     printf("%d ",snploci[i]);
		        printf("\n");
			for(i=0;i<snpnum;i++)
			        printf("%d ",snptype[i]);
			printf("\n");
			for(i=0;i<snpnum;i++)
			        printf("%c ",firstbase[i]);
			printf("\n");
			for(i=0;i<snpnum;i++)
			        printf("%c ",secondbase[i]);
			printf("\ncoding start stop and sure coding\n");

                        for(i=0;i<3;i++)
			      printf("%d ",coding[i]);
                        printf("\n");
                 */
                      /* check non synonmous snp */

		    printf("*****check SNP type ****\n");
		       onehitsnp=0;
		       onenony =0;
		       onecode =0;
		       onecnony =0;
		       oneindel =0;
		       snpseq1 =(char *)malloc(22*sizeof(char));
		       memset(snpseq1,0,22);
		       snpseq2 =(char *)malloc(22*sizeof(char));
		       memset(snpseq2,0,22);

		       totalsnp = totalsnp +snpnum;
		       rtotalsnp = rtotalsnp+ truesnp;
		       if( onecontig[0]->frame >0)
                       {
		         for(i=0;i<snpnum;i++)
			    if(snptype[i]==2)
			    {
			      rtotalsnp2++;
			      if(firstbase[i] == '-' || secondbase[i] == '-')
			      {
			        oneindel++;
			        if(snpsign >0)
                                {
				   fprintf(record,"snp_%d_%c%c Indelsnp\n",snploci1[i],firstbase[i],secondbase[i]);
                                   fprintf(indel,"%d|%d|%c%c\n",contigid,snploci1[i],firstbase[i],secondbase[i]);
                                   fprintf(srecord,"%d|%d|%c%c|7\n",contigid,snploci1[i],firstbase[i],secondbase[i]);
				}else
				{
				   fprintf(record,"snp_%d_%c%c Indelsnp\n",snploci[i],firstbase[i],secondbase[i]);
				   fprintf(indel,"%d|%d|%c%c\n",contigid,snploci[i],firstbase[i],secondbase[i]);
				   fprintf(srecord,"%d|%d|%c%c|7\n",contigid,snploci[i],firstbase[i],secondbase[i]);
                                }
			      }else
			      {
                                 if( snploci[i] > onecontig[0]->querystart && snploci[i] < onecontig[0]->querystop)
                                 {
                                      snpposition =Gethitregion1(onecontig[0]->querystart,onecontig[0]->querystop,snploci[i]);
					if( (snpposition[0]-2) > onecontig[0]->querystart && (snpposition[1]+1) < onecontig[0]->querystop )
					   hitsign =1;
					else
					  hitsign =0;
			         }else
				     hitsign =0;

				  if(hitsign ==1)
				  {
			                /* printf("this snp loci:%d in hit region\n",snploci[i]); */
					onehitsnp++;
				        k=0;
				        memset(snpseq1,0,22);
					memset(snpseq2,0,22);
                                        for(j=snpposition[0]-1;j<snpposition[1];j++)
				       {
				               snpseq1[k] =contigseq[j];
					       snpseq2[k] =contigseq[j];
				               k++;
				        }
					k= snploci[i]-snpposition[0];
                                        snpseq1[k]=firstbase[i];

				        snporf1 = Transnpseq1(snpseq1);
					snporf1[7]= '\0';
					if(snpsign >0)
				fprintf(outorf,"%s_%d_%c%c snp1:%s protein:%s\n",contig,snploci1[i],firstbase[i],secondbase[i],snpseq1,snporf1);
                                      else
                                fprintf(outorf,"%s_%d_%c%c snp1:%s protein:%s\n",contig,snploci[i],firstbase[i],secondbase[i],snpseq1,snporf1);

					snpseq2[k]=secondbase[i];
					snporf2 = Transnpseq1(snpseq2);
					snporf2[7]='\0';
					if(snpsign >0)
                                 fprintf(outorf,"%s_%d_%c%c snp2:%s protein:%s",contig,snploci1[i],secondbase[i],firstbase[i],snpseq2,snporf2);
					else
                                 fprintf(outorf,"%s_%d_%c%c snp2:%s protein:%s",contig,snploci[i],secondbase[i],firstbase[i],snpseq2,snporf2);

					if(strcmp(snporf1,snporf2)!=0)
					{
                                            onenony++;
					    if(snpsign >0)
					    {
           fprintf(record,"snp_%d_%c%c is non-synonymous snp protein1:%s protein2:%s\n",snploci1[i],firstbase[i],secondbase[i],snporf1,snporf2);
           fprintf(nsf,"%d|%d|%c%c|%d|%s|%s|%s|%s\n",contigid,snploci1[i],firstbase[i],secondbase[i],k,snpseq1,snpseq2,snporf1,snporf2);
	   fprintf(srecord,"%d|%d|%c%c|1\n",contigid,snploci1[i],firstbase[i],secondbase[i]);
					    }else
					    {
	fprintf(record,"snp_%d_%c%c is non-synonymous snp protein1:%s protein2:%s\n",snploci[i],firstbase[i],secondbase[i],snporf1,snporf2);
        fprintf(nsf,"%d|%d|%c%c|%d|%s|%s|%s|%s\n",contigid,snploci[i],firstbase[i],secondbase[i],k,snpseq1,snpseq2,snporf1,snporf2);
	fprintf(srecord,"%d|%d|%c%c|1\n",contigid,snploci[i],firstbase[i],secondbase[i]);
	                                    }
					    fprintf(outorf," non-synonymous in hit region\n");
					}else
					{
                                          if(snpsign >0)
					  {
                                 fprintf(record,"snp_%d_%c%c is synonymous snp protein:%s\n",snploci1[i],firstbase[i],secondbase[i],snporf1);
                                  fprintf(sf,"%d|%d|%c%c|%d|%s|%s|%s\n",contigid,snploci1[i],firstbase[i],secondbase[i],k,snpseq1,snpseq2,snporf2);
				  fprintf(srecord,"%d|%d|%c%c|2\n",contigid,snploci1[i],firstbase[i],secondbase[i]);
                                          }else
					  {
				fprintf(record,"snp_%d_%c%c is synonymous snp protein:%s\n",snploci[i],firstbase[i],secondbase[i],snporf1);
                                fprintf(sf,"%d|%d|%c%c|%d|%s|%s|%s\n",contigid,snploci[i],firstbase[i],secondbase[i],k,snpseq1,snpseq2,snporf2);
				fprintf(srecord,"%d|%d|%c%c|2\n",contigid,snploci[i],firstbase[i],secondbase[i]);
                                          }
					fprintf(outorf," synonymous in hit region\n");
					}

			       }else
			       {
			            if(snpsign >0)
			                fprintf(record,"snp_%d_%c%c not in hit region,",snploci1[i],firstbase[i],secondbase[i]);
			             else
                                        fprintf(record,"snp_%d_%c%c not in hit region,",snploci[i],firstbase[i],secondbase[i]);

                                    if( snploci[i] > coding[0] && snploci[i] < coding[1])
                                    {
		                          snpposition =Gethitregion1(coding[0],coding[1],snploci[i]);

					 if( (snpposition[0]-2) > coding[0] && (snpposition[1]+1) < coding[1] )
					   codingsign =1;
                                         else
					    codingsign =0;
                                    }else
                                        codingsign =0;

				   if(codingsign ==1)
				   {
					  fprintf(record,"but in coding region\n");
					  printf("this snp loci:%d in coding region\n",snploci[i]);
				          onecode++;
                                          k=0;
				          memset(snpseq1,0,22);
					  memset(snpseq2,0,22);
                                          for(j=snpposition[0]-1;j<snpposition[1];j++)
				         {
				               snpseq1[k] =contigseq[j];
					       snpseq2[k] =contigseq[j];
				               k++;
				          }

				         k= snploci[i]-snpposition[0];
                                         snpseq1[k]=firstbase[i];
				         snporf1 = Transnpseq1(snpseq1);
					 snporf1[7]= '\0';
					 if(snpsign >0)
				 fprintf(outorf,"%s_%d_%c%c snp1:%s protein:%s\n",contig,snploci1[i],firstbase[i],secondbase[i],snpseq1,snporf1);
                                         else
				fprintf(outorf,"%s_%d_%c%c snp1:%s protein:%s\n",contig,snploci[i],firstbase[i],secondbase[i],snpseq1,snporf1);

				        snpseq2[k]=secondbase[i];
				        snporf2 = Transnpseq1(snpseq2);
					snporf2[7]= '\0';
					if(snpsign>0)
                                  fprintf(outorf,"%s_%d_%c%c snp2:%s protein:%s",contig,snploci1[i],secondbase[i],firstbase[i],snpseq2,snporf2);
                                        else
				  fprintf(outorf,"%s_%d_%c%c snp2:%s protein:%s",contig,snploci[i],secondbase[i],firstbase[i],snpseq2,snporf2);
				       if(strcmp(snporf1,snporf2)!=0)
				       {
                                          onecnony++;
					  if(snpsign >0)
					  {
            fprintf(record,"snp_%d_%c%c is non-synonymous snp protein1:%s protein2:%s\n",snploci1[i],firstbase[i],secondbase[i],snporf1,snporf2);
           fprintf(nsc,"%d|%d|%c%c|%d|%s|%s|%s|%s\n",contigid,snploci1[i],firstbase[i],secondbase[i],k,snpseq1,snpseq2,snporf1,snporf2);
	   fprintf(srecord,"%d|%d|%c%c|3\n",contigid,snploci1[i],firstbase[i],secondbase[i]);
                                          }else
					  {
	 fprintf(record,"snp_%d_%c%c is non-synonymous snp protein1:%s protein2:%s\n",snploci[i],firstbase[i],secondbase[i],snporf1,snporf2);
	     fprintf(nsc,"%d|%d|%c%c|%d|%s|%s|%s|%s\n",contigid,snploci[i],firstbase[i],secondbase[i],k,snpseq1,snpseq2,snporf1,snporf2);
              fprintf(srecord,"%d|%d|%c%c|3\n",contigid,snploci[i],firstbase[i],secondbase[i]);
		                          }
					  fprintf(outorf," non-synonymous in coding region\n");
				      }else
				      {
				        if(snpsign >0)
                                        {
		                fprintf(record,"snp_%d_%c%c is synonymous snp protein:%s\n",snploci1[i],firstbase[i],secondbase[i],snporf1);
                                fprintf(sc,"%d|%d|%c%c|%d|%s|%s|%s\n",contigid,snploci1[i],firstbase[i],secondbase[i],k,snpseq1,snpseq2,snporf2);
                                fprintf(srecord,"%d|%d|%c%c|4\n",contigid,snploci1[i],firstbase[i],secondbase[i]);
                                        }else
					{
				fprintf(record,"snp_%d_%c%c is synonymous snp protein:%s\n",snploci[i],firstbase[i],secondbase[i],snporf1);
                                fprintf(sc,"%d|%d|%c%c|%d|%s|%s|%s\n",contigid,snploci[i],firstbase[i],secondbase[i],k,snpseq1,snpseq2,snporf2);
                                fprintf(srecord,"%d|%d|%c%c|4\n",contigid,snploci[i],firstbase[i],secondbase[i]);
					 }
					fprintf(outorf," synonymous in coding region\n");
				      }

				    }else
                                     {
				        fprintf(record,"in UTR\n");
					if(snpsign >0)
					{
					    fprintf(utr1,"%d|%d|%c%c|5\n",contigid,snploci1[i],firstbase[i],secondbase[i]);
                                            fprintf(srecord,"%d|%d|%c%c|5\n",contigid,snploci1[i],firstbase[i],secondbase[i]);
					}else
					{
                                            fprintf(utr1,"%d|%d|%c%c|5\n",contigid,snploci[i],firstbase[i],secondbase[i]);
					    fprintf(srecord,"%d|%d|%c%c|5\n",contigid,snploci[i],firstbase[i],secondbase[i]);
					 }
					utrsnp5++;
				     }
                               }/* in coding or uncoding */
		             }  /* only conside snp with indel */
			    }else
			       othersnp++;
                      }else
		      {
		         for(i=0;i<snpnum;i++)
			  if(snptype[i]==2)
			  {
			      rtotalsnp2++;
			   if(firstbase[i] == '-' || secondbase[i] == '-')
			   {
			        if(snpsign >0)
                                {
				   fprintf(record,"snp_%d_%c%c Indelsnp\n",snploci1[i],firstbase[i],secondbase[i]);
                                   fprintf(indel,"%d|%d|%c%c\n",contigid,snploci1[i],firstbase[i],secondbase[i]);
				   fprintf(srecord,"%d|%d|%c%c|7\n",contigid,snploci1[i],firstbase[i],secondbase[i]);
				}else
				{
				   fprintf(record,"snp_%d_%c%c Indelsnp\n",snploci[i],firstbase[i],secondbase[i]);
				   fprintf(indel,"%d|%d|%c%c\n",contigid,snploci[i],firstbase[i],secondbase[i]);
				   fprintf(srecord,"%d|%d|%c%c|7\n",contigid,snploci[i],firstbase[i],secondbase[i]);
                                }
				oneindel++;
			   }else
			   {
                            if( snploci[i] < onecontig[0]->querystart && snploci[i] > onecontig[0]->querystop)
                            {

		                  snpposition =Gethitregion2(onecontig[0]->querystart,onecontig[0]->querystop,snploci[i]);

				  if( (snpposition[0]-2) > onecontig[0]->querystop && (snpposition[1]+1) < onecontig[0]->querystart )
				      hitsign =1;
				  else
				      hitsign =0;
			    }else
			        hitsign =0;

			   if(hitsign ==1)
			   {
				  printf("this snp loci:%d in hit region\n",snploci[i]);
				  onehitsnp++;
                                  k=0;
				  memset(snpseq1,0,22);
				  memset(snpseq2,0,22);
                                  for(j=snpposition[0]-1;j<snpposition[1];j++)
				  {
				    snpseq1[k] =contigseq[j];
				    snpseq2[k] =contigseq[j];
				    k++;
				   }
				/* transeq according 1 to tempsnp */
				  k= snploci[i]-snpposition[0];
                                  snpseq1[k]=firstbase[i];
				  snporf1 = Transnpseq2(snpseq1);
				  snporf1[7]= '\0';
				  if(snpsign >0)
			fprintf(outorf,"%s_%d_%c%c snp1:%s protein:%s\n",contig,snploci1[i],firstbase[i],secondbase[i],snpseq1,snporf1);
				  else
                        fprintf(outorf,"%s_%d_%c%c snp1:%s protein:%s\n",contig,snploci[i],firstbase[i],secondbase[i],snpseq1,snporf1);

				  snpseq2[k] = secondbase[i];
				  snporf2 = Transnpseq2(snpseq2);
				  snporf2[7]= '\0';
				  if(snpsign >0)
                      fprintf(outorf,"%s_%d_%c%c snp2:%s protein:%s",contig,snploci1[i],secondbase[i],firstbase[i],snpseq2,snporf2);
				  else
                       fprintf(outorf,"%s_%d_%c%c snp2:%s protein:%s",contig,snploci[i],secondbase[i],firstbase[i],snpseq2,snporf2);
				  if(strcmp(snporf1,snporf2)!=0)
				  {
                                        onenony++;
					if(snpsign >0)
					{
         fprintf(record,"snp_%d_%c%c is non-synonymous snp protein1:%s protein2:%s\n",snploci1[i],firstbase[i],secondbase[i],snporf1,snporf2);
	 fprintf(nsf,"%d|%d|%c%c|%d|%s|%s|%s|%s\n",contigid,snploci1[i],firstbase[i],secondbase[i],k,snpseq1,snpseq2,snporf1,snporf2);
	 fprintf(srecord,"%d|%d|%c%c|1\n",contigid,snploci1[i],firstbase[i],secondbase[i]);
                                         }else
					 {
	fprintf(record,"snp_%d_%c%c is non-synonymous snp protein1:%s protein2:%s\n",snploci[i],firstbase[i],secondbase[i],snporf1,snporf2);
         fprintf(nsf,"%d|%d|%c%c|%d|%s|%s|%s|%s\n",contigid,snploci[i],firstbase[i],secondbase[i],k,snpseq1,snpseq2,snporf1,snporf2);
	 fprintf(srecord,"%d|%d|%c%c|1\n",contigid,snploci[i],firstbase[i],secondbase[i]);
					 }
					fprintf(outorf," non-synonymous in hit region\n");
				  }else
				  {
				  	if(snpsign >0)
					{
                                  fprintf(record,"snp_%d_%c%c is synonymous snp protein:%s\n",snploci1[i],firstbase[i],secondbase[i],snporf1);
                                  fprintf(sf,"%d|%d|%c%c|%d|%s|%s|%s\n",contigid,snploci1[i],firstbase[i],secondbase[i],k,snpseq1,snpseq2,snporf2);
				  fprintf(srecord,"%d|%d|%c%c|2\n",contigid,snploci1[i],firstbase[i],secondbase[i]);
                                        }else
					{
				fprintf(record,"snp_%d_%c%c is synonymous snp protein:%s\n",snploci[i],firstbase[i],secondbase[i],snporf1);
				fprintf(sf,"%d|%d|%c%c|%d|%s|%s|%s\n",contigid,snploci[i],firstbase[i],secondbase[i],k,snpseq1,snpseq2,snporf2);
				fprintf(srecord,"%d|%d|%c%c|2\n",contigid,snploci[i],firstbase[i],secondbase[i]);
					 }
					fprintf(outorf," synonymous in hit region\n");
				 }
			    }else
			    {
			    	    if(snpsign >0)
			                fprintf(record,"snp_%d_%c%c not in hit region,",snploci1[i],firstbase[i],secondbase[i]);
			             else
                                        fprintf(record,"snp_%d_%c%c not in hit region,",snploci[i],firstbase[i],secondbase[i]);

                                    if( snploci[i] < coding[0] && snploci[i] > coding[1])
                                    {

		                          snpposition =Gethitregion2(coding[0],coding[1],snploci[i]);
					  if( (snpposition[0]-2) > coding[0] && (snpposition[1]+1) < coding[1] )
					   codingsign =1;
                                         else
					    codingsign =0;
                                     }else
				        codingsign =0;

				if(codingsign ==1)
				{
					  fprintf(record,"but in coding region\n");
					 /* printf("this snp loci:%d in coding region\n",snploci[i]); */
				          onecode++;
                                          k=0;
				          memset(snpseq1,0,22);
					  memset(snpseq1,0,22);
                                          for(j=snpposition[0]-1;j<snpposition[1];j++)
				         {
				               snpseq1[k] =contigseq[j];
					       snpseq2[k] =contigseq[j];
				               k++;
				          }

				         k= snploci[i]-snpposition[0];
                                         snpseq1[k]=firstbase[i];
				         snporf1 = Transnpseq2(snpseq1);
					 snporf1[7]= '\0';
					if(snpsign >0)
				        fprintf(outorf,"%s_%d_%c%c snp1:%s protein:%s\n",contig,snploci1[i],firstbase[i],secondbase[i],snpseq1,snporf1);
				        else
                                        fprintf(outorf,"%s_%d_%c%c snp1:%s protein:%s\n",contig,snploci[i],firstbase[i],secondbase[i],snpseq1,snporf1);

				        snpseq2[k]=secondbase[i];
				        snporf2 = Transnpseq2(snpseq2);
					snporf2[7]= '\0';
					if(snpsign >0)
                                          fprintf(outorf,"%s_%d_%c%c snp2:%s protein:%s",contig,snploci1[i],secondbase[i],firstbase[i],snpseq2,snporf2);
				       else
                                         fprintf(outorf,"%s_%d_%c%c snp2:%s protein:%s",contig,snploci[i],secondbase[i],firstbase[i],snpseq2,snporf2);

				       if(strcmp(snporf1,snporf2)!=0)
				       {
                                          onecnony++;
					  if(snpsign >0)
					  {
         fprintf(record,"snp_%d_%c%c is non-synonymous snp protein1:%s protein2:%s\n",snploci1[i],firstbase[i],secondbase[i],snporf1,snporf2);
          fprintf(nsc,"%d|%d|%c%c|%d|%s|%s|%s|%s\n",contigid,snploci1[i],firstbase[i],secondbase[i],k,snpseq1,snpseq2,snporf1,snporf2);
	  fprintf(srecord,"%d|%d|%c%c|3\n",contigid,snploci1[i],firstbase[i],secondbase[i]);
					  }else
					  {
	fprintf(record,"snp_%d_%c%c is non-synonymous snp protein1:%s protein2:%s\n",snploci[i],firstbase[i],secondbase[i],snporf1,snporf2);
          fprintf(nsc,"%d|%d|%c%c|%d|%s|%s|%s|%s\n",contigid,snploci[i],firstbase[i],secondbase[i],k,snpseq1,snpseq2,snporf1,snporf2);
	  fprintf(srecord,"%d|%d|%c%c|3\n",contigid,snploci[i],firstbase[i],secondbase[i]);
					  }
					  fprintf(outorf," non-synonymous in coding region\n");
				      }else
				      {
				      	if(snpsign >0)
					{
                        fprintf(record,"snp_%d_%c%c is synonymous snp protein:%s\n",snploci1[i],firstbase[i],secondbase[i],snporf1);
                        fprintf(sc,"%d|%d|%c%c|%d|%s|%s|%s\n",contigid,snploci1[i],firstbase[i],secondbase[i],k,snpseq1,snpseq2,snporf2);
			fprintf(srecord,"%d|%d|%c%c|4\n",contigid,snploci1[i],firstbase[i],secondbase[i]);
					}else
					{
			fprintf(record,"snp_%d_%c%c is synonymous snp protein:%s\n",snploci[i],firstbase[i],secondbase[i],snporf1);
                        fprintf(sc,"%d|%d|%c%c|%d|%s|%s|%s\n",contigid,snploci[i],firstbase[i],secondbase[i],k,snpseq1,snpseq2,snporf2);
			fprintf(srecord,"%d|%d|%c%c|4\n",contigid,snploci[i],firstbase[i],secondbase[i]);
					}
					fprintf(outorf," synonymous in coding region\n");
				      }

				    }else
                                     {
				        fprintf(record,"in UTR\n");
					if(snpsign >0)
					{
					    fprintf(utr1,"%d|%d|%c%c|3\n",contigid,snploci1[i],firstbase[i],secondbase[i]);
					    fprintf(srecord,"%d|%d|%c%c|6\n",contigid,snploci1[i],firstbase[i],secondbase[i]);
					}else
                                         {
					    fprintf(utr1,"%d|%d|%c%c|3\n",contigid,snploci[i],firstbase[i],secondbase[i]);
					    fprintf(srecord,"%d|%d|%c%c|6\n",contigid,snploci[i],firstbase[i],secondbase[i]);
					 }
					utrsnp3++;
				     }
                            }/* in coding or uncoding */
			   }/* end first second */
			 }else
			    othersnp++;
		      }
		      fprintf(record,"There are %d bi-indelsnp\n",oneindel);
                      fprintf(record,"There are %d bi-snp without indel in hit region, %d of that non-synonymoussnp\n",onehitsnp,onenony);
		      fprintf(record,"There are %d bi-snp without indel in coding region not hit region,%d of that non-synonymoussnp\n",onecode,onecnony);
		      fprintf(record,"There are %d bi-snp without indel in coding region,%d of that non-synonymoussnp\n",onecode+onehitsnp,onecnony+onenony);
		      hitsnp = hitsnp+onehitsnp;
		      nonysnp = nonysnp+onenony;
                      codesnp = codesnp+onecode;
                      codenony = codenony+onecnony;
                      totalindel = totalindel +oneindel;
                       len =strlen(contigseq);

		       if(contigseq !=NULL)
		            free(contigseq);
                       contigseq =NULL;

                       len =strlen(lineloci);

                        if(lineloci !=NULL)
			   free(lineloci);
			lineloci = NULL;

		     len =strlen(snpseq1);

                        if(snpseq1)
			   free(snpseq1);
			snpseq1=NULL;
		     len =strlen(snpseq2);

                        if(snpseq2)
			   free(snpseq2);
			snpseq2=NULL;

                   if(snpseq1 && snpseq2)
		   {
		    len =strlen(snporf1);

		      if(snporf1)
			   free(snporf1);
			snporf1=NULL;

		    len =strlen(snporf2);

			if(snporf2)
			   free(snporf2);
			snporf2=NULL;

		   }
			if(tempfile1)
			    free(tempfile1);
			tempfile1 =NULL;

			  if(snploci)
			      free(snploci);
			  snploci =NULL;
			  if(snptype)
			      free(snptype);
			   snptype =NULL;
			   if(firstbase)
			      free(firstbase);
			   firstbase =NULL;
			   if(secondbase)
			       free(secondbase);
			   secondbase =NULL;
			   if(snpposition)
			     free(snpposition);
			   snpposition =NULL;
			   if(coding)
			      free(coding);
			   coding =NULL;

			   if(realseqlen >seqlen)
			   {
			      if(snploci1)
			        free(snploci1);
			      snploci1 =NULL;
			   }

		        }

		   }

	       }
	       if(orf)
		 free(orf);
	      orf =NULL;

	  }else
          {
	      nohitcounter++;
	     /* printf("Contig%d with not good hit protein",contigid); */
	      fprintf(record,"Contig%d with not good hit protein Evalue morethan threshold\n",contigid);
          }

          len = strlen(protein);
	  /* printf("proteinlen:%d ,real protein len:%d\n",proteinlen+30,len); */
	  if(protein)
	         free(protein);
	  protein =NULL;
	}else
	{
	   /* printf("Contig%d fasty search break\n",contigid); */
           fprintf(record,"Contig%d fasty search break\n",contigid);
	}

          /* printf("free memory for blast results\n"); */
	  for(i=0;i<availhit;i++)
	          Freeblastre(onecontig[i]);
           /* printf("finish freeing memory for blast results\n"); */
	   
	}else
	{
	      memset(line,0,100);
	      fgets(line,100,inblast);
	}
   }

   fclose(incontig);
   fclose(inblast);
   fclose(snpqual);
  /*  printf("close contigseq,blast out file and snp quality file\n"); */
   fclose(nsf);
   fclose(sf);
   fclose(nsc);
   fclose(sc);
   fclose(corf);
   fclose(utr1);
   fclose(indel);
   fclose(srecord);
   /* printf("close output for db files\n"); */
   fprintf(record,"**********\n");

   fprintf(record,"There are total:%d contig for blast:%d with hit protein and %d nohit,%d contig with orfshift\n",querycounter,hitcounter,nohitcounter,contigorfshift);
   fprintf(record,"There are total:%d contig with right orf,%d contigs with almost right orf and %d contig with wrong orf\n" ,rightorf,arightorf,wrongorf);
   fprintf(record,"There are toal:%ld snp(from realsnp with sequence errors),total %d truesnp without sequence errors, total:%d bi-indel-snp,total:%d bi-snp without indel with in hit region and %d bi-snp is non-synonymous\n",totalsnp,rtotalsnp,totalindel,hitsnp,nonysnp);
   fprintf(record,"There are total:%d bi-snp not in hit region but in coding region and %d of that non-synonymous\n",codesnp,codenony);
   fprintf(record,"There are total:%d bi-snp in coding region and %d of that non-synonymous\n",codesnp+hitsnp,codenony+nonysnp);
   fprintf(record,"There are total:%d bi-snp in 5'UTR and %d bi-snp in 3'UTR(not including indel-snp)\n",utrsnp5,utrsnp3);
   fprintf(record,"There are total:%d bi-snp and other snp:%d\n",rtotalsnp2,othersnp);
   fprintf(record,"***add some statistic****\n");
   fprintf(record,"Noorf(orf==0)contig:%d, contigwith uncorrectorfshrift:%d, M in hitregion,but gene shorter than and start far to hit start 33:%d, M not(* in coding) in hit region:%d,M in hit region:%d\n",noorf,nocoorf,farstartinhit,nostartinhit,startinhit);
   fprintf(record,"Results analysis******************\n");
   fprintf(record,"SNP in coding region:%0.2f (%d/%d),",(codesnp+hitsnp)*1.0/rtotalsnp2,codesnp+hitsnp,rtotalsnp2);
   fprintf(record,"of which,%0.2f (%d/%d)are nsSNP\n",(codenony+nonysnp)*1.0/(codesnp+hitsnp),codenony+nonysnp,codesnp+hitsnp);
   fprintf(record,"SNP in UTR:%0.2f (%d/%d)\n",(utrsnp5+utrsnp3)*1.0/rtotalsnp2,utrsnp5+utrsnp3,rtotalsnp2);
   fprintf(record,"Indel SNP in hitcontig:%0.2f (%d/%d)\n",totalindel*1.0/rtotalsnp2,totalindel,rtotalsnp2);
   fprintf(record,"SNP in fasty hit region:%0.2f (%d/%d)",hitsnp*1.0/rtotalsnp2,hitsnp,rtotalsnp2);
   fprintf(record,"of which,%0.2f (%d/%d)are nsSNP\n",nonysnp*1.0/hitsnp,nonysnp,hitsnp);

   fprintf(record,"SNP in coding region not hit region:%0.2f (%d/%d)",codesnp*1.0/rtotalsnp2,codesnp,rtotalsnp2);
   fprintf(record,"of which,%0.2f (%d/%d)are nsSNP\n",codenony*1.0/codesnp,codenony,codesnp);

fprintf(record,"SNP in hit region:%0.2f (%d/%d) 0f all in coding regions",hitsnp*1.0/(codesnp+hitsnp),hitsnp,(codesnp+hitsnp));
fprintf(record,"of whic,:%0.2f (%d/%d)are nsSNP in hit region of all nsSNP in coding regions\n",nonysnp*1.0/(codenony+nonysnp),nonysnp,codenony+nonysnp);

   fclose(record);
   fclose(outorf);

   if(snprecord)
      free(snprecord);
    snprecord =NULL;
   if(infilecontig)
      free(infilecontig);
   infilecontig =NULL;
   if(infileblast)
      free(infileblast);
   infileblast =NULL;
   if(SNPqualfile)
      free(SNPqualfile);
   SNPqualfile =NULL;
   if(ingoodname)
      free(ingoodname);
   ingoodname =NULL;
   if(recordfile)
      free(recordfile);
   recordfile =NULL;
   if(outorfsnp)
      free(outorfsnp);
   outorfsnp =NULL;

   if(nsfasty)
     free(nsfasty);
   nsfasty =NULL;
   if(nscoding)
     free(nscoding);
   nscoding =NULL;
   if(sfasty)
     free(sfasty);
   sfasty =NULL;
   if(scoding)
     free(scoding);
   scoding =NULL;
   if(utrfile)
      free(utrfile);
   utrfile =NULL;
   if(indelfile)
      free(indelfile);
   indelfile =NULL;

   if(contigorf)
     free(contigorf);
   contigorf =NULL;
   if(line)
        free(line);
   line =NULL;
   if(cline)
      free(cline);
   cline =NULL;
     if(contig)
         free(contig);
      contig =NULL;
      point =NULL;
      find =NULL;
      finder =NULL;
    printf("Finishing statistic and output results\n");
}
