# Supplementary material for: QualitySNP: a pipeline for detecting single nucleotide polymorphisms and insertions/deletions in EST data from diploid and polyploid species
Source: BMC Bioinformatics. 2006 Oct 9;7:438. doi: 10.1186/1471-2105-7-438 (PMC1618865; doi:10.1186/1471-2105-7-438)
Supplement: Additional file 1 — QualitySNP. The source code of QualitySNP; The file is unpacked by using the command "gunzip QualitySNP.tar.gz", and then use "tar -xvf QualitySNP.tar" on a Unix/Linux computer. [file 1471-2105-7-438-S1.gz › QualitySNPdir/Makefile]

all: QualitySNP Getavailcontigseq Getavailcontigqual Getsnpindexcontig Transfersnpfasta GetnonsySNPfasty QualitySNPqual GetavailESTqual Getsnpindexcontigqual
	CC=gcc
QualitySNP:
	$(CC) -O QualitySNP.c -o QualitySNP -lm
Getavailcontigseq:
	$(CC) -O Getavailcontigseq.c -o Getavailcontigseq
Getavailcontigqual:
	$(CC) -O Getavailcontigqual.c -o Getavailcontigqual
Getsnpindexcontig:
	$(CC) -O Getsnpindexcontig.c -o Getsnpindexcontig
Transfersnpfasta:
	$(CC) -O Transfersnpfasta.c -o Transfersnpfasta
GetnonsySNPfasty:
	$(CC) -O GetnonsySNPfasty.c -o GetnonsySNPfasty -lm
QualitySNPqual:
	$(CC) -O QualitySNPqual.c -o QualitySNPqual -lm
GetavailESTqul:
	$(CC) -O GetavailESTqual.c -o GetavailESTqual
Getsnpindexcontigqual:
	$(CC) -O Getsnpindexcontigqual.c -o Getsnpindexcontigqual
