# Supplementary material for: QualitySNP: a pipeline for detecting single nucleotide polymorphisms and insertions/deletions in EST data from diploid and polyploid species
Source: BMC Bioinformatics. 2006 Oct 9;7:438. doi: 10.1186/1471-2105-7-438 (PMC1618865; doi:10.1186/1471-2105-7-438)
Supplement: Additional file 1 — QualitySNP. The source code of QualitySNP; The file is unpacked by using the command "gunzip QualitySNP.tar.gz", and then use "tar -xvf QualitySNP.tar" on a Unix/Linux computer. [file 1471-2105-7-438-S1.gz › QualitySNPdir/QualitySNP.c]

/*       Copyright (C) 2006  Jifeng Tang                                                 */

/*       This program is free software; you can redistribute it and/or                   */
/* 			 modify it under the terms of the GNU General Public License     */
/*       as published by the Free Software Foundation; either version 2                  */
/*       of the License, or (at your option) any later version.                          */

/*       This program is distributed in the hope that it will be useful,                 */
/*       but WITHOUT ANY WARRANTY; without even the implied warranty of                  */
/*       MERCHANTABILITY or FITNESS FOR A PARTICULAR PURPOSE.  See the                   */
/*       GNU General Public License for more details.                                    */

/*       You should have received a copy of the GNU General Public License               */
/*       along with this program; if not, write to the Free Software                     */
/*       Foundation, Inc., 51 Franklin Street, Fifth Floor, Boston, MA  02110-1301, USA. */

/* ************************************************************************************** */
/* The core programe is for detection of reliable SNPs and haplotypes */

#include <stdio.h>
#include <string.h>
#include <stdlib.h>
#include <unistd.h>
#include <memory.h>
#include <math.h>

#include "QualitySNP.h"

char firstbase;/*the number of firstbase in a SNPLOCUS */
char secondbase;/*the number of secondbase in a SNPLOCUS */
long ATcounter,ACcounter,TGcounter,CGcounter,CTcounter,AGcounter;/*counter all potentailSNPs */
int oneindel,onetriallel,onetetraallel,onepentaallel;/* only count indel,triallel and tetraallel in a contig */
int oneorthcounter,oneparacounter;/*only for one contig */
/* parameters for the whole program */
int allelenum,lq5,mincoscore;
float sim1,sim2,lq3,weightlq;
/* Getmemory for SEQINFO */

/* check point for memory allocation */
void CheckPointer(void* pointer,char *pointername,int i)
{
  if(pointer == NULL)
  {
     printf("Momory allocation error for %s %d! Simulation aborted!\n",pointername,i);
  }
  return;
}

/* get memory */
/*void Getmemoryforseqinfo(SEQINFO *seqinfo,int longestseq) */
void Getmemoryforseqinfo(SEQINFO *seqinfo,int seqlen)
{
    seqinfo->seqname =(char*)malloc(SEQNAMELEN*sizeof(char));
    CheckPointer(seqinfo->seqname,"seqname",1);
    memset(seqinfo->seqname,0,SEQNAMELEN);

    seqinfo->seqspecies =(char*)malloc(SEQSPECIESLEN*sizeof(char));
    CheckPointer(seqinfo->seqspecies,"seqspecies",2);
    memset(seqinfo->seqspecies,0,SEQSPECIESLEN);

    seqinfo->tissue =(char*)malloc(TISSUELEN*sizeof(char));
    CheckPointer(seqinfo->tissue,"seqtissue",3);
    memset(seqinfo->tissue,0,TISSUELEN);

    seqinfo->unigeneid =(char*)malloc(UNIGENELEN*sizeof(char));
    CheckPointer(seqinfo->unigeneid,"unigeneid",3);
    memset(seqinfo->unigeneid ,0,UNIGENELEN);

    seqinfo->seq =(char*)malloc(seqlen*sizeof(char));
    CheckPointer(seqinfo->seq,"seq",4);
    memset(seqinfo->seq,0,seqlen);

    seqinfo->snp =(char*)malloc(ALLSNPNUM*sizeof(char));
    CheckPointer(seqinfo->snp,"snp",5);
    memset(seqinfo->snp,0,ALLSNPNUM);
}

void Getmemoryforsnpinfo(SNPINFO *snpinfo,int allsnpnum)
{

    snpinfo->loci =(int*)malloc(allsnpnum*sizeof(int));
    CheckPointer(snpinfo->loci,"get location",0);
    memset(snpinfo->loci,0,allsnpnum);

    snpinfo->trilocation=(int*)malloc(TRISNPNUM*sizeof(int));
    CheckPointer(snpinfo->trilocation,"trilocation",1);
    memset(snpinfo->trilocation,0,TRISNPNUM);

    snpinfo->tetralocation=(int*)malloc(TETRASNPNUM*sizeof(int));
    CheckPointer(snpinfo->trilocation,"tetralocation",2);
    memset(snpinfo->tetralocation,0,TETRASNPNUM);

    snpinfo->pentalocation=(int*)malloc(PENTASNPNUM*sizeof(int));
    CheckPointer(snpinfo->pentalocation,"pentalocation",3);
    memset(snpinfo->pentalocation,0,PENTASNPNUM);

    snpinfo->firstbasearray =(char*)malloc(allsnpnum*sizeof(char));
    CheckPointer(snpinfo->firstbasearray,"firstbasearray",4);
    memset(snpinfo->firstbasearray,0,allsnpnum);

    snpinfo->secondbasearray =(char*)malloc(allsnpnum*sizeof(char));
    CheckPointer(snpinfo->secondbasearray,"firstbasearray",5);
    memset(snpinfo->secondbasearray,0,allsnpnum);

    snpinfo->fhnum =(int*)malloc(allsnpnum*sizeof(int));
    CheckPointer(snpinfo->fhnum,"fhnum",6);
    memset(snpinfo->fhnum,0,allsnpnum);

    snpinfo->flnum =(int*)malloc(allsnpnum*sizeof(int));
    CheckPointer(snpinfo->flnum,"flnum",7);
    memset(snpinfo->flnum,0,allsnpnum);

    snpinfo->shnum =(int*)malloc(allsnpnum*sizeof(int));
    CheckPointer(snpinfo->shnum,"shnum",8);
    memset(snpinfo->shnum,0,allsnpnum);

    snpinfo->slnum =(int*)malloc(allsnpnum*sizeof(int));
    CheckPointer(snpinfo->slnum,"slnum",9);
    memset(snpinfo->slnum,0,allsnpnum);

    snpinfo->HQ =(int*)malloc(allsnpnum*sizeof(int));
    CheckPointer(snpinfo->HQ,"HQ",10);
    memset(snpinfo->HQ,0,allsnpnum);

    snpinfo->qual =(int*)malloc(allsnpnum*sizeof(int));
    CheckPointer(snpinfo->qual,"qual",10);
    memset(snpinfo->qual,0,allsnpnum);

    snpinfo->allelscore=(int*)malloc(allsnpnum*sizeof(int));
    CheckPointer(snpinfo->allelscore,"allelscore",11);
    memset(snpinfo->allelscore,0,allsnpnum);

    snpinfo->snptype =(int*)malloc(allsnpnum*sizeof(int));
    CheckPointer(snpinfo->snptype,"snptype",12);
    memset(snpinfo->snptype,0,allsnpnum);
}
void Getmemoryforsnpinfo1(SNPINFO1 *snpinfo,int allsnpnum,int othersnp,int onepentaallel)
{

     snpinfo->loci =(int*)malloc(allsnpnum*sizeof(int));
     CheckPointer(snpinfo->loci,"get location",0);
     memset(snpinfo->loci,0,allsnpnum);

    snpinfo->trilocation=(int*)malloc(othersnp*sizeof(int));
    CheckPointer(snpinfo->trilocation,"trilocation",1);
    memset(snpinfo->trilocation,0,othersnp);

    snpinfo->tetralocation=(int*)malloc(othersnp*sizeof(int));
    CheckPointer(snpinfo->trilocation,"tetralocation",2);
    memset(snpinfo->tetralocation,0,othersnp);

    snpinfo->pentalocation=(int*)malloc(onepentaallel*sizeof(int));
    CheckPointer(snpinfo->pentalocation,"pentalocation",3);
    memset(snpinfo->pentalocation,0,onepentaallel);

    snpinfo->firstbasearray =(char*)malloc(allsnpnum*sizeof(char));
    CheckPointer(snpinfo->firstbasearray,"firstbasearray",4);
    memset(snpinfo->firstbasearray,0,allsnpnum);

    snpinfo->secondbasearray =(char*)malloc(allsnpnum*sizeof(char));
    CheckPointer(snpinfo->secondbasearray,"firstbasearray",5);
    memset(snpinfo->secondbasearray,0,allsnpnum);

    snpinfo->fnum =(int*)malloc(allsnpnum*sizeof(int));
    CheckPointer(snpinfo->fnum,"fhnum",6);
    memset(snpinfo->fnum,0,allsnpnum);

    snpinfo->snum =(int*)malloc(allsnpnum*sizeof(int));
    CheckPointer(snpinfo->snum,"shnum",8);
    memset(snpinfo->snum,0,allsnpnum);

    snpinfo->HQ =(int*)malloc(allsnpnum*sizeof(int));
    CheckPointer(snpinfo->HQ,"HQ",10);
    memset(snpinfo->HQ,0,allsnpnum);

    snpinfo->qual =(int*)malloc(allsnpnum*sizeof(int));
    CheckPointer(snpinfo->qual,"qual",10);
    memset(snpinfo->qual,0,allsnpnum);

    snpinfo->allelscore=(int*)malloc(allsnpnum*sizeof(int));
    CheckPointer(snpinfo->allelscore,"allelscore",11);
    memset(snpinfo->allelscore,0,allsnpnum);

    snpinfo->snptype =(int*)malloc(allsnpnum*sizeof(int));
    CheckPointer(snpinfo->snptype,"snptype",12);
    memset(snpinfo->snptype,0,allsnpnum);

    snpinfo->majorhap =(float *)malloc(allsnpnum*sizeof(float));
    CheckPointer(snpinfo->majorhap,"majorhap",13);
    memset(snpinfo->majorhap,0,allsnpnum);

    snpinfo->minorhap =(float *)malloc(allsnpnum*sizeof(float));
    CheckPointer(snpinfo->minorhap,"minorhap",14);
    memset(snpinfo->minorhap,0,allsnpnum);
}

void Getmemoryforseqpoly(SEQPOLY *seqpoly,int polycounter)
{
    seqpoly->seqname=(char*)malloc(SEQNAMELEN*sizeof(char));
    CheckPointer(seqpoly->seqname,"seqname",1);
    memset(seqpoly->seqname,0,SEQNAMELEN);

    seqpoly->seqspecies=(char*)malloc(SEQSPECIESLEN*sizeof(char));
    CheckPointer(seqpoly->seqspecies,"seqspecies",2);
    memset(seqpoly->seqspecies,0,SEQSPECIESLEN);

    seqpoly->tissue =(char*)malloc(TISSUELEN*sizeof(char));
    CheckPointer(seqpoly->tissue,"seqtissue",3);
    memset(seqpoly->tissue,0,TISSUELEN);

    seqpoly->unigeneid =(char*)malloc(UNIGENELEN*sizeof(char));
    CheckPointer(seqpoly->unigeneid,"unigeneid",3);
    memset(seqpoly->unigeneid ,0,UNIGENELEN);

    seqpoly->snp=(char*)malloc(polycounter+1*sizeof(char));
    CheckPointer(seqpoly->snp,"snp",4);
    memset(seqpoly->snp,0,polycounter+1);
}

void Getmemoryforsnpbinary(SNPBINARY *snpbinary,int realpoly)
{
    snpbinary->seqname=(char*)malloc(SEQNAMELEN*sizeof(char));
    CheckPointer(snpbinary->seqname,"seqname",1);
    memset(snpbinary->seqname,0,SEQNAMELEN);

    snpbinary->seqspecies=(char*)malloc(SEQSPECIESLEN*sizeof(char));
    CheckPointer(snpbinary->seqspecies,"seqspecies",2);
    memset(snpbinary->seqspecies,0,SEQSPECIESLEN);

    snpbinary->unigeneid =(char*)malloc(UNIGENELEN*sizeof(char));
    CheckPointer(snpbinary->unigeneid,"unigeneid",3);
    memset(snpbinary->unigeneid ,0,UNIGENELEN);

    snpbinary->snp=(char*)malloc(realpoly*sizeof(char));
    CheckPointer(snpbinary->snp,"snp",4);
    memset(snpbinary->snp,0,realpoly);

    snpbinary->snpbinary1=(int*)malloc(realpoly*sizeof(int));
    CheckPointer(snpbinary->snpbinary1,"snpbinary1",5);
    memset(snpbinary->snpbinary1,0,realpoly);

}

/*  get memory for haplotype */
struct HAPLOTYPE *Getmemoryforhaplotype(int haplotypesize)
{
    struct HAPLOTYPE *creater;

    creater =(struct HAPLOTYPE *)malloc(sizeof(struct HAPLOTYPE));
    creater->num =(int*)malloc(haplotypesize*sizeof(int));
    CheckPointer(creater->num,"haplotype->num",1);
    memset(creater->num,0,haplotypesize);

    creater->next =NULL;
    if(creater)
         return creater;
    else 
    {
         printf("can't get availalbe memory for haplotype\n");
         return creater;
    }
}

/* get memory for snppattern */
struct SNPPATTERN *Getmemoryforsnppattern(int snppatternsize)
{
    struct SNPPATTERN *creater;

    creater =(struct SNPPATTERN*)malloc(sizeof(struct SNPPATTERN)); 
    creater->snpnum =(int*)malloc(snppatternsize*sizeof(int));
    CheckPointer(creater->snpnum,"snppattern->num",1);
    memset(creater->snpnum,0,snppatternsize);

    creater->next =NULL;
    if(creater)
         return creater;
    else 
    {
         printf("can't get availal be memory for haplotype\n");
         return creater;
    }
}

/* clean memory  */
void Memfree(void *pointer,char *pointername)
{
	if(pointer == NULL)
	{
	  /* printf("have freeing  %s!\n",pointername); */
		return;
	}else
        {
              free(pointer);
              pointer = NULL;
	      return;
         }
}

void Clearseqinfo(SEQINFO *oneseq)
{
  
   if(oneseq !=NULL)
   {
       if(oneseq->seqname != NULL)
              free(oneseq->seqname);

       if(oneseq->seqspecies !=NULL)
              free(oneseq->seqspecies);
       if(oneseq->tissue !=NULL)
              free(oneseq->tissue);
       oneseq->tissue =NULL;

      if(oneseq->unigeneid !=NULL)
              free(oneseq->unigeneid);
       if(oneseq->seq !=NULL)
              free(oneseq->seq);               
      if(oneseq->snp !=NULL)
              free(oneseq->snp);

      free(oneseq);
      oneseq->seqname =NULL;
      oneseq->seqspecies =NULL;
      oneseq->unigeneid =NULL;
      oneseq->seq =NULL;
      oneseq->snp =NULL;
      oneseq = NULL;

    }

    Memfree(oneseq,"freeseqinfro");
} 

void Clearsnpinfo(SNPINFO *snpinfo)
{
   if(snpinfo!=NULL)
   {

        if(snpinfo->loci !=NULL)
                free(snpinfo->loci);
        snpinfo->loci =NULL;

        if(snpinfo->trilocation !=NULL)
                 free(snpinfo->trilocation);
        snpinfo->trilocation =NULL;
        if(snpinfo->tetralocation !=NULL)
                free(snpinfo->tetralocation);
        snpinfo->tetralocation =NULL;

        if(snpinfo->pentalocation !=NULL)
                free(snpinfo->pentalocation);
        snpinfo->pentalocation =NULL;

        if(snpinfo->firstbasearray !=NULL)
                free(snpinfo->firstbasearray);
        snpinfo->firstbasearray =NULL;

        if(snpinfo->secondbasearray !=NULL)
               free(snpinfo->secondbasearray);
        snpinfo->secondbasearray =NULL;

        if(snpinfo->fhnum != NULL)
               free(snpinfo->fhnum);
        snpinfo->fhnum =NULL;
        if(snpinfo->flnum !=NULL)
               free(snpinfo->flnum);
        snpinfo->flnum =NULL;
        if(snpinfo->shnum !=NULL)
               free(snpinfo->shnum);
        snpinfo->shnum =NULL;

        if(snpinfo->slnum !=NULL)
                free(snpinfo->slnum);
        snpinfo->slnum =NULL;

        if(snpinfo->HQ !=NULL)
               free(snpinfo->HQ);
	 snpinfo->HQ =NULL;

        if(snpinfo->qual !=NULL)
               free(snpinfo->qual);
         snpinfo->qual =NULL;

        if(snpinfo->allelscore !=NULL)
               free(snpinfo->allelscore);
         snpinfo->allelscore =NULL;

        if(snpinfo->snptype !=NULL)
               free(snpinfo->snptype);
        snpinfo->snptype =NULL;

        free(snpinfo);
        snpinfo =NULL;

   }

   Memfree(snpinfo,"free snpinfor");
}
void Clearsnpinfo1(SNPINFO1 *snpinfo)
{
   if(snpinfo!=NULL)
   {
        if(snpinfo->loci !=NULL)
                    free(snpinfo->loci);

        if(snpinfo->trilocation !=NULL)
                 free(snpinfo->trilocation);
        if(snpinfo->tetralocation !=NULL)
                free(snpinfo->tetralocation);
        if(snpinfo->pentalocation !=NULL)
                free(snpinfo->pentalocation);
        if(snpinfo->firstbasearray !=NULL)
                free(snpinfo->firstbasearray);
        if(snpinfo->secondbasearray !=NULL)
               free(snpinfo->secondbasearray);
        if(snpinfo->fnum != NULL)
               free(snpinfo->fnum);
        if(snpinfo->snum !=NULL)
               free(snpinfo->snum);
        if(snpinfo->HQ !=NULL)
               free(snpinfo->HQ);
        if(snpinfo->allelscore!=NULL)
               free(snpinfo->allelscore);
        if(snpinfo->snptype!=NULL)
               free(snpinfo->snptype);

	if(snpinfo->qual!=NULL)
               free(snpinfo->qual);
        snpinfo->qual =NULL;

	if(snpinfo->majorhap !=NULL)
               free(snpinfo->majorhap);
        snpinfo->majorhap =NULL;

        if(snpinfo->minorhap !=NULL)
               free(snpinfo->minorhap);
        snpinfo->minorhap =NULL;
        free(snpinfo);

        snpinfo->loci =NULL;
        snpinfo->trilocation =NULL;
        snpinfo->tetralocation =NULL;
        snpinfo->pentalocation =NULL;
        snpinfo->firstbasearray =NULL;
        snpinfo->secondbasearray =NULL;
        snpinfo->fnum =NULL;
        snpinfo->snum =NULL;
        snpinfo->HQ =NULL;
        snpinfo->allelscore =NULL;
        snpinfo->snptype =NULL;
        snpinfo =NULL;

   }

   Memfree(snpinfo,"free snpinfor");
}
void Clearseqpoly(SEQPOLY *seqpoly)
{
    if(seqpoly != NULL)
     {
        if(seqpoly->seqname !=NULL)
             free(seqpoly->seqname);

        if(seqpoly->seqspecies !=NULL)
             free(seqpoly->seqspecies);
        if(seqpoly->tissue !=NULL)
              free(seqpoly->tissue);
        seqpoly->tissue =NULL;

        if(seqpoly->unigeneid !=NULL)
             free(seqpoly->unigeneid);

        if(seqpoly->snp !=NULL)
             free(seqpoly->snp);
	free(seqpoly);
        seqpoly->seqname =NULL;
        seqpoly->seqspecies =NULL;
        seqpoly->unigeneid =NULL;
        seqpoly->snp =NULL;
        seqpoly =NULL;

     }

     Memfree(seqpoly,"freeseqpoly");
}
void Clearsnpbinary(SNPBINARY *snpbinary)
{
    if(snpbinary != NULL)
     {
        if(snpbinary->seqname !=NULL)
             free(snpbinary->seqname);

        if(snpbinary->seqspecies !=NULL)
             free(snpbinary->seqspecies);
        if(snpbinary->unigeneid !=NULL)
             free(snpbinary->unigeneid);
        if(snpbinary->snp !=NULL)
             free(snpbinary->snp);
        if(snpbinary->snpbinary1 !=NULL)
             free(snpbinary->snpbinary1);
        /*if(snpbinary->snpbinary2 !=NULL)
             free(snpbinary->snpbinary2); */
        free(snpbinary);
        snpbinary->seqname =NULL;
        snpbinary->seqspecies =NULL;
        snpbinary->unigeneid =NULL;
        snpbinary->snp =NULL;
        snpbinary->snpbinary1 =NULL;
        snpbinary =NULL;

     }

     Memfree(snpbinary,"freesnpbinary");
}
void freehaplotype(struct HAPLOTYPE *pq)
{
  if(pq)
  {
      /* printf("%d %d \n",pq->num[0],pq->copy); */
      if(pq->num == NULL)
         printf("this num pointer is NULL\n");
      else
      { 

             if((pq->copy)> 1)
                 free(pq->num);
             pq->num =NULL;

      }
      free(pq);
      pq =NULL;
  }

  Memfree(pq,"freehaplotype");
}

void freesnppattern(struct SNPPATTERN *pq)
{
  if(pq)
  {
      /*printf("%d %d \n",pq->num[0],pq->copy);*/
      if(pq->snpnum == NULL)
         printf("this num pointer is NULL\n");
      else
      {

             if((pq->totalmem) > 1)
                 free(pq->snpnum);
             pq->snpnum =NULL;

      }
      free(pq);
      pq =NULL;
  }
  /*pq =NULL; */
  Memfree(pq,"freesnppattern");
} 
                                                    
/* get order for SNPLOCUS */
void Getorder(int a,int t,int c,int g,int gap,char firstchar)
{
   struct SNPLOCUS *head4,*p4,*q4;
   int i;
   
   /*printf("a:%d t:%d c:%d g:%d gap:%d firstchar:%c\n",a,t,c,g,gap,firstchar);*/

  /* creat a strain */
   head4 = p4 = (struct SNPLOCUS *)malloc(LEN);
   head4->num =0;
   head4->bp ='N';
   head4->next = NULL;

   q4 =(struct SNPLOCUS *)malloc(LEN);
   q4->num =a;
   q4->bp ='A';
   q4->next =NULL;
   p4->next =q4;
   p4=q4;

   q4=(struct SNPLOCUS *)malloc(LEN);
   q4->num =t;
   q4->bp ='T';
   q4->next =NULL;
   p4->next =q4;
   p4 =q4;
 
   q4 =(struct SNPLOCUS *)malloc(LEN);
   q4->num =c;
   q4->bp ='C';
   q4->next =NULL;
   p4->next =q4;
   p4 =q4;

   q4 =(struct SNPLOCUS *)malloc(LEN);
   q4->num =g;
   q4->bp ='G';
   q4->next =NULL;
   p4->next =q4;
   p4 =q4;

   q4 =(struct SNPLOCUS *)malloc(LEN);
   q4->num =gap;
   q4->bp ='-';
   q4->next =NULL;
   p4->next =q4;
   p4 =q4;

 /* display all data */
/* p4= head4->next;
 while(p4!=NULL)
{
    printf("char:%c num:%d\n",p4->bp,p4->num);
    p4=p4->next;
} */

/* get order for big to small */
  for( i=1;i <5;i++)
  {
	p4 =head4;
	q4 =(p4->next)->next;
	while( q4 != NULL)
	{
		if( ((p4->next)->num)<(q4->num) )
		{
			(p4->next)->next = q4->next;
			q4->next = p4->next;
			p4->next = q4;
		}
		p4 = p4->next;
		q4 = (p4->next)->next;
	}
 }

if(!head4->next)
	printf("head4->next is NULL\n");

if(((head4->next)->num ==((head4->next)->next)->num))
{
    if( firstchar != (head4->next)->bp)
    {
           firstbase = firstchar;
           secondbase = (head4->next)->bp;
    }else
    {
         firstbase =(head4->next)->bp;
         secondbase =((head4->next)->next)->bp;
     }

}else
{
    firstbase =(head4->next)->bp;
    secondbase =((head4->next)->next)->bp;

}

/* free memory */
  if(head4!=NULL)
  {

	p4 = head4->next;

	while(p4 !=NULL)
	{
		q4 = p4->next;
		free(p4);
		p4=q4;
	}
      free(head4);
      head4 =NULL;
   }

}

/* get all sequcences of contigs with SNP according availcontiglistwithSNP */
unsigned long Getcontigseq(char *infile)
{
	FILE *fp11,*fp21,*fp31;
	char  *cname,*cline,*cname1;
	int count;
        char *found;
	char *contiglistfile1,*contigseq1,*availcontigseq1;
        const char signature[]="_ ";
        int seqlen,linelen,len;
        unsigned long totallenseq;

	 cname =(char*)malloc(40*sizeof(char));
	 cline =(char*)malloc(500*sizeof(char));
	 cname1 =(char*)malloc(60*sizeof(char));

         contiglistfile1 =(char*)malloc(30*sizeof(char));
         contigseq1 =(char*)malloc(40*sizeof(char));
	 availcontigseq1 =(char*)malloc(30*sizeof(char));

         memset(contigseq1,0,40);
         strcpy(contigseq1,infile);
       /* creat some files */
        memset(contiglistfile1,0,30);
        memset(availcontigseq1,0,30);
        strcpy(contiglistfile1,"availcontigwithSNP");
        strcpy(availcontigseq1,"allcontigseqwithSNP");
        
	fp11 = fopen(contiglistfile1,"r");
	if (fp11 == NULL) 
		printf("can't open contignamelistfile!\n");

        /* printf(" **** get total length of contig with potential snp ******* \n"); */
        /*strcat(contigseq1,".cap.contigs");*/
	strcat(contigseq1,".contigs");
        /* printf("contig file name: %s to get length of all contigs\n",contigseq1); */

        fp21 = fopen(contigseq1,"r");
	if ( fp21 == NULL )
		printf("can't read contigseq file!\n");

	fp31 = fopen(availcontigseq1,"w");
        if( fp31== NULL)
                printf("can't write availcontig to file!\n");

        count = 0;
	memset(cline,0,500);
        fgets(cline,500,fp11);
        totallenseq =0;
        /*printf("line:%s\n",cline);*/
	while( !strstr(cline,"There are"))
	{

	/* get name from name list */
                memset(cname,0,40);
                strcpy(cname,"Contig");
                found=strtok(cline,signature);
                found =strtok(NULL,signature);
                strcat(cname,found);

                fseek(fp21,0,0);
		memset(cline,0,500);
		fgets(cline,500,fp21);
                memset(cname1,0,60);
		len =strlen(cline);
		strncpy(cname1,cline,len-1);

                /*printf("orname:%s len:%d\n",cname,len); */
		while( !strstr(cname1,cname))
		{
			memset(cline,0,500);
			fgets(cline,500,fp21);

			while( cline[0]!= '>')
			{
				memset(cline,0,500);
				fgets(cline,500,fp21);
			}
                        memset(cname1,0,60);
			len =strlen(cline);
			strncpy(cname1,cline,len-1);
		}

	        if(strstr(cname1,cname))
                {

		  fprintf(fp31,">%s\n",cname);
		  /*printf("findname:%s\n",cname1);*/
                  memset(cline,0,500);
		  fgets(cline,500,fp21);

		  seqlen =0;
		  while(cline[0]!='>'&& !feof(fp21))
		  {
			 linelen = strlen(cline);

                         seqlen =seqlen+linelen-1;	
                         fputs(cline,fp31);
                       
			 memset(cline,0,500);
			 fgets(cline,500,fp21);
			       		
		 }
                	
		 count++;
                if( (count%10)==0)
                     printf(".");
                totallenseq = totallenseq +seqlen;
                }

                fgets(cline,500,fp11);
                memset(cline,0,500);
                fgets(cline,500,fp11);

          }

	/*printf("the number of contig with SNP is %d,totallen:%ld\n",count,totallenseq);*/

	fclose(fp11);
	fclose(fp21);
	fclose(fp31);
	/* free memory */
	if(cname)
	    free(cname);
	 cname = NULL;
	if(cline)
	    free(cline);
	 cline = NULL;
        if(cname1)
	    free(cname1);
	 cname1 = NULL;

        found =NULL;

       	if(contiglistfile1)
	    free(contiglistfile1);
	 contiglistfile1 = NULL;
	 
       	if(contigseq1)
	    free(contigseq1);
	 contigseq1 = NULL;

       	if(availcontigseq1)
	    free(availcontigseq1);
	 availcontigseq1 = NULL;
      /*printf("free mememory and return valen:%ld\n",totallenseq);*/
       return totallenseq;

}
/* get totallength of all availcontigs */
unsigned long Getavailcontigseq(char *infile)
{

	FILE *fp11,*fp21,*fp31;
	char  *cname,*cline,*cname1;
	int count;
        char *found;
	char *contiglistfile1,*contigseq1,*availcontigseq1;
        const char signature[]="_ ";
        int seqlen,linelen,len;
        unsigned long totallenseq;

         cname =(char*)malloc(40*sizeof(char));
	 cline =(char*)malloc(100*sizeof(char));
	 cname1 =(char*)malloc(60*sizeof(char));

         contiglistfile1 =(char*)malloc(30*sizeof(char));
         contigseq1 =(char*)malloc(40*sizeof(char));
	 availcontigseq1 =(char*)malloc(30*sizeof(char));

         memset(contigseq1,0,40);
         strcpy(contigseq1,infile);

       /* creat some files */
        memset(contiglistfile1,0,30);
     
        memset(availcontigseq1,0,30);
        strcpy(contiglistfile1,"availcontignamelist");
        strcpy(availcontigseq1,"allavailcontigseqwithSNP");
        
	fp11 = fopen(contiglistfile1,"r");
	if (fp11 == NULL) 
		printf("can't open availcontig list file!\n");

        /* printf(" **** get total length of avail contig with true snp **** \n"); */
        /* strcat(contigseq1,".cap.contigs"); */
	strcat(contigseq1,".contigs");
       /* printf("contig file name: %s\n",contigseq1); */
       
        fp21 = fopen(contigseq1,"r");
	if ( fp21 == NULL )
		printf("can't read contigseq file!\n");

	fp31 = fopen(availcontigseq1,"w");
        if( fp31== NULL)
                printf("can't write availcontig to file!\n");

        count = 0;
	memset(cline,0,100);
        fgets(cline,100,fp11);
        totallenseq =0;

	while( !feof(fp11))
	{
                 
	/* get name from name list */
                memset(cname,0,40);
                strcpy(cname,"Contig");
                found=strtok(cline,signature);
                found =strtok(NULL,signature);
                strcat(cname,found);

                fseek(fp21,0,0);
   		memset(cline,0,100);
		fgets(cline,100,fp21);
                memset(cname1,0,60);
		len =strlen(cline);
		strncpy(cname1,cline,len-1);

                /* cname2[len-1]='\0'; */
             /*printf("orname:%s len:%d\n",cname,len);*/
		while( !strstr(cname1,cname))
		{
			memset(cline,0,100);
			fgets(cline,100,fp21);
				
			while( cline[0]!= '>')
			{
				memset(cline,0,100);
				fgets(cline,100,fp21);
			}
                        memset(cname1,0,60);
			len =strlen(cline);
			strncpy(cname1,cline,len-1);

		}
			
	        if(strstr(cname1,cname))
                {
                  fprintf(fp31,">%s\n",cname);
		  /*printf("findname:%s\n",cname1);*/
                  memset(cline,0,100);
		  fgets(cline,100,fp21);

		  seqlen =0;
		  while(cline[0]!='>'&& !feof(fp21))
		  {
			 linelen = strlen(cline);

                         seqlen =seqlen+linelen-1;	
                         fputs(cline,fp31);
                       
			 memset(cline,0,100);
			 fgets(cline,100,fp21);
			       		
		 }
                	
		 count++;
                if((count%10)==0)
                     printf(".");
                totallenseq = totallenseq +seqlen;
                }

                memset(cline,0,100);
                fgets(cline,100,fp11);
            }

	/*printf("the number of availcontig is %d,and totallen:%ld\n",count,totallenseq);*/
      /* free memory */
	if(cname)
	    free(cname);
	 cname = NULL;
	if(cline)
	    free(cline);
	 cline = NULL;
        if(cname1)
	    free(cname1);
	 cname1 = NULL;

        found =NULL;
       	if(contiglistfile1)
	    free(contiglistfile1);
	 contiglistfile1 = NULL;
       	if(contigseq1)
	    free(contigseq1);
	 contigseq1 = NULL;
       	if(availcontigseq1)
	    free(availcontigseq1);
	 availcontigseq1 = NULL;

	fclose(fp11);
	fclose(fp21);
	fclose(fp31);

       return totallenseq;
}
/* get the longestlegth for all est in the contig */
int Getlongestseq(char *filename)
{
   FILE *inc;
   char *line2;
   int  len,longestseq,seqcounter;

    longestseq =0;
    seqcounter =0;

   /* open alignment information of the contig  */
   inc = fopen(filename,"rt");
   if(inc == NULL )
    {
           printf("can not open alignment file of the contig\n");
          
     }

 /* read every sequence to sequencename box and sequence box */

   line2 =(char*)malloc(SEQLEN*sizeof(char));
   if(line2 ==0)
      printf("can't get memory for line2\n");

   while(!feof(inc))
   {

     memset(line2,0,SEQLEN);
     fgets(line2,SEQLEN,inc);
     len = strlen(line2);
     if(len >2)
     { 
         if(!index(line2,'>'))
         {
             if(longestseq < len)
                   longestseq = len;

             seqcounter++;
          }
     }else
                break;       
   }
   /*printf("one:%s includes %d ESTs and the longest sequence is %d\n",filename,seqcounter,longestseq);*/
   fclose(inc);

   if(line2 != NULL)
         free(line2);

   line2 = NULL;
   return longestseq;
}/*end get longest seq */

/* get all seq information for seq file including seqname species and */
void Getseqinfo(SEQINFO *allestseq[],char *filename,int seqlen)
{
   FILE *inc,*inq;
   char *qualfile,*namebox,*line1,*finder,*point;
   char *line,*seqqual;
   int j,i,len,seqcounter,*qualvalue;

   /* open alignment information of the contig */
   inc = fopen(filename,"rt");
   if(inc == NULL )
    {
           printf("can not open alignment file of the contigseqinfo\n");

     }

/* read every sequence to sequencename box and sequence box */
   seqcounter =0;
   seqlen = seqlen+30;
   line1 =(char*)malloc(seqlen*sizeof(char));

   while(!feof(inc))
   {

     memset(line1,0,seqlen);
     fgets(line1,seqlen,inc);
     len = strlen(line1);

     if(len >2)
     {
         if(index(line1,'>'))
         {
	   len =strlen(line1);

	   line1[len-1]='\0';
           strcpy(allestseq[seqcounter]->seqname,line1);
           /*printf("line:%s seqname1:%s\n",line1,allestseq[seqcounter]->seqname);*/
         }else
         {
              line1[len-1] ='\0';
              /*memset(allestseq[seqcounter]->seq,0,seqlen); remove long former string influence short string behind */
              strcpy(allestseq[seqcounter]->seq,line1);

              /* get the start and stop location for every seq */
              allestseq[seqcounter]->seqstop = len -1;
              /* find the last letter '.' in the string seq[seqcounter]*/
              point =rindex(allestseq[seqcounter]->seq,'.');
              if(point != NULL)
                   allestseq[seqcounter]->seqstart = point-(allestseq[seqcounter]->seq)+1;
               else
                   allestseq[seqcounter]->seqstart = 0;

            /*printf("SEQLEN: %d start: %d  stop:%d \n",len,allestseq[seqcounter]->seqstart,allestseq[seqcounter]->seqstop); */

             seqcounter++;/*add the counter for sequence */
          }
     }
   }/*end the inc */
    /*printf("%s includes %d ESTs and the longest sequence is %d\n",filename,seqcounter,seqlen); */
   fclose(inc);

   if(line1 != NULL)
         free(line1);
    line1 =NULL;

   /* get species for seqname */
   namebox =(char*)malloc(SEQNAMELEN*sizeof(char));

   for(j=0;j<seqcounter;j++)
   {
       /* printf("seqname:%s",allestseq[j]->seqname); */
       /* memset(namebox,0,SEQNAMELEN); */
       strcpy(namebox,allestseq[j]->seqname);
       /* printf(" namebox:%s\n",namebox); */
       finder =strstr(namebox,"|");
       if(finder !=NULL)
       {
            point =strtok(namebox,"|");
	    /* strcpy(allestseq[j]->gbid,point+1); get gbid */
            point =strtok(NULL,"|");
	    if(point)
	    {
            /* memset(allestseq[j]->seqspecies,0,SEQSPECIESLEN); */
            strcpy(allestseq[j]->seqspecies,point);
	    /* printf("%d species:%s\n",j,allestseq[j]->seqspecies); */
	    point =strtok(NULL,"|"); /*tissue */
            if(point)
            {
	         /*unigene  there create wrong thing when tissue information with "." inside*/
                /*   if(strstr(point,"."))
                    {
		          strcpy(allestseq[j]->unigeneid,point);
			  strcpy(allestseq[j]->tissue,"no");
		    }else
		    {
		       strcpy(allestseq[j]->tissue,point);
                       point =strtok(NULL,"|");
		       if(point)
		          strcpy(allestseq[j]->unigeneid,point);
                       else
                           strcpy(allestseq[j]->unigeneid,"unknown");
	           } */
		   /* proceed acc|cultivar|tissue|unigene */
		    strcpy(allestseq[j]->tissue,point);
                       point =strtok(NULL,"|");
		       if(point)
		          strcpy(allestseq[j]->unigeneid,point);
                       else
                           strcpy(allestseq[j]->unigeneid,"unknown");
           }else
           {
                strcpy(allestseq[j]->tissue,"no");
		strcpy(allestseq[j]->unigeneid,"unknown");
	   }
	  }else
	  {
	     strcpy(allestseq[j]->seqspecies,"no");
	     strcpy(allestseq[j]->tissue,"no");
	     strcpy(allestseq[j]->unigeneid,"unknown");
	  }
       }else
       {
             strcpy(allestseq[j]->seqspecies,"no");
	     strcpy(allestseq[j]->tissue,"no");
	     strcpy(allestseq[j]->unigeneid,"unknown");
        }

     /* printf("%d  seqspecies:%s unigeneid:%s\n",j,allestseq[j]->seqspecies,allestseq[j]->unigeneid); */
   }
  /* free memory */
   if(namebox != NULL)
     free(namebox);
    namebox =NULL;

}

/* get polymorphism information for one contig */
int GetSNPnum(int ESTnum,int longestseq,SEQINFO *allestseq[])
{
    int Acounter,Tcounter,Gcounter,Ccounter,Gapcounter; /* only for every locuse of one contig */
    int i,j,type;/* type is signature of polymorphism */
    int newpolycount;

    newpolycount =0;
    /* printf("longestseq %d\n",longestseq); */
    for(j=0;j<longestseq;j++)
    {
         Acounter =0;
         Tcounter = 0;
         Ccounter = 0;
         Gcounter = 0;
         Gapcounter = 0;
  
        for(i =0;i<ESTnum;i++)
        {
          switch(allestseq[i]->seq[j])
         {
             case 'A':
                       Acounter++;
                       break;
             case 'T':
                       Tcounter++;
                       break;
             case 'C':
                       Ccounter++;
                       break;
             case 'G':
                       Gcounter++;
                       break;
             case '-':
                       Gapcounter++;
                       break;
         }
       }
   /* get type of varities */
    type =0;
    if(Acounter >allelenum)
                 type++;
    if(Tcounter >allelenum)
                 type++;
    if(Ccounter >allelenum)
                 type++;
    if(Gcounter >allelenum)
                 type++;
    if(Gapcounter >allelenum)
                 type++;

/* get varities information to snp */   
    if(type >1)
        newpolycount++;

}/* end longestest */
return newpolycount;
}

void Getpolymorphisminfo(int ESTnum,int longestseq,SEQINFO *allestseq[],SNPINFO *allestsnp)
{
    int Acounter,Tcounter,Gcounter,Ccounter,Gapcounter; /* only for every locuse of one contig */
    int i,j,type; /* type is signature of polymorphism */
    int polycount,ahead,atail,firstscore,secondscore;
    char firstbasepair;
    

    polycount =0;
    /* printf("longestseq %d for geting polymorphism \n",longestseq); */

    for(j=0;j<longestseq;j++)
    {
         Acounter =0;
         Tcounter = 0;
         Ccounter = 0;
         Gcounter = 0;
         Gapcounter = 0;
  
        for(i =0;i<ESTnum;i++)
        {
          switch(allestseq[i]->seq[j])
         {
             case 'A':
                       Acounter++;
                       break;
             case 'T':
                       Tcounter++;
                       break;
             case 'C':
                       Ccounter++;
                       break;
             case 'G':
                       Gcounter++;
                       break;
             case '-':
                       Gapcounter++;
                       break;
         }
       }
   /* get type of varities */
    type =0;
    if(Acounter >allelenum)
                 type++;
    if(Tcounter >allelenum)
                 type++;
    if(Ccounter >allelenum)
                 type++;
    if(Gcounter >allelenum)
                 type++;
    if(Gapcounter >allelenum)
                 type++;

/* get varities information to snp */  
    if(type >1)
    {
        allestsnp->snptype[polycount] = type;
   /* get basepair SNP information and location information */     
        for(i =0;i<ESTnum;i++)
             allestseq[i]->snp[polycount] = allestseq[i]->seq[j];

             allestsnp->loci[polycount] =j+1;
     
        if(type ==2)
        {

              if((Acounter >allelenum)&&(Gcounter >allelenum)){AGcounter++;}
              if((Tcounter >allelenum)&&(Ccounter >allelenum)){CTcounter++;}
              if((Acounter >allelenum)&&(Tcounter >allelenum)){ATcounter++;}
              if((Gcounter >allelenum)&&(Ccounter >allelenum)){CGcounter++;}
              if((Acounter >allelenum)&&(Ccounter >allelenum)){ACcounter++;}
              if((Gcounter >allelenum)&&(Tcounter >allelenum)){TGcounter++;}
              if(((Acounter >allelenum)||(Tcounter >allelenum)||(Gcounter >allelenum)||(Ccounter >allelenum))&&(Gapcounter >allelenum))
                   oneindel++;
        }
         if(type ==3)
         {
               allestsnp->trilocation[onetriallel]=j+1;
               onetriallel++;
       
         }
         if(type ==4)
         {
              allestsnp->tetralocation[onetetraallel]=j+1;
              onetetraallel++;
         }
         if(type ==5)
         {
              allestsnp->pentalocation[onepentaallel]=j+1;
              onepentaallel++;
         }
   
/* order Acounter,Tcounter,Ccounter,Gcounter,Gapcounter from big to small  and then put first or second base to array */
 /* printf("Acounter=%d Tcounter=%d Ccounter=%d,Gcounter=%d,Gapcounter=%d\n",Acounter,Tcounter,Ccounter,Gcounter,Gapcounter); */

/* get the first base */
  i=0;
  while(i<ESTnum)
  {
     if((allestseq[i]->snp[polycount] == 'A')||(allestseq[i]->snp[polycount]=='C')||(allestseq[i]->snp[polycount]=='G')||(allestseq[i]->snp[polycount]=='T')||(allestseq[i]->snp[polycount]=='-'))
     {
              firstbasepair = allestseq[i]->snp[polycount];
              break;
     }else
          i++;
  }
  /* printf("firstbasepair =%c\n", firstbasepair); */
  Getorder(Acounter,Tcounter,Ccounter,Gcounter,Gapcounter,firstbasepair);
  /* printf("firstbase:%c secondbase:%c \n",firstbase,secondbase); */

  allestsnp->firstbasearray[polycount] = firstbase;
  allestsnp->secondbasearray[polycount] = secondbase;
 /* printf("firstbase=%c secondbase=%c\n",allestsnp->firstbasearray[polycount],allestsnp->secondbasearray[polycount]); */
   polycount++;
  }

}
/* printf("includes total %d potential SNPs and Indels\n",polycount+1); */
/* end allestseq->snp */
 /*for(i=0;i<ESTnum;i++)
   allestseq[i]->snp[polycount] ='\0'; */

/* get quality for every snp */
if(polycount >0)
{
   /* HQ=0 not good SNP hQ=1 is good SNP HQ=2 good for design primer */
    for(i=0;i<polycount;i++)
   {
       allestsnp->fhnum[i] =0;
       allestsnp->flnum[i] =0;
       allestsnp->shnum[i] =0;
       allestsnp->slnum[i] =0;
       allestsnp->HQ[i] =0;
 
       /* get quality information for every SNP in every sequence */
       for(j =0;j<ESTnum;j++)
      {   
        /* printf(" loci:%d seqstart: %d seqstop:%d\n",allestsnp->loci[i],allestseq[j]->seqstart,allestseq[j]->seqstop); */
	  /* ahead = (allestseq[j]->seqstop-allestseq[j]->seqstart)*HPER; */
	  ahead = lq5;
	  atail =( allestseq[j]->seqstop-allestseq[j]->seqstart)*lq3;
          if((allestsnp->loci[i]>((allestseq[j]->seqstart)+ahead))&&(allestsnp->loci[i]<((allestseq[j]->seqstop)-atail)))
     /* if((allestsnp->loci[i]>((allestseq[j]->seqstart)+50))&&(allestsnp->loci[i]<((allestseq[j]->seqstop)-50))) */
        {
              if(allestseq[j]->snp[i]== allestsnp->firstbasearray[i])
                      allestsnp->fhnum[i]++;
              if(allestseq[j]->snp[i]== allestsnp->secondbasearray[i])
                      allestsnp->shnum[i]++;
        }else
        {
              if(allestseq[j]->snp[i]== allestsnp->firstbasearray[i])
                      allestsnp->flnum[i]++;
              if(allestseq[j]->snp[i]== allestsnp->secondbasearray[i])
                      allestsnp->slnum[i]++;
        }

      }
     /* identify high quality SNP */

     if( allestsnp->fhnum[i]>=2 )
          firstscore =5;
     else
      if( allestsnp->fhnum[i]==1 && allestsnp->flnum[i] >=2 )
          firstscore =4;
      else
        if(allestsnp->flnum[i] >3 )
	    firstscore =3;
	 else
	   if(allestsnp->fhnum[i]==1 && allestsnp->flnum[i]==1)
	      firstscore =2;
	   else
	    if(allestsnp->flnum[i]>2)
	      firstscore =2;
	    else
	       firstscore =1;
	     /* allestsnp->snptype[i]= -1; */
    /* second allele score */
     if( allestsnp->shnum[i]>=2 )
          secondscore =5;
     else
      if( allestsnp->shnum[i]==1 && allestsnp->slnum[i]>=2)
              secondscore =4;
      else
        if(allestsnp->slnum[i] >3)
	     secondscore =3;
	 else
	   if(allestsnp->shnum[i]==1 && allestsnp->slnum[i]==1)
	      secondscore =2;
	   else
	    if(allestsnp->slnum[i]>2)
	        secondscore =2;
	    else
	        secondscore =1;
   /* get smaller one for HQ */
   if(firstscore > secondscore)
        allestsnp->HQ[i] = secondscore;
   else
        allestsnp->HQ[i] = firstscore;
  }/* end for i<=polycount */
 }/* end if(polycount>0) */
} /* end the function Getpolymorphisminfo */
/* get quality from *.contig.qual */
void Getsnpqual(char *contigname,int longestseq,int polycounter,SNPINFO *allestsnp)
{
   FILE *inq,*ins;
   char *lead,*lead1,*leader,*qualityfile,*seqfile,*line;
   int *quality;
   char *seq,*seqqual;
   int i,j,k,len,len1,id;/* id for the postion of snp */

   /* open qualitfy file for contig */
   qualityfile = (char *)malloc(50*sizeof(char));
   memset(qualityfile,0,50);
   seqfile = (char *)malloc(50*sizeof(char));
   memset(seqfile,0,50);
   strcpy(qualityfile,"availcontigqual");
   strcpy(seqfile,"availcontigseq");

   inq = fopen(qualityfile,"r");
   if(inq == NULL )
        printf("can not open quality file of the contig\n");

    ins = fopen(seqfile,"r");
    if(ins == NULL )
          printf("can not open quality file of the contig:%s\n",seqfile);


  /* get number for quality */
   quality = (int *)malloc(longestseq*sizeof(int));
   memset(quality,0,longestseq);
   for(i=0;i<longestseq;i++)
      quality[i]=0;

   seq = (char *)malloc(longestseq+5*sizeof(char));
   memset(seq,0,longestseq+5);

   seqqual = (char *)malloc((3*longestseq+30)*sizeof(char));
   memset(seqqual,0,3*longestseq+30);

   line = (char *)malloc(100*sizeof(char));
   memset(line,0,100);
   fgets(line,100,ins);
   /* printf("contigname:%s id:%s for seqfile\n",contigname,contigname+7); */

   lead = strstr(line,contigname+7);

   while(!lead && !feof(ins))
   {
      memset(line,0,100);
      fgets(line,100,ins);
      if(line[0]=='>')
        lead = strstr(line,contigname+7);
      else
         lead =NULL;
   }
   if(lead)
   {
      /* printf("find the seq:%s for seq and quality\n",contigname); */
      memset(line,0,100);
      fgets(line,100,ins);
      len =strlen(line);
      line[len-1] ='\0';
      strcpy(seq,line);
      memset(line,0,100);
      fgets(line,100,ins);
      while((line[0]!='>')&& !feof(ins))
      {
            len =strlen(line);
	    line[len-1] ='\0';
            strcat(seq,line);
	    memset(line,0,100);
            fgets(line,100,ins);
      }
      len = strlen(seq);

      if(len == longestseq)
       {

      /* read quality of this contig form availcontigqaulity file */
                  memset(line,0,100);
                  fgets(line,100,inq);
                 /* printf("contigname:%s id:%s for qualfile\n",contigname,contigname+7); */

                 lead1 = strstr(line,contigname+7);
                 while(!lead1 && !feof(inq))
                {
                     memset(line,0,100);
                     fgets(line,100,inq);
                     if(line[0]=='>')
                          lead1= strstr(line,contigname+7);
		     else
                         lead1 =NULL;
                }
                if(lead1)
                {
		         memset(line,0,100);
                         fgets(line,100,inq);
                         len1 =strlen(line);
			 if(line[len1-2] == ' ')
                             line[len1-1] = '\0';
			 else
                         {
			     line[len1-1] = ' ';
			     line[len1]='\0';
			 }
                         strcpy(seqqual,line);
		         memset(line,0,100);
                         fgets(line,100,inq);
                         while((line[0]!='>')&& !feof(inq))
                         {
                               len1 =strlen(line);
			       if(line[len1 -2] == ' ' )
			          line[len1 -1] ='\0';
			       else
			       {
	                            line[len1-1] =' ';
			            line[len1]='\0';
				}
                               strcat(seqqual,line);
		               memset(line,0,100);
                               fgets(line,100,inq);
                         }
			len1 =strlen(seqqual);
			/* printf("qualitlen:%d %s\n",len1,seqqual); */
                        if(!index(seq,'*'))
	                {
                               leader =strtok(seqqual," ");
			       if(leader)
			       {
			           sscanf(seqqual,"%d",&quality[0]);
				  /* printf("thefirst for seq without *:%d\n",quality[0]); */
	                           for(i=1;i<longestseq;i++)
			           {
                                       leader=strtok(NULL," ");
				       if(leader)
				           sscanf(leader,"%d",&quality[i]);
				        else
					   printf("can't find quality for good seq\n");
			            }
				}else
				    printf("can't find the first one in sequence without *\n");
                               /* printf("no* in seq total:%d bpqual %dbp lastone:%d\n",len1,longestseq-1,quality[longestseq-2]); */
	               }else /* end index(seq "*") */
	               {
	                       /* printf("the sequences including *\n");if there is "*" for -1 in qualtiy */
			       if(seq[0]!='*')
                               {
				     leader =strtok(seqqual," ");
				     if(leader)
	                             {
				         sscanf(seqqual,"%d",&quality[0]);

				     }
			       }else
				      quality[0]= -1;
				j=1;
			        for(i=1;i<longestseq-1;i++)
				    if(seq[i]!='*')
				    {
                                        leader=strtok(NULL," ");
					if(leader)
                                        {
					     sscanf(leader,"%d",&quality[j]);

					     j++;
					}else
					     printf("can't the qual value for nextbp\n");
				    }else
                                    {
                                        quality[j]= -1;
	                                j++;
				    }
	             }/* end index  */
	     }else /* find contig lead1 */
                     printf("can't find the contig in availcontigqual file");
      }else /* good in the length */
         printf("something wrongin  the length of contig reallen:%d inputlen:%d\n",len,longestseq);
   }else /* end lead */
       printf("can't find the sequence in availcontigseq file\n");
       /* printfout */
   /*  for(i=0;i<longestseq-1;i++)
       printf("%d ",quality[i]);
      printf("\n"); */
      /* find the qulity value for the snp */
     for(i=0;i<polycounter;i++)
     {
         id = allestsnp->loci[i] -1;
         allestsnp->qual[i]= quality[id];
	 /* printf("%d ",allestsnp->qual[i]); */
     }


     fclose(inq);/* close the file *.contig.qual can't close the file */
     fclose(ins);
     /* clear memory */
     /* printf("free memory for snpquality from contig\n"); */
     if(seqqual)
          free(seqqual);
     seqqual =NULL;
     if(seq)
          free(seq);
     seq =NULL;

     if(qualityfile)
         free(qualityfile);
     qualityfile =NULL;

     if(seqfile)
         free(seqfile);
     seqfile =NULL;

     if(line)
        free(line);
     line = NULL;
     /* printf("free memory for snpquality from contig\n"); */
     if(quality)
        free(quality);
     quality = NULL;

     lead = NULL;
     lead1 =NULL;
     leader = NULL;

}/* end funtion */

/* get avail EST with SNP in one contig */
int CalculateavailEST(int ESTnum,SEQINFO *allestseq[])
{
   int availEST,i;
   
    availEST =0;
   for(i=0;i<ESTnum;i++)
   {
       if(index(allestseq[i]->snp,'A')||index(allestseq[i]->snp,'T')||index(allestseq[i]->snp,'C')||index(allestseq[i]->snp,'G')||index(allestseq[i]->snp,'-'))
      {
          availEST++; 
      }
   }
   /* printf("%d EST with SNP in the contig\n",availEST); */

  return availEST;
}

/* ***calculate the allel score for every SNP to decide orthology or paralogy*** */
void Getorthpara(int ESTnum,int polycounter,SEQINFO *allestseq[],SNPINFO *allestsnp)
{
   int i,j;
   /* allel for counter different specie and different allelscore 2 for orthology SNP 1 for paralog(heterzygous) */
   int allel11,allel12,allel21,allel22;

   /* get species for every seqence */
   for(i =0;i< polycounter;i++)
   {
      allestsnp->allelscore[i] =0;
      allel11 =0;
      allel12 =0;
      allel21 =0;
      allel22 =0;
  
      /* comparing species for every seqence */
      for(j=0;j<ESTnum;j++)
     {
        /* printf(" %d %s %s 0:%s\n",j,allestseq[j]->seqname,allestseq[j]->seqspecies,allestseq[0]->seqspecies); */
        if( strcasecmp(allestseq[j]->seqspecies,allestseq[0]->seqspecies)==0 )
        {   
              if(allestseq[j]->snp[i] == allestsnp->firstbasearray[i])
                      allel11++;
              else
                  if(allestseq[j]->snp[i] == allestsnp->secondbasearray[i])
                       allel12++;
        }
       else
        {    
          if(allestseq[j]->snp[i]== allestsnp->firstbasearray[i])
                      allel21++;
          else
             if(allestseq[j]->snp[i]== allestsnp->secondbasearray[i])
                      allel22++;
        }
     }

 /* calculate the allel score */
if((allel11>1&&allel22>1)||(allel12>1&&allel21>1))
{
      allestsnp->allelscore[i]=2;
      oneorthcounter++;
}else
   if((allel11>1&&allel12>1)||(allel21>1&&allel22>1))
    {
        allestsnp->allelscore[i]=1; 
        oneparacounter++;
    }
/* printf("%d %d %d %d allelscore:%d\n",allel11,allel12,allel21,allel22,allelscore[i]); */
}/* end for i<polycounter */
 /* printf("end get allel score \n"); */

}/* end function Getorthpara */

/* write all kinds in a file */
void DisplayHaplotype(FILE *out6,struct HAPLOTYPE *head)
{
	struct HAPLOTYPE *help;
        int i,j;

        help =head->next;
        i=1;
        while(help !=NULL)
	{
	         fprintf(out6,"%d haplotype including %d ESTs:",i,help->copy);
                 for(j=0;j<help->copy;j++)
                     fprintf(out6,"%d ",help->num[j]);
                 fputc('\n',out6);
	         help = help->next;
                 i++;
	}
      /* printf("Finished writing haplotype information to file\n"); */
      if(help !=NULL)
      {
         freehaplotype(help);
         /* printf("free help pointer for haplotype\n"); */
      }
}

/* order haplotype  no useful sometimes it's useless in the fuction*/
void GetorderHaplotype(FILE *out6,struct HAPLOTYPE *head,int haplotypecounter)
{
       struct HAPLOTYPE *p1,*q1;
       int i;

     /* get order for big to small */
      for( i =1;i <haplotypecounter;i++)
      {
	p1 = head;
	q1 = (p1->next)->next;
	while( q1 != NULL)
	{
		if( ((p1->next)->copy) <(q1->copy) )
		{
			(p1->next)->next = q1->next;
			q1->next = p1->next;
			p1->next = q1;
		}
		p1 = p1->next;
		q1 = (p1->next)->next;
	}
     }
    DisplayHaplotype(out6,head);
    if(p1 != NULL)
        freehaplotype(p1);
    if(q1 != NULL)
        freehaplotype(q1);

}

/* get the cluster in one unigen or not */
char *Getunigeneforcontig(SEQPOLY *seqpoly[],int ESTnum)
{
     int i,j,same,differ,unknown;
     char *unigene;
     int *recorder;
    
     unigene =(char *)malloc((UNIGENELEN+10)*sizeof(char));
     memset(unigene,0,UNIGENELEN+10);

     recorder =(int *)malloc(ESTnum*sizeof(int));
     memset(recorder,0,ESTnum);

     for(j=0;j<ESTnum;j++)
        recorder[j]=j;

       recorder[0] =-1;

     same =0;
     differ =0;
     unknown =0;
      /* for(j=0;j<ESTnum;j++)
          printf("seqply-unigene:%s\n",seqpoly[j]->unigeneid); */

     for(j=0;j<ESTnum;j++)
        if( strcasecmp(seqpoly[j]->unigeneid,"unknown")==0)
        {
              unknown++;
              recorder[j]=0;
         }
    /* printf("unknow:%d\n",unknown); */
   if(unknown ==ESTnum)
          strcpy(unigene,"unknown");
   else
   {
       if(ESTnum -unknown == 1)
       {
           j=0;
          while( (recorder[j]==0) && (j<ESTnum))
             j++;
           if(recorder[j]!=0)
           {
                strcpy(unigene,"unknown&1");
                strcat(unigene,seqpoly[j]->unigeneid);
           }
       }else
       {
            if( unknown ==0)
            {
                 for(i=1;i<ESTnum;i++)
                      if( strcasecmp(seqpoly[0]->unigeneid,seqpoly[i]->unigeneid)==0 )
                                  same++;
                           else
                                  differ++;
                 
                 if(differ ==0)
                      strcpy(unigene,seqpoly[0]->unigeneid);
                 else
                       strcpy(unigene,"diffunigene");
            }else
            { 
                  j=0;
                 while( (recorder[j]==0) && (j<ESTnum))
                    j++;
                 if(recorder[j]!=0)
                 {
                    i =j+1;
                    for(i=j+1;i<ESTnum;i++)
                   {
                       if(recorder[i] !=0)
                       {
                          if( strcasecmp(seqpoly[j]->unigeneid,seqpoly[i]->unigeneid)==0 )
                                  same++;
                           else
                                  differ++;
                      }
                   }
                }

               if(differ >0)
                    strcpy(unigene,"unknown&diffunigene");
               else
               {
                    sprintf(unigene,"unknown&&%d%s",same,seqpoly[j]->unigeneid);

                }
           }/* else unknown ==0 */
        } /* else ESTnum -unknow ==1 */
     } /* unknown ==ESTnum */
    if(recorder !=NULL)
         free(recorder);
    recorder =NULL;

   return unigene;
}
/* Gethaplotypes for one contig */
int *Gethaplotypes(FILE *out6,int ESTnum,int polycounter,SEQINFO *allestseq[],SEQPOLY *seqpoly[])
{
   int i,j,k,n,num,same1,differ1,same2,same,differ,id,estcounter,sign;/* same1 and differ is for comparing with every one in the group */
   int haplotypecounter,*haplotyperecorder,onetotalest,membercounter,alonehaplotype;
   struct HAPLOTYPE *head1,*p1,*q1;
   int haplotypesize,startsnp,stopsnp,snpnum,keeper,startsnp1,stopsnp1,snpnum1;
   char *point;
   int *haplotypes;
   float similarity,similarityh,similarity1;

  /* creat a strain */
   haplotypesize =1;
   head1 =p1 =Getmemoryforhaplotype(haplotypesize);

   head1->num[0]=0;
   head1->copy = 0;

   haplotyperecorder=(int*)malloc(ESTnum*sizeof(int));
   CheckPointer(haplotyperecorder,"haplotyperecorder",1);
   memset(haplotyperecorder,0,ESTnum);

   for(i=0;i<ESTnum;i++)
   {
       haplotyperecorder[i]=i;
   }
   haplotyperecorder[0] =-1;

   onetotalest =0; /* count all EST with SNPs */
   /* remove the blank seq and . seq influence */
    for(i=0;i<ESTnum;i++)
   {
     if((!index(allestseq[i]->snp,'A'))&&(!index(allestseq[i]->snp,'T'))&&(!index(allestseq[i]->snp,'C'))&&(!index(allestseq[i]->snp,'G'))&&(!index(allestseq[i]->snp,'-')))
      {
           haplotyperecorder[i]=0;
           /* printf("The %d EST in blank and no sequence in here\n",i); */
      }else
          onetotalest++;
   }
   /* printf("%d EST in the contig\n",onetotalest); */
   estcounter =0;
   haplotypecounter =0;

   while(estcounter<onetotalest)
  {
      i=0;
      while(haplotyperecorder[i]==0)
       i++;

      if(haplotyperecorder[i]!=0)
      {

          haplotypesize = onetotalest-estcounter;
          q1 = Getmemoryforhaplotype(haplotypesize);
          q1->num[0]=i;
          haplotyperecorder[i]=0; /* remove the first member from haplotyperecorder */
          estcounter++;
          membercounter =1;

         /* printf("get another haplotype\n"); */
	 /* new method for haplotype */
	 keeper=0;
	   /* similar sequenenc to the haplotype */
	 while(keeper <membercounter)
	 {
	        keeper =membercounter; /* check the new number whether add */
	      for(j=0;j<ESTnum;j++)
	     {
             if(haplotyperecorder[j]!=0)
             {
                 point = rindex(allestseq[j]->snp,'.');
                 if(point)
                     startsnp = point-(allestseq[j]->snp)+1;
                 else
                     startsnp = 0;
                 /* printf("start:%d\n",startsnp); */
                 stopsnp = strlen(allestseq[j]->snp);
                 snpnum = stopsnp -startsnp;
               /* printf("%d %s startsnp:%d stopsnp:%d totalsnp:%d \n",j,allestseq[j]->seqname,startsnp,stopsnp,snpnum); */
               /* compelete to match one member */
                n=0;
		while(n<membercounter)
                {
                        num =q1->num[n];
			/* get start and stop and snpnumber */
                       point = rindex(allestseq[num]->snp,'.');
                       if(point)
                             startsnp1 = point-(allestseq[num]->snp)+1;
                       else
                            startsnp1 = 0;
                      /* printf("start:%d\n",startsnp); */
                        stopsnp1 = strlen(allestseq[num]->snp);
                        snpnum1 = stopsnp1 -startsnp1;

                        same2 =0;
			differ =0;
                        for(k=startsnp;k<stopsnp;k++)
                        {
                             if(allestseq[num]->snp[k]==allestseq[j]->snp[k])
                                   same2++;
		             else
			          if((allestseq[num]->snp[k]!='A')&&( allestseq[num]->snp[k]!='T')&&(allestseq[num]->snp[k]!='C')&&( allestseq[num]->snp[k]!='G')&&( allestseq[num]->snp[k]!='-'))
				       differ++;
                        }
			/* printf("%d EST with %d snp agaist %d member same2:%d differ:%d\n",j,snpnum,num,same2,differ);  */
                        similarity = same2*1.0/snpnum;
			similarity1 = same2*1.0/snpnum1;
			/* printf("%d with %d have %0.2f\n",j,num,similarity); */
                        if(similarity >=0.95)
                        {
                                q1->num[membercounter]=j;
                                sign=1;
                                membercounter++;
                                haplotyperecorder[j]=0;
                                estcounter++;
                                /* printf("%d  simlari to %d belong to the sequence of the haplotype\n",j,num); */
                                break;
                        }else
                              if( (membercounter==1)&&((same2+differ) == snpnum)&&((similarity1>=0.50)||(similarity>=0.50)))
                              {
			        q1->num[membercounter]=j;
                                sign=1;
                                membercounter++;
                                haplotyperecorder[j]=0;
                                estcounter++;
                                /* printf("%d 1 simlari to %d belong to the sequence of the haplotype\n",j,num); */
                                break;
			      }else
			        n++;
                }/* end while membercounter */
            }/* end j!=0 */
	 }/* end for j */
        }/* end no new member in */
	 /* printf("finish add the same member to the haplotype,begin add similar members to the haplotype\n"); */
          /* add similar to the haplotype member */
	  /* printf("member:%d ",membercounter); */
	  keeper =0;
         while(keeper <membercounter)
	 {
	    keeper =membercounter;
	   for(j=0;j<ESTnum;j++)
	  {
             if(haplotyperecorder[j]!=0)
             {
                 point = rindex(allestseq[j]->snp,'.');
                 if(point)
                     startsnp = point-(allestseq[j]->snp)+1;
                 else
                     startsnp = 0;
                 /* printf("start:%d\n",startsnp); */
                 stopsnp = strlen(allestseq[j]->snp);
                 snpnum = stopsnp -startsnp;
              /*  printf("%d %s startsnp:%d stopsnp:%d totalsnp:%d \n",j,allestseq[j]->seqname,startsnp,stopsnp,snpnum); */
		  /* find another belong to the group */
                  same =0;
                  differ =0;
                 for(k=startsnp;k<stopsnp;k++)
                 {

                     same1 =0;
                     differ1 =0;
                     for(n=0;n < membercounter;n++)
                     {
                        num =q1->num[n];
                         if(allestseq[num]->snp[k]=='A'||allestseq[num]->snp[k]=='T'||allestseq[num]->snp[k]=='C'||allestseq[num]->snp[k]=='G'||allestseq[num]->snp[k]=='-')

                          if(allestseq[num]->snp[k]==allestseq[j]->snp[k])
                              same1++;
                          else
			      differ1++;

                     }/* end n for every one */
                       /* printf("same1:%d,differ1:%d\n",same1,differ1); */

                     if(same1+differ1>0)
                     {
                          similarity = same1*1.0/(same1+differ1);
			  if(similarity >= sim1)
                                       same++;
                             else
			         /* if(differ1==1&&same1==0) same++; */
                                       differ++;
                      }
                 }/* end k for every snp */

                /* printf("%d EST against %d mem with same:%d,differ:%d simliarty:%0.2f\n",j,num,same,differ,same*1.0/(same+differ)); */
                  if((same+differ)>0)
                  {
                      similarity =same*1.0/(same+differ);
		      similarityh = (same+differ)*1.0/snpnum;
                     /* if( (similarity >= 0.80)&&(similarityh >=0.5)) 0.90 0.95 */
		      /* printf("%d with %d members have %0.2f\n",j,membercounter,similarity); */
		     if( (similarity >= sim2)&&(similarityh >=0.0))
                      {
		                /* printf("0.80 =%0.2f\n",same*1.0/(same+differ)); */
                                q1->num[membercounter]=j;
                                membercounter++;
                                haplotyperecorder[j]=0;
                                estcounter++;/* the number for go to one cluster */
                               /* printf("2similar to in the haplotype group\n"); */
                      }
		  }
           }/* end j!=0 */
       }/* end for j */
      }/* end no new member in */

	    /* printf("no member added in the haplotypeso end the haplotype\n"); */
            q1->copy = membercounter;
            p1->next =q1;
            p1 =q1;
            haplotypecounter++;
            /* printf("\n %d haplotypecounter include %d EST such as:",haplotypecounter,membercounter); */
            /* for(k=0;k<membercounter;k++)
                printf("%d ",q1->num[k]);
            printf("\n"); */

      }/* end if haplotyperecorder[i] !=0 */

  }/* end while for totalest */
/* printf("there are total %d EST and avail EST %d in %d haplotypes:ploycounter:%d\n",ESTnum,onetotalest,haplotypecounter,polycounter); */

   if(haplotyperecorder)
   {
         free(haplotyperecorder);
         /* printf("free haplotyperecorder\n"); */
    }
    haplotyperecorder =NULL;
   /* write haplotype information to file6 */
   fprintf(out6," haplotypes:%d ",haplotypecounter);
   /* GetorderHaplotype(out6,head1,haplotypecounter); */
  /* get order for big to small */
      for( i =1;i <haplotypecounter;i++)
      {
	p1 = head1;
	q1 = (p1->next)->next;
	while( q1 != NULL)
	{
		if( ((p1->next)->copy) <(q1->copy) )
		{
			(p1->next)->next = q1->next;
			q1->next = p1->next;
			p1->next = q1;
		}
		p1 = p1->next;
		q1 = (p1->next)->next;
	}
     }

/* remember the results */
  haplotypes =(int *)malloc((haplotypecounter+2)*sizeof(int));
  CheckPointer(haplotypes,"haplotypes",1);
  memset(haplotypes,0,haplotypecounter+2);
 /* write to SEQPOLY */
   p1=head1->next;
   estcounter =0;
   alonehaplotype =0;
   j=2;
   while(p1 !=NULL)
   {
      if(p1->copy ==1)
            alonehaplotype++;
      haplotypes[j] = p1->copy;
      /* printf("%d haplotypemember:%d\n",j-1,haplotypes[j]); */
      j++;
      /* printf("copy %d \n",p1->copy); */
      for(i=0;i<p1->copy;i++)
      {

         id = p1->num[i];

         /* printf("id:%d %s  %s %s \n",id,allestseq[id]->seqname,allestseq[id]->seqspecies,allestseq[id]->unigeneid); */
         /* memset(seqpoly[estcounter]->seqname,0,SEQNAMELEN); */
         strcpy(seqpoly[estcounter]->seqname,allestseq[id]->seqname);
         /* printf("seqname:%s\n",seqpoly[estcounter]->seqname); */

         /* memset(seqpoly[estcounter]->seqspecies,0,SEQSPECIESLEN); */
         strcpy(seqpoly[estcounter]->seqspecies,allestseq[id]->seqspecies);
         /* printf("seqspecies:%s\n",seqpoly[estcounter]->seqspecies); */
         strcpy(seqpoly[estcounter]->tissue,allestseq[id]->tissue);
         /* memset(seqpoly[estcounter]->unigeneid,0,UNIGENELEN); */
         strcpy(seqpoly[estcounter]->unigeneid,allestseq[id]->unigeneid);
         /* printf("unigene:%s\n",seqpoly[estcounter]->unigeneid); */

         /* memset(seqpoly[estcounter]->snp,0,polycounter); */
         strncpy(seqpoly[estcounter]->snp,allestseq[id]->snp,polycounter);

         seqpoly[estcounter]->seqstart = allestseq[id]->seqstart;
	 seqpoly[estcounter]->seqstop = allestseq[id]->seqstop;
         estcounter++;
         /* printf("seqpolyname:%s  species:%s\n",seqpoly[estcounter-1]->seqname,seqpoly[estcounter-1]->seqspecies); */
       }
     p1 = p1->next;
   }/* end while */

  fprintf(out6,"alonehaplotypes:%d\n",alonehaplotype);
  DisplayHaplotype(out6,head1);
  haplotypes[0]=haplotypecounter;
  haplotypes[1]=alonehaplotype;

/* free memory */
  if(head1 !=NULL)
  {
	p1 = head1->next;
	while(p1 !=NULL)
	{
		q1 = p1->next;
                  /* printf("free one haplotype1\n"); */
                freehaplotype(p1);
		p1 =q1;
             /* printf("free one haplotype\n"); */
	}
      freehaplotype(head1);
      /* printf("free memory for haplotype\n"); */
  }
  /* head1 =NULL; */
  point = NULL;
/*
 printf("haplotypes:");
 for(i =0;i<haplotypecounter+2;i++)
  printf("%d   ",haplotypes[i]);
printf("\n");
*/
return haplotypes;
}
/* this for most EST in unknow unigeneid "unknown" or "unknown&1**" or most unknown EST in "unknown&&%d**"  */
/* paralogs for  the number of EST reomved and next is the number of haplotypes */
double Removeparalogs(FILE *out,int availEST,int polycounter,int realpolycounter,int *onehaplotype,SEQPOLY *seqpoly[])
{
      int i,j,k,m,num,base,unavailest,size;

      int Acounter1,Tcounter1,Gcounter1,Ccounter1,Gapcounter1;
      int Acounter2,Tcounter2,Gcounter2,Ccounter2,Gapcounter2;
      int *snpnumrecorder,type,snpnum,*paralogs,totalsnp;
      float *nrmsnp;/* this for normalization */
      double diff,sum,averg;/* differ between snpnumbeer of differ groups */

      if(realpolycounter == 0)
           diff = 3.0;
      else
         if(realpolycounter ==1)
	     diff =0.0;
	 else
	     if((onehaplotype[0]==onehaplotype[1])&&(onehaplotype[0]<5))
	         diff =0.0;
	     else
            {
         /* if((onehaplotype[0]>4)&&(onehaplotype[1]>0)&&(onehaplotype[0]-onehaplotype[1] >=2)) */
         if((onehaplotype[1]>0)&&(onehaplotype[0]-onehaplotype[1] >=2))
              size = onehaplotype[0]-onehaplotype[1];
	 else
	       size = onehaplotype[0];

      snpnumrecorder = (int *)malloc(size*sizeof(int));
      memset(snpnumrecorder,0,size);

      paralogs = (int *)malloc((size/2)+1*sizeof(int));
      memset(paralogs,0,(size/2)+1);
      nrmsnp = (float *)malloc(size*sizeof(float));
      memset(nrmsnp,0,size);

     /* printf("haplotypenum:%d, polycounter:%d realpolycounter:%d availEST:%d\n",size,polycounter,realpolycounter,availEST); */
      for(i=0;i<size;i++)
      {
            snpnum =0;
           /* for every polymorphisms */
            for(j=0;j<polycounter;j++)
            {
                 /* for the first part */
                 num = 0;
                 for(k=0;k<i;k++)
                    num = num+onehaplotype[k+2];

                 Acounter1=0;Tcounter1=0;Gcounter1=0;Ccounter1=0;Gapcounter1=0;

                 for(m =0;m<num;m++)
                      switch(seqpoly[m]->snp[j])
                     {
                            case 'A':
                                      Acounter1++;
                                      break;
                            case 'T':
                                      Tcounter1++;
                                      break;
                            case 'C':
                                      Ccounter1++;
                                      break;
                            case 'G':
                                      Gcounter1++;
                                      break;
                            case '-':
                                      Gapcounter1++;
                                      break;
                     } 
             /* for second part */
             base =0;
             for(k =0;k<i+1;k++)
                 base=base+onehaplotype[k+2];

             Acounter2=0;Tcounter2=0;Gcounter2=0;Ccounter2=0;Gapcounter2=0;

             for(m =base;m<availEST;m++)
                    switch(seqpoly[m]->snp[j])
                     {
                            case 'A':
                                      Acounter2++;
                                      break;
                            case 'T':
                                      Tcounter2++;
                                      break;
                            case 'C':
                                      Ccounter2++;
                                      break;
                            case 'G':
                                      Gcounter2++;
                                      break;
                            case '-':
                                      Gapcounter2++;
                                      break;
                     }
             /* printf("A:%d C:%d T:%d G:%d Gap:%d\n",Acounter1+Acounter2,Ccounter1+Ccounter2,Tcounter1+Tcounter2,Gcounter1+Gcounter2,Gapcounter1+Gapcounter2); */
             type =0;
             if((Acounter1+Acounter2) >allelenum)
                 type++;
             if((Tcounter1+Tcounter2) >allelenum)
                 type++;
             if((Ccounter1+Ccounter2) >allelenum)
                 type++;
             if((Gcounter1+Gcounter2) >allelenum)
                 type++;
             if((Gapcounter1+Gapcounter2) >allelenum)
                 type++;
             if(type>1)
                snpnum++;
         }/* end for poly */
         snpnumrecorder[i]= realpolycounter-snpnum;
	 /* printf("haplotype:%d withsnp:%d = %d -%d\n",i+1,snpnumrecorder[i],realpolycounter,snpnum); */
      }/* end for everyhaplotype end size */

    /* normalization all snpnum according average */
      totalsnp = 0;
      for(i=0;i<size;i++)
         totalsnp = totalsnp+snpnumrecorder[i];

     averg = totalsnp*1.0/size;
     for(i=0;i<size;i++)
     {
        fprintf(out,"%d ",snpnumrecorder[i]);
        nrmsnp[i] = snpnumrecorder[i]*1.00/averg;
     }
     fprintf(out,"sum:%d realpolycounter:%d numsize:%d averg:%f\n",totalsnp,realpolycounter,size,averg);
       /* calculate the difference betwee the snpnum */
    sum = 0.00;
    for(i=0;i<size;i++)
    {
       fprintf(out,"%f ",nrmsnp[i]);
       sum = sum+(nrmsnp[i]-1.0)*(nrmsnp[i]-1.0); /* nrm_averge =1.0 */
    }
    diff = sqrt(sum/size);
    fprintf(out,"nrmsum:%f ",sum);
    /* printf("D value:%f\n",diff); */
      /* find paralogs according snpnumrecorder */
    /* j=1;
     unavailest =0;
     for(i=0;i<size;i++)
        if(snpnumrecorder[i]*1.0/realpolycounter>=0.50)
         {
              paralogs[j]=i;
              onehaplotype[i+2]=0;
              j++;
              write paralogs to seqpoly
             base =0;
             for(k=0;k<i;k++)
                 base=base+onehaplotype[k+2];
             for(m=base;m<base+onehaplotype[i+2];m++)
                    strcpy(seqpoly[m]->snp,"paralogs");
             unavailest =unavailest+onehaplotype[i+2];
         }
  edit onehaplotype
  i=2;
  while(i<size+2)
  {
        if(onehaplotype[i] ==0)
        {    
               for(j=i;j<size+2;)
                   onehaplotype[j]=onehaplotype[j+1];
               size--;
         }
   }
   onehaplotype[0]= size +onehaplotype[1];

    paralogs[0] = unavailest;
   return paralogs;
   */
   /* release the memory */
   if(snpnumrecorder)
       free(snpnumrecorder);
   snpnumrecorder = NULL;

   if(nrmsnp)
       free(nrmsnp);
   nrmsnp = NULL;

   if(paralogs)
       free(paralogs);
   paralogs = NULL;
  }
  fprintf(out," D-value:%f\n",diff);

  return diff;
}
/* remove potential paralogs from the cluster for "differunigene" */
int *Removeparalogs2(int availEST,int polycounter,int realpolycounter,int *onehaplotype,SEQPOLY *seqpoly[])
{
  
}
/* unknown&%ddiffer */
int Getwetherforpara(int *onehaplotype,SEQPOLY *seqpoly[])
{
     int i,j,sign,num,base,len;
     int unknown,known,sameunigene;

     num = onehaplotype[0]+2;
     /* if((onehaplotype[0]>4)&&(onehaplotype[1]>0)&&(onehaplotype[0]-onehaplotype[1]>=2)) */
     if((onehaplotype[1]>0)&&(onehaplotype[0]-onehaplotype[1] >=2))
          num = onehaplotype[0]-onehaplotype[1]+2;

     sameunigene =0;
     base =0;
     for(i=2;i<num;i++)
     { 
           unknown =0; known=0;
           for(j=base;j< base+onehaplotype[i];j++)
           {
               len = strlen(seqpoly[j]->unigeneid);
	       seqpoly[j]->unigeneid[len] = '\0';

	       /* printf("seqploy-unigeneid:%s\n",seqpoly[j]->unigeneid); */

               if( strcmp(seqpoly[j]->unigeneid,"unknown")==0 )
                   unknown++;
               else
                    known++;
           }
           /* if(known*1.0/unknown >0.5) */
          if(known>0)
             sameunigene++;
           base = base+onehaplotype[i];
     }
     if(sameunigene ==(num-2))
          sign=0;
     else
          sign=1;

    return sign;
}
/* return realsnpnum by remove the alonepholotype */
int Getrealsnpnum(int availest,int polycounter,SEQPOLY *seqpoly[])
{
     int i,j,type,realsnpnum;
     int Acounter,Tcounter,Gcounter,Ccounter,Gapcounter;

      realsnpnum =0;
      for(i=0;i< polycounter;i++)
     {
         Acounter =0;
         Tcounter = 0;
         Ccounter = 0;
         Gcounter = 0;
         Gapcounter = 0;

         for(j=0;j< availest;j++)
           switch(seqpoly[j]->snp[i])
           {
             case 'A':
                       Acounter++;
                       break;
             case 'T':
                       Tcounter++;
                       break;
             case 'C':
                       Ccounter++;
                       break;
             case 'G':
                       Gcounter++;
                       break;
             case '-':
                       Gapcounter++;
                       break;
          }
      
      /* get type of varities */
        type =0;
        if(Acounter >allelenum)
                 type++;
        if(Tcounter >allelenum)
                 type++;
        if(Ccounter >allelenum)
                 type++;
        if(Gcounter >allelenum)
                 type++;
        if(Gapcounter >allelenum)
                 type++;
         if(type >1)
                realsnpnum++;
     }
  /* printf("availEST:%d realsnp:%d in function Getrealsnpnum\n",availest,realsnpnum); */
     return realsnpnum;
}
/* get real snp information availESTnum have remove alonehaplotype; availest have removed alonehaplotype */
 /* allestsnp ->type have been chaged to [[0,1,2,3,4,5] 0 express no sequences,1 one allelic 2 biallelic and ... */
void Getrealsnpinfo(int availest,int polycounter,int realpolycounter,SEQPOLY *seqpoly[],SNPINFO *allestsnp,SNPBINARY *snpbinary[])
{
     int i,j,type,realsnpcounter;
     int Acounter,Tcounter,Gcounter,Ccounter,Gapcounter; 
     
     for(i=0;i<availest;i++)
     {
          /* memset(snpbinary[i]->seqname,0,SEQNAMELEN); */
          strcpy(snpbinary[i]->seqname,seqpoly[i]->seqname);
         /* printf("seqname:%s\n",snpbinary[i]->seqname); */

         /* memset(snpbinary[i]->seqspecies,0,SEQSPECIESLEN); */
         strcpy(snpbinary[i]->seqspecies,seqpoly[i]->seqspecies);
         /* printf("seqspecies:%s\n",snpbinary[i]->seqspecies); */

        /* memset(snpbinary[i]->unigeneid,0,UNIGENELEN); */
         strcpy(snpbinary[i]->unigeneid,seqpoly[i]->unigeneid);
         /* printf("unigene:%s\n",snpbinary[i]->unigeneid); */
	snpbinary[i]->seqstart = seqpoly[i]->seqstart;
	snpbinary[i]->seqstop = seqpoly[i]->seqstop;
     }
     /* get realsnp and write snpbinary->snp and change allestsnp */
     realsnpcounter=0;

     for(i=0;i<polycounter;i++)
     {
         Acounter =0;
         Tcounter = 0;
         Ccounter = 0;
         Gcounter = 0;
         Gapcounter = 0;

         for(j=0;j<availest;j++)
           switch(seqpoly[j]->snp[i])
           {
             case 'A':
                       Acounter++;
                       break;
             case 'T':
                       Tcounter++;
                       break;
             case 'C':
                       Ccounter++;
                       break;
             case 'G':
                       Gcounter++;
                       break;
             case '-':
                       Gapcounter++;
                       break;
           }
      
      /* get type of varities */
        type =0;
        if(Acounter >allelenum)
                 type++;
        if(Tcounter >allelenum)
                 type++;
        if(Ccounter >allelenum)
                 type++;
        if(Gcounter >allelenum)
                 type++;
        if(Gapcounter >allelenum)
                 type++;
        allestsnp->snptype[i]=type; /* type should[0,1,2,3,4,5] according this to get trilocation or other */
       /* write real snp to snpbinary */
         if(type >1)
         {
              for(j=0;j<availest;j++)
                  snpbinary[j]->snp[realsnpcounter]= seqpoly[j]->snp[i];
              realsnpcounter++;
         }    
   }
   /* if(realsnpcounter != realpolycounter)
       printf(" realpolycounter is wrong\n"); */
}

/* this function for removing alonehaplotype and remove paralogs sequences ;availESTnum not including alonehaplotype */
int Getrealsnpinfo2(int availest,int polycounter,int realpolycounter,int *availestrecorder,SEQPOLY *seqpoly[],SNPINFO *allestsnp,SNPBINARY *snpbinary[])
{
     int i,j,type,realsnpcounter,realavailest;
     int Acounter,Tcounter,Gcounter,Ccounter,Gapcounter;
     SEQPOLY *middle[100];
     
     for(i=0;i<availest-availestrecorder[0];i++)
     {
            middle[i] =(SEQPOLY *)malloc(sizeof(SEQPOLY));
            Getmemoryforseqpoly(middle[i],polycounter);
            CheckPointer(middle[i],"can't get memory seqpoly middle",i);
     }

     realavailest=0;
     for(i=0;i<availest;i++)
         if(!strstr(seqpoly[i]->snp,"paralogs"))
         { 
              /* memset(snpbinary[realavailest]->seqname,0,SEQNAMELEN); */
              strcpy(snpbinary[realavailest]->seqname,seqpoly[i]->seqname);
             /* printf("seqname:%s\n",snpbinary[realavailest]->seqname); */

              /* memset(middle[realavailest]->seqname,0,SEQNAMELEN); */
              strcpy(middle[realavailest]->seqname,seqpoly[i]->seqname);

              /* memset(snpbinary[realavailest]->seqspecies,0,SEQSPECIESLEN); */
              strcpy(snpbinary[realavailest]->seqspecies,seqpoly[i]->seqspecies);
              /* printf("seqspecies:%s\n",snpbinary[realavailest]->seqspecies); */

              /* memset(middle[realavailest]->seqspecies,0,SEQSPECIESLEN); */
              strcpy(middle[realavailest]->seqspecies,seqpoly[i]->seqspecies);

              /* memset(snpbinary[realavailest]->unigeneid,0,UNIGENELEN); */
              strcpy(snpbinary[realavailest]->unigeneid,seqpoly[i]->unigeneid);
             /* printf("unigene:%s\n",snpbinary[realavailest]->unigeneid); */

              /* memset(middle[realavailest]->unigeneid,0,UNIGENELEN); */
              strcpy(middle[realavailest]->unigeneid,seqpoly[i]->unigeneid);

              /* memset(middle[realavailest]->snp,0,polycounter); */
              strncpy(middle[realavailest]->snp,seqpoly[i]->snp,polycounter);

              middle[realavailest]->seqstart = seqpoly[i]->seqstart;
              middle[realavailest]->seqstop = seqpoly[i]->seqstop;
	      snpbinary[realavailest]->seqstart = middle[realavailest]->seqstart;
	      snpbinary[realavailest]->seqstop = middle[realavailest]->seqstop;
              realavailest++;

         }
     /* printf("using Getrealsnpinfo2:remove paralogs and write to middle from seqpoly,realavailest:%d\n",realavailest); */
     /* get realsnp and write snpbinary->snp and change allestsnp */
     realsnpcounter=0;
     for(i=0;i<polycounter;i++)
     {
         Acounter =0;
         Tcounter = 0;
         Ccounter = 0;
         Gcounter = 0;
         Gapcounter = 0;

         for(j=0;j<realavailest;j++)
           switch( middle[j]->snp[i] )
           {
             case 'A':
                       Acounter++;
                       break;
             case 'T':
                       Tcounter++;
                       break;
             case 'C':
                       Ccounter++;
                       break;
             case 'G':
                       Gcounter++;
                       break;
             case '-':
                       Gapcounter++;
                       break;
             default:
	               break;
         }
      
      /* get type of varities */
        type =0;
        if(Acounter >allelenum)
                 type++;
        if(Tcounter >allelenum)
                 type++;
        if(Ccounter >allelenum)
                 type++;
        if(Gcounter >allelenum)
                 type++;
        if(Gapcounter >allelenum)
                 type++;
        allestsnp->snptype[i]=type; /* type should[0,1,2,3,4,5] according this to get trilocation or other revise the snptype for allestsnp */
       /* write real snp to snpbinary */
       if(type >1)
       {
              for(j=0;j<realavailest;j++)
                  snpbinary[j]->snp[realsnpcounter] = middle[j]->snp[i];
              realsnpcounter++;
       }
   }
    /* printf("remove the memory for middle seqpoly \n"); */
     for(i=0;i< (availest-availestrecorder[0]);i++)
        Clearseqpoly(middle[i]);

    return realsnpcounter;
}
/* get snp info for seqpoly without remove alonehaplotype and paralogs */
void Getsnpinfo(int availest,int polycounter,SEQPOLY *seqpoly[],SNPBINARY *snpbinary[])
{
      int i,j;

      /* printf("write in snpinfor from seqpolyto snpbinary about:%d EST,polycounter:%d\n",availest,polycounter); */
      for(i=0;i<availest;i++)
     {
          /* memset(snpbinary[i]->seqname,0,SEQNAMELEN); */
          strcpy(snpbinary[i]->seqname,seqpoly[i]->seqname);
         /* printf("seqname:%s\n",snpbinary[i]->seqname); */

         /* memset(snpbinary[i]->seqspecies,0,SEQSPECIESLEN); */
         strcpy(snpbinary[i]->seqspecies,seqpoly[i]->seqspecies);
         /* printf("seqspecies:%s\n",snpbinary[i]->seqspecies); */

         /* memset(snpbinary[i]->unigeneid,0,UNIGENELEN); */
         strcpy(snpbinary[i]->unigeneid,seqpoly[i]->unigeneid);
         /* printf("unigene:%s\n",snpbinary[i]->unigeneid); */

         /* memset(snpbinary[i]->snp,0,polycounter); */
         strncpy(snpbinary[i]->snp,seqpoly[i]->snp,polycounter);

         snpbinary[i]->seqstart = seqpoly[i]->seqstart;
	 snpbinary[i]->seqstop = seqpoly[i]->seqstop;

     }

     /* printf("use Getsnpinfo without alonehaplotype and paralogs only write snpinfo from seqpoly to snpbinary\n"); */
}
/* snp for seqpoly without removing alonehaplotype and need to remove paralogs */
int Getsnpinfo2(int availest,int polycounter,int *availestrecorder,SNPINFO *allestsnp,SEQPOLY *seqpoly[],SNPBINARY *snpbinary[])
{
      int i,j,type,realsnpcounter,realavailest;
      int Acounter,Tcounter,Gcounter,Ccounter,Gapcounter; 
      SEQPOLY *middle[100];
     
     for(i=0;i<availest-availestrecorder[0];i++)
     {
            middle[i] =(SEQPOLY *)malloc(sizeof(SEQPOLY));
            Getmemoryforseqpoly(middle[i],polycounter);
            CheckPointer(middle[i],"can't get memory seqpoly middle",i);
     }

     realavailest=0;
     for(i=0;i<availest;i++)
         if(!strstr(seqpoly[i]->snp,"paralogs"))
         {
              /* memset(snpbinary[realavailest]->seqname,0,SEQNAMELEN); */
              strcpy(snpbinary[realavailest]->seqname,seqpoly[i]->seqname);
             /* printf("seqname:%s\n",snpbinary[realavailest]->seqname); */

              /* memset(middle[realavailest]->seqname,0,SEQNAMELEN); */
              strcpy(middle[realavailest]->seqname,seqpoly[i]->seqname);

              /* memset(snpbinary[realavailest]->seqspecies,0,SEQSPECIESLEN); */
              strcpy(snpbinary[realavailest]->seqspecies,seqpoly[i]->seqspecies);
              /* printf("seqspecies:%s\n",snpbinary[realavailest]->seqspecies); */

              /* memset(middle[realavailest]->seqspecies,0,SEQSPECIESLEN); */
              strcpy(middle[realavailest]->seqspecies,seqpoly[i]->seqspecies);

              /* memset(snpbinary[realavailest]->unigeneid,0,UNIGENELEN); */
              strcpy(snpbinary[realavailest]->unigeneid,seqpoly[i]->unigeneid);
             /* printf("unigene:%s\n",snpbinary[realavailest]->unigeneid); */

              /* memset(middle[realavailest]->unigeneid,0,UNIGENELEN); */
              strcpy(middle[realavailest]->unigeneid,seqpoly[i]->unigeneid);

              /* memset(middle[realavailest]->snp,0,polycounter); */
              strncpy(middle[realavailest]->snp,seqpoly[i]->snp,polycounter);

              middle[realavailest]->seqstart = seqpoly[i]->seqstart;
              middle[realavailest]->seqstop = seqpoly[i]->seqstop;
	      snpbinary[realavailest]->seqstart = middle[realavailest]->seqstart;
	      snpbinary[realavailest]->seqstop = middle[realavailest]->seqstop;
              realavailest++;

         }

     /* get realsnp and write snpbinary->snp and change allestsnp */
     realsnpcounter=0;
     for(i=0;i<polycounter;i++)
     {
         Acounter =0;
         Tcounter = 0;
         Ccounter = 0;
         Gcounter = 0;
         Gapcounter = 0;

         for(j=0;j<realavailest;j++)
        {
	   switch(middle[j]->snp[i])
           {
             case 'A':
                       Acounter++;
                       break;
             case 'T':
                       Tcounter++;
                       break;
             case 'C':
                       Ccounter++;
                       break;
             case 'G':
                       Gcounter++;
                       break;
             case '-':
                       Gapcounter++;
                       break;
             default:
	               break;
         }
       }
      /* get type of varities */
        type =0;
        if(Acounter >allelenum)
                 type++;
        if(Tcounter >allelenum)
                 type++;
        if(Ccounter >allelenum)
                 type++;
        if(Gcounter >allelenum)
                 type++;
        if(Gapcounter >allelenum)
                 type++;
        allestsnp->snptype[i]=type; /* type should[0,1,2,3,4,5] according this to get trilocation or other revise allesnp type */
       /* write real snp to snpbinary */
       if(type >1)
       {
              for(j=0;j<realavailest;j++)
                  snpbinary[j]->snp[realsnpcounter]= middle[j]->snp[i];
              realsnpcounter++;
       }    
   }
    /* printf("remove the memory for middle seqpoly \n"); */
     for(i=0;i<availest-availestrecorder[0];i++)
        Clearseqpoly(middle[i]);
    /* printf("using Getsnpinfo2 removing paralogs and realpolycounter<=polycounter\n"); */

    return realsnpcounter; 
}
/* get two matrix for snp matirx1 for firstbase and matrix2 for secondbase */
void Getmatrix(int realavailest,int realpolycounter,SNPBINARY *snpbinary[])
{
       int i,j;
       char basepair;

       for(i =0;i<realpolycounter;i++)
       {
         /* get the first base */
         j=0;
         while(j < realavailest)
         {
             if((snpbinary[j]->snp[i]=='A')||(snpbinary[j]->snp[i]=='C')||(snpbinary[j]->snp[i]=='G')||(snpbinary[j]->snp[i]=='T')||(snpbinary[j]->snp[i]=='-'))
             {
                  basepair = snpbinary[j]->snp[i];
                  break;
             }else
                  j++;
         }

        /*get seqpoly1 */
         for(j=0;j<realavailest;j++)
         {
              if(snpbinary[j]->snp[i]==basepair)
                  snpbinary[j]->snpbinary1[i] =1;
              else
              {
                      if((snpbinary[j]->snp[i]=='A')||(snpbinary[j]->snp[i]=='C')||(snpbinary[j]->snp[i]=='G')||(snpbinary[j]->snp[i]=='T')||(snpbinary[j]->snp[i]=='-'))
                             snpbinary[j]->snpbinary1[i] = 2;
			     else
                                  snpbinary[j]->snpbinary1[i] = 0;
              }
    
         }

      }/* end for(i<=realpolycounter; */
   /* show snpbinary */
    /*   for(j=0;j<realavailest;j++)
       {
	  for(i =0;i<realpolycounter;i++)
         {
	    printf("%c%d ",snpbinary[j]->snp[i],snpbinary[j]->snpbinary1[i]);
	 }
	 printf("\n");
       } */


}/* end function Getmatrix */

void DisplaySNPpattern(FILE *out9,struct SNPPATTERN *head)
{
	struct SNPPATTERN *help;
        int i,j;

        help =head->next;
        i=1;
        while(help !=NULL)
	{
	         fprintf(out9,"%d snppattern including %d SNP:",i,help->totalmem);
                 for(j=0;j<help->totalmem;j++)
                     fprintf(out9,"%d ",help->snpnum[j]);
                 fputc('\n',out9);
	         help = help->next;
                 i++;
	}
       /*
       fprintf(out9,"wrongsnp pattern including %d ESTs:",head->totalmem);
       for(j=0;j<head->totalmem;j++)
                     fprintf(out9,"%d ",head->snpnum[j]);
       fputc('\n',out9);
      */
      /* printf("Finished writing snppattern information to file\n"); */
      if(help !=NULL)
      {
         freesnppattern(help);

      }
}
/* get snppattern according onehaplotypecounter and alonehaplotype */
int Getsnppattern(int haplotypecounter)
{
    int i,j,k;
    int one,two,totalcounter,snppattern;

    totalcounter =0;
    for(i=1;i<haplotypecounter;i++)
    {
         one =1;
         for(j =haplotypecounter;j>haplotypecounter-i; j--)
             one = one*j;
        
        two =1;
        for(k =1;k< i+1; k++)
            two = two*k;
        totalcounter = totalcounter+ one/two;
    }
     snppattern = totalcounter/2;
     /* printf("haplotypewithoutalone:%d snppattern:%d\n",haplotypecounter,snppattern); */

   return snppattern;
}
/* Get real snppattern and return the num for availsnppattern and alone snppattern */

int *Getrealsnppattern(FILE *out9,int availest,int realpolycounter,SNPBINARY *snpmatrix[],int snppattern,SNPINFO1 *newallsnp)
{
     struct SNPPATTERN *head2,*p2,*q2;
     int i,j,k,n,m,num,base,snppatternsize;
     int *patternrecorder,*snprecorder;
     int snpcounter,totalsnppatterncounter,alonesnppattern,membercounter,truepolycounter;
     int same,snpnum,snpnum2,a1,a2;

     /* creat a strain */
      patternrecorder =(int *)malloc(2*sizeof(int));
      memset(patternrecorder,0,2);
      if(realpolycounter ==0)
      {

	    totalsnppatterncounter =0;
	    alonesnppattern =0;
	    fputc('\n',out9);
	   /* return patternrecorder; */
     }else
     {
       snprecorder=(int*)malloc(realpolycounter*sizeof(int));
       CheckPointer(snprecorder,"snprecorder",0);
       memset(snprecorder,0,realpolycounter);

       truepolycounter = realpolycounter;

       for(i=0;i<realpolycounter;i++)
       {
           if(newallsnp->snptype[i]!=2)
           {
	        snprecorder[i] = 0;
		truepolycounter--; /* only for true bi-SNP */
           }else
	      snprecorder[i] =i;	 /* remove sequence errors or tri and tetra or other type SNp */
       }

       if(newallsnp->snptype[0]!=2)
            snprecorder[0] = 0;
       else
            snprecorder[0] = -1;

       /* printf("realpolycounter:%d truepolycounter:%d\n",realpolycounter,truepolycounter); */
       if(truepolycounter ==0)
       {

	    totalsnppatterncounter =0;
	    alonesnppattern =0;
	    fputc('\n',out9);
	   /* return patternrecorder; */
      }else
      {

      snppatternsize = 2;
      head2 =p2 =Getmemoryforsnppattern(snppatternsize);
      head2->snpnum[0]=0;
      head2->totalmem = 0;

      snpcounter =0;
      totalsnppatterncounter =0;
      alonesnppattern =0;

      while(snpcounter <truepolycounter)
      {
           i=0;
           while(snprecorder[i]==0)
               i++;

           if(snprecorder[i]!=0)
           {

                     snppatternsize = realpolycounter-snpcounter;
                     q2 = Getmemoryforsnppattern(snppatternsize);
                     q2->snpnum[0]=i;
                     snprecorder[i]= 0;
                     snpcounter++;
                     membercounter =1;

                     j =i+1;
                   while(j<realpolycounter)
                   {
                      if(snprecorder[j]!=0)
                       {
                          same =0;
                          snpnum2 =0;
                          snpnum =0;
                          num =q2->snpnum[membercounter-1];

                          for(k=0;k<availest;k++)
                          {
                                if(snpmatrix[k]->snpbinary1[j] !=0)
                                {
                                     snpnum++;
                                    if(snpmatrix[k]->snpbinary1[num]==snpmatrix[k]->snpbinary1[j])
                                                 same++;
                                }
                                if(snpmatrix[k]->snpbinary1[num]!=0)
                                     snpnum2++;
                          }
                           /* printf("snpnum2:%d snpnum:%d\n",snpnum2,snpnum); */
                         if((same*1.0/snpnum2>=sim1)&&(same*1.0/snpnum>=sim1))
                         {
                                q2->snpnum[membercounter]=j;
                                membercounter++;
                                snprecorder[j]=0;
                                snpcounter++;

                         }
                         j++;
                      }else
                          j++;

                  }
              /* finish the circle */
                 q2->totalmem =membercounter;
                  p2->next =q2;
                  p2 =q2;
                  totalsnppatterncounter++;
                  if(membercounter ==1)
                      alonesnppattern++;
            }/* if !=0 */
     }/* end snpcounter <polycounter */

    /* arrrage the snppattern from big to small */
      for(i =1;i < totalsnppatterncounter;i++)
      {
	p2 = head2;
	q2 = (p2->next)->next;
	while( q2 != NULL)
	{
		if( ((p2->next)->totalmem) <(q2->totalmem) )
		{
			(p2->next)->next = q2->next;
			q2->next = p2->next;
			p2->next = q2;
		}
		p2 = p2->next;
		q2 = (p2->next)->next;
	}
     }

    /* write to file9 */
  /* printf("snpattern:%d realsnppattern:%d alonesnppattern:%d\n",snppattern,totalsnppatterncounter,alonesnppattern); */
  fprintf(out9,"snpattern:%d realsnppattern:%d alonesnppattern:%d\n",snppattern,totalsnppatterncounter,alonesnppattern);
  DisplaySNPpattern(out9,head2);

  /* free memory */
  if(head2 !=NULL)
  {
	p2 = head2->next;
	while(p2)
	{
		q2 = p2->next;
                freesnppattern(p2);
		p2 =q2;

	}
      freesnppattern(head2);
 }

}/* end else
   printf("freed memory for snprecorder\n");
   printf("realpolycounter:%d truepolycounter:%d\n",realpolycounter,truepolycounter);
   for(i=0;i<realpolycounter-1;i++)
         printf("%d ",snprecorder[i]); */

   if(snprecorder)
       free(snprecorder);
   snprecorder =NULL;
     /* printf("freed memory for snprecorder1\n"); */
 }/* realpolycount is ok */
  patternrecorder[0] = totalsnppatterncounter;
  patternrecorder[1] = alonesnppattern;

  return patternrecorder;

}
/* remove snp error and edit allestsnp for firstbase and secondbase return errornsnp */
int *Geterrorsnp(int availest,int realpolycounter,int *onehaplotype,SNPINFO1 *newallestsnp,SNPBINARY *snpbinary[])
{

      int i,j,k,type,snperror,realsnp,*snpnum;
      int Acounter,Tcounter,Gcounter,Ccounter,Gapcounter;
      char firstbasepair;
      int first,second,base,num,haplotypesize;
      float firstone,secondone,firstp,secondp;
      float firsta,seconda;
      int ahead,atail,hfirst,lfirst,hsecond,lsecond;
      /* check snpbinary ->snp */
   /* printf("aveailest:%d,realpolycounter:%d\n",availest,realpolycounter); */
 /*for(j=0;j<availest;j++)
 {
      for(i=0;i<realpolycounter;i++)
          printf("%d %c ",j,snpbinary[j]->snp[i]);
      printf("\n");
  } */


 for(i=0;i<realpolycounter;i++) /* this should realpolycounter */
{
         Acounter =0;
         Tcounter = 0;
         Ccounter = 0;
         Gcounter = 0;
         Gapcounter = 0;

         for(j=0;j<availest;j++)
           switch(snpbinary[j]->snp[i])
           {
             case 'A':
                       Acounter++;
                       break;
             case 'T':
                       Tcounter++;
                       break;
             case 'C':
                       Ccounter++;
                       break;
             case 'G':
                       Gcounter++;
                       break;
             case '-':
                       Gapcounter++;
                       break;
         }
      
      /* get type of varities */
        type =0;
        if(Acounter >allelenum)
                 type++;
        if(Tcounter >allelenum)
                 type++;
        if(Ccounter >allelenum)
                 type++;
        if(Gcounter >allelenum)
                 type++;
        if(Gapcounter >allelenum)
                 type++;
        if(type>1)
	{

              if(type ==3)
              {
                  newallestsnp->trilocation[onetriallel] = newallestsnp->loci[i];
                  onetriallel++;
              }
             if(type ==4)
             {
                 newallestsnp->tetralocation[onetetraallel] = newallestsnp->loci[i];
                 onetetraallel++;
             }
             if(type ==5)
            {
                newallestsnp->pentalocation[onepentaallel] = newallestsnp->loci[i];
                onepentaallel++;
            }
      }else
	     printf("wrong in snpbinary for snp in %d\n",i);
/* get the first base */
  k=0;
  while(k<availest)
  {
     if((snpbinary[k]->snp[i]=='A')||(snpbinary[k]->snp[i]=='C')||(snpbinary[k]->snp[i]=='G')||(snpbinary[k]->snp[i]=='T')||(snpbinary[k]->snp[i]=='-'))
     {
              firstbasepair = snpbinary[k]->snp[i];
              break;
     }else
          k++;
  }
  /* printf("firstbasepair =%c\n", firstbasepair); */
  Getorder(Acounter,Tcounter,Ccounter,Gcounter,Gapcounter,firstbasepair);/* some problem in the function */
  /* printf("firstbase:%c secondbase:%c \n",firstbase,secondbase); */

  newallestsnp->firstbasearray[i] = firstbase;
  newallestsnp->secondbasearray[i] = secondbase;

  switch(firstbase)
 {
             case 'A':
                       newallestsnp->fnum[i] = Acounter;
                       break;
             case 'T':
                       newallestsnp->fnum[i] = Tcounter;
                       break;
             case 'C':
                       newallestsnp->fnum[i] = Ccounter;
                       break;
             case 'G':
                       newallestsnp->fnum[i] = Gcounter;
                       break;
             case '-':
                       newallestsnp->fnum[i] = Gapcounter;
                       break;
}
  switch(secondbase)
 {
             case 'A':
                       newallestsnp->snum[i]=Acounter;
                       break;
             case 'T':
                       newallestsnp->snum[i]=Tcounter;
                       break;
             case 'C':
                       newallestsnp->snum[i]=Ccounter;
                       break;
             case 'G':
                       newallestsnp->snum[i]=Gcounter;
                       break;
             case '-':
                       newallestsnp->snum[i]=Gapcounter;
                       break;
}

}

/* make snperror the type =-1 */
 snperror =0;realsnp=0;
/* printf("totalhaplotype:%d alonehaplotype:%d\n",onehaplotype[0],onehaplotype[1]); */
  /* if((onehaplotype[0]>4)&&(onehaplotype[1]>0)&&(onehaplotype[0]-onehaplotype[1] >=2)) */
  if((onehaplotype[1]>0)&&(onehaplotype[0]-onehaplotype[1] >=2))
              haplotypesize = onehaplotype[0]-onehaplotype[1];
  else
            haplotypesize =onehaplotype[0];


 for(i=0;i<realpolycounter;i++)
 { 
      base=0;
      firstone=0.0;
      secondone=0.0;
      for(j=0;j<haplotypesize;j++)
      {
         num =onehaplotype[j+2];
          /* printf("haplotype:%d with %d EST\n",j+1,onehaplotype[j+2]); */

          first=0;second=0;
	  hfirst =0; lfirst =0;
	  hsecond =0; lsecond =0;
	  firstp=0.0; secondp =0.0;
	  /* printf("base:%d base+num:%d\n",base,base+num); */
          for(k = base;k<base+num;k++)
          {
	     /* ahead = (snpbinary[k]->seqstop - snpbinary[k]->seqstart)*HPER; */
	     ahead =lq5;
	     atail = (snpbinary[k]->seqstop - snpbinary[k]->seqstart)*lq3;

	     /* if(snpbinary[k]->snpbinary1[i]==1) */
	     if(snpbinary[k]->snp[i] == newallestsnp->firstbasearray[i])
             {
	         first++;
		 if((newallestsnp->loci[i]>((snpbinary[k]->seqstart)+ahead))&&(newallestsnp->loci[i]<((snpbinary[k]->seqstop)-atail)))
		   hfirst++;
		 else
		   lfirst++;
             }else
               /* if(snpbinary[k]->snpbinary1[i]==2) */
		if(snpbinary[k]->snp[i]==newallestsnp->secondbasearray[i])
                {
		    second++;
		    if((newallestsnp->loci[i]>((snpbinary[k]->seqstart)+ahead))&&(newallestsnp->loci[i]<((snpbinary[k]->seqstop)-atail)))
		        hsecond++;
		    else
		       lsecond++;
		}
         }
          if(num>1)
	  {

	  /* method 1 ai/nci*((mi *hci+(hi-hci)*0.25) */
	      /* firstp = (first*1.0/(first+second))*(((first+second)*1.0+(num-first-second)*0.25)/num);
	      secondp = (second*1.0/(first+second))*(((first+second)*1.0+(num-first-second)*0.25)/num); */
         /* moethod 2  */
	    /* firstp = ((1.0*hfirst+0.5*lfirst)/(first+second))*(((first+second)*1.0+(num-first-second)*0.25)/num);
	     secondp = ((1.0*hsecond+0.5*lsecond)/(first+second))*(((first+second)*1.0+(num-first-second)*0.25)/num); */
	/* moethod 3  */
	     firstp = (1.0*hfirst + weightlq*lfirst)/(first+second);
	     secondp = (1.0*hsecond + weightlq*lsecond)/(first+second);
	     firsta = first*1.0/(first+second);
	      seconda = second*1.0/(first+second);
	      /* if( (first>1) && ((second ==0)||(firstp >=0.75)) ) 0.8 0.6
	       if(firstp>=0.75 && firsta>=0.5) */
	      if(firstp >= sim1)
                 firstp =1.0;
	      else
	         if(hfirst>=2 && firsta >0.5)
	            firstp =1.0;
	         else
		   if(first>3 && second ==0)
		      firstp =1.0;
		   else
                     firstp =0.0;
              /* if( (second>1) && ((first ==0)||(secondp >=0.75)) )
	       if( secondp >=0.75 && seconda >=0.5 ) */
	      if(secondp >= sim1)
	          secondp =1.0;
               else
	          if(hsecond>=2 && seconda >0.5)
		      secondp =1.0;
		  else
                    if(second >3 && first ==0)
		       secondp =1.0;
		    else
	               secondp =0.0;

	  }else
	   if(num==1)
	   {
	     if(first ==1)
	        firstp =0.5;
	    else
	     if(second ==1)
	          secondp =0.5;
          }
          firstone = firstone + firstp;
          secondone = secondone + secondp;
	  base=base+num;
      }/* end for haplotype */
      /* printf("%d first:%f second:%f\n",j,firstone,secondone); */
      newallestsnp->majorhap[i] = firstone;
      newallestsnp->minorhap[i] = secondone;
      if(firstone <1.0 || secondone < 1.0 || newallestsnp->HQ[i] < mincoscore+1)
     /* if(firstone <1.0 || secondone < 1.0 ) */
      {
            newallestsnp->snptype[i] = -1;
            snperror++;
      }else
            realsnp++;
 }/* end for realplycounter */
/* printf("realpolycounter:%d truesnp:%d errorsnp:%d\n",realpolycounter,realsnp,snperror); */
 snpnum =(int *)malloc(2*sizeof(int));
 memset(snpnum,0,2);
 snpnum[0] = realsnp;
 snpnum[1] = snperror;

return snpnum;

}/* end function */
/* find snpblock  according snpinfo matrixes */
int *Getsnpblock(FILE *out8,int availest,int realpolycounter,SNPBINARY *snpbinary[],SNPINFO1 *newallestsnp)
{
    struct SNPBLOCK *head3,*p3,*q3;
    int i,j,k,m;
    int same,differ;
    int snpest,snpblocknum,alone;
    int *snpblockinfo,former,truepolycounter;

     snpblockinfo=(int *)malloc(2*sizeof(int));
     memset(snpblockinfo,0,2);

     truepolycounter = realpolycounter;
     for(i=0;i<realpolycounter;i++)
     {
           if(newallestsnp->snptype[i]!=2)
		truepolycounter--;
     }
   /* printf("polycounter:%d truepolycounter:%d\n",realpolycounter,truepolycounter); */
    if(truepolycounter ==0)
    {
	    snpblocknum =0;
	    alone =0;
	    fputc('\n',out8);
	   /* return patternrecorder; */
   }else
   {
      head3 = p3 = (struct SNPBLOCK *)malloc(LEN2);
      head3->startlocus =-1;
      head3->stoplocus =-1;
      head3->next = NULL;

   /* defining the snpblock use the similarity between this snp and next snp */
    i=0;
    alone =0;
    snpblocknum =0;
  /* printf("snpblock:availest:%d polycounter %d,onehaplotypecounter:%d,alonehaplotype:%d\n",availest,polycounter,onehaplotypecounter,alonehaplotype); */
    while(i<realpolycounter)
    {
       if( newallestsnp->snptype[i]!=2)
          i++;
       else
       {
          j=i+1;
	  former =i;
         while(j<realpolycounter)
         {
	    if( newallestsnp->snptype[j] !=2)
	     j++;
	    else
	    {
               same =0;
               differ =0;
               snpest =0;
             for(k=0;k<availest;k++)
             {
              if(snpbinary[k]->snpbinary1[j] !=0)
                    snpest++;
              if(snpbinary[k]->snpbinary1[former]==snpbinary[k]->snpbinary1[j])
                  same++;
              else
              {
                  if((snpbinary[k]->snpbinary1[former]!=0)&&(snpbinary[k]->snpbinary1[j]!=0))
                       differ++;
               }

             }
         /* be improved 0.80 in here */
         if((same*1.0/(same+differ)>= sim1)&&(same*1.0/snpest>= sim1))
         {
               /* printf("same1=%d  differ1=%d\n",same,differ); */
	        former =j;
                j++;
         }else
         {
                /* printf("another LEN2:%d\n",LEN2); */
                q3 = (struct SNPBLOCK *)malloc(LEN2);
                q3->startlocus =i;
                q3->stoplocus =former;
                q3->next =NULL;
                p3->next =q3;
                p3 =q3;
                if( q3->startlocus == q3->stoplocus)
                       alone++;
                snpblocknum++;
               /* printf("get another SNPblock \n"); */
                break;
              
           }
        }/* good snptype */
      }/* while j */
      if(j==realpolycounter) /* write the last block to string block */
      {
                q3 = (struct SNPBLOCK *)malloc(LEN2);
                q3->startlocus =i;
                q3->stoplocus =former;
                q3->next = NULL;
                p3->next =q3;
                p3 =q3;
                if( q3->startlocus == q3->stoplocus)
                       alone++;
                snpblocknum++;
                break;
       }
     i=j; /* continue */
    }/* good snptype */
  }/* end while i */
 q3->next = NULL;
 p3->next = NULL;/* end structure */

/*write out to file8 */
/* printf(" snpblock:%d alonesnpblock:%dn",snpblocknum,alone); */
fprintf(out8," snpblock:%d alonesnpblock:%d \n",snpblocknum,alone);
OutputSNPblock(out8,head3);
/* free memory */
if(head3)
{
	p3 = head3->next;
	while(p3 !=NULL)
	{
		q3 = p3->next;
                free(p3);
                p3=q3;
	}
      free(head3);
      /* printf("free memory for SNPblock\n"); */
}
 head3 =NULL;
}
/* printf("SNPblocknum=%d,alone:%d \n",snpblocknum,alone); */
snpblockinfo[0] =snpblocknum;
snpblockinfo[1] =alone;

return snpblockinfo;
}/* end function GetSNPblock */

/* get snppattern and snpblock together */
int *Getrealsnppatternandsnpblocks(FILE *out9,FILE *out8,int availest,int realpolycounter,SNPBINARY *snpmatrix[],int snppattern,SNPINFO1 *newallsnp)
{
     struct SNPPATTERN *head2,*p2,*q2;
     int i,j,k,n,m,num,base,snppatternsize;
     int *snprecorder,*recorder;
     int snpcounter,totalsnppatterncounter,alonesnppattern,membercounter,truepolycounter;
     int same,snpnum,snpnum2,a1,a2;

     struct SNPBLOCK *head3,*p3,*q3;
     int snpblocknum,alone;
     int onetotalmem,sign,signer,onesnpblockstart,onesnpblockstop;
     /* record */
      recorder =(int *)malloc(4*sizeof(int));
      memset(recorder,0,4);
     if(realpolycounter ==0)
      {
            /* printf("wrong in the haplotype\n"); */
	    totalsnppatterncounter =0;
	    alonesnppattern =0;
	    snpblocknum =0;
	    alone =0;
	    fputc('\n',out9);
	    fputc('\n',out8);
	   /*  return patternrecorder; */
     }else
     {
      snprecorder=(int*)malloc(realpolycounter*sizeof(int));
      CheckPointer(snprecorder,"snprecorder",0);
      memset(snprecorder,0,realpolycounter);

      truepolycounter = realpolycounter;
      for(i=0;i<realpolycounter;i++)
      {
           if(newallsnp->snptype[i]!=2)
           {
	        snprecorder[i]=0;
		truepolycounter--;
           }else
	          snprecorder[i] =i;
       }
      snprecorder[0] =-1;

      if(truepolycounter ==0)
      {
            /* printf("wrong in the haplotype\n"); */
	    totalsnppatterncounter =0;
	    alonesnppattern =0;
	    snpblocknum =0;
	    alone =0;
	    fputc('\n',out9);
	    fputc('\n',out8);
	   /* return patternrecorder; */
     }else
     {

      snppatternsize = realpolycounter/2;
      head2 =p2 =Getmemoryforsnppattern(snppatternsize);
      head2->snpnum[0]=0;
      head2->totalmem = 0;

      snpcounter =0;
      totalsnppatterncounter =0;
      alonesnppattern =0;

      while(snpcounter <truepolycounter)
      {
           i=0;
           while(snprecorder[i]==0)
               i++;

           if(snprecorder[i]!=0)
           {

                     snppatternsize = realpolycounter-snpcounter;
                     q2 = Getmemoryforsnppattern(snppatternsize);
                     q2->snpnum[0]=i;
                     snprecorder[i]= 0; /* remove the first member from haplotyperecorder */
                     snpcounter++;
                     membercounter =1;

                     j =i+1;
                   while(j<realpolycounter)
                   {
                      if(snprecorder[j]!=0)
                       {
                          same =0;
                          snpnum2 =0;
                          snpnum =0;
                          num =q2->snpnum[membercounter-1];

                          for(k=0;k<availest;k++)
                          {
                                if(snpmatrix[k]->snpbinary1[j] !=0)
                                {
                                     snpnum++;
                                    if(snpmatrix[k]->snpbinary1[num]==snpmatrix[k]->snpbinary1[j])
                                                 same++;
                                }
                                if(snpmatrix[k]->snpbinary1[num]!=0)
                                     snpnum2++;
                          }
                           /* printf("snpnum2:%d snpnum:%d\n",snpnum2,snpnum); */
                         if((same*1.0/snpnum2 >= sim1)&&(same*1.0/snpnum >= sim1))
                         {
                                q2->snpnum[membercounter]=j;
                                membercounter++;
                                snprecorder[j]=0;
                                snpcounter++;/* the number for go to one cluster */

                         }
                         j++;
                      }else    /* end if(haplotyperecorder[j]!=0) */
                     j++;

                  }/* while j one circle */
              /* finish the circle */
                 q2->totalmem =membercounter;
                  p2->next =q2;
                  p2 =q2;
                  totalsnppatterncounter++;
                  if(membercounter ==1)
                      alonesnppattern++;
            }
     }/* end snpcounter <polycounter */
     /* get snpblock according snppattern */
   head3 = p3 = (struct SNPBLOCK *)malloc(LEN2);
   head3->startlocus =-1;
   head3->stoplocus =-1;
   head3->next = NULL;

   p2=head2->next;
   while(p2 !=NULL)
  {
	if(p2->totalmem ==1)
	{
	        q3 = (struct SNPBLOCK *)malloc(LEN2);
                q3->startlocus =p2->snpnum[0];
                q3->stoplocus =p2->snpnum[0];
                q3->next =NULL;
                p3->next =q3;
                p3 =q3;
                alone++;
                snpblocknum++;
	}else
	{
            onetotalmem = p2->totalmem;
	    i=0;
	    while(i<onetotalmem)
	    {
	       onesnpblockstart=p2->snpnum[i];
	       j=i+1;
	       signer =0;
	       while(j<onetotalmem)
	       {
	            if(p2->snpnum[j]-p2->snpnum[i]==1)
		      j++;
		    else
		    {
		        k=p2->snpnum[i];
			sign=0;
			while(k<p2->snpnum[j])
			{
			   if(newallsnp->snptype[k]==2)
			   {
			     sign ==1;
			     break;
			   }else
			   {
			     k++;
			   }
			}

			if(sign ==1)
			{
			  onesnpblockstop =p2->snpnum[i];
			  signer =1;
			  break;
			}else
                            j++;
		    }
	       }/* end while to find snpblockstop */
               if(signer ==1)
	       {
                q3 = (struct SNPBLOCK *)malloc(LEN2);
                q3->startlocus =i;
                q3->stoplocus =j-1;
                q3->next =NULL;
                p3->next =q3;
                p3 =q3;
                if( q3->startlocus == q3->stoplocus)
                       alone++;
                snpblocknum++;
		i=j;
	       }else
	       {
                  onesnpblockstop =p2->snpnum[j];
                  q3 = (struct SNPBLOCK *)malloc(LEN2);
                  q3->startlocus =i;
                  q3->stoplocus =j-1;
                  q3->next =NULL;
                  p3->next =q3;
                  p3 =q3;
                  snpblocknum++;
		  i=j;
	       }
	    }/* end while */
	}/* end totalmem */
       p2 = p2->next;
 }/* end while for snpblocks */

    /* arrrage the snppattern from big to small */
      for(i =1;i < totalsnppatterncounter;i++)
      {
	p2 = head2;
	q2 = (p2->next)->next;
	while( q2 != NULL)
	{
		if( ((p2->next)->totalmem) <(q2->totalmem) )
		{
			(p2->next)->next = q2->next;
			q2->next = p2->next;
			p2->next = q2;
		}
		p2 = p2->next;
		q2 = (p2->next)->next;
	}
     }

    /* write to file9 */
  /* printf("snpattern:%d realsnppattern:%d alonesnppattern:%d\n",snppattern,totalsnppatterncounter,alonesnppattern); */
  fprintf(out9,"snpattern:%d realsnppattern:%d alonesnppattern:%d\n",snppattern,totalsnppatterncounter,alonesnppattern);
  DisplaySNPpattern(out9,head2);

  /* free memory */
 /* printf("free memory for snpattern\n"); */
  if(head2 !=NULL)
  {
	p2 = head2->next;
	while(p2)
	{
		q2 = p2->next;
                freesnppattern(p2);
		p2 =q2;
             /* printf("free one haplotype\n"); */
	}
      freesnppattern(head2);
 }

   /* order snpblock and output */
 /* for small to big in id */
      for(i =1;i< snpblocknum;i++)
      {
	p3 = head3;
	q3 = (p3->next)->next;
	while( q3 != NULL)
	{
		if( ((p3->next)->startlocus) <(p3->startlocus) )
		{
			(p3->next)->next = q3->next;
			q3->next = p3->next;
			p3->next = q3;
		}
		p3 = p3->next;
		q3 = (p3->next)->next;
	}
     }
    /* printf(" snpblock:%d alonesnpblock:%dn",snpblocknum,alone); */
    fprintf(out8," snpblock:%d alonesnpblock:%d \n",snpblocknum,alone);
    OutputSNPblock(out8,head3);
  /* free memory */
    if(head3)
   {
	p3 = head3->next;
	while(p3 !=NULL)
	{
		q3 = p3->next;
                free(p3);
                p3=q3;
	}
      free(head3);
     /* printf("free memory for SNPblock\n"); */
 }
 head3 =NULL;
}/* end else */
  if(snprecorder)
       free(snprecorder);
   snprecorder =NULL;
}/* good realpolycounter */
  recorder[0] = totalsnppatterncounter;
  recorder[1] = alonesnppattern;
  recorder[3] = snpblocknum; /* including alone */
  recorder[2] =alone;

  return recorder;
}
/* write seqpoly to file5  and file7 */
void OutputSNPmatrix(FILE *out5,char *contig,int realavailest,int polycounter,int realpolycounter,SNPBINARY *snpbinary[],SNPINFO *allestsnp)
{
    int i,j;

  fprintf(out5,">>%s  availEST:%d  potentailSNP:%d realsnp:%d\n",contig,realavailest,polycounter,realpolycounter);
  fprintf(out5,"location info:	 ");

  for(i =0;i< polycounter;i++)
     if(allestsnp->snptype[i]>1) /* this for remove alonehaplotype and paralogs */
            fprintf(out5," %d",allestsnp->loci[i]);
  fputc('\n',out5);

  for(i =0;i< realavailest;i++)
  {
      fprintf(out5,"%s",snpbinary[i]->seqname);

      for(j=0;j< realpolycounter;j++)
          fprintf(out5," %d ",snpbinary[i]->snpbinary1[j]);

      fputc('\n',out5);

  }
 /* printf("finish writing snpmatirx\n"); */
}

/* output snp information with high quality and paralogs and orthologs */
void OutputSNPquality(FILE *out4,int polycounter,SNPINFO *allestsnp)
{
    int i;

    for(i=0;i< polycounter;i++)
       fprintf(out4," %d",allestsnp->loci[i]);
    fputc('\n',out4);

    fprintf(out4,"first base ( most frequent ) : ");
    for(i=0;i< polycounter;i++)
        fprintf(out4,"%c ",allestsnp->firstbasearray[i]);
    fputc('\n',out4);

    fprintf(out4,"first base with high quality : ");
    for(i=0;i< polycounter;i++)
       fprintf(out4,"%d ",allestsnp->fhnum[i]);
    fputc('\n',out4);

    fprintf(out4,"first base with low quality  : ");
    for(i=0;i< polycounter;i++)
       fprintf(out4,"%d ",allestsnp->flnum[i]);
    fputc('\n',out4);

    fprintf(out4,"second base ( 2th frequent ) : ");
    for(i=0;i< polycounter;i++)
       fprintf(out4,"%c ",allestsnp->secondbasearray[i]);
    fputc('\n',out4);

    fprintf(out4,"second base with high quality: ");
    for(i=0;i< polycounter;i++)
       fprintf(out4,"%d ",allestsnp->shnum[i]);
    fputc('\n',out4);

    fprintf(out4,"second base with low quality : ");
    for(i=0;i< polycounter;i++)
      fprintf(out4,"%d ",allestsnp->slnum[i]);
    fputc('\n',out4);

    fprintf(out4,"SNP confidence score         : ");
    for(i=0;i< polycounter;i++)
       fprintf(out4,"%d ",allestsnp->HQ[i]);
    fputc('\n',out4);

    fprintf(out4,"SNP quality from contigs     : ");
    for(i=0;i< polycounter;i++)
       fprintf(out4,"%d ",allestsnp->qual[i]);
    fputc('\n',out4);

    fprintf(out4,"Inter-SNP [2]&intra-SNP [1]  : ");
    for(i=0;i< polycounter;i++)
      fprintf(out4,"%d ",allestsnp->allelscore[i]);
    fputc('\n',out4);

}/* outputSnpquality */
/* output snp information with high quality and paralogs and orthologs */
void OutputSNPqualitynew(FILE *out4,int polycounter,SNPINFO1 *allestsnp)
{
    int i;

    for(i=0;i< polycounter;i++)
       fprintf(out4," %d",allestsnp->loci[i]);
    fputc('\n',out4);

    fprintf(out4,"first base(most frequent): ");
    for(i=0;i< polycounter;i++)
        fprintf(out4,"%c ",allestsnp->firstbasearray[i]);
    fputc('\n',out4);

    fprintf(out4,"the number of first base : ");
    for(i=0;i< polycounter;i++)
       fprintf(out4,"%d ",allestsnp->fnum[i]);
    fputc('\n',out4);

    fprintf(out4,"second base(2th frequent): ");
    for(i=0;i< polycounter;i++)
       fprintf(out4,"%c ",allestsnp->secondbasearray[i]);
    fputc('\n',out4);

    fprintf(out4,"the number of second base: ");
    for(i=0;i< polycounter;i++)
       fprintf(out4,"%d ",allestsnp->snum[i]);
    fputc('\n',out4);

    fprintf(out4,"SNP confidence score     : ");
    for(i=0;i< polycounter;i++)
       fprintf(out4,"%d ",allestsnp->HQ[i]);
    fputc('\n',out4);
    fprintf(out4,"SNP quality from contigs : ");
    for(i=0;i< polycounter;i++)
       fprintf(out4,"%d ",allestsnp->qual[i]);
    fputc('\n',out4);
    fprintf(out4,"Inter-SNP[2]&intra-SNP[1]: ");
    for(i=0;i< polycounter;i++)
      fprintf(out4,"%d ",allestsnp->allelscore[i]);
    fputc('\n',out4);

    fprintf(out4,"SNP type                 : ");
    for(i=0;i< polycounter;i++)
        fprintf(out4,"%d ",allestsnp->snptype[i]);
    fputc('\n',out4);

    fprintf(out4,"major allele haplotype   : ");
    for(i=0;i< polycounter;i++)
       fprintf(out4,"%0.1f ",allestsnp->majorhap[i]);
    fputc('\n',out4);
    fprintf(out4,"minor allele haplotype   : ");
    for(i=0;i< polycounter;i++)
      fprintf(out4,"%0.1f ",allestsnp->minorhap[i]);
    fputc('\n',out4);

}/* outputSnpquality */
/* write to availcontigwithSNP */
void Outputavailcontig(FILE *out3,int onetriallel,int onetetraallel,int onepentaallel,SNPINFO *allestsnp)
{
    int i;

   if(onetriallel >0)
   {   
      
        fprintf(out3," with %d tri-allelic potential SNP:",onetriallel);
      
        for(i=0;i<onetriallel;i++)
              fprintf(out3," %d",allestsnp->trilocation[i]);
   }
   if(onetetraallel >0)
   {
        fprintf(out3," with %d tetra-allelic potential SNP:",onetetraallel);

        for(i=0;i<onetetraallel;i++)
             fprintf(out3," %d",allestsnp->tetralocation[i]);
          
   }
   if(onepentaallel >0)
   {
        fprintf(out3," with %d penta-allelic potential SNP:",onepentaallel);

        for(i=0;i<onepentaallel;i++)
             fprintf(out3," %d",allestsnp->pentalocation[i]);
          
   }
   /* printf("write all available contig with SNP to file\n"); */
}/* end function Outputavailcontig */
void Outputavailcontig1(FILE *out3,int onetriallel,int onetetraallel,int onepentaallel,SNPINFO1 *allestsnp)
{
    int i;

   if(onetriallel >0)
   {   
      
        fprintf(out3," with %d tri-allelic potential SNP:",onetriallel);
      
        for(i=0;i<onetriallel;i++)
              fprintf(out3," %d",allestsnp->trilocation[i]);
   }
   if(onetetraallel >0)
   {
        fprintf(out3," with %d tetra-allelic potential SNP:",onetetraallel);

        for(i=0;i<onetetraallel;i++)
             fprintf(out3," %d",allestsnp->tetralocation[i]);
          
   }
   if(onepentaallel >0)
   {
        fprintf(out3," with %d penta-allelic potential SNP:",onepentaallel);

        for(i=0;i<onepentaallel;i++)
             fprintf(out3," %d",allestsnp->pentalocation[i]);
          
   }
/* printf("write all available contig with SNP to file\n"); */
}

/* output to SNPinfo2 file */
void OutputSNPinfo2(FILE *out2,char *contig,int polycounter,int ESTnum,int availEST,SEQPOLY *seqpoly[],SNPINFO *allestsnp)
{
   int i,j,len;
   char *point1;

   /* printf("write SNP information to file2 \n"); */
   /* printf(">%s totalEST:%d availEST:%d  SNP:%d\n",contig,ESTnum,availEST,polycounter); */
   fprintf(out2,">%s totalEST:%d availEST:%d SNP:%d\n",contig,ESTnum,availEST,polycounter);
   fprintf(out2,"location info:  ");

   for(i=0;i< polycounter;i++)
    fprintf(out2," %d",allestsnp->loci[i]);

    fputc('\n',out2);

   for(i=0;i<availEST;i++)
   {
      /* printf("%s\n",seqpoly[i]->seqname); */
      point1= index(seqpoly[i]->seqname,'>');
  
      len = strlen(point1);
      /* point1[len-1]='\0'; */
      fprintf(out2,"%s",point1+1);
      /* keep words in order */
      if( len <50)
      {
         for(j=0; j<50-len;j++)
            fputc(' ',out2);
      }

      j=0;
      while(j< polycounter && seqpoly[i]->snp[j] !='\0')
      {
           fprintf(out2," %c  ",seqpoly[i]->snp[j]);
	   j++;
      }
      fputc('\n',out2);

      /*
      for(j=0;j< polycounter;j++)
          fprintf(out2," %c  ",seqpoly[i]->snp[j]);
      fputc('\n',out2); */

   }
  /* printf("finishing writing to  SNP information to file2 \n"); */
  point1 = NULL;
}/* end output function */
/* write real snpinfor to file10 */
void OutputSNPinfo3(FILE *out,char *contig,int polycounter,int realpolycounter,int ESTnum,int availEST,int paralogsest,int haplotype,SNPBINARY *snpbinary[],SNPINFO *allestsnp)
{
   int i,j,len;
   char *point1;

   /* printf("write real SNP information to file10 \n"); */

   fprintf(out,">%s totalEST:%d availEST:%d paralogs:%d haplotype:%d PotentailSNP:%d realSNP:%d \n",contig,ESTnum,availEST-paralogsest,paralogsest,haplotype,polycounter,realpolycounter);
   fprintf(out,"location info:	  ");

   for(i=0;i< polycounter;i++)
   if(allestsnp->snptype[i]>1)
         fprintf(out," %d",allestsnp->loci[i]);
    fputc('\n',out);

   for(i=0;i<availEST;i++)
   {
      /* printf("%s\n",snpbinary[i]->seqname); */
      point1= index(snpbinary[i]->seqname,'>');
  
      len = strlen(point1);
      /* point1[len]='\0'; */

      fprintf(out,"%s",point1+1);
      if( len <50)
      {
         for(j=0; j<50-len;j++)
            fputc(' ',out);
      }
      /* snp information */
      j=0;
      while(j< realpolycounter && snpbinary[i]->snp[j] !='\0')
      {
            fprintf(out," %c  ",snpbinary[i]->snp[j]);
	   j++;
      }
      fputc('\n',out);
     /*
      for(j=0;j< realpolycounter;j++)
          fprintf(out," %c  ",snpbinary[i]->snp[j]);
     fputc('\n',out);
     */
   }
   point1 =NULL;
  /* printf("finishing writing to  SNP information to file2 \n"); */
}/* end output function */

/* Output SNPinfo1 file */
void OutputSNPinfo(FILE *out1,char *contig,int polycounter,int ESTnum,SEQINFO *allestseq[],SNPINFO *allestsnp)
{
   int i,j,len;
   char *point2;

   fprintf(out1,">%s  ESTnum:%d  SNP:%d\n",contig,ESTnum,polycounter);
   fprintf(out1,"location info:	  ");

  for(i=0;i< polycounter;i++)
       fprintf(out1," %d",allestsnp->loci[i]);
  fputc('\n',out1);
 
   for(i=0;i<ESTnum;i++)
   {
  
      point2= index(allestseq[i]->seqname,'>');
      len = strlen(point2);
      point2[len-1]='\0';
      fprintf(out1,"%s",point2+1);

      for(j=0;j< polycounter;j++)
          fprintf(out1," %c  ",allestseq[i]->snp[j]);
      fputc('\n',out1);
   }
   point2 = NULL;
}/* end output SNPinfo1 */

/* output SNPblock */
void OutputSNPblock(FILE *out8,struct SNPBLOCK *head)
{
	struct SNPBLOCK *help2;
        int counter;

        help2 =head->next;
        counter=1;
        while(help2 != NULL)
	{
                fprintf(out8,"%d block startlocus=%d  stoplocus=%d\n",counter,help2->startlocus,help2->stoplocus);
                /* printf("%d block startlocus=%d  stoplocus=%d\n",counter,help2->startlocus,help2->stoplocus); */
                counter++;
	        help2 = help2->next;
	}
        if(help2 !=NULL)
             free(help2);
         help2 = NULL;
       /* printf("finishing writing SNPblock\n"); */

}/* end write SNPblock information to file8 */
/* output SNP in fasta file */
/* Reverse snp name */
char *Reversesnpname(char *snpname)
{
      char *revsnpname;
      int i,len;

      revsnpname = (char *)malloc(50*sizeof(char));
      memset(revsnpname,0,50);

      len = strlen(snpname);
      strncpy(revsnpname,snpname,len-8);
      strcat(revsnpname,"reverse");

      for(i=len-3;i<len-1;i++)
      {

          switch(snpname[i])
         {
             case 'A':
                       revsnpname[i+2] = 'T';
                       break;
             case 'T':
                       revsnpname[i+2] = 'A';
                       break;
             case 'C':
                       revsnpname[i+2] = 'G';
                       break;
             case 'G':
                       revsnpname[i+2] = 'C';
                       break;
             case '-':
                       revsnpname[i+2] = '-';
                       break;
         }
     }
     len = strlen(revsnpname);
    revsnpname[len] = '\n';


    return revsnpname;
}
/* reverse snpseq */
char *Reversesnpseq(char *snpseq)
{
    char *revsnpseq;
    int i,len;

    revsnpseq = (char *)malloc(26*sizeof(char));
    memset(revsnpseq,0,26);
    len = strlen(snpseq);

    for(i = len-1;i >= 0;i--)
    {
          switch(snpseq[i])
         {
             case 'A':
                       revsnpseq[len-1-i] = 'T';
                       break;
             case 'T':
                       revsnpseq[len-1-i] = 'A';
                       break;
             case 'C':
                       revsnpseq[len-1-i] = 'G';
                       break;
             case 'G':
                       revsnpseq[len-1-i] = 'C';
                       break;
             case '*':
                       revsnpseq[len-1-i] = '*';
                       break;
         }
    }
   revsnpseq[25] = '\0';


   return revsnpseq;
}
/* contigname should be contig in Getsnpinfo*.c */
int Checksnp(int snpid,int nextposition,int lastposition,SNPINFO1 *allestsnp,char *seq,char *snpseq1,char *snpseq2)
{
      int j,k,n,nums1,nums2,sign;
      char *temp1,*temp2;

           temp1 = (char*)malloc(13*sizeof(char));
           temp2 =(char*)malloc(14*sizeof(char));
           sign =0;

	   /*printf("snpid:%d nextposition:%d lastposition:%d this postion:%d\n",snpid,nextposition,lastposition,allestsnp->loci[snpid]); */
          /* if((allestsnp->HQ[snpid]>0)&&(allestsnp->snptype[snpid]==2)) */
	  if( allestsnp->snptype[snpid]==2 )
            if( (allestsnp->loci[snpid]- lastposition >12)&& ( nextposition - allestsnp->loci[snpid] > 12))
            {
	    	   /* check whether contain * in the primer */
               memset(temp1,0,13);
	       memset(temp2,0,14);
	       /* for temp1 is same */
	       n=0;
	       /* printf("temp1:from:%d to :%d\n",allestsnp->loci[snpid]-13,allestsnp->loci[snpid]-1); */
	       for(j= allestsnp->loci[snpid]-13;j< allestsnp->loci[snpid]-1;j++)
               {
	             temp1[n] = seq[j];
		     n++;
	        }

	        if((allestsnp->firstbasearray[snpid] == '-')||(allestsnp->secondbasearray[snpid] == '-'))
		{
		    /* check 13postion for temp2*/
		    n=0;
                    for(j= allestsnp->loci[snpid];j< allestsnp->loci[snpid] +13;j++)
                    {
                             temp2[n] = seq[j];
			     n++;
		    }
		}else
		{
		 /* check 12postion for temp2*/
		    n=0;
                    for(j= allestsnp->loci[snpid];j< allestsnp->loci[snpid] +12;j++)
                    {
                             temp2[n] = seq[j];
			     n++;
		    }
	        }
		/* check primer with */
	        nums1 =0;
                for(k=0;k<12;k++)/* check the number of * and decide to length is enough */
		       if(temp1[k]=='*')
			          nums1++;
		nums2 =0;
                for(k=0;k<13;k++)
		       if(temp2[k]=='*')
			          nums2++;

		/* printf("temp1:%s\ntemp2:%s\n",temp1,temp2); */
		/* check the available markers */
		if( (allestsnp->loci[snpid]-lastposition >12+nums1) && (nextposition - allestsnp->loci[snpid]-nums2 > 12) )
		{
		       sign =1;
		       if(nums1>0)
		       {
		             n = allestsnp->loci[snpid]-2;
			     for(k=11;k>=0;k--)
			     {
			          while(seq[n]=='*')
				     n--;
				  if(seq[n]!='*')
                                  {
				     snpseq1[k] = seq[n];
				     snpseq2[k] = seq[n];
				     n--;
                                  }
			     }
		       }else
		       {
		           strncpy(snpseq1,temp1,12);
			   strncpy(snpseq2,temp1,12);
		       }

	           if((allestsnp->firstbasearray[snpid] == '-')||(allestsnp->secondbasearray[snpid] == '-'))
		   {

		       if(nums2>0)
		       {
		            if(allestsnp->firstbasearray[snpid] == '-')
			    {
		              n =allestsnp->loci[snpid];
			      snpseq2[12] = allestsnp->secondbasearray[snpid];
			      for(k=12;k<25;k++)
			      {
			          while(seq[n]=='*')
				     n++;
				  if(seq[n]!='*')
                                  {
				     snpseq1[k] = seq[n];
				    if(k<24)
				       snpseq2[k+1] = seq[n];
				     n++;
                                  }
			      }
			    }else
			     if(allestsnp->secondbasearray[snpid] == '-')
			    {
		              n =allestsnp->loci[snpid];
			      snpseq1[12] = allestsnp->firstbasearray[snpid];
			      for(k=12;k<25;k++)
			      {
			          while(seq[n]=='*')
				     n++;
				  if(seq[n]!='*')
                                  {
				     snpseq2[k] = seq[n];
				    if(k<24)
				       snpseq1[k+1] = seq[n];
				     n++;
                                  }
			      }
			    }
		       }else
		       {
		            if(allestsnp->firstbasearray[snpid] == '-')
			    {
		               strncat(snpseq1,temp2,13);
			       snpseq2[12]= allestsnp->secondbasearray[snpid];
			       strncat(snpseq2,temp2,12);
			    }else
		             if(allestsnp->secondbasearray[snpid] == '-')
			      {
		                 strncat(snpseq2,temp2,13);
			         snpseq1[12]= allestsnp->firstbasearray[snpid];
			         strncat(snpseq1,temp2,12);
			       }
		       }
                  }else
		  {
		        snpseq1[12] =allestsnp->firstbasearray[snpid];
			snpseq2[12] =allestsnp->secondbasearray[snpid];
		       if(nums2>0)
		       {
		              n =allestsnp->loci[snpid];
			      for(k=13;k<25;k++)
			      {
			          while(seq[n]=='*')
				     n++;
				  if(seq[n]!='*')
                                  {
				     snpseq1[k] = seq[n];
				     snpseq2[k] = seq[n];
				     n++;
                                  }
			      }

		       }else
		       {
		           strncat(snpseq1,temp2,12);
			   strncat(snpseq2,temp2,12);
		       }/* end nums */
		  }/* end allestsnp for first or second */
             }/* availlength is enough */
	 }/* in  orignor length is good. */

    /* release memory for snp */
   if(temp1)
        free(temp1);
   temp1 =NULL;
   if(temp2)
        free(temp2);
   temp2 = NULL;

   return sign;
  }
void Outputonesnp(FILE *out,FILE *outsnp,char *cseqname,char *snpseq1,char *snpseq2,int i,SNPINFO1 *allestsnp)
{
       char *snpname1,*snpname2,*revname1,*revname2,*revsnpseq1,*revsnpseq2;

             snpname1 =(char *)malloc(50*sizeof(char));
             snpname2 =(char *)malloc(50*sizeof(char));

		/* write sense fist string to file */
               memset(snpname1,0,50);
               sprintf(snpname1,">%s_%d_sense%c%c\n",cseqname,allestsnp->loci[i],allestsnp->firstbasearray[i],allestsnp->secondbasearray[i]);
               fputs(snpname1,out);
	       fputs(snpname1,outsnp);/* write in big file */
              /* printf("snpname1:%s",snpname1); */
              snpseq1[25] = '\0';
	      fputs(snpseq1,out);
	      fputs(snpseq1,outsnp);
              fputc('\n',out);
	      fputc('\n',outsnp);
	      /* write to second primer sequence */
              memset(snpname2,0,50);
              sprintf(snpname2,">%s_%d_sense%c%c\n",cseqname,allestsnp->loci[i],allestsnp->secondbasearray[i],allestsnp->firstbasearray[i]);
	      fputs(snpname2,out);
	      fputs(snpname2,outsnp);
	      snpseq2[25] = '\0';

	      fputs(snpseq2,out);
	      fputs(snpseq2,outsnp);
              fputc('\n',out);
	      fputc('\n',outsnp);
	      /* get revers string */
	      revname1 = Reversesnpname(snpname1);
	      revsnpseq1 = Reversesnpseq(snpseq1);
              fputs(revname1,out);
	      fputs(revname1,outsnp);
              fputs(revsnpseq1,out);
	      fputs(revsnpseq1,outsnp);
	      fputc('\n',out);
	      fputc('\n',outsnp);
	      /*second */
	      revname2 = Reversesnpname(snpname2);
	      revsnpseq2 = Reversesnpseq(snpseq2);
              fputs(revname2,out);
	      fputs(revname2,outsnp);
              fputs(revsnpseq2,out);
	      fputs(revsnpseq2,outsnp);
	      fputc('\n',out);
	      fputc('\n',outsnp);

	      /* realse memory */
    if(snpname1)
          free(snpname1);
      snpname1 = NULL;
    if(snpname2)
          free(snpname2);
    snpname2=NULL;

    if(revname1)
         free(revname1);
    revname1 = NULL;
    if(revname2)
         free(revname2);
    revname2 = NULL;
    if(revsnpseq1)
         free(revsnpseq1);
    revsnpseq1 = NULL;
   if(revsnpseq2)
         free(revsnpseq2);
    revsnpseq2 = NULL;
 }
int Outsnpinfasta(FILE *outsnp,char *contig,int longestseq,int polycounter,SNPINFO1 *allestsnp)
{
      int i,j,k,onelen,marker,snpnum,lastp,nextp;
      char *outfilename,*contigfile,*oneline,*seq,*seqname1,*cseqname;
      char *point,*cmd,*snpseq1,*snpseq2;
      const char signature[]="_ ";
      int availsnp;
      FILE *out,*incontig;


      outfilename =(char *)malloc(20*sizeof(char));
      contigfile =(char *)malloc(35*sizeof(char));
      oneline =(char*)malloc(100*sizeof(char));
      seq = (char *)malloc(longestseq+2*sizeof(char));
      seqname1 = (char *)malloc(20*sizeof(char));

      cseqname = (char *)malloc(20*sizeof(char));
      cmd      = (char *)malloc(30*sizeof(char));
      snpseq1 = (char*)malloc(26*sizeof(char));
      snpseq2 = (char*)malloc(26*sizeof(char));
      memset(snpseq1,0,26);
      memset(snpseq2,0,26);
      /* open contig file */
      memset(contigfile,0,35);
      strcpy(contigfile,"availcontigseq");

      /* open contigfile */

     incontig = fopen(contigfile,"r");
     if( incontig == NULL )
     {
         printf("contig file can't read!\n");
         return;
      }

      /* open file for output */
      strcpy(outfilename,contig);
      strcat(outfilename,".snp");

     out =fopen(outfilename,"w");
     if(out == NULL)
            printf("can't open file for write\n");

     memset(seqname1,0,20);
     strcpy(seqname1,"Contig");
     point=strtok(contig,signature);
     point =strtok(NULL,signature);
     strcat(seqname1,point);


      /* get the contig from the contigfile */
       while(!feof(incontig))
      {
          memset(oneline,0,100);
          fgets(oneline,100,incontig);
          onelen=strlen(oneline);
          oneline[onelen-1] ='\0';
          point=strstr(oneline,">");

          if(point)
          {
              memset(cseqname,0,20);
              strcpy(cseqname,point+1);

             if(strcmp(cseqname,seqname1)==0)
             {

               memset(oneline,0,100);
               fgets(oneline,100,incontig);
               onelen=strlen(oneline);
               oneline[onelen-1] ='\0';
               memset(seq,0,longestseq+2);
               strncpy(seq,oneline,onelen-1);

               memset(oneline,0,100);
               fgets(oneline,100,incontig);
               onelen=strlen(oneline);
               oneline[onelen-1] ='\0';
               while(!strstr(oneline,">"))
               {
                      strncat(seq,oneline,onelen-1);
                      memset(oneline,0,100);
                      fgets(oneline,100,incontig);
                      onelen=strlen(oneline);
                      oneline[onelen-1] ='\0';
               }
              if( strstr(oneline,">"))
               {
                 /* printf("find the contig:%s and jump\n",cseqname); */
                  break;
               }
            } /* end comparing */
          }/* end point */
     }    /* end while */

     fclose(incontig);
     if(contigfile)
           free(contigfile);
     contigfile =NULL;

    onelen=strlen(seq);
   if(onelen != longestseq)
       printf("%s longestseq:%d this contig:%d wrong in the length of seq\n",seqname1,longestseq,onelen);

    /* get available snp accroding to SNPINFO allestsnp */
 /* be careful the loci[] from 1---- and seq for 0...... */
      availsnp =0;
   if(polycounter ==1)
   {
        snpnum =0;
	nextp =longestseq;
	lastp = 0;
	memset(snpseq1,0,26);
        memset(snpseq2,0,26);

        marker = Checksnp(snpnum,nextp,lastp,allestsnp,seq,snpseq1,snpseq2);
	if(marker ==1)
	{
	  availsnp++;
          Outputonesnp(out,outsnp,cseqname,snpseq1,snpseq2,snpnum,allestsnp);
	   /* printf("snpseq1:%s\nsnpseq2:%s\n",snpseq1,snpseq2); */
	}
    }else
    {
        /* for the first snp */
        snpnum =0;
	nextp = allestsnp->loci[1];
	lastp = 0;
        memset(snpseq1,0,26);
        memset(snpseq2,0,26);
	/* printf("snpnum:%d nextp:%d lastp:%d loci0:%d loci1:%d!\n",snpnum,nextp,lastp, allestsnp->loci[0],allestsnp->loci[1]); */
        marker = Checksnp(snpnum,nextp,lastp,allestsnp,seq,snpseq1,snpseq2);
	/* printf("marker:%d\n",marker); */
	if(marker ==1)
	{
	  availsnp++;
          Outputonesnp(out,outsnp,cseqname,snpseq1,snpseq2,snpnum,allestsnp);
	   /* printf("snpseq1:%s\nsnpseq2:%s\n",snpseq1,snpseq2); */
	}
	/* for the middle snp */
       for(i=1;i<polycounter-1;i++)
       {
	     nextp = allestsnp->loci[i+1];
	     lastp = allestsnp->loci[i-1];
	     memset(snpseq1,0,26);
             memset(snpseq2,0,26);
	     /* printf("snpnum:%d nextp:%d lastp:%d this postion:%d!\n",i,nextp,lastp,allestsnp->loci[i]); */
             marker = Checksnp(i,nextp,lastp,allestsnp,seq,snpseq1,snpseq2);
	     /* printf("%d marker:%d\n",i,marker); */
	     if(marker ==1)
	     {
	           availsnp++;
                   Outputonesnp(out,outsnp,cseqname,snpseq1,snpseq2,i,allestsnp);
		   /*  printf("snpseq1:%s\nsnpseq2:%s\n",snpseq1,snpseq2); */
	     }

       }
       /* for the last one */
        snpnum = polycounter-1;
	nextp = longestseq;
	lastp = allestsnp->loci[polycounter-2];
	memset(snpseq1,0,26);
        memset(snpseq2,0,26);
        marker = Checksnp(snpnum,nextp,lastp,allestsnp,seq,snpseq1,snpseq2);
	if(marker ==1)
	{
	  availsnp++;
          Outputonesnp(out,outsnp,cseqname,snpseq1,snpseq2,snpnum,allestsnp);
	}

   }

     fclose(out);

      /* free memory */
      if(oneline)
          free(oneline);
       oneline =NULL;

      if(seq)
          free(seq);
      seq = NULL;


      if(seqname1)
         free(seqname1);
      seqname1 =NULL;


      if(cseqname)
         free(cseqname);
      cseqname =NULL;


    if(snpseq1)
          free(snpseq1);
    snpseq1 = NULL;

    if(snpseq2)
          free(snpseq2);
    snpseq2=NULL;

    point =NULL;

   /* if no availsnp in the file and remove it */
   if(availsnp == 0)
    {

        memset(cmd,0,30);
        strcpy(cmd,"rm -f ");
        strcat(cmd,outfilename);

        system(cmd);
    }else
        system("mv *.snp snpfasta/");

      if(outfilename)
          free(outfilename);
      outfilename =NULL;


     if(cmd)
         free(cmd);
       cmd = NULL;


    return availsnp;
}

/* statistic all potential SNP */
void Statisticqualall(int *counter,int *counterHQ,int polycounter,SNPINFO *allestsnp)
{
     int i,numid, allcounter;

     allcounter=0;
     for(i=0;i<polycounter;i++)
     {
        allcounter++;
	if(allestsnp->qual[i] == -1)
	     numid = -1;
	else
          if(allestsnp->qual[i] ==0)
	      numid=0;
	  else
	   if( (allestsnp->qual[i] >0) && (allestsnp->qual[i]<10) )
	             numid=1;
           else
	        if( (allestsnp->qual[i] >=10) && (allestsnp->qual[i]<20) )
		    numid =2;
		 else
		    if( (allestsnp->qual[i] >=20) && (allestsnp->qual[i]<30) )
		       numid =3;
		    else
		       if( (allestsnp->qual[i] >=30) && (allestsnp->qual[i]<40) )
		          numid =4;
		      else
		         if( (allestsnp->qual[i] >=40) && (allestsnp->qual[i]<50) )
		            numid =5;
		      else
		          if((allestsnp->qual[i] >=50) && (allestsnp->qual[i]<60) )
		             numid =6;
			  else
		            if((allestsnp->qual[i] >=60) && (allestsnp->qual[i]<70) )
		              numid =7;
			    else
		              if((allestsnp->qual[i] >=70) && (allestsnp->qual[i]<80) )
		                  numid =8;
			      else
		                 if((allestsnp->qual[i] >=80) && (allestsnp->qual[i]<90) )
		                       numid =9;
				 else
				   if(allestsnp->qual[i] >=90)
                                      numid =10;
	  switch(numid)
	  {
	    case -1:
                     counter[0]++;
		     break;
	    case 0:
                     counter[1]++;
		     break;
	    case 1:
                     counter[2]++;
		     break;
	    case 2:
                     counter[3]++;
		     break;
	    case 3:
                     counter[4]++;
		     break;
	    case 4:
                     counter[5]++;
		     break;
	    case 5:
                     counter[6]++;
		     break;
	    case 6:
                     counter[7]++;
		     break;
	    case 7:
                     counter[8]++;
		     break;
	    case 8:
                     counter[9]++;
		     break;
	    case 9:
                     counter[10]++;
		     break;
	    case 10:
                     counter[11]++;
		     break;
	   default:
	            printf("eorror\n");
		    break;
	}
         if(allestsnp->HQ[i] >mincoscore)
	 {
          switch(numid)
	  {
	    case -1:
                     counterHQ[0]++;
		     break;
	    case 0:
                     counterHQ[1]++;
		     break;
	    case 1:
                     counterHQ[2]++;
		     break;
	    case 2:
                     counterHQ[3]++;
		     break;
	    case 3:
                     counterHQ[4]++;
		     break;
	    case 4:
                     counterHQ[5]++;
		     break;
	    case 5:
                     counterHQ[6]++;
		     break;
	    case 6:
                     counterHQ[7]++;
		     break;
	    case 7:
                     counterHQ[8]++;
		     break;
	    case 8:
                     counterHQ[9]++;
		     break;
	    case 9:
                     counterHQ[10]++;
		     break;
	    case 10:
                     counterHQ[11]++;
		     break;
	   default:
	            printf("eorror\n");
		    break;
	}
     }

     }
    /* printf("all snp %d \n",allcounter); */
}
/* statistic removed SNP caused by bad sequence */
int Statisticsnpqual(int *counter,int polycounter,SNPINFO *allestsnp)
{
   int i,numid,removesnp;

   removesnp=0;
   for(i=0;i<polycounter;i++)
     if(allestsnp->snptype[i]<2)
     {
        removesnp++;
	if(allestsnp->qual[i] == -1)
	     numid = -1;
	else
          if(allestsnp->qual[i] ==0)
	      numid=0;
	  else
	   if( (allestsnp->qual[i] >0) && (allestsnp->qual[i]<10) )
	             numid=1;
           else
	        if( (allestsnp->qual[i] >=10) && (allestsnp->qual[i]<20) )
		    numid =2;
		 else
		    if( (allestsnp->qual[i] >=20) && (allestsnp->qual[i]<30) )
		       numid =3;
		    else
		       if( (allestsnp->qual[i] >=30) && (allestsnp->qual[i]<40) )
		          numid =4;
		      else
		         if( (allestsnp->qual[i] >=40) && (allestsnp->qual[i]<50) )
		            numid =5;
		      else
		          if((allestsnp->qual[i] >=50) && (allestsnp->qual[i]<60) )
		             numid =6;
			  else
		            if((allestsnp->qual[i] >=60) && (allestsnp->qual[i]<70) )
		              numid =7;
			    else
		              if((allestsnp->qual[i] >=70) && (allestsnp->qual[i]<80) )
		                  numid =8;
			      else
		                 if((allestsnp->qual[i] >=80) && (allestsnp->qual[i]<90) )
		                       numid =9;
				 else
				   if(allestsnp->qual[i] >=90)
                                      numid =10;
        switch(numid)
	{
	    case -1:
                     counter[0]++;
		     break;
	    case 0:
                     counter[1]++;
		     break;
	    case 1:
                     counter[2]++;
		     break;
	    case 2:
                     counter[3]++;
		     break;
	    case 3:
                     counter[4]++;
		     break;
	    case 4:
                     counter[5]++;
		     break;
	    case 5:
                     counter[6]++;
		     break;
	    case 6:
                     counter[7]++;
		     break;
	    case 7:
                     counter[8]++;
		     break;
	    case 8:
                     counter[9]++;
		     break;
	    case 9:
                     counter[10]++;
		     break;
	    case 10:
                     counter[11]++;
		     break;
	   default:
	            printf("eorror\n");
		    break;
	}
     }
    /* printf("Removesnp:%d because remove single hoplotype\n",removesnp); */
   return removesnp;
}
 void Statisticsnpqual2(int *errorsnp,int *turesnp,int *turesnpHQ,int realpolycounter,SNPINFO1 *allestsnp)
 {
     int i,numid;

   for(i=0;i<realpolycounter;i++)
   {
   	if(allestsnp->qual[i] == -1)
	     numid = -1;
	else
           if(allestsnp->qual[i] ==0)
	       numid =0;
	else
	   if( (allestsnp->qual[i] >0) && (allestsnp->qual[i]<10) )
	             numid=1;
           else
	        if( (allestsnp->qual[i] >=10) && (allestsnp->qual[i]<20) )
		    numid =2;
		 else
		    if( (allestsnp->qual[i] >=20) && (allestsnp->qual[i]<30) )
		       numid =3;
		    else
		       if( (allestsnp->qual[i] >=30) && (allestsnp->qual[i]<40) )
		          numid =4;
		      else
		         if( (allestsnp->qual[i] >=40) && (allestsnp->qual[i]<50) )
		            numid =5;
		      else
		          if((allestsnp->qual[i] >=50) && (allestsnp->qual[i]<60) )
		             numid =6;
			  else
		            if((allestsnp->qual[i] >=60) && (allestsnp->qual[i]<70) )
		              numid =7;
			    else
		              if((allestsnp->qual[i] >=70) && (allestsnp->qual[i]<80) )
		                  numid =8;
			      else
		                 if((allestsnp->qual[i] >=80) && (allestsnp->qual[i]<90) )
		                       numid =9;
				 else
				   if(allestsnp->qual[i] >=90)
                                      numid =10;
      if(allestsnp->snptype[i] == -1)
      {
        switch(numid)
	{
            case -1:
                     errorsnp[0]++;
		     break;
	    case 0:
                     errorsnp[1]++;
		     break;
	    case 1:
                     errorsnp[2]++;
		     break;
	    case 2:
                     errorsnp[3]++;
		     break;
	    case 3:
                     errorsnp[4]++;
		     break;
	    case 4:
                     errorsnp[5]++;
		     break;
	    case 5:
                     errorsnp[6]++;
		     break;
	    case 6:
                     errorsnp[7]++;
		     break;
	    case 7:
                     errorsnp[8]++;
		     break;
	    case 8:
                     errorsnp[9]++;
		     break;
	    case 9:
                     errorsnp[10]++;
		     break;
	    case 10:
                     errorsnp[11]++;
		     break;
	   default:
	            printf("eorror\n");
		    break;
	}
    }else
    {
      if(allestsnp->snptype[i] == 2)
      {
         switch(numid)
	  {
            case -1:
                     turesnp[0]++;
		     break;
	    case 0:
                     turesnp[1]++;
		     break;
	    case 1:
                     turesnp[2]++;
		     break;
	    case 2:
                     turesnp[3]++;
		     break;
	    case 3:
                     turesnp[4]++;
		     break;
	    case 4:
                     turesnp[5]++;
		     break;
	    case 5:
                     turesnp[6]++;
		     break;
	    case 6:
                     turesnp[7]++;
		     break;
	    case 7:
                     turesnp[8]++;
		     break;
	    case 8:
                     turesnp[9]++;
		     break;
	    case 9:
                     turesnp[10]++;
		     break;
	    case 10:
                     turesnp[11]++;
		     break;
	   default:
	            printf("eorror\n");
		    break;
	}
      }
       if( (allestsnp->snptype[i] == 2) && (allestsnp->HQ[i] >mincoscore) )
        {
          switch(numid)
	  {
            case -1:
                     turesnpHQ[0]++;
		     break;
	    case 0:
                     turesnpHQ[1]++;
		     break;
	    case 1:
                     turesnpHQ[2]++;
		     break;
	    case 2:
                     turesnpHQ[3]++;
		     break;
	    case 3:
                     turesnpHQ[4]++;
		     break;
	    case 4:
                     turesnpHQ[5]++;
		     break;
	    case 5:
                     turesnpHQ[6]++;
		     break;
	    case 6:
                     turesnpHQ[7]++;
		     break;
	    case 7:
                     turesnpHQ[8]++;
		     break;
	    case 8:
                     turesnpHQ[9]++;
		     break;
	    case 9:
                     turesnpHQ[10]++;
		     break;
	    case 10:
                     turesnpHQ[11]++;
		     break;
	   default:
	            printf("eorror\n");
		    break;
	}
     }
     }
    }
 }

void Countminorhap(float minorhap,int *counter)
{
   if(minorhap<1.0)
	     counter[0]++;
  else
      if(minorhap<2.0 && minorhap>=1.0)
	     counter[1]++;
     else
	if(minorhap<3.0 && minorhap>=2.0)
	        counter[2]++;
	else
	  if(minorhap<4.0 && minorhap>=3.0)
	          counter[3]++;
	  else
	     if(minorhap<5.0 && minorhap>=4.0)
	             counter[4]++;
	     else
		if(minorhap>=5.0)
	               counter[5]++;
}
/* begin main function */
main(int argc,char *argv[])
{
 char *fname,*outfname[10],*infile,*outavailsnp; /* infile for EST file */
 FILE *in,*out1,*out2,*out3,*out4,*out5,*out6,*out7,*out8,*out9,*out10,*outsnp;
 char *contigline,*contig,*contigname;
 int i,j;
 char *point3;/* point for char array */
 int ESTnum,len,polycounter,*onehaplotype,*availestrecorder,longseqlen,realpolycounter;
/*500 for the most number of SNP;onehaplotyecounter is only for one contig;availestrecorder is for remove paralogs. */
 /* char *point,*finder; find the last '.' for every EST to get the start position and *finder to find "|" in the namebox */
 SEQINFO *allestseq[500];/* for one contig	all EST sequence information */
 SNPINFO *allestsnp;/*for one contig all information of all SNP */
 SEQPOLY *seqpoly[500]; /* recording information for SNPRemoveparalogs */
 SNPBINARY *snpbinary[500];
 SNPINFO1 *newallestsnp;
 char *unigeneinfo;
 int biallel,triallel,tetraallel,pentaallel;/* for all contigs */
 long indel,transition,transversion; /* for all contigs */

 long totalalonehaplotype,totalparalogs;

 int rSNPcounter1,rATcounter1,rACcounter1,rTGcounter1,rCGcounter1,rCTcounter1,rAGcounter1,rindel1,rtransition1,rtransversion1;
 /* count SNP with high quality in contig */
 int rSNPcounter2,rATcounter2,rACcounter2,rTGcounter2,rCGcounter2,rCTcounter2,rAGcounter2,rindel2,rtransition2,rtransversion2;
 /* count SNP with high quality in orthologs andheterozyous contigs */
 int availESTnum,realsnpnum;
 unsigned int totalcontig,totalEST,totalavailcontig,totalravailcontig,totalavailEST,totalSNP,rtotalSNP1,rtotalSNP2;
 /* statistic all contig including SNP; rtotalSNP for all SNP with good quality,rtotalSNP2 with highqualityin here&orth */
 unsigned int orthSNPcounter,paraSNPcounter;
 /* count the number of SNP from orthology and the number of SNP for paralogy for all contigs */
 unsigned long totallen,rtotallen;
 /* for the length of all available contigs */
 int totalhightrisnp,hightrisnp,totalhightetrasnp,hightetrasnp,totalhighpentasnp,highpentasnp;
 /* count high quality snp for trisnp and tetrasnp,pentasnp */
 int rtotalhightrisnp,rhightrisnp,rtotalhightetrasnp,rhightetrasnp,rtotalhighpentasnp,rhighpentasnp;
 /* count  real snp from tri to pentasnp */
 long totalerrorsnp, totaltruesnp,totalsnpinha;
 int snppattern,*realsnppattern,*snpblockinfo,*snpcounter;
 double differ;
 long totalavailsnp; /* for all */
 int oneavailsnp; /* for one */
/*realsnppattern:totalsnppattern:alonesnppattern; snpblockinfo:totalsnpblock and alonesnpblock;snpcounter:realpolycounter,realsnp and errorsnp; */
 int *qualrang[10],onewrong,*qualallc[2];
 /* statistic SNP quality;qualrang[0]remove snp caused by removing single haplotye;qualrang[1]=for sequencing error;2for ture snp */
 long  totalwrongsnp,snpqualcounter;
 /* onewrong and totalwrongsnp is for snp reomving caused remove single haplotypes */
 int *maihapcountera[6],*maihapcounter[6];
/* get memory for file */

infile = (char *)malloc(30*sizeof(char));
fname =(char *)malloc(30*sizeof(char));
outavailsnp =(char *)malloc(20*sizeof(char));

for(i=0;i<10;i++)
{
   qualrang[i]= (int *)malloc(12*sizeof(int));
   memset(qualrang[i],0,12);

   for(j=0;j<12;j++)
      qualrang[i][j]=0;
}
for(i=0;i<2;i++)
{
   qualallc[i]= (int *)malloc(12*sizeof(int));
   memset(qualallc[i],0,12);

   for(j=0;j<12;j++)
      qualallc[i][j]=0;
}

for(i=0;i<10;i++)
{
   outfname[i]=(char *)malloc(30*sizeof(char));
   memset(outfname[i],0,30);
}
 contigline =(char *)malloc(50*sizeof(char));
 contig = (char *)malloc(35*sizeof(char));
 contigname = (char *)malloc(40*sizeof(char));

for(i=0;i<6;i++)
{
 maihapcounter[i]= (int *)malloc(6*sizeof(int));
 memset(maihapcounter[i],0,6);
 maihapcountera[i]= (int *)malloc(6*sizeof(int));
 memset(maihapcountera[i],0,6);
 for(j=0;j<6;j++)
 {
      maihapcounter[i][j]=0;
      maihapcountera[i][j]=0;
 }
}
/* get infile  */
 if(argc < 9)
 {
      printf("please input EST filename,and allelenum,singlehaptag,lq5,sim1,sim2,lq3,weightlq\n");
      return;
 }else
 {
      memset(infile,0,30);
      strcpy(infile,argv[1]);
      printf("input EST file name:%s\n",infile);
      sscanf(argv[2],"%d",&allelenum);
      sscanf(argv[3],"%d",&lq5);
      sscanf(argv[4],"%f",&sim1);
      sscanf(argv[5],"%f",&sim2);
      sscanf(argv[6],"%f",&lq3);
      sscanf(argv[7],"%f",&weightlq);
      sscanf(argv[8],"%d",&mincoscore);

 }
 printf("Parameters:allelenum:%d lq5:%d bp sim1:%f  sim2:%f lq3:%f percentage of the whole sequence; weight for lq:%f, min of confidence score:%d\n",allelenum,lq5,sim1,sim2,lq3,weightlq,mincoscore);
 mincoscore = mincoscore -1;

 memset(fname,0,30);
 strcpy(fname,"availcontiglist");
/* printf("Analyzing available contigs: %s\n",fname); */
 allelenum = allelenum -1; /* because all  counter is more than 1 */
 strcpy(outfname[0],"SNPdiff");
 strcpy(outfname[1],"SNPinfo2");
 strcpy(outfname[2],"availcontigwithSNP");
 strcpy(outfname[3],"SNPquality");
 strcpy(outfname[4],"SNPmatrix");
 strcpy(outfname[5],"haplotypes");
 strcpy(outfname[6],"availcontignamelist");
 strcpy(outfname[7],"SNPblocks");
 strcpy(outfname[8],"SNPpattern");
 strcpy(outfname[9],"realsnpinfo");
/* printf("And write information to SNPinfo,matrixinfo,availcontigwithSNP,SNPquality and SNPmatrix\n"); */

/* open availcontiglist file to get the name of contig more than 4 ESTs */
 in = fopen(fname,"r");
 if( in == NULL )
 {
         printf("availcontiglist file can't read!\n");
         return;
 }
 /* set file for availsnp in fasta */
 memset(outavailsnp,0,20);
 strcpy(outavailsnp,"allavailsnp");
 outsnp = fopen(outavailsnp,"w");
 if(outsnp == NULL)
 {
         printf("can't open all availsnp file for writing!\n");
         return;
 }
/*open SNPinfo and matrixinfo file and then write information to them */
out1 = fopen(outfname[0],"w");
if(out1 == NULL)
 {
         printf("can't open SNPdiffer file for writing!\n");
         return;
 }

out2 = fopen(outfname[1],"w");
if(out2 == NULL)
 {
         printf("can't open snpinfo2 for writing!\n");
         return;
 }
out3 = fopen(outfname[2],"w");
if(out3 == NULL)
 {
         printf("can't open availcontigwithSNP for writing!\n");
         return;
 }

out4 = fopen(outfname[3],"w");
if(out4 == NULL)
 {
         printf("can't open SNPquality for writing!\n");
         return;
 }
out5 = fopen(outfname[4],"w");
if(out5 == NULL)
 {
         printf("can't open SNPmatrix(1 express the first basepair) for writing!\n");
         return;
 }
out6 = fopen(outfname[5],"w");
if(out6 == NULL)
 {
         printf("can't open haplotype file for writing!\n");
         return;
 }
out7 = fopen(outfname[6],"w");
if(out7 == NULL)
 {
         printf("can't open availcontignamelist!\n");
         return;
 }
out8 = fopen(outfname[7],"w");
if(out8 == NULL)
 {
         printf("can't open snpblock infromation for writing!\n");
         return;
 }
out9 = fopen(outfname[8],"w");
if(out9 == NULL)
 {
         printf("can't open snppattern infromation for writing!\n");
         return;
 }
out10 = fopen(outfname[9],"w");
if(out10 == NULL)
 {
         printf("can't open real snpinfo for writing!\n");
         return;
 }
/*clear counter for type of SNP */
ATcounter =0;
ACcounter =0;
TGcounter =0;
CGcounter = 0;
CTcounter =0;
AGcounter =0;
indel =0;
transition =0;
transversion =0;

biallel =0;
triallel =0;
tetraallel =0;
pentaallel =0;

totalcontig =0;
totalravailcontig =0;
totalEST =0;
totalavailcontig =0;
totalavailEST =0;
totalSNP =0;

rtotalSNP1 =0;/* count the SNP with high quality */
orthSNPcounter =0;
paraSNPcounter =0; /* counter the SNp for paralog or ortholog */
rATcounter1 =0;rACcounter1 =0;rTGcounter1=0;rCGcounter1 =0;rCTcounter1 =0;rAGcounter1 =0;
rindel1 =0;rtransition1 =0;rtransversion1 =0;/* total counter */

rATcounter2 =0;rACcounter2 =0;rTGcounter2=0;rCGcounter2 =0;rCTcounter2 =0;rAGcounter2 =0;
rindel2 =0;rtransition2 =0;rtransversion2 =0;/* total counter for SNP with high quality in orthologs and heterozgous */
rtotalSNP2 =0;/* count SNP in hight qualtiy within orthology and heterozous */

totalhightrisnp =0; totalhightetrasnp =0; totalhighpentasnp =0; /* totalsnp for tri,tetra and penta */
rtotalhightrisnp =0; rtotalhightetrasnp =0; rtotalhighpentasnp =0; /* total real snp for tri,tetra and penta */
totalalonehaplotype=0;
totalparalogs=0;
totalerrorsnp =0;
totaltruesnp =0;
totalsnpinha =0;
totalavailsnp =0;
totalwrongsnp =0;
/* write availcontiglist and analyze them onebyone */
system("mkdir snpfasta");/* snp directory for all snp infasta */
while(!feof(in))
{
     memset(contigname,0,40);
     memset(contig,0,35);
     memset(contigline,0,50);
     fgets(contigline,50,in);
     len = strlen(contigline);
     if(len >3)
     {
          sscanf(contigline,"%s",contig);
          point3 =strtok(contigline," ");
          point3 =strtok(NULL," ");
          if(point3)
             sscanf(point3,"%d",&ESTnum);
          point3 =strtok(NULL," ");
          if(point3)
             sscanf(point3,"%d",&longseqlen);

          sprintf(contigname,"data/%s",contig);
          printf(">>>>>>>>>>Analyzing contigname=%s  including %d ESTs longseqlen:%d\n",contigname,ESTnum,longseqlen);
          /* longseqlen =longseqlen +50; */
          totalcontig++;
          totalEST =totalEST+ESTnum;
     }else
         break;
     
    /* allocating memory in here */
   /* longseqlen=Getlongestseq(contigname); */
    /* printf("Getting some memory for seq info.....\n"); */
    for(i=0;i<ESTnum;i++)
     {      
              allestseq[i] =(SEQINFO *)malloc(sizeof(SEQINFO));
              Getmemoryforseqinfo(allestseq[i],longseqlen+30);
              CheckPointer(allestseq[i],"can't get memory forallestseq",i);
     }
     /* printf("Have gotten avail memory\n"); */

     /* get some information about sequence about ESTname species or sequence */
    Getseqinfo(allestseq,contigname,longseqlen);

   /*  printf("there are total %d EST in the %s and the longest EST is %d\n",ESTnum,contig,longseqlen); */

   /* get polymorhpism information from one contig */
    oneindel =0;/* count all indel in the contig */
    onetriallel =0;/* just for one contig */
    onetetraallel =0;/* just for one contig */
    onepentaallel =0;

    oneorthcounter =0;
    oneparacounter =0;
    rSNPcounter1 =0; /* clear the counter for SNP with high quality */

    availESTnum =0;/* all availEST with SNp in one contig */
    hightrisnp =0; /* clear the counter  high quality snp for trisnp */
    hightetrasnp =0;/* clear the counter for high tetrasnp */
    highpentasnp =0;/* clear the counter for hight quality petasnp */
    oneavailsnp =0;

    polycounter=GetSNPnum(ESTnum,longseqlen,allestseq);
    printf("%s includes total %d potential SNPs and Indels\n",contigname,polycounter); 

  if(polycounter >0)
   {

          /* get some memory for snp */
          allestsnp =(SNPINFO *)malloc(sizeof(SNPINFO));
          Getmemoryforsnpinfo(allestsnp,polycounter);
          Getpolymorphisminfo(ESTnum,longseqlen,allestseq,allestsnp);
	  Getsnpqual(contig,longseqlen,polycounter,allestsnp);
     /* Output SNPinfo1 file  SNPinfo1 and SNPinfo2 is same differ In availEST and can delet SNPinfo1 and keep SNPinfo2 */
        /* OutputSNPinfo(out1,contig,polycounter,ESTnum,allestseq,allestsnp); */
      /*  printf("write some information to file1\n"); */
       /* calculate the total number for potential SNP */
      indel=indel+oneindel;
      triallel=triallel+onetriallel;
      tetraallel=tetraallel+onetetraallel;
      pentaallel =pentaallel+onepentaallel;

      /* printf("oneindel: %d  onetriallel: %d onetetraallel:%d pnepentaallel:%d \n",oneindel,onetriallel,onetetraallel,onepentaallel); */

     /* count the SNP with high quality  */
      for(i=0;i<polycounter;i++)
    
          switch(allestsnp->snptype[i])
          {
            case 2:
                      if( allestsnp->HQ[i] > mincoscore )
                      {
                         if(((allestsnp->firstbasearray[i]=='A')&&(allestsnp->secondbasearray[i]=='T'))||((allestsnp->firstbasearray[i]=='T')&&(allestsnp->secondbasearray[i]=='A')))
                              rATcounter1++;
                         if(((allestsnp->firstbasearray[i]=='T')&&(allestsnp->secondbasearray[i]=='G'))||((allestsnp->firstbasearray[i]=='G')&&(allestsnp->secondbasearray[i]=='T')))
                              rTGcounter1++;
                         if(((allestsnp->firstbasearray[i]=='C')&&(allestsnp->secondbasearray[i]=='G'))||((allestsnp->firstbasearray[i]=='G')&&(allestsnp->secondbasearray[i]=='C')))
                              rCGcounter1++;
                         if(((allestsnp->firstbasearray[i]=='C')&&(allestsnp->secondbasearray[i]=='A'))||((allestsnp->firstbasearray[i]=='A')&&(allestsnp->secondbasearray[i]=='C')))
                              rACcounter1++;
                         if(((allestsnp->firstbasearray[i]=='C')&&(allestsnp->secondbasearray[i]=='T'))||((allestsnp->firstbasearray[i]=='T')&&(allestsnp->secondbasearray[i]=='C')))
                             rCTcounter1++;
                         if(((allestsnp->firstbasearray[i]=='A')&&(allestsnp->secondbasearray[i]=='G'))||((allestsnp->firstbasearray[i]=='G')&&(allestsnp->secondbasearray[i]=='A')))
                             rAGcounter1++;
                         if((allestsnp->firstbasearray[i]=='-')||(allestsnp->secondbasearray[i]=='-'))
                             rindel1++;
                        rSNPcounter1++; /* counter the SNp with high quality */
                     }
                     break;
            case 3:            
                     if(allestsnp->HQ[i] > mincoscore )
                          hightrisnp ++;
                     break;
            case 4:
                     if( allestsnp->HQ[i] > mincoscore )
                           hightetrasnp ++;
                     break;
            case 5:
                      if( allestsnp->HQ[i] > mincoscore )
                           highpentasnp ++;
                      break;
            default:
                       /* printf("some thing error in snptypetype:%d\n",allestsnp->snptype[i]); */
                       break;
        }
   

     rtotalSNP1 = rtotalSNP1 +rSNPcounter1;/* get total real SNP with high quality type2 */
     totalhightrisnp = totalhightrisnp +hightrisnp;
     totalhightetrasnp = totalhightetrasnp +hightetrasnp;
     totalhighpentasnp = totalhighpentasnp +highpentasnp;

     Getorthpara(ESTnum,polycounter,allestseq,allestsnp);
     orthSNPcounter =orthSNPcounter+oneorthcounter;
     paraSNPcounter =paraSNPcounter+oneparacounter;

 /*    output SNPquality to file
   fprintf(out4,">%s  ESTnum:%d potentialSNP:%d highqualitySNP:%d\n",contig,ESTnum,polycounter,rSNPcounter1+hightrisnp+hightetrasnp+highpentasnp);
   fprintf(out4,"location info:	   ");
   OutputSNPquality(out4,polycounter,allestsnp);
 */
   /* output contigname with SNP to availcontigwithSNP */
      totalavailcontig++;
      totalavailEST =totalavailEST+ESTnum;
      totalSNP =totalSNP+polycounter;
 /* do next get haplotype and other to seqpoly */
       /* get avail EST with SNP in one contig */
         availESTnum=CalculateavailEST(ESTnum,allestseq);/* reomeve blank sequences for SNP */

        /* get memory for seqpoly */
         /* printf("Get memory for seqpoly including :%d ESTs with :%d length\n",availESTnum,polycounter);seqpoly only reomve unuseful sequences for snp and replace allestseq */
         for(i=0;i<availESTnum;i++)
         {
            seqpoly[i] =(SEQPOLY *)malloc(sizeof(SEQPOLY));
            Getmemoryforseqpoly(seqpoly[i],polycounter);
            CheckPointer(seqpoly[i],"can't get memory forseqpoly",i);
         }

         /* printf("get haplotype and write to file6\n"); */
	fprintf(out6,">%s  ESTnum:%d potentialSNP:%d highqualitySNP:%d",contig,ESTnum,polycounter,rSNPcounter1+hightrisnp+hightetrasnp+highpentasnp);
   /* output to availcontigwithSNP */
     fprintf(out3,"%s EST:%d availEST:%d potentialSNP&indel:%d indel:%d goodquality-SNP:%d ",contigname+5,ESTnum,availESTnum,polycounter,oneindel,rSNPcounter1+hightrisnp+hightetrasnp+highpentasnp);

     if((onetriallel >0)||(onetetraallel>0)||(onepentaallel >0))
             Outputavailcontig(out3,onetriallel,onetetraallel,onepentaallel,allestsnp);
     fputc('\n',out3);
     /* get haplotype information */
        onehaplotype=Gethaplotypes(out6,ESTnum,polycounter,allestseq,seqpoly); /* get availest within the contig */
}/* end polycounter>0 */
        /* free memory for all members of one contig in here */
        /* printf("free memory for all est %d\n",ESTnum); */
         for(i=0;i<ESTnum;i++)
            Clearseqinfo(allestseq[i]);
         /* printf("polycounter:%d\n",polycounter); */
	/* printf("free memory for all est %d\n",ESTnum); */
  if(polycounter >0)
  {
        /* output SNPinfo2 file */
        /* printf("get snpinfo and write to file2\n"); */
        OutputSNPinfo2(out2,contig,polycounter,ESTnum,availESTnum,seqpoly,allestsnp);

       realpolycounter =0;
  /* remove alonehaplotype and paralogs est from the cluster */
 /* remove alonehaplotype for high sequence error and differ splice seq to get new snp */
        availestrecorder = (int *)malloc(4*sizeof(int)); /* record the available sequences */
        memset(availestrecorder,0,4);                    /* can remove the two sentences */
	availestrecorder[0] =0;
	unigeneinfo=Getunigeneforcontig(seqpoly,availESTnum);
        /* if((onehaplotype[0]>4)&&(onehaplotype[1]>0)&&(onehaplotype[0]-onehaplotype[1] >=2)) */
	if((onehaplotype[1]>0)&&(onehaplotype[0]-onehaplotype[1] >=2))
        {
             /* remove the influence of alonehaplotype */
             availESTnum = availESTnum - onehaplotype[1]; /* remove alone the influence of alone haplotype */
             /* get real snp num */
             realpolycounter =Getrealsnpnum(availESTnum,polycounter,seqpoly);
	     /* printf("remove alonehaplotype and availEST:%d realpoly:%d\n",availESTnum,realpolycounter); */
            /* unigeneinfo=Getunigeneforcontig(seqpoly,availESTnum); */
	     fprintf(out1,">%s ESTnum:%d availEST:%d haplotype:%d singlehaplotype:%d availhaplotype:%d unigene:%s  ",contigname+5,ESTnum,availESTnum,onehaplotype[0],onehaplotype[1],onehaplotype[0]-onehaplotype[1],unigeneinfo);
         }else
         {
             realpolycounter = polycounter;/* don't remove alonehaplotype */
	     /* unigeneinfo = Getunigeneforcontig(seqpoly,availESTnum); */
	     fprintf(out1,">%s  ESTnum:%d availEST:%d haplotype:%d singlehaplotype:%d availhaplotype:%d unigene:%s  ",contig,ESTnum,availESTnum,onehaplotype[0],onehaplotype[1],onehaplotype[0],unigeneinfo);
	 }       /*  get unigeninfo for the snp cluster */

        /* accordin unigneinfo to remove paralog haplotypes from the cluster */
         if(strcmp(unigeneinfo,"unknown")==0||strstr(unigeneinfo,"unknown&1"))
         {
	  /* availestrecorder to recorder availestsequence remove paralogs in here differ to get differ among the haplotyeps */
	      fprintf(out1,"\n");
               differ =Removeparalogs(out1,availESTnum,polycounter,realpolycounter,onehaplotype,seqpoly);
	 }else
            if(strcmp(unigeneinfo,"diffunigene")==0)
            {
                 /* remove potential paralogs from the cluster */
		    fprintf(out1,"\n");
                    differ=Removeparalogs(out1,availESTnum,polycounter,realpolycounter,onehaplotype,seqpoly);
                      /* availestrecorder=Removeparalogs2(availESTnum,polycounter,realpolycounter,onehaplotype,seqpoly); */
            }else
               if(strcmp(unigeneinfo,"unknown&differunigene")==0)
               { /* remove potential paralogs from the cluster */
                       /* availestrecorder=Removeparalogs3(availESTnum,polycounter,realpolycounter,onehaplotype,seqpoly); */
		       fprintf(out1,"\n");
                       differ=Removeparalogs(out1,availESTnum,polycounter,realpolycounter,onehaplotype,seqpoly);
               }else
                     /* check according onehaplotype to decide whether or not need to remove paralogs */
		if(strstr(unigeneinfo,"unknown&&"))
		{
		    if(Getwetherforpara(onehaplotype,seqpoly)==1)
		    {
                        fprintf(out1,"\n");
                        differ = Removeparalogs(out1,availESTnum,polycounter,realpolycounter,onehaplotype,seqpoly);
		    }else
                    {
		        fprintf(out1,"sureunigeneinfo\n");
		        differ = Removeparalogs(out1,availESTnum,polycounter,realpolycounter,onehaplotype,seqpoly);
	            }

	         }else
		  {       fprintf(out1,"sureunigeneinfo\n");
			 differ = Removeparalogs(out1,availESTnum,polycounter,realpolycounter,onehaplotype,seqpoly);
	          }
printf("D-value for identifying paralogs, D-value of the cluster is :%f. Please read our paper about it!\n",differ);
         /* get memory for snpbinary */
         for(i=0;i<availESTnum-availestrecorder[0];i++)
         {
               snpbinary[i] =(SNPBINARY *)malloc(sizeof(SNPBINARY));
               Getmemoryforsnpbinary(snpbinary[i],realpolycounter);
               CheckPointer(snpbinary[i],"can't get memory for avail snpbinary",i);
         }  
         /* printf("get %d memory for snpbinary,snppoly:%d\n",availESTnum-availestrecorder[0],realpolycounter); */

         /* if((onehaplotype[0]>4)&&(onehaplotype[1]>0)&&(onehaplotype[0]-onehaplotype[1] >=2)) */
	 if((onehaplotype[1]>0)&&(onehaplotype[0]-onehaplotype[1] >=2))
	 {
                 /* according seqpoly->snp==="unknown" rewrite to snpbinary snpbinary in realpolycounter */
                if(availestrecorder[0]==0)
                      Getrealsnpinfo(availESTnum,polycounter,realpolycounter,seqpoly,allestsnp,snpbinary); /* revise  allestsnp to mark snptype -1 */
                else
                     realpolycounter=Getrealsnpinfo2(availESTnum,polycounter,realpolycounter,availestrecorder,seqpoly,allestsnp,snpbinary);
                   /*revise realpolycounter becuase remove paralogs revise allestsnp make availalbe marker when remove alonehaplotype and parslogs */
                 /* free memory for snp and seqpoly */
                /* printf("free memory for seqpoly included :%d\n",availESTnum+onehaplotype[1]); */
                for(i=0;i<availESTnum+onehaplotype[1];i++)
                     Clearseqpoly(seqpoly[i]);
 
         }else
         {    
                   if(availestrecorder[0]==0)
                   {
		       Getsnpinfo(availESTnum,realpolycounter,seqpoly,snpbinary); /* realpolycounter equal to polycounter */

		   }else
		       realpolycounter=Getsnpinfo2(availESTnum,realpolycounter,availestrecorder,allestsnp,seqpoly,snpbinary);
                         /* revise realpolycounter becuase remove paralogs */

                 /* free memory for snp and seqpoly */
                 /* printf("free memory for seqpoly included :%d\n",availESTnum); */
                 for(i=0;i<availESTnum;i++)
                          Clearseqpoly(seqpoly[i]);

         }
       /* statistic for all potentail snp and potential SNP in HQ */
       Statisticqualall(qualallc[0],qualallc[1],polycounter,allestsnp);
       /* statistic for remove snp caused by remove single haplotype */
       onewrong = Statisticsnpqual(qualrang[0],polycounter,allestsnp);
       totalwrongsnp = totalwrongsnp+onewrong;

 /* output the results to file10 */
       if(realpolycounter >0)
           OutputSNPinfo3(out10,contig,polycounter,realpolycounter,ESTnum,availESTnum,availestrecorder[0],onehaplotype[0],snpbinary,allestsnp);
        availESTnum =availESTnum-availestrecorder[0];  /* remove paralogs and alonehaplotypes not remove parpalogs */
/* get snpbinary to snpbinary and write to file 5 */
          /* snnbinary for snp is realpolycounter and number should be availESTnum remove alonehaplotypes and parlogs */
        /* get matrix information accorind seqpoly and allestsnp */
        Getmatrix(availESTnum,realpolycounter,snpbinary);
        OutputSNPmatrix(out5,contig,availESTnum,polycounter,realpolycounter,snpbinary,allestsnp);
        /* allestsnp is revised and snpbinary is good,so polycounter for allestsnp and realpolycounter is snpbinary */
 /* remove snp of sequences errors and out put snppatttern */
 fprintf(out8,">%s ESTnum:%d availEST:%d pSNP:%d rsnp:%d unigeneinfo:%s D-value:%0.4f ",contig,ESTnum,availESTnum,polycounter,realpolycounter,unigeneinfo,differ);
  fprintf(out9,">%s availEST:%d availhaplotype:%d unigeneinfo:%s D-value:%0.4f ",contig,availESTnum,onehaplotype[0]-onehaplotype[1],unigeneinfo,differ);

/* get new memory for */

    /* printf("polycounter:%d realpolycounter:%d tri-allele:%d tetra-allele:%d penta-allele:%d\n",polycounter,realpolycounter,onetriallel,onetetraallel,onepentaallel); */
    newallestsnp =(SNPINFO1 *)malloc(sizeof(SNPINFO1));
    Getmemoryforsnpinfo1(newallestsnp,realpolycounter,onetriallel+onetetraallel+onepentaallel,onepentaallel);
    /* write realpolycounter to newallestsnp */
      j=0;
      for(i=0;i<polycounter;i++)
          if(allestsnp->snptype[i] >1)
          {
              newallestsnp->loci[j] = allestsnp->loci[i];

	      newallestsnp->HQ[j] = allestsnp->HQ[i];
	      newallestsnp->qual[j] = allestsnp->qual[i];

              newallestsnp->allelscore[j] = allestsnp->allelscore[i];
              newallestsnp->snptype[j] = allestsnp->snptype[i];
              j++;
          }
   /*  if(j!=realpolycounter)
          printf("realpolycounter is not Right:%d polycounter remove single-haplotype is not equal to :%d!\n",realpolycounter,j);
   */
   Clearsnpinfo(allestsnp);
   /* printf("free allestsnp memroy\n"); */
  /* remove sequence errors from snp and edit  allestsnp for firstbase and secondbase newallestsnp about 2\3,4,5 allel */
    oneindel =0;        /*count all indel in the contig */
    onetriallel =0;    /*just for one contig */
    onetetraallel =0; /* just for one contig */
    onepentaallel =0;
  /* for realsnp */
  snpcounter = Geterrorsnp(availESTnum,realpolycounter,onehaplotype,newallestsnp,snpbinary);
  /*printf("total potential SNP on the cluster removing poor quality ESTs:%d removed snp:%d true SNP:%d error SNP:%d\n",realpolycounter,onewrong,snpcounter[0],snpcounter[1]); */
  /*add to total */
  totalerrorsnp = totalerrorsnp+snpcounter[1];
  totaltruesnp = totaltruesnp+snpcounter[0];
  totalsnpinha = totalsnpinha+realpolycounter; /* remove snp cause by single haplotypes */

  /* statistic the snp quality for contig quality file for sequence error and true snp */
  Statisticsnpqual2(qualrang[1],qualrang[2],qualrang[3],realpolycounter,newallestsnp); /* statistic function for */

  /* according newallestsnp to output snpquality */
  if(realpolycounter >0)
  {
   fprintf(out4,">%s potential-SNP:%d real-SNP:%d true-SNP:%d error-SNP:%d\n",contig,polycounter,realpolycounter,snpcounter[0],snpcounter[1]);
   fprintf(out4,"location info:	   ");
   OutputSNPqualitynew(out4,realpolycounter,newallestsnp);
   }
/* get snppattern and realsnppattern */

   /* if((onehaplotype[0]>4)&&(onehaplotype[1]>0)&&(onehaplotype[0]-onehaplotype[1] >=2)) */
   if((onehaplotype[1]>0)&&(onehaplotype[0]-onehaplotype[1] >=2))
         snppattern =Getsnppattern(onehaplotype[0]-onehaplotype[1]);
   else
         snppattern =Getsnppattern(onehaplotype[0]);
   realsnppattern =Getrealsnppattern(out9,availESTnum,realpolycounter,snpbinary,snppattern,newallestsnp);
   /* Getrealsnppattern changed */
   /* printf("snppattern:%d realsnppattern;%d alonesnppattern:%d\n",snppattern,realsnppattern[0],realsnppattern[1]); */
   snpblockinfo =Getsnpblock(out8,availESTnum,realpolycounter,snpbinary,newallestsnp);
   /* printf("%s have snpblock:%d\n",contig,snpblockinfo[0]); */

  /* get avail number of SNP in one orthologous or heterozgous contigs with high quaility */
  /* printf("differ:%f realpolycounter:%d\n",differ,realpolycounter); */
   for(i=0;i< realpolycounter;i++)
   {
      /* if(newallestsnp->HQ[i] >mincoscore) */
      /*{ */
          if(newallestsnp->majorhap[i]<1.0)
	     Countminorhap(newallestsnp->minorhap[i],maihapcounter[0]);
	  else
	     if(newallestsnp->majorhap[i]<2.0 && newallestsnp->majorhap[i]>=1.0)
	       Countminorhap(newallestsnp->minorhap[i],maihapcounter[1]);
	    else
	       if(newallestsnp->majorhap[i]<3.0 && newallestsnp->majorhap[i]>=2.0)
	           Countminorhap(newallestsnp->minorhap[i],maihapcounter[2]);
	       else
	          if(newallestsnp->majorhap[i]<4.0 && newallestsnp->majorhap[i]>=3.0)
	              Countminorhap(newallestsnp->minorhap[i],maihapcounter[3]);
		  else
		    if(newallestsnp->majorhap[i]<5.0 && newallestsnp->majorhap[i]>=4.0)
	               Countminorhap(newallestsnp->minorhap[i],maihapcounter[4]);
		    else
		      	if(newallestsnp->majorhap[i]>=5.0)
	                    Countminorhap(newallestsnp->minorhap[i],maihapcounter[5]);
      /*} */
   }
/* only for one contig */
    rhightrisnp =0;rhightetrasnp =0;rhighpentasnp =0;rSNPcounter2=0;

   if(differ < 13)/* add diff in here to remove paralogs  2.0 */
   {
       totalravailcontig++;
       Statisticsnpqual2(qualrang[4],qualrang[5],qualrang[6],realpolycounter,newallestsnp); /* statistic function for only for availcontig */
       /* write true availcontig to namelist file availcontignamelist */
        fprintf(out7,">%s unigeneinfo:%s D-value:%0.4f\n",contig,unigeneinfo,differ);
	/* printf(">%s unigeneinfo:%s diff:%0.4f realpolycounter:%d\n",contig,unigeneinfo,differ,realpolycounter); */
     /* count the SNP with remove sequence error and paralogs */
      for(i=0;i<realpolycounter;i++)
     {
        /* printf("%d: snptype:%d firstbase:%c secondbase:%c HQ:%d\n ",i,newallestsnp->snptype[i],newallestsnp->firstbasearray[i],newallestsnp->secondbasearray[i],newallestsnp->HQ[i]); */
	 if(newallestsnp->HQ[i] > mincoscore)
	 {
	  switch(newallestsnp->snptype[i])
          {

            case 2:
                         if(((newallestsnp->firstbasearray[i]=='A')&&(newallestsnp->secondbasearray[i]=='T'))||((newallestsnp->firstbasearray[i]=='T')&&(newallestsnp->secondbasearray[i]=='A')))
                                    rATcounter2++;
                            if(((newallestsnp->firstbasearray[i]=='T')&&(newallestsnp->secondbasearray[i]=='G'))||((newallestsnp->firstbasearray[i]=='G')&&(newallestsnp->secondbasearray[i]=='T')))
                                    rTGcounter2++;
                            if(((newallestsnp->firstbasearray[i]=='C')&&(newallestsnp->secondbasearray[i]=='G'))||((newallestsnp->firstbasearray[i]=='G')&&(newallestsnp->secondbasearray[i]=='C')))
                                    rCGcounter2++;
                            if(((newallestsnp->firstbasearray[i]=='C')&&(newallestsnp->secondbasearray[i]=='A'))||((newallestsnp->firstbasearray[i]=='A')&&(newallestsnp->secondbasearray[i]=='C')))
                                   rACcounter2++;
                            if(((newallestsnp->firstbasearray[i]=='C')&&(newallestsnp->secondbasearray[i]=='T'))||((newallestsnp->firstbasearray[i]=='T')&&(newallestsnp->secondbasearray[i]=='C')))
                                    rCTcounter2++;
                            if(((newallestsnp->firstbasearray[i]=='A')&&(newallestsnp->secondbasearray[i]=='G'))||((newallestsnp->firstbasearray[i]=='G')&&(newallestsnp->secondbasearray[i]=='A')))
                                    rAGcounter2++;
                            if((newallestsnp->firstbasearray[i]=='-')||(newallestsnp->secondbasearray[i]=='-'))
                                    rindel2++;
                           rSNPcounter2++; /* counter the SNp with high quality */
			   /* rintf("add bi-snp\n"); */
                         break;
             case 3:            
                     rhightrisnp ++;
                     break;
             case 4:
                     rhightetrasnp ++;
                     break;
             case 5:
                     rhighpentasnp ++;
                      break;
             default:
                      /*  printf("some thing error in snptype:%d for snperror\n",newallestsnp->snptype[i]);for snp error. */
                       break;
           }
	  }

      if(newallestsnp->HQ[i] > mincoscore)
      {
          if(newallestsnp->majorhap[i]<1.0)
	     Countminorhap(newallestsnp->minorhap[i],maihapcountera[0]);
	  else
	     if(newallestsnp->majorhap[i]<2.0 && newallestsnp->majorhap[i]>=1.0)
	       Countminorhap(newallestsnp->minorhap[i],maihapcountera[1]);
	    else
	       if(newallestsnp->majorhap[i]<3.0 && newallestsnp->majorhap[i]>=2.0)
	           Countminorhap(newallestsnp->minorhap[i],maihapcountera[2]);
	       else
	          if(newallestsnp->majorhap[i]<4.0 && newallestsnp->majorhap[i]>=3.0)
	              Countminorhap(newallestsnp->minorhap[i],maihapcountera[3]);
		  else
		    if(newallestsnp->majorhap[i]<5.0 && newallestsnp->majorhap[i]>=4.0)
	               Countminorhap(newallestsnp->minorhap[i],maihapcountera[4]);
		    else
		      	if(newallestsnp->majorhap[i]>=5.0)
	                    Countminorhap(newallestsnp->minorhap[i],maihapcountera[5]);
      }

     }

     /* printf("trueSNP:%d rttisnp:%d tetrasnp:%d,rpentasnp:%d",rSNPcounter2,rhightrisnp,rhightetrasnp,rhighpentasnp); */
     rtotalSNP2 = rtotalSNP2 +rSNPcounter2;/* get total real SNP with high quality in orthologs&heterozygous */
     rtotalhightrisnp = rtotalhightrisnp +rhightrisnp;
     rtotalhightetrasnp = rtotalhightetrasnp +rhightetrasnp;
     rtotalhighpentasnp = rtotalhighpentasnp +rhighpentasnp;

   }else/* reomve contigs with paralogs differ */
           Statisticsnpqual2(qualrang[7],qualrang[8],qualrang[9],realpolycounter,newallestsnp);
/* write new information about SNp to file3 availcontigwithSNP snpcounter[1]realsnp snpcounter[2] errosnp */
      /* output avail snp in avail contig cluster open availcontigseq from *.cap.ace */
    /* printf("output realsnp in fasta format\n"); */
    if(snpcounter[0] >0)
    {
      oneavailsnp = Outsnpinfasta(outsnp,contig,longseqlen,realpolycounter,newallestsnp);
      if(oneavailsnp >0)
         totalavailsnp=totalavailsnp+oneavailsnp;
    }
   /* output realsnpinfo by remove alonehaplotype and snperror to availcontigwithSNP */
         /* write differ to file3 */
/* printf("write true some information to file3\n"); */
fprintf(out3,"%s availEST-without-paralogs:%d unigene:%s D-value:%0.4f haplotype:%d single-haplotype:%d paralogs:%d real-SNP:%d true-SNP:%d error-SNP:%d",contigname+5,availESTnum,unigeneinfo,differ,onehaplotype[0],onehaplotype[1],availestrecorder[0],realpolycounter,snpcounter[0],snpcounter[1]);

/* check the function for output */
  totalalonehaplotype = totalalonehaplotype+onehaplotype[1];
  totalparalogs = totalparalogs+availestrecorder[0];

  if((onetriallel >0)||(onetetraallel>0)||(onepentaallel >0))
      Outputavailcontig1(out3,rhightrisnp,rhightetrasnp,rhighpentasnp,newallestsnp);
   fputc('\n',out3);
  /* printf("write some information to file3\n"); */
/* free memory for snp and seqpoly */
 /* printf("free memory for snp and snpbianry included :%d\n",availESTnum); */
  Clearsnpinfo1(newallestsnp);
  for(i=0;i<availESTnum;i++)
        Clearsnpbinary(snpbinary[i]);

 }/* end polycounter >0 */
  /*  printf("finish free all memory\n"); */

}/* end infile while */

fclose(in);
fclose(out8); /* close the file of SNPblocks */
fclose(outsnp);/* close the file for snp in fasta */
/* close file for contignamelist and out1 file for polymorphism information and out2 file for polymorphism matrix */
fclose(out1);
fclose(out2);
fclose(out4);
fclose(out5);
fclose(out6);
fclose(out7);
fclose(out9);
fclose(out10);
/* write statistic results to file availcontigwithSNP */
/* printf("write statistic information to file \n"); */
transition =AGcounter+CTcounter;
transversion =ATcounter+CGcounter+ACcounter+TGcounter;
fprintf(out3,"There are %ld available contigs including %ld ESTs\n",totalcontig,totalEST);
fprintf(out3,"  Of which, there are %ld contigs with potential SNPs, and include %ld ESTs and %ld potential SNPs\n",totalavailcontig,totalavailEST,totalSNP);

fprintf(out3,"  indel:%d CTcounter:%d AGcounter:%d   transition:%d\n",indel,CTcounter,AGcounter,transition);
fprintf(out3,"  ATcounter:%d ACcounter:%d CGcounter:%d  TGcounter:%d  transversion:%d\n",ATcounter,ACcounter,CGcounter,TGcounter,transversion);
fclose(out3);

/* get total length of all contigs with SNP */
totallen = Getcontigseq(infile); /* Get sequences of contigs with SNPs and write sequences to file and output totallength of seqences. */
/* printf("Totallen of all contigs sequences:%ld\n",totallen); */
/* add fequencies of all kinds SNPs to out3 file */
out3 = fopen(outfname[2],"a");
if(out3 == NULL)
 {
         printf("can't append some information to availcontigwithSNP!\n");
         return;
 }
if(totalSNP>0)
{
    fprintf(out3,"  Total length of total %d contigs with SNP:%ld, and the frequency of all SNP(including InDel) is: %0.1f \n",totalavailcontig,totallen,totallen*1.0/totalSNP);
    /* printf("Total length of total %d contigs with SNP:%ld, and the frequency of all SNP(including InDel) is: %0.1f \n",totalavailcontig,totallen,totallen*1.0/totalSNP); */
}
if((transition+transversion)>0 )
{
    fprintf(out3,"  The frequency of transition and transversion SNPs: %0.1f ",totallen*1.0/(transition+transversion));
}
if(indel>0)
{
   fprintf(out3,",the frequency of Indel is:%0.1f\n",totallen*1.0/indel);
}


if(triallel >0)
    fprintf(out3,"  including %d tri-allelic polymorphisms\n",triallel);
if(tetraallel >0)
    fprintf(out3,"  including %d tetra-allelic polymorphisms\n",tetraallel);
if(pentaallel >0)
    fprintf(out3,"  including %d penta-allelic polymorphisms\n",pentaallel);
/* write statistic information to out4 for high quality SNP */
rtransition1 =rCTcounter1+rAGcounter1;
rtransversion1 =rATcounter1+rACcounter1+rTGcounter1+rCGcounter1;
fprintf(out3,"\n********good quality SNP ******** \n");
fprintf(out3,"  SNP with high quality\n  CT:%d AG:%d  transition:%d \n",rCTcounter1,rAGcounter1,rtransition1);
fprintf(out3,"  AT:%d AC:%d  TG:%d CG:%d transverstion:%d \n",rATcounter1,rACcounter1,rTGcounter1,rCGcounter1,rtransversion1);
fprintf(out3,"  and %ld indelSNP with good quality\n",rindel1);
if(totalhightrisnp >0)
    fprintf(out3,"  including %d high tri-allelic polymorphisms\n",totalhightrisnp);
if(totalhightetrasnp >0)
    fprintf(out3,"  including %d high tetra-allelic polymorphisms\n",totalhightetrasnp);
if(totalhighpentasnp >0)
    fprintf(out3,"  including %d high penta-allelic polymorphisms\n",totalhighpentasnp);

fprintf(out3,"  Total SNP with good-quality:%ld \n",rtotalSNP1+totalhightrisnp+totalhightetrasnp+totalhighpentasnp);
if(rtotalSNP1>0&&rindel1>0 &&(rtransition1+rtransversion1)>0)
{
    fprintf(out3,"  Total length of total %d contigs with SNPs:%ld, and the frequency of all SNP ( including InDel )in potential orthologs&heterozygous contigs is: %0.1f \n",totalavailcontig,totallen,totallen*1.0/(rtotalSNP1+totalhightrisnp+totalhightetrasnp+totalhighpentasnp));
    fprintf(out3,"  The frequency of potential Indel: %0.1f, the frequency of transition and transversion SNPs: %0.1f \n",totallen*1.0/rindel1,totallen*1.0/(rtransition1+rtransversion1));
}
fprintf(out3,"  Total %ld inter-snp and %ld intra-snp\n",orthSNPcounter,paraSNPcounter);

/* write statistic information to out4 for high quality SNP in orthologs&heterozygous contig */

/* get total length of all contigs with SNP */
if( rtotalSNP2 >0) /* having true SNP then do it */
{
rtotallen=Getavailcontigseq(infile);
/* Get sequences of real available contigs with SNPs and write sequences to file and output totallength of seqences.*/

rtransition2 =rCTcounter2+rAGcounter2;
rtransversion2 =rATcounter2+rACcounter2+rTGcounter2+rCGcounter2;

fprintf(out3,"\n ******** true and good quality SNP******** \n");
fprintf(out3,"  removed single haplotypes:%ld  and paralogs:%ld  total removed EST:%ld\n",totalalonehaplotype,totalparalogs,totalalonehaplotype+totalparalogs);

fprintf(out3,"  total SNP in clusters with single haplotype:%ld and removed-SNP:%d total true-SNP:%ld total error-SNP :%ld\n",totalsnpinha,totalwrongsnp,totaltruesnp,totalerrorsnp);
fprintf(out3,"  SNP with good quality:\n  CT:%d AG:%d  transition:%d \n",rCTcounter2,rAGcounter2,rtransition2);
fprintf(out3,"  Indel:%ld AT:%d AC:%d  TG:%d CG:%d transversion:%d \n",rindel2,rATcounter2,rACcounter2,rTGcounter2,rCGcounter2,rtransversion2);

if(totalhightrisnp >0)
    fprintf(out3,"  including %d high tri-allelic polymorphisms\n",rtotalhightrisnp);
if(totalhightetrasnp >0)
    fprintf(out3,"  including %d high tetra-allelic polymorphisms\n",rtotalhightetrasnp);
if(totalhighpentasnp >0)
    fprintf(out3,"  including %d high penta-allelic polymorphisms\n",rtotalhighpentasnp);

fprintf(out3,"  total true-SNP with good quality:%ld \n",rtotalSNP2+rtotalhightrisnp+rtotalhightetrasnp+rtotalhighpentasnp);
if(rtotalSNP2>0&&rindel2>0 &&(rtransition2+rtransversion2)>0)
{
    fprintf(out3,"  Total length of %d contigs with SNPs : %ld\n",totalravailcontig,rtotallen);
    fprintf(out3,"  The frequency of all SNP ( including InDel ) is: %0.1f; SNP per contig: %0.1f\n",totallen*1.0/(rtotalSNP2+rtotalhightrisnp+rtotalhightetrasnp+rtotalhighpentasnp),(rtotalSNP2+rtotalhightrisnp+rtotalhightetrasnp+rtotalhighpentasnp)*1.0/totalravailcontig);
    fprintf(out3,"  The frequency of potential Indel: %0.1f, the frequency of transition and transversion SNPs: %0.1f \n",totallen*1.0/rindel2,totallen*1.0/(rtransition2+rtransversion2));
}
fprintf(out3,"  Total %ld snp in fasta\n\n",totalavailsnp);
printf("\n");
/* printf(" there are total %ld snp in fasta\n",totalavailsnp); */
 /*this works well
 fprintf(out3," >>>>>>>>>>> other statistic information >>>>>>>>>>\n");

 fprintf(out3,"Output statistic for snp quality  according contigs qualtiy\n");
 fprintf(out3,"All potential snp:\n");
 snpqualcounter =0;
 for(i=0;i<12;i++)
 {
    fprintf(out3,"%d	",qualallc[0][i]);
    snpqualcounter = snpqualcounter +qualallc[0][i];
  }
 fprintf(out3,"total:%ld SNPs\n",snpqualcounter);
 fprintf(out3,"All potential snp in HQ:\n");
 snpqualcounter =0;
 for(i=0;i<12;i++)
 {
    fprintf(out3,"%d	",qualallc[1][i]);
    snpqualcounter = snpqualcounter +qualallc[1][i];
  }
 fprintf(out3,"total:%ld SNPs\n",snpqualcounter);

 fprintf(out3,"This from quality of contigs:\nRemoved snp for cluster:\n");
 snpqualcounter =0;
 for(i=0;i<12;i++)
 {
    fprintf(out3,"%d	",qualrang[0][i]);
    snpqualcounter = snpqualcounter +qualrang[0][i];
  }
 fprintf(out3,"total:%ld\n",snpqualcounter);

 fprintf(out3,"sequence errors :\n");
 snpqualcounter=0;
 for(i=0;i<12;i++)
 {
    fprintf(out3,"%d	",qualrang[1][i]);
    snpqualcounter = snpqualcounter+qualrang[1][i];
 }
 fprintf(out3,"total:%ld\n",snpqualcounter);

 fprintf(out3,"true snp:\n");
 snpqualcounter=0;
 for(i=0;i<12;i++)
 {
    fprintf(out3,"%d	",qualrang[2][i]);
    snpqualcounter = snpqualcounter+qualrang[2][i];
 }
 fprintf(out3,"total:%ld\n",snpqualcounter);
 fprintf(out3,"true snp in HQ:\n");
 snpqualcounter=0;
 for(i=0;i<12;i++)
 {
    fprintf(out3,"%d	",qualrang[3][i]);
    snpqualcounter = snpqualcounter+qualrang[3][i];
 }
 fprintf(out3,"total:%ld\n",snpqualcounter);
 fprintf(out3,"availcontig:sequence errors :\n");
 snpqualcounter=0;
 for(i=0;i<12;i++)
 {
    fprintf(out3,"%d	",qualrang[4][i]);
    snpqualcounter = snpqualcounter+qualrang[4][i];
 }
 fprintf(out3,"total:%ld\n",snpqualcounter);

  fprintf(out3,"availcontig:true snp:\n");
 snpqualcounter=0;
 for(i=0;i<12;i++)
 {
    fprintf(out3,"%d	",qualrang[5][i]);
    snpqualcounter = snpqualcounter+qualrang[5][i];
 }
 fprintf(out3,"total:%ld\n",snpqualcounter);
  fprintf(out3,"availcontig:true snp in HQ:\n");
 snpqualcounter=0;
 for(i=0;i<12;i++)
 {
    fprintf(out3,"%d	",qualrang[6][i]);
    snpqualcounter = snpqualcounter+qualrang[6][i];
 }
 fprintf(out3,"total:%ld\n",snpqualcounter);
 fprintf(out3,"contigs with paralogs:sequence errors :\n");
 snpqualcounter=0;
 for(i=0;i<12;i++)
 {
    fprintf(out3,"%d	",qualrang[7][i]);
    snpqualcounter = snpqualcounter+qualrang[7][i];
 }
 fprintf(out3,"total:%ld\n",snpqualcounter);

  fprintf(out3,"contigs with paralogs:true snp:\n");
 snpqualcounter=0;
 for(i=0;i<12;i++)
 {
    fprintf(out3,"%d	",qualrang[8][i]);
    snpqualcounter = snpqualcounter+qualrang[8][i];
 }
 fprintf(out3,"total:%ld\n",snpqualcounter);
  fprintf(out3,"contigs with paralogs:true snp in HQ:\n");
 snpqualcounter=0;
 for(i=0;i<12;i++)
 {
    fprintf(out3,"%d	",qualrang[9][i]);
    snpqualcounter = snpqualcounter+qualrang[9][i];
 }
 fprintf(out3,"total:%ld\n",snpqualcounter);
 */
  fprintf(out3,"*****haplotypes of major and minor allels in all contigs\n");
 for(i=0;i<6;i++) /* 10 for two cultivar and 6 for one cultivar */
 {
    fprintf(out3,"major allel:%d:",i);
    for(j=0;j<6;j++)
      fprintf(out3,"%d  ",maihapcounter[i][j]);
    fprintf(out3,"\n");
 }
fprintf(out3,"*****haplotypes of major and minor allels in all avail contigs\n");
 for(i=0;i<6;i++)
 {
    fprintf(out3,"major allel:%d:",i);
    for(j=0;j<6;j++)
      fprintf(out3,"%d  ",maihapcountera[i][j]);
    fprintf(out3,"\n");
 }
} /* when total avail contigs more than 0 */
 fclose(out3); /* statistic file for whole results */


/* free memory */
/* printf("free memory for main function\n"); */
for(i=0;i<10;i++)
{
   if( qualrang[i]!= NULL )
      free(qualrang[i]);
   qualrang[i] = NULL;
}
for(i=0;i<2;i++)
{
  if(qualallc[i] != NULL)
        free(qualallc[i]);
  qualallc[i] = NULL;
}
for(i=0;i<6;i++)
{
   if(maihapcounter[i] !=NULL)
       free(maihapcounter[i]);
   maihapcounter[i] =NULL;
   if(maihapcountera[i] !=NULL)
       free(maihapcountera[i]);
   maihapcountera[i] =NULL;
}
if(realsnppattern)
  free(realsnppattern);
realsnppattern =NULL;

if(snpblockinfo)
   free(snpblockinfo);
snpblockinfo =NULL;

if(snpcounter)
    free(snpcounter);
snpcounter =NULL;

if(unigeneinfo)
    free(unigeneinfo);
unigeneinfo = NULL;

/* free memory in the main function */
if(infile)
   free(infile);
infile = NULL;

if(fname)
   free(fname);
fname =NULL;

for(i=0;i<9;i++)
{
   if(outfname[i])
        free(outfname[i]);
   outfname[i] =NULL;
}
 if(contigline)
     free(contigline);
  contigline =NULL;

 if( contig )
      free(contig);
contig =NULL;

 if(contigname )
     free(contigname);
contigname =NULL;
point3=NULL;

if( outavailsnp )
     free(outavailsnp);
 outavailsnp =NULL;

 if(onehaplotype)
      free(onehaplotype);
 onehaplotype =NULL;

if(totalavailcontig >0) /* this availestrecorder is used when totalavailcontig more than 0 */
 if(availestrecorder)
    free(availestrecorder);
 availestrecorder = NULL;
system("rm -f SNPmatrix");
}
