# Supplementary material for: QualitySNP: a pipeline for detecting single nucleotide polymorphisms and insertions/deletions in EST data from diploid and polyploid species
Source: BMC Bioinformatics. 2006 Oct 9;7:438. doi: 10.1186/1471-2105-7-438 (PMC1618865; doi:10.1186/1471-2105-7-438)
Supplement: Additional file 1 — QualitySNP. The source code of QualitySNP; The file is unpacked by using the command "gunzip QualitySNP.tar.gz", and then use "tar -xvf QualitySNP.tar" on a Unix/Linux computer. [file 1471-2105-7-438-S1.gz › QualitySNPdir/QualitySNP.h]

/*       Copyright (C) 2006  Jifeng Tang                                                 */

/*       This program is free software; you can redistribute it and/or                   */
/* 			 modify it under the terms of the GNU General Public License     */
/*       as published by the Free Software Foundation; either version 2                  */
/*       of the License, or (at your option) any later version.                          */

/*       This program is distributed in the hope that it will be useful,                 */
/*       but WITHOUT ANY WARRANTY; without even the implied warranty of                  */
/*       MERCHANTABILITY or FITNESS FOR A PARTICULAR PURPOSE.  See the                   */
/*       GNU General Public License for more details.                                    */

/*       You should have received a copy of the GNU General Public License               */
/*       along with this program; if not, write to the Free Software                     */
/*       Foundation, Inc., 51 Franklin Street, Fifth Floor, Boston, MA  02110-1301, USA. */

/* ************************************************************************************** */
/* The file for all data structures and functions used by QualitySNP */

#include <stdio.h>

#define SEQNAMELEN 100
#define SEQLEN 8000
#define ALLSNPNUM 500
#define SEQSPECIESLEN 30
#define UNIGENELEN 10
#define TISSUELEN 50
#define TRISNPNUM 120
#define TETRASNPNUM 30
#define PENTASNPNUM 5

#define LEN sizeof(struct SNPLOCUS)
#define LEN2 sizeof(struct SNPBLOCK)

/* define SEQ information for all ESTs in a contig */
typedef struct
{
  char *seqname;
  char *seqspecies;
  char *tissue;
  char *unigeneid;
  char *seq;
  char *snp;
  int  seqstart;
  int  seqstop;  
}SEQINFO;

typedef struct
{
   char *seqname;
   char *seqspecies;
   char *tissue;
   char *unigeneid;
   char *snp;
   int seqstart;
   int seqstop;
}SEQPOLY;

typedef struct
{
   char *seqname;
   char *seqspecies;
   char *unigeneid;
   int  seqstart;
   int  seqstop;
   char *snp;
   int *snpbinary1;
   /* int *snpbinary2; */
}SNPBINARY;

/* define SNP inforamtion for a contig */
typedef struct
{  
     int *loci;
     int *trilocation;
     int *tetralocation;/* trilocation to record the location of tri-allelic and tetralocation to record the location of tetra-allele */
     int *pentalocation; /* five location */
     char *firstbasearray;
     char *secondbasearray;
     int *fhnum; /* count the number of high or low quality,HQ the signture for SNP with high quality;SNpwith ALLSNPNUM */
     int *flnum;
     int *shnum;
     int *slnum;
     int *HQ;
     int *qual;
     int *allelscore;
     int *snptype;

}SNPINFO;
typedef struct
{  
     int *loci;
     int *trilocation;
     int *tetralocation;/* trilocation to record the location of tri-allelic and tetralocation to record the location of tetra-allele */
     int *pentalocation; /* five location */
     char *firstbasearray;
     char *secondbasearray;
     int *fnum; /* count the number of high or low quality,HQ the signture for SNP with high quality;SNpwith ALLSNPNUM */
     int *snum;
     int *HQ;
     int *qual;
     int *allelscore;
     int *snptype;
     float *majorhap;
     float *minorhap;

}SNPINFO1;
/* find haplotypes in one contig */
struct HAPLOTYPE
{   
     int *num;
     int copy;
     struct HAPLOTYPE *next;
};

/* define snppattern for every contig */
struct SNPPATTERN
{
    int *snpnum;
    int totalmem;
    struct SNPPATTERN *next;
};

/* define snplocus only for one locuse */
struct SNPLOCUS
{
   int num;
   char bp;
   struct SNPLOCUS *next;
};

/* define snpblock for every contig */
struct SNPBLOCK
{
   int startlocus;
   int stoplocus;
   struct SNPBLOCK *next;
};

/* function for every SNP locuse */ 
/* displaying function */
void DisplayHaplotype(FILE *out6,struct HAPLOTYPE *head);

/* check memory allocation */
void CheckPointer(void* pointer,char *pointername,int i);
void Getmemoryforseqinfo(SEQINFO *seqinfo,int seqlen);
void Getmemoryforsnpinfo(SNPINFO *snpinfo,int allsnpnum);
void Getmemoryforseqpoly(SEQPOLY *seqpoly,int polycounter);
void Getmemoryforsnpbinary(SNPBINARY *snpbinary,int realpoly);
/* void Getmemoryforsnpinfo1(SNPINFO1 *snpinfo,int allsnpnum,int onetriallel,int onetetraallel,int onepentaallel); */
void Getmemoryforsnpinfo1(SNPINFO1 *snpinfo,int allsnpnum,int othersnp,int onepentaallel);

struct HAPLOTYPE *Getmemoryforhaplotype(int haplotypesize);
struct SNPPATTERN *Getmemoryforsnppattern(int snppatternsize);

/*clear memory for every structure */
void Memfree(void *pointer,char *pointername);
void Clearseqinfo(SEQINFO *oneseq);
void Clearsnpinfo(SNPINFO *snpinfo);
void Clearseqpoly(SEQPOLY *seqpoly);
void Clearsnpbinary(SNPBINARY *snpbinary);
void freehaplotype(struct HAPLOTYPE *pq);
void freesnppattern(struct SNPPATTERN *pq);
void Clearsnpinfo1(SNPINFO1 *snpinfo);

/* get avail EST with SNP in one contig */
int CalculateavailEST(int ESTnum,SEQINFO *allestseq[]);

/* order ever basepair for every SNP */
void Getorder(int a,int t,int c,int g,int gap,char firstchar);

/* get all sequcences of contigs with SNP according availcontiglistwithSNP */
unsigned long Getcontigseq(char *infile);
 /* get the total length of available contigs */
unsigned long Getavailcontigseq(char *infile);

/*get all seqinformation of one contig */
int Getlongestseq(char *filename);
void Getseqinfo(SEQINFO *allestseq[],char *filename,int seqlen);

/* get all potential SNPs */
int GetSNPnum(int ESTnum,int longestseq,SEQINFO *allestseq[]);
/* void Getpolymorphisminfo(int ESTnum,int longestseq,int allsnpnum,SEQINFO *allestseq[],SNPINFO *allestsnp); */
void Getpolymorphisminfo(int ESTnum,int longestseq,SEQINFO *allestseq[],SNPINFO *allestsnp);
void Getsnpqual(char *contigname,int longestseq,int polycounter,SNPINFO *allestsnp);
/* get haplotype */
int *Gethaplotypes(FILE *out6,int ESTnum,int polycounter,SEQINFO *allestseq[],SEQPOLY *seqpoly[]);
/* getorder from big to small */
void GetorderHaplotype(FILE *out6,struct HAPLOTYPE *head,int haplotypecounter);

/* get real snpnum and realsnp when remove alonehaplotype */
int Getrealsnpnum(int availest,int polycounter,SEQPOLY *seqpoly[]);

void Getrealsnpinfo(int availest,int polycounter,int realpolycounter,SEQPOLY *seqpoly[],SNPINFO *allestsnp,SNPBINARY *snpbinary[]);
int Getsnpinfo2(int availest,int polycounter,int *availestrecorder,SNPINFO *allestsnp,SEQPOLY *seqpoly[],SNPBINARY *snpbinary[]);

/* remove potenial paralogous ESTs from the cluster */
/* this for most EST in unknow unigeneid "unknown" or "unknown&1**" or most unknown EST in "unknown&&%d**" */
/* double Removeparalogs(int availESTnum,int polycounter,int realpolycounter,int *onehaplotype,SEQPOLY *seqpoly[]); */
double Removeparalogs(FILE *out,int availEST,int realpolycounter,int polycounter,int *onehaplotype,SEQPOLY *seqpoly[]);
/* double Removeparalogs(FILE *out,int availEST,int polycounter,int realpolycounter,int *onehaplotype,SEQPOLY *seqpoly[],int mincoscore) */
/* for unigeneid is different "diffunigne" */
int *Removeparalogs2(int availESTnum,int polycounter,int realpolycounter,int *onehaplotype,SEQPOLY *seqpoly[]);
/* for "unknown&diffunigne" */
int *Removeparalogs3(int availESTnum,int polycounter,int realpolycounter,int *onehaplotype,SEQPOLY *seqpoly[]);
/* for ""unknown&&%d**"  decide whether or not need to remove paralogs*/
int Getwetherforpara(int *onehaplotype,SEQPOLY *seqpoly[]);

/* remove snperror and write to newallestsnp */
int *Geterrorsnp(int availest,int realpolycounter,int *onehaplotype,SNPINFO1 *newallestsnp,SNPBINARY *snpbinary[]);
/* Get matrix information */

/* void Getmatrix(int ESTnum,int polycounter,SNPINFO *allestsnp,SEQPOLY *snpmatrix[]); */
void Getmatrix(int realavailest,int realpolycounter,SNPBINARY *snpbinary[]);
/* get unigeneinforfor contigs */
char *Getunigeneforcontig(SEQPOLY *snpmatrix[],int ESTnum);

/* get snppattern for one contig */
/* int Getsnppattern(int haplotypecounter,int alonehaplotype); */
int Getsnppattern(int haplotypecounter);
/* int *Getrealsnppattern(FILE *out9,int availest,int realpolycounter,SNPBINARY *snpmatrix[],int snppattern); */
int *Getrealsnppattern(FILE *out9,int availest,int realpolycounter,SNPBINARY *snpmatrix[],int snppattern,SNPINFO1 *newallsnp);
/* void DisplaySNPpattern(FILE *out9,struct SNPPATTERN *head); */

/*get snpblock */
int *Getsnpblock(FILE *out8,int availest,int realpolycounter,SNPBINARY *snpbinary[],SNPINFO1 *newallestsnp);
/* int *Getsnpblock(FILE *out8,int availest,int realpolycounter,SNPBINARY *snpbinary[]);*/
/* void Statisticqualall(int *counter,int *counterHQ,int polycounter,SNPINFO *allestsnp); */
void Statisticqualall(int *counter,int *counterHQ,int polycounter,SNPINFO *allestsnp);
int Statisticsnpqual(int *counter,int polycounter,SNPINFO *allestsnp);
void Statisticsnpqual2(int *errorsnp,int *turesnp,int *turesnpHQ,int realpolycounter,SNPINFO1 *allestsnp);
void Countminorhap(float minorhap,int *counter);
int *Getrealsnppatternandsnpblocks(FILE *out9,FILE *out8,int availest,int realpolycounter,SNPBINARY *snpmatrix[],int snppattern,SNPINFO1 *newallsnp);
/* out snp inf fast */
char *Reversesnpname(char *snpname);
char *Reversesnpseq(char *snpseq);
int Checksnp(int snpid,int nextposition,int lastposition,SNPINFO1 *allestsnp,char *seq,char *snpseq1,char *snpseq2);
void Outputonesnp(FILE *out,FILE *outsnp,char *cseqname,char *snpseq1,char *snpseq2,int i,SNPINFO1 *allestsnp);
int Outsnpinfasta(FILE *outsnp,char *contig,int longestseq,int polycounter,SNPINFO1 *allestsnp);
/* *********** output to files ************** */
/* output to file "SNPquality" */
void OutputSNPquality(FILE *out4,int polycounter,SNPINFO *allestsnp);
void OutputSNPqualitynew(FILE *out4,int polycounter,SNPINFO1 *allestsnp);
/* output to file "availcontigwithSNP" */
void Outputavailcontig(FILE *out3,int onetriallel,int onetetraallel,int onepentaallel,SNPINFO *allestsnp);
/* Output SNPinfo file */
void OutputSNPinfo(FILE *out,char *contig,int polycounter,int ESTnum,SEQINFO *allestseq[],SNPINFO *allestsnp);
void OutputSNPinfo2(FILE *out2,char *contig,int polycounter,int ESTnum,int availEST,SEQPOLY *snpmatrix[],SNPINFO *allestsnp);
/* output SNPmatrix information to two files */

void OutputSNPmatrix(FILE *out5,char *contig,int realavailest,int polycounter,int realpolycounter,SNPBINARY *snpbinary[],SNPINFO *allestsnp);
/* output snpblock information to file8 */
void OutputSNPblock(FILE *out8,struct SNPBLOCK *head);
