# Supplementary material for: QualitySNP: a pipeline for detecting single nucleotide polymorphisms and insertions/deletions in EST data from diploid and polyploid species
Source: BMC Bioinformatics. 2006 Oct 9;7:438. doi: 10.1186/1471-2105-7-438 (PMC1618865; doi:10.1186/1471-2105-7-438)
Supplement: Additional file 1 — QualitySNP. The source code of QualitySNP; The file is unpacked by using the command "gunzip QualitySNP.tar.gz", and then use "tar -xvf QualitySNP.tar" on a Unix/Linux computer. [file 1471-2105-7-438-S1.gz › QualitySNPdir/Transfersnpfasta.c]

/*       Copyright (C) 2006  Jifeng Tang                                                 */

/*       This program is free software; you can redistribute it and/or                   */
/* 			 modify it under the terms of the GNU General Public License     */
/*       as published by the Free Software Foundation; either version 2                  */
/*       of the License, or (at your option) any later version.                          */

/*       This program is distributed in the hope that it will be useful,                 */
/*       but WITHOUT ANY WARRANTY; without even the implied warranty of                  */
/*       MERCHANTABILITY or FITNESS FOR A PARTICULAR PURPOSE.  See the                   */
/*       GNU General Public License for more details.                                    */

/*       You should have received a copy of the GNU General Public License               */
/*       along with this program; if not, write to the Free Software                     */
/*       Foundation, Inc., 51 Franklin Street, Fifth Floor, Boston, MA  02110-1301, USA. */

/* ************************************************************************************** */
/* ********Format all information of SNP that can be used for micro-array *****  */

#include <stdio.h>
#include <string.h>
#include <stdlib.h>
#include <unistd.h>


main()
{
    char *snpfastafile,*snpmicrofile;
    FILE *snpf,*snpm;
    char *line,*snp,*rsnp,*snpseq1,*snpseq2,*rsnpseq1,*rsnpseq2;
    int contigid,snploci;
    int counter;
    char *point,*finder;
  /* open reading file */

   snpfastafile = (char *)malloc(15*sizeof(char));
   memset(snpfastafile,0,15);
   strcpy(snpfastafile,"allavailsnp");
   snpf = fopen(snpfastafile,"rt");
   if(!snpf)
      printf("%s can't be opened\n",snpfastafile);

   snpmicrofile = (char *)malloc(15*sizeof(char));
   memset(snpmicrofile,0,15);
   strcpy(snpmicrofile,"allsnpmicro");

   snpm = fopen(snpmicrofile,"w");
   if(!snpm)
      printf("%s can't be opened\n",snpmicrofile);

   /* get memory for other */
   line =(char *)malloc(50*sizeof(char));
   memset(line,0,50);
   snp=(char *)malloc(3*sizeof(char));
   rsnp=(char *)malloc(3*sizeof(char));
   memset(snp,0,3);
   memset(rsnp,0,3);
   snpseq1=(char *)malloc(26*sizeof(char));
   snpseq2=(char *)malloc(26*sizeof(char));
   memset(snpseq1,0,26);
   memset(snpseq2,0,26);

   rsnpseq1=(char *)malloc(26*sizeof(char));
   rsnpseq2=(char *)malloc(26*sizeof(char));
   memset(rsnpseq1,0,26);
   memset(rsnpseq2,0,26);

   printf("Transfer allavailsnp to allsnpmicro for SNP microarry table\n");

   counter =0;
   while(!feof(snpf))
   {
         memset(line,0,50);
	 fgets(line,50,snpf);
	 /* printf("%s\n",line); */
	 point=strstr(line,"Contig");
	if(point)
	{
	    counter++;
            sscanf(point+6,"%d",&contigid);
            finder =strstr(line,"_");
            if(finder)
               sscanf(finder+1,"%d",&snploci);
	    memset(snp,0,3);
            finder =strstr(line,"sense");
            if(finder)
               sscanf(finder+5,"%s",snp);
            snp[3]='\0';
           memset(line,0,50);
           fgets(line,50,snpf);
	   memset(snpseq1,0,26);
	   strcpy(snpseq1,line);
	   snpseq1[25]='\0';
           fgets(line,50,snpf); /* get second line of sense name */
           memset(line,0,50);
           fgets(line,50,snpf);
	   memset(snpseq2,0,26);
	   strcpy(snpseq2,line);
	   snpseq2[25]='\0';
           memset(line,0,50);
           fgets(line,50,snpf);
           memset(rsnp,0,3);
           finder =strstr(line,"reverse");
           if(finder)
               sscanf(finder+7,"%s",rsnp);
           memset(line,0,50);
           fgets(line,50,snpf);
	   memset(rsnpseq1,0,26);
	   strcpy(rsnpseq1,line); /* seq line */
	   rsnpseq1[25]='\0';
           fgets(line,50,snpf); /* get second line of sense name */
           memset(line,0,50);
           fgets(line,50,snpf);
	   memset(rsnpseq2,0,26);
	   strcpy(rsnpseq2,line);
	   rsnpseq2[25]='\0';
	fprintf(snpm,"%d|%d|%s|%s|%s|%s|%s|%s\n",contigid,snploci,snp,rsnp,snpseq1,snpseq2,rsnpseq1,rsnpseq2);
	}
    }

fclose(snpf);
fclose(snpm);
printf(" There is total %d snp for micro-array\n",counter);
}
