# Supplementary material for: QualitySNP: a pipeline for detecting single nucleotide polymorphisms and insertions/deletions in EST data from diploid and polyploid species
Source: BMC Bioinformatics. 2006 Oct 9;7:438. doi: 10.1186/1471-2105-7-438 (PMC1618865; doi:10.1186/1471-2105-7-438)
Supplement: Additional file 1 — QualitySNP. The source code of QualitySNP; The file is unpacked by using the command "gunzip QualitySNP.tar.gz", and then use "tar -xvf QualitySNP.tar" on a Unix/Linux computer. [file 1471-2105-7-438-S1.gz › QualitySNPdir/Getsnpindexcontigqual.c]

/*       Copyright (C) 2006  Jifeng Tang                                                 */

/*       This program is free software; you can redistribute it and/or                   */
/* 			 modify it under the terms of the GNU General Public License     */
/*       as published by the Free Software Foundation; either version 2                  */
/*       of the License, or (at your option) any later version.                          */

/*       This program is distributed in the hope that it will be useful,                 */
/*       but WITHOUT ANY WARRANTY; without even the implied warranty of                  */
/*       MERCHANTABILITY or FITNESS FOR A PARTICULAR PURPOSE.  See the                   */
/*       GNU General Public License for more details.                                    */

/*       You should have received a copy of the GNU General Public License               */
/*       along with this program; if not, write to the Free Software                     */
/*       Foundation, Inc., 51 Franklin Street, Fifth Floor, Boston, MA  02110-1301, USA. */

/* ************************************************************************************** */
/* Format all information about SNP and haplotype  for database */

#include <stdio.h>
#include <string.h>
#include <stdlib.h>
#include <unistd.h>

#define LINELEN1 400
#define LINELEN2 320
#define SNPLOCILEN 800
#define SEQLEN 6000
#define ESTNAMELEN 80

int Getlistother(char *filename,FILE *coindex)
{
   int counter,estnum;
   FILE *listmore;
   char *line,*contigid,*point;

   listmore = fopen(filename,"r");
   if(!listmore)
      printf("%s can't be opened\n",filename);
/* read more 50 contig */
   line = (char *)malloc(50*sizeof(char));
   contigid = (char *)malloc(6*sizeof(char));
   memset(line,0,50);
   fgets(line,50,listmore);
   counter =0;
   while(!strstr(line,"total")&&!feof(listmore))
   {
         point = strtok(line," ");
	if(point)
	{
	    counter++;
	    memset(contigid,0,6);
            sscanf(point+7,"%s",contigid);
	    point = strtok(NULL," ");
	    if(point)
	       sscanf(point,"%d",&estnum);
	 }
	 fprintf(coindex,"%s|%d|0\n",contigid,estnum);

         memset(line,0,50);
         fgets(line,50,listmore);
   }
   fclose(listmore);
   if(line)
      free(line);
   line =NULL;
   if(contigid)
     free(contigid);
   contigid =NULL;
   point =NULL;

   return counter;

}

int *Getsnpindex(char *contigid,FILE *sindex)
{
   int *bpnum,blocknum,patternnum,snpnum,oneavailsnp;
   char *insnpblocks,*insnppattern,*insnpqual;
   FILE *inblocks,*inpattern,*insqual;

   char *contigname,*line2,*lineloci,*find,*point,*point1;
   int blockidnum,bstart,bstop,patternum,patternidnum,pmember,memid,i;
   int *snploci,*coscore,*snptype,*blockid,*patternid,*snpsign,*interintra;
   char *firstbase,*secondbase;
   float *majorhap,*minorhap,*smalleraver;
   int *firstaver,*secondaver;

   contigname = (char *)malloc(15*sizeof(char));
   memset(contigname,0,15);
   strcpy(contigname,"contig_");
   strcat(contigname,contigid);

   insnpqual = (char *)malloc(30*sizeof(char));
   memset(insnpqual,0,30);
   strcpy(insnpqual,"SNPquality");
   insqual = fopen(insnpqual,"rt");
   if(!insqual)
      printf("%s can't be opened\n",insnpqual);

    lineloci =(char *)malloc(SNPLOCILEN*sizeof(char));
    memset(lineloci,0,SNPLOCILEN);
   /* read snp quality */
   /*  printf("Begin to use Getsnpindex\nto get snp infor from snp quality for %s\n",contigname); */
    fgets(lineloci,SNPLOCILEN,insqual);

    while(!feof(insqual))
    {
	if(strstr(lineloci,">"))
	   if(strstr(lineloci,contigname))
               break;

         memset(lineloci,0,SNPLOCILEN);
	 fgets(lineloci,SNPLOCILEN,insqual);
    }

   if(strstr(lineloci,contigname))
   {

	point = strstr(lineloci,"real");
	if(point)
               sscanf(point+9,"%d",&snpnum);
	else
	       snpnum =0;
	/*printf("find the %s in snp qulity with %d realsnp\n",contigname,snpnum); */
	snploci = (int *)malloc(snpnum*sizeof(int));
	memset(snploci,0,snpnum);
	firstbase = (char *)malloc((snpnum+1)*sizeof(char));
	memset(firstbase,0,snpnum+1);
	secondbase = (char *)malloc((snpnum+1)*sizeof(char));
	memset(secondbase,0,snpnum+1);

	snptype = (int *)malloc(snpnum*sizeof(int));
	memset(snptype,0,snpnum);
	interintra = (int *)malloc(snpnum*sizeof(int));
	memset(interintra,0,snpnum);
	coscore = (int *)malloc(snpnum*sizeof(int));
	memset(coscore,0,snpnum);
	secondaver = (int *)malloc(snpnum*sizeof(float));
        memset(secondaver,0,snpnum);
	firstaver = (int *)malloc(snpnum*sizeof(float));
	memset(firstaver,0,snpnum);

        majorhap = (float *)malloc(snpnum*sizeof(float));
	memset(majorhap,0,snpnum);
	minorhap = (float *)malloc(snpnum*sizeof(float));
        memset(minorhap,0,snpnum);
        smalleraver = (float *)malloc(snpnum*sizeof(float));
	memset(smalleraver,0,snpnum);

            /*    printf("get memory for snp loci and snptype and first second basepair\n"); */
                memset(lineloci,0,SNPLOCILEN);
		fgets(lineloci,SNPLOCILEN,insqual);
		if( strstr(lineloci,"location info:") )
		{

			        point = strtok(lineloci+14," ");
			        point = strtok(NULL," ");
				i=0;
				while( i<snpnum && point )
				{
				   sscanf(point,"%d",&snploci[i]);

				   i++;
                                   point = strtok(NULL," ");

				 }
		}
                memset(lineloci,0,SNPLOCILEN);
		fgets(lineloci,SNPLOCILEN,insqual);
		if(strstr(lineloci,"first base(most frequent):"))
		{

			        point = strtok(lineloci+25," ");
			        point = strtok(NULL," ");
				i=0;
				while( (i<snpnum)&& point )
				{
				   sscanf(point,"%c",&firstbase[i]);

				   i++;
                                   point = strtok(NULL," ");

				 }
		}

		fgets(lineloci,SNPLOCILEN,insqual);
                memset(lineloci,0,SNPLOCILEN);
		fgets(lineloci,SNPLOCILEN,insqual);
		if(strstr(lineloci,"second base(2th frequent):"))
		{
			        point = strtok(lineloci+25," ");
			        point = strtok(NULL," ");
				i=0;
				while( (i<snpnum)&& point )
				{
				     sscanf(point,"%c",&secondbase[i]);

				     i++;
                                     point = strtok(NULL," ");

				 }
		}

		fgets(lineloci,SNPLOCILEN,insqual);
                memset(lineloci,0,SNPLOCILEN);
		fgets(lineloci,SNPLOCILEN,insqual);
		if(strstr(lineloci,"SNP confidence score     :"))
		{
			        point = strtok(lineloci+25," ");
			        point = strtok(NULL," ");
				i=0;
				while( (i<snpnum)&& point )
				{
				     sscanf(point,"%d",&coscore[i]);

				     i++;
                                     point = strtok(NULL," ");

				 }
		}

		fgets(lineloci,SNPLOCILEN,insqual);
                memset(lineloci,0,SNPLOCILEN);
		fgets(lineloci,SNPLOCILEN,insqual);
		if(strstr(lineloci,"Inter-SNP[2]&intra-SNP[1]:"))
		{

			        point = strtok(lineloci+25," ");
			        point = strtok(NULL," ");
				i=0;
				while( (i< snpnum)&& point )
				{
				   sscanf(point,"%d",&interintra[i]);

				   i++;
                                   point = strtok(NULL," ");

				 }
		}
                memset(lineloci,0,SNPLOCILEN);
		fgets(lineloci,SNPLOCILEN,insqual);
		if(strstr(lineloci,"SNP type                 :"))
		{
			        point = strtok(lineloci+25," ");
			        point = strtok(NULL," ");
				i=0;
				while( (i< snpnum)&& point )
				{
				   sscanf(point,"%d",&snptype[i]);

				   i++;
                                   point = strtok(NULL," ");

				 }
		}
		memset(lineloci,0,SNPLOCILEN);
		fgets(lineloci,SNPLOCILEN,insqual);
		if(strstr(lineloci,"major allele haplotype   :"))
		{

			        point = strtok(lineloci+25," ");
			        point = strtok(NULL," ");
				i=0;
				while( (i< snpnum)&& point )
				{
				   sscanf(point,"%f",&majorhap[i]);

				   i++;
                                   point = strtok(NULL," ");

				 }
		}
                memset(lineloci,0,SNPLOCILEN);
		fgets(lineloci,SNPLOCILEN,insqual);
		if(strstr(lineloci,"minor allele haplotype   :"))
		{

			        point = strtok(lineloci+25," ");
			        point = strtok(NULL," ");
				i=0;
				while( (i< snpnum)&& point )
				{
				   sscanf(point,"%f",&minorhap[i]);

				   i++;
                                   point = strtok(NULL," ");

				 }
		}
                memset(lineloci,0,SNPLOCILEN);
		fgets(lineloci,SNPLOCILEN,insqual);
		if(strstr(lineloci,"averag qual of first base:"))
		{
			        point = strtok(lineloci+25," ");
			        point = strtok(NULL," ");
				i=0;
				while( (i< snpnum)&& point )
				{
				   sscanf(point,"%d",&firstaver[i]);

				   i++;
                                   point = strtok(NULL," ");

				 }
		}
		memset(lineloci,0,SNPLOCILEN);
		fgets(lineloci,SNPLOCILEN,insqual);
		if(strstr(lineloci,"aver qual of second base :"))
		{

			        point = strtok(lineloci+25," ");
			        point = strtok(NULL," ");
				i=0;
				while( (i< snpnum)&& point )
				{
				   sscanf(point,"%d",&secondaver[i]);

				   i++;
                                   point = strtok(NULL," ");

				 }
		}
                memset(lineloci,0,SNPLOCILEN);
		fgets(lineloci,SNPLOCILEN,insqual);
		if(strstr(lineloci,"smaller of two aver-value:"))
		{

			        point = strtok(lineloci+25," ");
			        point = strtok(NULL," ");
				i=0;
				while( (i< snpnum)&& point )
				{
				   sscanf(point,"%f",&smalleraver[i]);

				   i++;
                                   point = strtok(NULL," ");

				 }
		}
        }
	fclose(insqual);
	if(insnpqual)
	   free(insnpqual);
	insnpqual =NULL;
        if(lineloci)
	   free(lineloci);
  	 lineloci = NULL;
   /* printf("information for SNPqualtiy\n");
	for(i=0;i<snpnum;i++)
	    printf("%d ",firstaver[i]);
	printf("\n");
        for(i=0;i<snpnum;i++)
	    printf("%d ",secondaver[i]);
	printf("\n");
        for(i=0;i<snpnum;i++)
	    printf("%0.1f ",smalleraver[i]);
	printf("\n");
   */
      /* read snp blocks */
      blockid = (int *)malloc(snpnum*sizeof(int));
      memset(blockid,0,snpnum);

      insnpblocks = (char *)malloc(30*sizeof(char));
       memset(insnpblocks,0,30);
       strcpy(insnpblocks,"SNPblocks");
      inblocks = fopen(insnpblocks,"rt");
      if(!inblocks)
         printf("%s can't be opened\n",insnpblocks);

       line2 =(char *)malloc(LINELEN2*sizeof(char));

       memset(line2,0,LINELEN2);
       fgets(line2,LINELEN2,inblocks);
       if(strstr(line2,">"))
          find =strstr(line2,contigname);


      while(!find && !feof(inblocks))
      {
         memset(line2,0,LINELEN2);
         fgets(line2,LINELEN2,inblocks);
         if(strstr(line2,">"))
           find = strstr(line2,contigname);
      }
   if(find)
   {
        point = strstr(line2,"snpblock:");
	if(point)
	   sscanf(point+9,"%d",&blocknum);
        else
	  blocknum =0;
   /*  printf("find contig_%s in snplbocks with blocknum:%d \n",contigid,blocknum); */

         memset(line2,0,LINELEN2);
         fgets(line2,LINELEN2,inblocks);
	 while(!strstr(line2,">")&& !feof(inblocks))
	 {

	     sscanf(line2,"%d",&blockidnum);

	     point =strstr(line2,"startlocus=");
	     if(point)
	        sscanf(point+11,"%d",&bstart);

	    point =strstr(line2,"stoplocus=");
	     if(point)
                sscanf(point+10,"%d",&bstop);


            for(i=bstart;i<bstop+1;i++)
                blockid[i]=blockidnum;

	    memset(line2,0,LINELEN2);
            fgets(line2,LINELEN2,inblocks);
	 }
   }
   fclose(inblocks);
   if(insnpblocks)
      free(insnpblocks);
   insnpblocks =NULL;

  /* printf("finish to get snp block info then begin to snp pattern info\n");
   printf("there is %d blockinfo\n",snpnum);
   for(i=0;i<snpnum;i++)
	    printf("%d ",blockid[i]);
   printf("\n");
 */
   insnppattern = (char *)malloc(30*sizeof(char));
   memset(insnppattern,0,30);
   strcpy(insnppattern,"SNPpattern");
   inpattern = fopen(insnppattern,"rt");
   if(!inpattern)
      printf("%s can't be opened\n",insnppattern);

    patternid = (int *)malloc(snpnum*sizeof(int));
    memset(patternid,0,snpnum);

     memset(line2,0,LINELEN2);
    fgets(line2,LINELEN2,inpattern );
    if(strstr(line2,">"))
          find =strstr(line2,contigname);

      while(!find && !feof(inpattern ))
      {
         memset(line2,0,LINELEN2);
         fgets(line2,LINELEN2,inpattern);
         if(strstr(line2,">"))
           find =strstr(line2,contigname);
      }
   if(find)
   {

        point = strstr(line2,"realsnppattern:");
	if(point)
	   sscanf(point+15,"%d",&patternnum);
	else
	   patternnum =0;
	/* printf("find %s with %d realSNPpattern\n",contigname,patternnum); */
       /* get blockid for every bi-true snp */

         memset(line2,0,LINELEN2);
         fgets(line2,LINELEN2,inpattern);
	 while(!strstr(line2,">")&& !feof(inpattern))
	 {
	     sscanf(line2,"%d",&patternidnum);
             /* printf("patternidnum:%d\n",patternidnum); */
	     point =strstr(line2,"including ");
	     if(point)
                sscanf(point+10,"%d",&pmember);

	    point =strstr(line2,"SNP:");
	     if(point)
             {
	         point1 =strtok(point+4," ");
	         if(point1)
		 {
		   sscanf(point1,"%d",&memid);
		  /* printf("firtmembem with %d is :%d\n",patternidnum,memid); */
		 }
	      }
            patternid[memid] =patternidnum;
            i=1;
	    while(i<pmember)
	    {
	       point1 =strtok(NULL," ");
	       if(point1)
	       {
	          i++;
                  sscanf(point1,"%d",&memid);
	       }
               patternid[memid] =patternidnum;
	    }
            memset(line2,0,LINELEN2);
            fgets(line2,LINELEN2,inpattern);
	 }

   }

   fclose(inpattern);
   if(line2)
      free(line2);
   line2 = NULL;
  if(insnppattern)
      free(insnppattern);
   insnppattern =NULL;
 /* printf("there is %d in snppattern\n",snpnum);
   for(i=0;i<snpnum;i++)
	    printf("%d ",patternid[i]);
   printf("\n");
   printf("finish to get snppattern info about patternid\n");
   */
   /* get snpsign */
   snpsign = (int *)malloc(snpnum*sizeof(int));
   memset(snpsign,0,snpnum);
   for(i=0;i<snpnum;i++)
   {
      if((firstbase[i] =='C' ||firstbase[i] =='T')&&(secondbase[i] =='C'||secondbase[i] == 'T'))
         snpsign[i] =1;
      if((firstbase[i] =='A' ||firstbase[i] =='G')&&(secondbase[i] =='A'||secondbase[i] == 'G'))
         snpsign[i] =2;
      if((firstbase[i] =='A' ||firstbase[i] =='T')&&(secondbase[i] =='A'||secondbase[i] == 'T'))
         snpsign[i] =3;
      if((firstbase[i] =='C' ||firstbase[i] =='A')&&(secondbase[i] =='C'||secondbase[i] == 'A'))
         snpsign[i] =4;
      if((firstbase[i] =='C' ||firstbase[i] =='G')&&(secondbase[i] =='C'||secondbase[i] == 'G'))
         snpsign[i] =5;
      if((firstbase[i] =='G' ||firstbase[i] =='T')&&(secondbase[i] =='G'||secondbase[i] == 'T'))
         snpsign[i] =6;
      if((firstbase[i] =='-' ||secondbase[i] == '-'))
         snpsign[i] =0;
    }
/*  printf("there is %d in snpsign \n",snpnum);
   for(i=0;i<snpnum;i++)
	    printf("%d ",snpsign[i]);
   printf("\n");
  printf("output to snpindex\n");
  */
    oneavailsnp =0;
   for(i=0;i<snpnum;i++)
      if(snptype[i]==2)
      {
        oneavailsnp++;
fprintf(sindex,"%s|%d|%c%c|%d|%0.1f|%0.1f|%d|%d|%d|%d|%0.1f|%d|%d\n",contigid,snploci[i],firstbase[i],secondbase[i],coscore[i],majorhap[i],minorhap[i],interintra[i],snpsign[i],firstaver[i],secondaver[i],smalleraver[i],blockid[i],patternid[i]);
      }

  /* printf("free memory used in Getsnpindex\n"); */
  if(snptype)
    free(snptype);
  snptype ==NULL;
  if(snploci)
    free(snploci);
  snploci ==NULL;

  if(firstbase)
    free(firstbase);
  firstbase ==NULL;
  if(secondbase)
    free(secondbase);
  secondbase ==NULL;
  if(interintra)
     free(interintra);
  interintra =NULL;
  if(majorhap)
     free(majorhap);
  majorhap =NULL;
  if(minorhap)
     free(minorhap);
  minorhap =NULL;
  if(firstaver)
    free(firstaver);
  firstaver =NULL;
  if(secondaver)
    free(secondaver);
  secondaver =NULL;
  if(smalleraver)
    free(smalleraver);
  smalleraver =NULL;
  if(snpsign)
    free(snpsign);
  snpsign ==NULL;
  if(blockid)
    free(blockid);
  blockid ==NULL;
  if(patternid)
    free(patternid);
  patternid ==NULL;
  if(contigname)
     free(contigname);
   contigname =NULL;
  find =NULL;
  point=NULL;
  point1 =NULL;

   bpnum = (int *)malloc(3*sizeof(int));
   memset(bpnum,0,3);
   bpnum[0] = blocknum;
   bpnum[1] = patternnum;
   bpnum[2] = oneavailsnp;

   return bpnum;
}

char *Getonecontig(char *contigid,char *contigfile)
{
     char *contigseq,*line;
     int len;
     FILE *temp;

     contigseq = (char *)malloc(SEQLEN*sizeof(char));
     memset(contigseq,0,SEQLEN);

     line = (char *)malloc(62*sizeof(char));
     memset(line,0,62);

     temp = fopen(contigfile,"rt");
     if(!temp)
	printf("open %s to get contig seq\n",contigfile);

    while(!feof(temp))
    {
           memset(line,0,62);
           fgets(line,62,temp);
           if(strstr(line,">"))
	   {

	       if(strstr(line,contigid))
	         break;
	   }
   }
   if(strstr(line,contigid))
   {
      /* printf("find contig_%s to get sequences\n",contigid); */
       memset(line,0,62);
       fgets(line,62,temp);
       len =strlen(line);
       strncpy(contigseq,line,len-1);
       memset(line,0,62);
       fgets(line,62,temp);
      while(!strstr(line,">")&& !feof(temp))
      {
           len =strlen(line);
	   strncat(contigseq,line,len-1);
	   memset(line,0,62);
           fgets(line,62,temp);
      }
   }
   fclose(temp);

  len = strlen(contigseq);

   if(line)
      free(line);
   line =NULL;

   return contigseq;
}
/* get real est name */
char *Getestrealname(char *gbid,char *estfilename)
{
   FILE *esthd;
   char *oneline,*realname,*finder;
   int len;

   oneline = (char *)malloc(ESTNAMELEN*sizeof(char));
   memset(oneline,0,ESTNAMELEN);
   realname =(char *)malloc(ESTNAMELEN*sizeof(char));
   memset(realname,0,ESTNAMELEN);
   esthd = fopen(estfilename,"r");
   if(!esthd)
      printf("Can't open %s to get est\n",estfilename);

   fgets(oneline,ESTNAMELEN,esthd);

   if(strstr(oneline,">"))
       finder = strstr(oneline,gbid);
   else
       printf("wrong in estsequence file \n");


   while(!finder&&!feof(esthd))
   {
       memset(oneline,0,ESTNAMELEN);
       fgets(oneline,ESTNAMELEN,esthd);
       while(!strstr(oneline,">"))
       {
          memset(oneline,0,ESTNAMELEN);
          fgets(oneline,ESTNAMELEN,esthd);
       }
      if(strstr(oneline,">"))
      {

        finder = strstr(oneline,gbid);
      }else
	finder =NULL;

   }
   if(finder)
   {
     len = strlen(oneline);
     strncpy(realname,oneline,len-1);

   }
   fclose(esthd);

   if(oneline)
     free(oneline);
   oneline =NULL;
   finder =NULL;

   return realname;
}

int Getestdata(char *contigid,int estnum,FILE *eindex,char *estfilename)
{
   char *estname[300],*estseq[300],*line2,*fun,*gbid,*point,*find,*point1,*estnamecopy,*unigene;
   char *contigname,*datafile,*haplotypefile,*functionfile,*estrealname;
   FILE *datah,*haph,*funh;
   int  i,len,estcounter,hapnum,hapidnum,hmember,memid,*hapid;
   int flag,counter,j;
   /* open file */
   contigname = (char *)malloc(15*sizeof(char));
   memset(contigname,0,15);
   strcpy(contigname,"contig_");
   strcat(contigname,contigid);

   datafile = (char *)malloc(30*sizeof(char));
   memset(datafile,0,30);
   strcpy(datafile,"data/contig_");
   strcat(datafile,contigid);
   datah =fopen(datafile,"r");
   if(!datah)
      printf("can't open %s\n",datafile);
   /* getmemory */
  /* printf("begin to get est data for contig_%s with %d EST in program Getestdata\n",contigid,estnum); */
   for(i=0;i<estnum;i++)
   {
       estseq[i] = (char *)malloc(SEQLEN*sizeof(char));
       memset(estseq[i],0,SEQLEN);
       estname[i] = (char *)malloc(100*sizeof(char));
       memset(estname[i],0,100);
   }
 /*  printf("get memory for estseq and get seq\n"); */
   i=0;
   while(i<estnum)
   {
      memset(estname[i],0,100);
      fgets(estname[i],100,datah);
      len = strlen(estname[i]);
      estname[i][len-1] ='\0';

      memset(estseq[i],0,SEQLEN);
      fgets(estseq[i],SEQLEN,datah);
      len = strlen(estseq[i]);
      estseq[i][len-1] ='\0';

      i++;
   }

   estcounter =i;
  /* printf("have get %d est seq\n",estcounter); */
   fclose(datah);
   if(datafile)
     free(datafile);
   datafile = NULL;
  /* printf("finish to get seq and begin to haplotypeid\n"); */

   haplotypefile = (char *)malloc(30*sizeof(char));
   memset(haplotypefile,0,30);
   strcpy(haplotypefile,"haplotypes");
   haph= fopen(haplotypefile,"rt");
   if(!haph)
      printf("%s can't be opened\n",haplotypefile);

    hapid = (int *)malloc(estnum*sizeof(int));
    memset(hapid,0,estnum);
    for(i=0;i<estnum;i++)
       hapid[i] = 0;

    line2 = (char *)malloc(LINELEN2*sizeof(char));
    memset(line2,0,LINELEN2);

    fgets(line2,LINELEN2,haph);
    if(strstr(line2,">"))
          find =strstr(line2,contigname);

      while(!find && !feof(haph))
      {
         memset(line2,0,LINELEN2);
         fgets(line2,LINELEN2,haph);
         if(strstr(line2,">"))
           find =strstr(line2,contigname);
      }

   if(find)
   {
        point = strstr(line2,"haplotypes:");
	if(point)
	   sscanf(point+11,"%d",&hapnum);
   /*  printf("%s with hapnum:%d\n",contigname,hapnum); */

         memset(line2,0,LINELEN2);
         fgets(line2,LINELEN2,haph);

	 while(!strstr(line2,">")&& !feof(haph))
	 {
	        sscanf(line2,"%d",&hapidnum);
	       /* printf("hapid:%d ",hapidnum); */

	     point =strstr(line2,"including ");
	     if(point)
                sscanf(point+10,"%d",&hmember);

	    point =strstr(line2,"ESTs:");
	     if(point)
             {
	         point1 =strtok(point+5," ");
	         sscanf(point1,"%d",&memid);
	      }

            hapid[memid] =hapidnum;
            i=1;
	    while(i<hmember)
	    {
	       point1 =strtok(NULL," ");
	       if(point1)
	       {
	          i++;
                  sscanf(point1,"%d",&memid);
	       }
               hapid[memid] =hapidnum;
	    }
            memset(line2,0,LINELEN2);
            fgets(line2,LINELEN2,haph);
	 }
   }

   fclose(haph);
   if(line2)
      free(line2);
   line2 = NULL;

  if(haplotypefile)
      free(haplotypefile);
   haplotypefile =NULL;
  if(contigname)
     free(contigname);
   contigname =NULL;

/*   printf("there is %d ests in hapltypes\n",estnum);
   for(i=0;i<estnum;i++)
	    printf("%d ",hapid[i]);
   printf("\n");
    printf("finish to haplotypeid and begin to get function\n");
*/
   /* get function */
   functionfile = (char *)malloc(30*sizeof(char));
   memset(functionfile,0,30);
   strcpy(functionfile,"ESTannotation");
   funh= fopen(functionfile,"rt");
   if(funh)
   {
      /* printf("%s be opened\n",functionfile); */
      flag =1;
   }else
   {
      /* printf("NO this file: %s \n",functionfile); */
      flag =0;
    }
   /* get meomory for get funtion */
   gbid = (char *)malloc(20*sizeof(char));
   memset(gbid,0,20);
   unigene =(char *)malloc(15*sizeof(char));
   memset(unigene,0,15);
   fun  = (char *)malloc(300*sizeof(char));
   memset(fun,0,300);

   estnamecopy =(char *)malloc(100*sizeof(char));
   memset(estnamecopy,0,100);

   line2 = (char *)malloc(300*sizeof(char));
   memset(line2,0,300);
  for(i=0;i<estcounter;i++)
  {
       memset(estnamecopy,0,100);
       strcpy(estnamecopy,estname[i]);
       point = strtok(estnamecopy,"|");
       if(point)
         sscanf(point+1,"%s",gbid);

      point=strstr(estname[i],".");
      if(point)
      {
          memset(unigene,0,15);
          strcpy(unigene,point-3);
      }else
      {
         memset(unigene,0,15);

      }

  if(flag ==1)
  {
      fseek(funh,0,0);
      fgets(line2,300,funh);
      memset(line2,0,300);
      fgets(line2,300,funh);
      find =strstr(line2,gbid);

      while(!find && !feof(funh))
      {
         memset(line2,0,300);
         fgets(line2,300,funh);
         find =strstr(line2,gbid);
      }

    if(find)
    {

      point = strtok(line2,"	");
      point = strtok(NULL,"	");
      if(point)
      {

          memset(fun,0,300);
	  len = strlen(point);

	  strncpy(fun,point,len-1);
      }
    }else
   {
      memset(fun,0,300);
      strcpy(fun,"no function record");

    }
  }else
  {
      memset(fun,0,300);
      strcpy(fun,"no function record");
  }
   /* find real name of est from est data file by gbid */
   estrealname = Getestrealname(gbid,estfilename);
   len =strlen(estrealname);
   counter =0;
   for(j=0;j<len;j++)
   {
    if (estrealname[j]=='|')
       counter++;
   }
   switch(counter)
   {
        case 0:
	       strcat(estrealname,"|no|no");
	       break;
	case 1:
               strcat(estrealname,"|no");
	       break;
	default:
	       /* printf("sequence with acc,cultivar and tissue\n"); */
	       break;
   }
   /* write funtion out to file eindex */
   fprintf(eindex,"%s|%s|%s|%d|%s|%s\n",contigid,estrealname+1,unigene,hapid[i],estseq[i],fun);
   /* fprintf(eindex,"%s|%s|%d|%s|%s\n",contigid,estname[i]+1,hapid[i],estseq[i],fun); */

 }
 if(flag ==1)
     fclose(funh);

 if(functionfile)
    free(functionfile);
 functionfile =NULL;
 /* printf("finish get function and free all memory1\n"); */
   if(line2)
      free(line2);
   line2 = NULL;
  /*   printf("finish get function and free all memory2\n"); */
 if(hapid)
   free(hapid);
 hapid =NULL;

 if(fun)
   free(fun);
 fun =NULL;
/*  printf("finish get function and free all memory3\n"); */

 if(estnamecopy)
    free(estnamecopy);
 estnamecopy =NULL;

  if(gbid)
   free(gbid);
 gbid =NULL;

 if(unigene)
    free(unigene);
 unigene =NULL;

  point =NULL;
  find =NULL;
  point1 =NULL;

 for(i=0;i<estnum;i++)
 {
     if(estname[i])
          free(estname[i]);
      estname[i]=NULL;
     if(estseq[i])
          free(estseq[i]);
      estseq[i]=NULL;
 }
 /*  printf("finish  free all memory for Getestdata\n"); */
  return estcounter;
}


main(int argc,char *argv[])
{
   char *insnprecord,*contiglist,*contigfile,*estfilename; /* read files contigfile for get contigseq */
   FILE *insrecord,*list;                                 /* handle for read */
   char *contigindex,*snpindex,*snpcontig,*estindex;      /*  write out file */
   FILE *coindex,*sindex,*scindex,*eindex;               /* hand file for write out */
   char *line1,*line,*point,*contigid,*contigname,*find;
   int len,estnum,psnpnum,availest,hapnum,ahapnum,alhapnum,rsnp,tsnp,esnp,sign,*bpnum,contigless,contigmore,oneestcounter;
   char *unigene,*contigseqindex;
   float diff;
   long counter,availcounter,availscounter,totalavailsnp,totalest;
   /* counter for total contig availcounter for contig with pSNP,availscounter contig with truesnp */
  /* open reading file */
  estfilename =(char *)malloc(50*sizeof(char));
  if(argc == 1)
  {
      printf("please input EST filename\n");
      return;
  }else
  {
      memset(estfilename,0,50);
      strcpy(estfilename,argv[1]);
      printf("input EST file name:%s \n",estfilename);
  }
   contiglist = (char *)malloc(30*sizeof(char));
   memset(contiglist,0,30);
   strcpy(contiglist,"availcontiglist");
   list = fopen(contiglist,"rt");
   if(!list)
      printf("%s can't be opened\n",contiglist);

   insnprecord = (char *)malloc(30*sizeof(char));
   memset(insnprecord,0,30);
   strcpy(insnprecord,"availcontigwithSNP");

   insrecord = fopen(insnprecord,"rt");
   if(!insrecord)
      printf("%s can't be opened\n",insnprecord);

  /* write to file */
   contigindex = (char *)malloc(30*sizeof(char));
   memset(contigindex,0,30);
   strcpy(contigindex,"contigindexdata");
   coindex = fopen(contigindex,"w");
   if(!list)
      printf("%s can't be opened\n",contigindex);

    /* snpindex file */
   snpindex = (char *)malloc(30*sizeof(char));
   memset(snpindex,0,30);
   strcpy(snpindex,"snpindexdata");
   sindex = fopen(snpindex,"w");
   if(!sindex)
      printf("%s can't be opened\n",snpindex);
/* snp contig */
   snpcontig = (char *)malloc(30*sizeof(char));
   memset(snpcontig,0,30);
   strcpy(snpcontig,"snpcontigdata");
   scindex = fopen(snpcontig,"w");
   if(!scindex)
      printf("%s can't be opened\n",snpcontig);
  /* get estseq */
   estindex = (char *)malloc(30*sizeof(char));
   memset(estindex,0,30);
   strcpy(estindex,"estdata");
   eindex= fopen(estindex,"w");
   if(!eindex)
      printf("%s can't be opened\n",estindex);

   /* get memory for other */
   contigname =(char *)malloc(15*sizeof(char));
   memset(contigname,0,15);

   contigid =(char *)malloc(6*sizeof(char));
   memset(contigid,0,6);

   line1 =(char *)malloc(LINELEN1*sizeof(char));
   memset(line1,0,LINELEN1);

   line =(char *)malloc(50*sizeof(char));
   memset(line,0,50);
   /* for contigindex data */
   /* read availcontiglist to get [4,50]contig */
  /* printf("Begin to write to contigindexdata, read availcontiglist,contiglistmore100,contiglistless4 and availcontigwithSNP\n"); */
   fgets(line,50,list);
   counter =1;
   availcounter =0;
   totalavailsnp =0;
   while(!feof(list))
   {
        point = strtok(line," ");
	if(point)
	{
	    counter++;
	    /* fprintf(coindex,"%s|",point); */
	    /* printf("%s|",point); */
	    memset(contigid,0,6);
            sscanf(point+7,"%s",contigid);
            memset(contigname,0,15);
	    strcpy(contigname,"contig_");
	    strcat(contigname,contigid);
            sign=1;
	    point = strtok(NULL," ");
	    if(point)
	       sscanf(point,"%d",&estnum);
	 }else
	   sign =0;
          /* write snpinfoblocks to get psnpnum */
	if(sign ==1)
        {
	    /* printf("contig_%s with contigid:%s searching\n",contigname,contigid); */
            psnpnum =0;
       	    fseek(insrecord ,0,0);
            memset(line1,0,LINELEN1);
	    fgets(line1,LINELEN1,insrecord );
	    find = strstr(line1,contigname);
	    while(!find && !strstr(line1,"There are"))
	    {
               fgets(line1,LINELEN1,insrecord);
	       memset(line1,0,LINELEN1);
	       fgets(line1,LINELEN1,insrecord);
               find = strstr(line1,contigname);
	    }

	    if(find)
	    {
                  point = strstr(line1,"potentialSNP&indel:");
		  if(point)
		    sscanf(point+19,"%d",&psnpnum);
		  else
		     psnpnum =0;
	    }else 
	       psnpnum = 0;
        }
	/* printf("contigid:%s contigname:%s\n",contigid,contigname); */
	/* printf("%s|%d|%d\n",contigid,estnum,psnpnum); */
	fprintf(coindex,"%s|%d|%d\n",contigid,estnum,psnpnum);
	/* printf("get contig:%s|%d|%d\n",contigid,estnum,psnpnum); */
	if(psnpnum >0)
	   availcounter++;
        memset(line,0,50);
        fgets(line,50,list);
   }
   fclose(list);
  /*  open contiglistmore or less */
   memset(contiglist,0,30);
   strcpy(contiglist,"contiglistmore");
   contigmore = Getlistother(contiglist,coindex);
  /* read less 4 contigs */
   memset(contiglist,0,30);
   strcpy(contiglist,"contiglistless");
   contigless = Getlistother(contiglist,coindex);
   fclose(coindex);
  if(contiglist)
      free(contiglist);
   contiglist =NULL;
   if(contigindex)
      free(contigindex);
   contigindex =NULL;

 /*  printf("Finish to write contigindexdata! \n total%d contig, %dwith pSNP,%d with [4,50]est,%d more 50 est, %d less 4 est\n ",counter+contigmore+contigless,availcounter,counter,contigmore,contigless); */
   /* read availcontigwithSNP */
 /*  printf("read availcontigwithSNP and SNPpattern,SNPblocks and SNPquality write to estdata,snpcontigdata,snpindexdata\n"); */
   contigfile = (char *)malloc(30*sizeof(char));
   memset(contigfile,0,30);
   unigene =(char *)malloc(30*sizeof(char));
   memset(unigene,0,30);
   /* begin */
   availscounter=0;
   totalest =0;
   fseek(insrecord ,0,0);
   memset(line1,0,LINELEN1);
   fgets(line1,LINELEN1,insrecord );

   while(!strstr(line1,"There are "))
  {
     /* printf("***********Begin new query********\n"); */
   /*   printf("firstline:%s",line1); */
       point = strstr(line1,"EST:");
       if(point)
           sscanf(point+4,"%d",&estnum);
       point = strstr(line1,"potentialSNP&indel:");
       if(point)
	  sscanf(point+19,"%d",&psnpnum);

       point = strtok(line1," ");
       if(point)
       {
            memset(contigid,0,6);
            sscanf(point+7,"%s",contigid);
	    memset(contigname,0,15);
	    strcpy(contigname,"contig_");
	    strcat(contigname,contigid);
	/* printf("contigid:%s and contigname:%s\n",contigid,contigname); */
       }
    /*   printf("** get all information about contig%s  with  %dEST ******\n",contigid,estnum); */
       availest =0;
       memset(line1,0,LINELEN1);
       fgets(line1,LINELEN1,insrecord);

       find = strstr(line1,"availEST-without-paralogs:");
       if(find)
       {
            sscanf(find+26,"%d",&availest);
           /* printf("availest:%d\n",availest); */
       }
       find = strstr(line1,"unigene:");
       if(find)
       {
            memset(unigene,0,30);
	    sscanf(find+8,"%s",unigene);
	   /* printf("unigene:%s\n",unigene); */
        }

       diff =0.0;
       find = strstr(line1,"D-value:");
       if(find)
       {
            sscanf(find+8,"%f",&diff);
	   /* printf("D-value:%f\n",diff); */
       }

       hapnum =0;
       find = strstr(line1,"haplotype:");
       if(find)
            sscanf(find+10,"%d",&hapnum);

       alhapnum =0;
       find = strstr(line1,"single-haplotype:");
       if(find)
       {
            sscanf(find+17,"%d",&alhapnum);
           /* printf("single-haplotype:%d\n",alhapnum); */
       }

       rsnp =0;
       find = strstr(line1,"real");
       if(find)
       {
            sscanf(find+9,"%d",&rsnp);
       }

       tsnp =0;
       find = strstr(line1,"true-SNP:");
       if(find)
            sscanf(find+9,"%d",&tsnp);

       esnp =0;
       find = strstr(line1,"error-SNP:");
       if(find)
            sscanf(find+10,"%d",&esnp);

       if(rsnp >0)
       {
         /* printf("contig%s %d potential SNP %d truesnp\n",contigid,psnpnum,tsnp); */

	  /*  printf("contigid:%s and contigname:%s\n",contigid,contigname); */
	   bpnum = Getsnpindex(contigid,sindex);
	 /* printf("GET %d snp form contig%s\n",bpnum[2],contigid); */
	   availscounter = availscounter +bpnum[2];

	   if((alhapnum>0)&&(hapnum-alhapnum >=2) )
	       ahapnum =hapnum-alhapnum;
	   else
	      ahapnum = hapnum;

	   /*  printf("write out to snpcontig data\n"); */
	   fprintf(scindex,"%s|%d|%f|%s|%d|%d|%d|%d|%d|%d|%d|",contigid,availest,diff,unigene,hapnum,ahapnum,bpnum[0],bpnum[1],rsnp,tsnp,esnp);
           totalavailsnp = totalavailsnp +tsnp;
	   memset(contigfile,0,30);
	   strcpy(contigfile,"allavailcontigseqwithSNP");
	   contigseqindex =Getonecontig(contigid,contigfile);
           fprintf(scindex,"%s|",contigseqindex);
           len =strlen(contigseqindex);


	   memset(contigfile,0,30);
	   strcpy(contigfile,"availcontigseq");
	   contigseqindex = Getonecontig(contigid,contigfile);
	   fprintf(scindex,"%s\n",contigseqindex);
           len =strlen(contigseqindex);
	   /*   printf("unperfectcontig seq len:%d\n",len); */

	   /* Get estindex data */
	   oneestcounter = Getestdata(contigid,estnum,eindex,estfilename);
	 /*  printf("Get %d est infor for contig%s\n",oneestcounter,contigid); */
	/*   printf("Begin to get next contig **********************\n"); */
	   totalest = totalest +oneestcounter;
       }
       memset(line1,0,LINELEN1);
       fgets(line1,LINELEN1,insrecord);

  }
 /*  printf("this is the last one\n"); */
  fclose(insrecord);

  fclose(sindex);
/*  printf("Total %ld availtruesnp in snpindex and total %ld est in estdata\n",totalavailsnp,totalest); */
   /* free memory */
  /* printf("free memory in main function\n"); */
  if(contigseqindex)
	  free(contigseqindex);
  contigseqindex =NULL;
  if(contigfile)
	  free(contigfile);
  contigfile =NULL;
   if(estfilename)
      free(estfilename);
   estfilename =NULL;
   if(line1)
      free(line1);
   line1 =NULL;

   if(contigname)
      free(contigname);
   contigname =NULL;

   if(contigid)
      free(contigid);
   contigid =NULL;

   point =NULL;
   find =NULL;

  if(estindex)
      free(estindex);
  estindex =NULL;
  if(snpcontig)
     free(snpcontig);
   snpcontig =NULL;
   if(snpindex)
     free(snpindex);
   snpindex =NULL;
   find =NULL;
   point =NULL;
}
