# Supplementary material for: QualitySNP: a pipeline for detecting single nucleotide polymorphisms and insertions/deletions in EST data from diploid and polyploid species
Source: BMC Bioinformatics. 2006 Oct 9;7:438. doi: 10.1186/1471-2105-7-438 (PMC1618865; doi:10.1186/1471-2105-7-438)
Supplement: Additional file 2 — testQualitySNP. A dataset for testing QualitySNP;The file is unpacked by using the command "gunzip testQualitySNPseq.tar.gz", and then use "tar -xvf testQualitySNPseq.tar" on a Unix/Linux computer. [file 1471-2105-7-438-S2.gz]

Archive with 13 entries (12 files):
- testQualitySNP
- testQualitySNP/testseq.cap.info
- testQualitySNP/testseq.con
- testQualitySNP/testseq
- testQualitySNP/testseq.cap.ace
- testQualitySNP/testseq.cap.contigs.links
- testQualitySNP/testseq.cap.contigs.qual
- testQualitySNP/testseq.con.cap.results
- testQualitySNP/testseq.cap.singlets
- testQualitySNP/testseq.cap.contigs
- testQualitySNP/testseq.qual
- testQualitySNP/cap.out
- testQualitySNP/README
