# Supplementary material for: QualitySNP: a pipeline for detecting single nucleotide polymorphisms and insertions/deletions in EST data from diploid and polyploid species
Source: BMC Bioinformatics. 2006 Oct 9;7:438. doi: 10.1186/1471-2105-7-438 (PMC1618865; doi:10.1186/1471-2105-7-438)
Supplement: Additional file 2 — testQualitySNP. A dataset for testing QualitySNP;The file is unpacked by using the command "gunzip testQualitySNPseq.tar.gz", and then use "tar -xvf testQualitySNPseq.tar" on a Unix/Linux computer. [file 1471-2105-7-438-S2.gz › testQualitySNP/testseq.cap.info]

Number of overlaps saved: 1265
ComputeOverlap done
IdentifyChimeras done
Overlap AW906692|Bintje|axillary+ and BM406976|Kennebec|roots+  P  lengths of diffs and sims: upper left 0  upper right 73  middle 329
Overlap AW906692|Bintje|axillary+ and BG592319|Kennebec|sprouting+  P  lengths of diffs and sims: upper left 0  upper right 136  middle 598
Overlap BG592319|Kennebec|sprouting+ and BM406976|Kennebec|roots+  P  lengths of diffs and sims: upper left 0  upper right 88  middle 357
Overlap BQ045803|Kennebec|leaf+ and BQ113843|Kennebec+  P  lengths of diffs and sims: upper left 0  upper right 89  middle 284
Overlap BQ045803|Kennebec|leaf+ and BM406976|Kennebec|roots+  P  lengths of diffs and sims: upper left 0  upper right 89  middle 222
Overlap BQ045803|Kennebec|leaf+ and BE924054|Kennebec|leaflets+  P  lengths of diffs and sims: upper left 0  upper right 89  middle 284
Overlap BQ045803|Kennebec|leaf+ and AW906692|Bintje|axillary+  P  lengths of diffs and sims: lower left 60  upper right 89  middle 625
Overlap BE344378|Bintje|axillary+ and BG596374|Kennebec|sprouting+  P  lengths of diffs and sims: upper left 127  upper right 10  middle 160
Overlap BG592981|Kennebec|sprouting+ and BI434374|Kennebec|leaf+  C  lengths of diffs and sims: upper left 11  lower right 182  middle 607
Overlap BG592981|Kennebec|sprouting+ and BG596374|Kennebec|sprouting+  P  lengths of diffs and sims: upper left 92  upper right 114  middle 541
Overlap BG596374|Kennebec|sprouting+ and BM408479|Kennebec|roots+  P  qualscore   126  score  33879  identity 0.94
Overlap BG599571|Kennebec|sprouting+ and BI434374|Kennebec|leaf+  C  lengths of diffs and sims: upper left 0  lower right 188  middle 558
Overlap BG599571|Kennebec|sprouting+ and BG596374|Kennebec|sprouting+  P  qualscore   103  score  31692  identity 0.95
Overlap BG600112|Kennebec|sprouting+ and BI434374|Kennebec|leaf+  P  qualscore   110  score  42701  identity 0.95
Overlap BG600112|Kennebec|sprouting+ and BG596374|Kennebec|sprouting+  P  lengths of diffs and sims: upper left 92  upper right 101  middle 580
Overlap BI434374|Kennebec|leaf+ and BM408479|Kennebec|roots+  P  lengths of diffs and sims: upper left 0  lower right 213  middle 492
Overlap BI434374|Kennebec|leaf+ and BG596374|Kennebec|sprouting+  P  qualscore    90  score  30405  identity 0.94
Overlap BM404957|Kennebec|roots+ and BI434374|Kennebec|leaf+  P  lengths of diffs and sims: upper left 14  upper right 188  middle 599
Overlap BM404957|Kennebec|roots+ and BG596374|Kennebec|sprouting+  P  lengths of diffs and sims: upper left 92  upper right 85  middle 567
Overlap BE922660|Kennebec|leaflets+ and BM112378|Kennebec|roots+  C  lengths of diffs and sims: upper left 0  upper right 82  middle 231
Overlap BE922660|Kennebec|leaflets+ and BM110416|Kennebec|roots+  C  lengths of diffs and sims: upper left 0  upper right 82  middle 231
Overlap BE922660|Kennebec|leaflets+ and BG599224|Kennebec|sprouting+  P  lengths of diffs and sims: lower left 71  upper right 17  middle 189
Overlap BE922660|Kennebec|leaflets+ and BG591403|Kennebec|leaf+  C  qualscore    19  score   9101  identity 0.93
Overlap BG098753|Kennebec|sprouting+ and BM110677|Kennebec|roots+  C  lengths of diffs and sims: upper left 75  lower right 68  middle 594
Overlap BG098753|Kennebec|sprouting+ and BG596623|Kennebec|sprouting+  C  lengths of diffs and sims: lower left 66  upper right 69  middle 597
Overlap BG098753|Kennebec|sprouting+ and BG594052|Kennebec|sprouting+  C  qualscore   375  score  30974  identity 0.93
Overlap BG591403|Kennebec|leaf+ and BM110416|Kennebec|roots+  C  lengths of diffs and sims: upper left 0  upper right 142  middle 610
Overlap BG591403|Kennebec|leaf+ and BG596623|Kennebec|sprouting+  C  lengths of diffs and sims: upper left 0  upper right 142  middle 610
Overlap BG594052|Kennebec|sprouting+ and BM112378|Kennebec|roots+  P  qualscore   513  score  34753  identity 0.91
Overlap BG594052|Kennebec|sprouting+ and BM111548|Kennebec|roots+  P  lengths of diffs and sims: upper left 0  upper right 133  middle 422
Overlap BG594052|Kennebec|sprouting+ and BM110677|Kennebec|roots+  P  qualscore   378  score  35906  identity 0.92
Overlap BG594052|Kennebec|sprouting+ and BM110502|Kennebec|roots+  P  qualscore   385  score  37234  identity 0.93
Overlap BG594052|Kennebec|sprouting+ and BM110416|Kennebec|roots+  P  qualscore   374  score  36153  identity 0.92
Overlap BG594052|Kennebec|sprouting+ and BG596623|Kennebec|sprouting+  P  qualscore   456  score  34765  identity 0.92
Overlap BG599856|Kennebec|sprouting+ and BM112378|Kennebec|roots+  C  lengths of diffs and sims: upper left 0  upper right 129  middle 568
Overlap BM110416|Kennebec|roots+ and BG596623|Kennebec|sprouting+  C  qualscore   209  score  48201  identity 0.98
Overlap BM110502|Kennebec|roots+ and BM110677|Kennebec|roots+  C  lengths of diffs and sims: upper left 86  upper right 77  middle 695
Overlap BM110502|Kennebec|roots+ and BG596623|Kennebec|sprouting+  P  lengths of diffs and sims: lower left 76  upper right 77  middle 699
Overlap BM111548|Kennebec|roots+ and BM112378|Kennebec|roots+  C  qualscore   116  score  30066  identity 0.94
Overlap BM111548|Kennebec|roots+ and BM110416|Kennebec|roots+  C  lengths of diffs and sims: upper left 0  upper right 156  middle 422
Overlap BM111548|Kennebec|roots+ and BG591403|Kennebec|leaf+  C  qualscore    81  score  28908  identity 0.95
Overlap BM112378|Kennebec|roots+ and BM110677|Kennebec|roots+  C  lengths of diffs and sims: upper left 82  lower right 129  middle 638
Overlap BM112378|Kennebec|roots+ and BG596623|Kennebec|sprouting+  C  qualscore   209  score  46833  identity 0.97
Overlap BM112378|Kennebec|roots+ and BG591403|Kennebec|leaf+  P  lengths of diffs and sims: upper left 0  lower right 140  middle 610
Overlap AW906372|Bintje|axillary+ and BM406137|Kennebec|roots+  P  qualscore   353  score  35861  identity 0.92
Overlap AW906372|Bintje|axillary+ and BE342532|Bintje|axillary+  P  qualscore   106  score  40824  identity 0.94
Overlap AW906372|Bintje|axillary- and BQ508252|Kennebec+  C  qualscore   184  score  23436  identity 0.89
Overlap BE339869|Bintje|axillary+ and BQ117642|Kennebec+  C  qualscore    24  score  22723  identity 0.91
Overlap BE339869|Bintje|axillary+ and BM406137|Kennebec|roots+  C  qualscore    79  score  28577  identity 0.94
Overlap BE339869|Bintje|axillary+ and BM111805|Kennebec|roots+  P  qualscore    50  score  23304  identity 0.94
Overlap BE339869|Bintje|axillary+ and BI177953|Bintje|axillary+  C  qualscore    71  score  25284  identity 0.91
Overlap BE339869|Bintje|axillary+ and BG600168|Kennebec|sprouting+  C  qualscore    70  score  29403  identity 0.95
Overlap BE339869|Bintje|axillary+ and BG595633|Kennebec|sprouting+  C  qualscore    55  score  27454  identity 0.93
Overlap BE339869|Bintje|axillary+ and BG594246|Kennebec|sprouting+  C  qualscore    61  score  28243  identity 0.93
Overlap BE339869|Bintje|axillary+ and BG593021|Kennebec|sprouting+  C  qualscore    35  score  28202  identity 0.94
Overlap BE339869|Bintje|axillary+ and BE342532|Bintje|axillary+  C  qualscore    44  score  30145  identity 0.94
Overlap BE339869|Bintje|axillary- and BQ508252|Kennebec+  C  qualscore    22  score  17578  identity 0.91
Overlap BE339869|Bintje|axillary+ and AW906372|Bintje|axillary+  C  qualscore    96  score  31712  identity 0.94
Overlap BE342532|Bintje|axillary+ and BI177953|Bintje|axillary+  C  qualscore    55  score  31902  identity 0.90
Overlap BE342532|Bintje|axillary+ and BG600168|Kennebec|sprouting+  C  qualscore   106  score  35057  identity 0.94
Overlap BE342532|Bintje|axillary- and BQ508252|Kennebec+  P  qualscore   153  score  20530  identity 0.90
Overlap BE342537|Bintje|axillary+ and BQ116623|Kennebec+  P  qualscore   137  score  29181  identity 0.93
Overlap BE342537|Bintje|axillary+ and BM406137|Kennebec|roots+  P  qualscore   157  score  30697  identity 0.94
Overlap BE342537|Bintje|axillary- and BQ508252|Kennebec+  C  qualscore   136  score  18479  identity 0.91
Overlap BE342537|Bintje|axillary+ and BE342532|Bintje|axillary+  P  lengths of diffs and sims: lower left 72  lower right 73  middle 542
Overlap BE342537|Bintje|axillary+ and BE339869|Bintje|axillary+  P  qualscore    65  score  26914  identity 0.94
Overlap BE921885|Kennebec|leaflets+ and BQ116623|Kennebec+  P  qualscore   155  score  36431  identity 0.93
Overlap BE921885|Kennebec|leaflets+ and BM406137|Kennebec|roots+  P  qualscore   228  score  37900  identity 0.95
Overlap BE921885|Kennebec|leaflets- and BQ508252|Kennebec+  C  qualscore   119  score  23922  identity 0.91
Overlap BE921885|Kennebec|leaflets+ and BE342532|Bintje|axillary+  P  lengths of diffs and sims: lower left 72  lower right 65  middle 629
Overlap BE921885|Kennebec|leaflets+ and BE339869|Bintje|axillary+  P  qualscore    67  score  30618  identity 0.94
Overlap BE921885|Kennebec|leaflets+ and AW906372|Bintje|axillary+  C  qualscore   215  score  46068  identity 0.97
Overlap BG097757|Kennebec|leaflets- and BQ508252|Kennebec+  C  qualscore   139  score  26527  identity 0.92
Overlap BG097757|Kennebec|leaflets+ and BE339869|Bintje|axillary+  P  qualscore    95  score  30542  identity 0.93
Overlap BG097757|Kennebec|leaflets+ and AW906372|Bintje|axillary+  C  qualscore   297  score  47524  identity 0.95
Overlap BG593021|Kennebec|sprouting- and BQ508252|Kennebec+  C  qualscore   153  score  27733  identity 0.91
Overlap BG593021|Kennebec|sprouting+ and BE342532|Bintje|axillary+  P  qualscore    44  score  34015  identity 0.94
Overlap BG594246|Kennebec|sprouting+ and BM406137|Kennebec|roots+  P  qualscore   245  score  45114  identity 0.95
Overlap BG594246|Kennebec|sprouting+ and BG600168|Kennebec|sprouting+  P  qualscore   140  score  45199  identity 0.95
Overlap BG594246|Kennebec|sprouting- and BQ508252|Kennebec+  P  qualscore   195  score  28990  identity 0.90
Overlap BG595633|Kennebec|sprouting+ and BQ117642|Kennebec+  P  lengths of diffs and sims: lower left 55  upper right 110  middle 624
Overlap BG595633|Kennebec|sprouting+ and BM406137|Kennebec|roots+  P  qualscore    58  score  43166  identity 0.95
Overlap BG595633|Kennebec|sprouting- and BQ508252|Kennebec+  C  qualscore    98  score  27975  identity 0.91
Overlap BG595633|Kennebec|sprouting+ and BE342532|Bintje|axillary+  P  qualscore    60  score  33853  identity 0.93
Overlap BG597508|Kennebec|sprouting+ and BQ117642|Kennebec+  P  lengths of diffs and sims: lower left 55  upper right 104  middle 628
Overlap BG597508|Kennebec|sprouting+ and BM406137|Kennebec|roots+  P  qualscore   231  score  41007  identity 0.94
Overlap BG597508|Kennebec|sprouting- and BQ508252|Kennebec+  C  qualscore   162  score  27118  identity 0.90
Overlap BG597508|Kennebec|sprouting+ and BE342532|Bintje|axillary+  P  qualscore   105  score  35680  identity 0.94
Overlap BG597508|Kennebec|sprouting+ and BE339869|Bintje|axillary+  P  qualscore    74  score  27123  identity 0.92
Overlap BG600168|Kennebec|sprouting+ and BM406137|Kennebec|roots+  P  lengths of diffs and sims: lower left 70  upper right 94  middle 680
Overlap BG600168|Kennebec|sprouting+ and BI177953|Bintje|axillary+  C  qualscore    17  score  43495  identity 0.93
Overlap BG600168|Kennebec|sprouting- and BQ508252|Kennebec+  P  qualscore    89  score  32259  identity 0.93
Overlap BI177953|Bintje|axillary- and BQ508252|Kennebec+  P  qualscore    12  score  30091  identity 0.91
Overlap BI179451|Bintje|axillary+ and BQ116623|Kennebec+  C  qualscore   231  score  37879  identity 0.96
Overlap BI179451|Bintje|axillary+ and BQ117642|Kennebec+  P  qualscore    47  score  29653  identity 0.94
Overlap BI179451|Bintje|axillary- and BQ508252|Kennebec+  C  qualscore   203  score  28388  identity 0.93
Overlap BI179451|Bintje|axillary+ and BE339869|Bintje|axillary+  P  qualscore   128  score  27558  identity 0.94
Overlap BI179451|Bintje|axillary+ and AW906372|Bintje|axillary+  C  qualscore   330  score  36993  identity 0.94
Overlap BI433411|Kennebec|leaf+ and BQ117642|Kennebec+  C  lengths of diffs and sims: upper left 0  upper right 106  middle 487
Overlap BI433411|Kennebec|leaf+ and BG597508|Kennebec|sprouting+  C  lengths of diffs and sims: upper left 0  upper right 106  middle 487
Overlap BI433411|Kennebec|leaf+ and BE342532|Bintje|axillary+  C  qualscore    54  score  25396  identity 0.95
Overlap BM110937|Kennebec|roots+ and BQ116623|Kennebec+  C  qualscore   211  score  38156  identity 0.96
Overlap BM110937|Kennebec|roots- and BQ508252|Kennebec+  C  qualscore   167  score  28191  identity 0.93
Overlap BM110937|Kennebec|roots+ and BE339869|Bintje|axillary+  P  qualscore    76  score  28485  identity 0.94
Overlap BM110937|Kennebec|roots+ and AW906372|Bintje|axillary+  P  qualscore   252  score  39480  identity 0.97
Overlap BM111805|Kennebec|roots- and BQ504431|Kennebec+  P  qualscore    44  score  21025  identity 0.95
Overlap BM112629|Kennebec|roots+ and BQ117642|Kennebec+  P  lengths of diffs and sims: upper left 53  upper right 98  middle 612
Overlap BM112629|Kennebec|roots+ and BQ116623|Kennebec+  P  lengths of diffs and sims: lower left 79  lower right 152  middle 541
Overlap BM112629|Kennebec|roots- and BQ508252|Kennebec+  C  qualscore    88  score  30430  identity 0.93
Overlap BM112629|Kennebec|roots+ and BG597508|Kennebec|sprouting+  P  lengths of diffs and sims: upper left 74  upper right 98  middle 611
Overlap BM112629|Kennebec|roots+ and BE339869|Bintje|axillary+  P  qualscore    76  score  28247  identity 0.95
Overlap BM112629|Kennebec|roots+ and AW906372|Bintje|axillary+  P  qualscore   277  score  37278  identity 0.96
Overlap BM406137|Kennebec|roots- and BQ508252|Kennebec+  P  qualscore   230  score  30832  identity 0.93
Overlap BM406137|Kennebec|roots+ and BI177953|Bintje|axillary+  C  qualscore    44  score  41887  identity 0.91
Overlap BQ116623|Kennebec+ and BQ117642|Kennebec+  P  qualscore    39  score  29279  identity 0.92
Overlap BQ116623|Kennebec- and BQ508252|Kennebec+  C  qualscore   267  score  24353  identity 0.91
Overlap BQ116623|Kennebec+ and BM406137|Kennebec|roots+  P  lengths of diffs and sims: upper left 74  upper right 70  middle 634
Overlap BQ116623|Kennebec+ and BI433411|Kennebec|leaf+  P  lengths of diffs and sims: upper left 0  upper right 162  middle 427
Overlap BQ116623|Kennebec+ and BI177953|Bintje|axillary+  C  qualscore   153  score  34583  identity 0.92
Overlap BQ116623|Kennebec+ and BG600168|Kennebec|sprouting+  P  qualscore   201  score  39131  identity 0.96
Overlap BQ116623|Kennebec+ and BG597508|Kennebec|sprouting+  C  qualscore   271  score  32661  identity 0.91
Overlap BQ116623|Kennebec+ and BG595633|Kennebec|sprouting+  C  qualscore   148  score  37364  identity 0.95
Overlap BQ116623|Kennebec+ and BG594246|Kennebec|sprouting+  C  qualscore   205  score  35985  identity 0.92
Overlap BQ116623|Kennebec+ and BG593021|Kennebec|sprouting+  C  qualscore   156  score  34893  identity 0.93
Overlap BQ116623|Kennebec+ and BG097757|Kennebec|leaflets+  C  qualscore   215  score  37690  identity 0.92
Overlap BQ116623|Kennebec+ and BE342532|Bintje|axillary+  P  qualscore    56  score  35969  identity 0.94
Overlap BQ116623|Kennebec+ and AW906372|Bintje|axillary+  C  qualscore   204  score  36853  identity 0.92
Overlap BQ117642|Kennebec- and BQ508252|Kennebec+  C  qualscore    19  score  21290  identity 0.91
Overlap BQ117642|Kennebec+ and BM406137|Kennebec|roots+  C  qualscore    43  score  29654  identity 0.92
Overlap BQ117642|Kennebec+ and BM111805|Kennebec|roots+  P  lengths of diffs and sims: upper left 0  upper right 111  middle 527
Overlap BQ117642|Kennebec+ and BI177953|Bintje|axillary+  C  lengths of diffs and sims: upper left 55  upper right 111  middle 625
Overlap BQ117642|Kennebec+ and BG600168|Kennebec|sprouting+  C  lengths of diffs and sims: lower left 54  upper right 111  middle 616
Overlap BQ117642|Kennebec+ and BE342532|Bintje|axillary+  C  qualscore     8  score  28406  identity 0.93
Overlap BQ117642|Kennebec+ and AW906372|Bintje|axillary+  C  lengths of diffs and sims: upper left 89  upper right 111  middle 591
Overlap BQ504431|Kennebec+ and BQ117642|Kennebec-  C  lengths of diffs and sims: upper left 166  lower right 16  middle 530
Overlap BQ504431|Kennebec+ and BG597508|Kennebec|sprouting-  C  qualscore    46  score  23581  identity 0.95
Overlap BQ504431|Kennebec+ and BE921885|Kennebec|leaflets-  P  lengths of diffs and sims: upper left 152  lower right 13  middle 534
Overlap BE341132|Bintje|axillary+ and BQ114388|Kennebec+  P  lengths of diffs and sims: upper left 0  upper right 129  middle 299
Overlap BE341132|Bintje|axillary+ and BM406449|Kennebec|roots+  P  lengths of diffs and sims: upper left 0  upper right 129  middle 457
Overlap BE341132|Bintje|axillary+ and BM405976|Kennebec|roots+  P  qualscore   288  score  18674  identity 0.91
Overlap BE341132|Bintje|axillary+ and BM404995|Kennebec|roots+  P  qualscore   299  score  18668  identity 0.91
Overlap BE341132|Bintje|axillary+ and BM405125|Kennebec|roots+  P  qualscore   100  score  19895  identity 0.90
Overlap BE341132|Bintje|axillary+ and BM404760|Kennebec|roots+  P  qualscore   138  score  19669  identity 0.90
Overlap BE341132|Bintje|axillary+ and BM404919|Kennebec|roots+  P  qualscore   249  score  19009  identity 0.91
Overlap BE341132|Bintje|axillary+ and BM112003|Kennebec|roots+  P  qualscore   174  score  18275  identity 0.91
Overlap BE341132|Bintje|axillary+ and BM109655|Kennebec|roots+  P  lengths of diffs and sims: upper left 0  upper right 129  middle 302
Overlap BE341132|Bintje|axillary+ and BI432423|Kennebec|leaf+  P  lengths of diffs and sims: upper left 6  lower right 128  middle 461
Overlap BE341132|Bintje|axillary+ and BI179344|Bintje|axillary+  P  lengths of diffs and sims: upper left 0  upper right 169  middle 372
Overlap BE341132|Bintje|axillary+ and BG597945|Kennebec|sprouting+  P  qualscore   296  score  19245  identity 0.91
Overlap BE341132|Bintje|axillary+ and BG596884|Kennebec|sprouting+  P  lengths of diffs and sims: upper left 0  upper right 129  middle 380
Overlap BE341132|Bintje|axillary+ and BE344253|Bintje|axillary+  P  qualscore   290  score  15181  identity 0.91
Overlap BE344253|Bintje|axillary+ and BM406449|Kennebec|roots+  P  qualscore   249  score  31996  identity 0.93
Overlap BE344253|Bintje|axillary+ and BQ114388|Kennebec+  P  lengths of diffs and sims: upper left 10  lower right 99  middle 478
Overlap BE344253|Bintje|axillary+ and BM405125|Kennebec|roots+  C  qualscore   247  score  31281  identity 0.92
Overlap BE344253|Bintje|axillary+ and BM405976|Kennebec|roots+  C  qualscore   315  score  30953  identity 0.92
Overlap BE344253|Bintje|axillary+ and BM404995|Kennebec|roots+  C  qualscore   356  score  30190  identity 0.92
Overlap BE344253|Bintje|axillary+ and BM404919|Kennebec|roots+  C  qualscore   301  score  30617  identity 0.92
Overlap BE344253|Bintje|axillary+ and BM404760|Kennebec|roots+  C  qualscore   360  score  30826  identity 0.92
Overlap BE344253|Bintje|axillary+ and BM112003|Kennebec|roots+  C  qualscore   293  score  28430  identity 0.92
Overlap BE344253|Bintje|axillary+ and BM109655|Kennebec|roots+  P  lengths of diffs and sims: upper left 13  lower right 100  middle 478
Overlap BE344253|Bintje|axillary+ and BG597945|Kennebec|sprouting+  C  qualscore   337  score  29520  identity 0.91
Overlap BE344253|Bintje|axillary+ and BG596884|Kennebec|sprouting+  P  qualscore   -25  score  29956  identity 0.94
Overlap BE921198|Kennebec|leaflets+ and BQ114388|Kennebec+  P  lengths of diffs and sims: upper left 0  upper right 185  middle 488
Overlap BE921198|Kennebec|leaflets+ and BM109655|Kennebec|roots+  P  lengths of diffs and sims: upper left 0  upper right 113  middle 563
Overlap BE921198|Kennebec|leaflets+ and BI179344|Bintje|axillary+  C  qualscore    24  score  26027  identity 0.95
Overlap BF053101|Kennebec|leaflets+ and BQ114388|Kennebec+  P  lengths of diffs and sims: upper left 0  lower right 118  middle 488
Overlap BF053101|Kennebec|leaflets+ and BE921198|Kennebec|leaflets+  P  lengths of diffs and sims: upper left 0  upper right 110  middle 514
Overlap BF053119|Kennebec|leaflets+ and BM406449|Kennebec|roots+  P  lengths of diffs and sims: upper left 0  lower right 128  middle 567
Overlap BF053119|Kennebec|leaflets+ and BQ114388|Kennebec+  P  qualscore     0  score  20540  identity 0.94
Overlap BF053119|Kennebec|leaflets+ and BM405976|Kennebec|roots+  P  qualscore   407  score  29251  identity 0.91
Overlap BF053119|Kennebec|leaflets+ and BM405125|Kennebec|roots+  P  qualscore   186  score  30604  identity 0.91
Overlap BF053119|Kennebec|leaflets+ and BM404995|Kennebec|roots+  P  qualscore   437  score  29119  identity 0.91
Overlap BF053119|Kennebec|leaflets+ and BM404919|Kennebec|roots+  P  qualscore   350  score  29510  identity 0.90
Overlap BF053119|Kennebec|leaflets+ and BM404760|Kennebec|roots+  P  qualscore   296  score  29608  identity 0.91
Overlap BF053119|Kennebec|leaflets+ and BM112003|Kennebec|roots+  P  qualscore   412  score  26551  identity 0.91
Overlap BF053119|Kennebec|leaflets+ and BM109655|Kennebec|roots+  P  lengths of diffs and sims: upper left 0  lower right 128  middle 412
Overlap BF053119|Kennebec|leaflets+ and BI432423|Kennebec|leaf+  P  lengths of diffs and sims: upper left 6  upper right 130  middle 571
Overlap BF053119|Kennebec|leaflets+ and BI179344|Bintje|axillary+  P  lengths of diffs and sims: upper left 0  upper right 130  middle 522
Overlap BF053119|Kennebec|leaflets+ and BG597945|Kennebec|sprouting+  P  qualscore   426  score  28696  identity 0.91
Overlap BF053119|Kennebec|leaflets+ and BG596884|Kennebec|sprouting+  P  lengths of diffs and sims: upper left 0  lower right 128  middle 490
Overlap BF053119|Kennebec|leaflets+ and BG097497|Kennebec|leaflets+  P  lengths of diffs and sims: upper left 0  upper right 130  middle 493
Overlap BF053119|Kennebec|leaflets+ and BF053101|Kennebec|leaflets+  P  lengths of diffs and sims: upper left 0  upper right 130  middle 525
Overlap BF053119|Kennebec|leaflets+ and BE921198|Kennebec|leaflets+  P  qualscore     0  score  23000  identity 0.94
Overlap BF053119|Kennebec|leaflets+ and BE344253|Bintje|axillary+  P  qualscore   464  score  25794  identity 0.91
Overlap BG097497|Kennebec|leaflets+ and BE344253|Bintje|axillary+  C  lengths of diffs and sims: upper left 25  upper right 90  middle 553
Overlap BG595936|Kennebec|sprouting+ and BM405976|Kennebec|roots+  P  qualscore   374  score  14532  identity 0.89
Overlap BG595936|Kennebec|sprouting+ and BM405125|Kennebec|roots+  P  qualscore   154  score  15960  identity 0.88
Overlap BG595936|Kennebec|sprouting+ and BM404995|Kennebec|roots+  P  qualscore   391  score  15038  identity 0.89
Overlap BG595936|Kennebec|sprouting+ and BM404919|Kennebec|roots+  P  qualscore   320  score  15332  identity 0.89
Overlap BG595936|Kennebec|sprouting+ and BM404760|Kennebec|roots+  P  qualscore   262  score  15077  identity 0.89
Overlap BG595936|Kennebec|sprouting+ and BM112003|Kennebec|roots+  P  qualscore   390  score  13107  identity 0.89
Overlap BG595936|Kennebec|sprouting+ and BG597945|Kennebec|sprouting+  P  qualscore   385  score  14870  identity 0.90
Overlap BG595936|Kennebec|sprouting+ and BE344253|Bintje|axillary+  P  qualscore   305  score  10314  identity 0.89
Overlap BG597945|Kennebec|sprouting+ and BQ114388|Kennebec+  P  lengths of diffs and sims: upper left 0  upper right 128  middle 512
Overlap BG597945|Kennebec|sprouting+ and BM112003|Kennebec|roots+  P  lengths of diffs and sims: lower left 64  upper right 102  middle 701
Overlap BG597945|Kennebec|sprouting+ and BI179344|Bintje|axillary+  P  lengths of diffs and sims: upper left 0  upper right 128  middle 625
Overlap BG597945|Kennebec|sprouting+ and BE921198|Kennebec|leaflets+  P  qualscore     0  score  25106  identity 0.94
Overlap BG600986|Kennebec|sprouting+ and BM406449|Kennebec|roots+  P  lengths of diffs and sims: upper left 0  upper right 210  middle 240
Overlap BG600986|Kennebec|sprouting+ and BM405976|Kennebec|roots+  P  qualscore   382  score  15227  identity 0.89
Overlap BG600986|Kennebec|sprouting+ and BM405125|Kennebec|roots+  P  qualscore   166  score  16660  identity 0.88
Overlap BG600986|Kennebec|sprouting+ and BM404995|Kennebec|roots+  P  qualscore   407  score  15687  identity 0.89
Overlap BG600986|Kennebec|sprouting+ and BM404919|Kennebec|roots+  P  qualscore   336  score  15993  identity 0.89
Overlap BG600986|Kennebec|sprouting+ and BM404760|Kennebec|roots+  P  qualscore   271  score  15773  identity 0.89
Overlap BG600986|Kennebec|sprouting+ and BM112003|Kennebec|roots+  P  qualscore   393  score  13907  identity 0.89
Overlap BG600986|Kennebec|sprouting+ and BI432423|Kennebec|leaf+  P  lengths of diffs and sims: upper left 6  upper right 78  middle 376
Overlap BG600986|Kennebec|sprouting+ and BI179344|Bintje|axillary+  P  lengths of diffs and sims: upper left 0  upper right 78  middle 327
Overlap BG600986|Kennebec|sprouting+ and BG597945|Kennebec|sprouting+  P  qualscore   412  score  15218  identity 0.89
Overlap BG600986|Kennebec|sprouting+ and BG596884|Kennebec|sprouting+  P  lengths of diffs and sims: upper left 0  upper right 210  middle 163
Overlap BG600986|Kennebec|sprouting+ and BG097497|Kennebec|leaflets+  P  lengths of diffs and sims: upper left 0  upper right 78  middle 298
Overlap BG600986|Kennebec|sprouting+ and BF053101|Kennebec|leaflets+  P  lengths of diffs and sims: upper left 0  upper right 78  middle 330
Overlap BG600986|Kennebec|sprouting+ and BE921198|Kennebec|leaflets+  P  lengths of diffs and sims: upper left 0  upper right 78  middle 231
Overlap BG600986|Kennebec|sprouting+ and BE344253|Bintje|axillary+  P  qualscore   308  score  10979  identity 0.88
Overlap BI432423|Kennebec|leaf+ and BQ114388|Kennebec+  P  lengths of diffs and sims: upper left 0  upper right 122  middle 444
Overlap BI432423|Kennebec|leaf+ and BM406449|Kennebec|roots+  P  lengths of diffs and sims: upper left 0  upper right 122  middle 602
Overlap BI432423|Kennebec|leaf+ and BM405125|Kennebec|roots+  C  lengths of diffs and sims: upper left 6  upper right 151  middle 577
Overlap BI432423|Kennebec|leaf+ and BM405976|Kennebec|roots+  C  lengths of diffs and sims: upper left 6  upper right 151  middle 577
Overlap BI432423|Kennebec|leaf+ and BM404919|Kennebec|roots+  C  lengths of diffs and sims: upper left 6  upper right 122  middle 606
Overlap BI432423|Kennebec|leaf+ and BM404760|Kennebec|roots+  C  lengths of diffs and sims: upper left 6  upper right 122  middle 606
Overlap BI432423|Kennebec|leaf+ and BM112003|Kennebec|roots+  C  lengths of diffs and sims: upper left 7  upper right 151  middle 576
Overlap BI432423|Kennebec|leaf+ and BM109655|Kennebec|roots+  P  lengths of diffs and sims: upper left 0  upper right 122  middle 447
Overlap BI432423|Kennebec|leaf+ and BI179344|Bintje|axillary+  P  lengths of diffs and sims: upper left 0  upper right 122  middle 557
Overlap BI432423|Kennebec|leaf+ and BG596884|Kennebec|sprouting+  P  lengths of diffs and sims: upper left 0  upper right 122  middle 525
Overlap BI432423|Kennebec|leaf+ and BG097497|Kennebec|leaflets+  P  lengths of diffs and sims: upper left 0  upper right 122  middle 528
Overlap BI432423|Kennebec|leaf+ and BF053101|Kennebec|leaflets+  P  lengths of diffs and sims: upper left 0  upper right 122  middle 560
Overlap BI432423|Kennebec|leaf+ and BE921198|Kennebec|leaflets+  P  lengths of diffs and sims: upper left 0  upper right 122  middle 461
Overlap BI432423|Kennebec|leaf+ and BE344253|Bintje|axillary+  P  qualscore   360  score  24436  identity 0.91
Overlap BM404760|Kennebec|roots+ and BG597945|Kennebec|sprouting+  C  lengths of diffs and sims: upper left 69  lower right 92  middle 704
Overlap BM404919|Kennebec|roots+ and BQ114388|Kennebec+  P  lengths of diffs and sims: upper left 0  upper right 120  middle 511
Overlap BM404919|Kennebec|roots+ and BM404760|Kennebec|roots+  P  lengths of diffs and sims: lower left 69  upper right 120  middle 678
Overlap BM404919|Kennebec|roots+ and BM112003|Kennebec|roots+  P  lengths of diffs and sims: lower left 68  upper right 120  middle 671
Overlap BM404919|Kennebec|roots+ and BM109655|Kennebec|roots+  P  lengths of diffs and sims: upper left 0  upper right 120  middle 514
Overlap BM404919|Kennebec|roots+ and BG597945|Kennebec|sprouting+  C  lengths of diffs and sims: lower left 71  lower right 118  middle 681
Overlap BM404919|Kennebec|roots+ and BG596884|Kennebec|sprouting+  P  lengths of diffs and sims: upper left 0  upper right 120  middle 592
Overlap BM404919|Kennebec|roots+ and BE921198|Kennebec|leaflets+  P  qualscore     9  score  25536  identity 0.95
Overlap BM404995|Kennebec|roots+ and BM405976|Kennebec|roots+  P  lengths of diffs and sims: lower left 70  lower right 88  middle 690
Overlap BM404995|Kennebec|roots+ and BG597945|Kennebec|sprouting+  P  lengths of diffs and sims: lower left 72  lower right 87  middle 684
Overlap BM404995|Kennebec|roots+ and BE921198|Kennebec|leaflets+  P  lengths of diffs and sims: upper left 0  lower right 116  middle 505
Overlap BM405125|Kennebec|roots+ and BM404919|Kennebec|roots+  P  lengths of diffs and sims: upper left 67  lower right 110  middle 686
Overlap BM405125|Kennebec|roots+ and BG597945|Kennebec|sprouting+  C  lengths of diffs and sims: lower left 71  lower right 77  middle 709
Overlap BM405976|Kennebec|roots+ and BM404919|Kennebec|roots+  P  lengths of diffs and sims: upper left 69  upper right 112  middle 686
Overlap BM405976|Kennebec|roots+ and BM404760|Kennebec|roots+  P  qualscore   208  score  49397  identity 0.97
Overlap BM406449|Kennebec|roots+ and BE921198|Kennebec|leaflets+  P  lengths of diffs and sims: upper left 0  lower right 111  middle 549
Overlap BE472895|Bintje|axillary+ and BQ516395|Kennebec+  P  qualscore   160  score  31407  identity 0.94
Overlap BE472895|Bintje|axillary+ and BM407996|Kennebec|roots+  P  qualscore   106  score  28492  identity 0.87
Overlap BE472895|Bintje|axillary+ and BG597364|Kennebec|sprouting+  P  qualscore   231  score  29556  identity 0.92
Overlap BE472895|Bintje|axillary+ and BG596096|Kennebec|sprouting+  C  lengths of diffs and sims: lower left 74  upper right 85  middle 654
Overlap BE472895|Bintje|axillary+ and BG593628|Kennebec|sprouting+  P  qualscore    70  score  29634  identity 0.93
Overlap BE472895|Bintje|axillary+ and BE921121|Kennebec|leaflets+  C  lengths of diffs and sims: lower left 67  upper right 116  middle 623
Overlap BE921121|Kennebec|leaflets+ and BM407996|Kennebec|roots+  C  qualscore   242  score  33409  identity 0.90
Overlap BE921121|Kennebec|leaflets+ and BG597364|Kennebec|sprouting+  C  lengths of diffs and sims: lower left 68  lower right 99  middle 629
Overlap BE921121|Kennebec|leaflets+ and BG596096|Kennebec|sprouting+  C  lengths of diffs and sims: upper left 63  upper right 103  middle 646
Overlap BE921121|Kennebec|leaflets+ and BG593628|Kennebec|sprouting+  C  qualscore   138  score  31525  identity 0.94
Overlap BE922551|Kennebec|leaflets+ and BQ516395|Kennebec+  P  qualscore   258  score  24714  identity 0.93
Overlap BE922551|Kennebec|leaflets+ and BM407996|Kennebec|roots+  P  lengths of diffs and sims: upper left 73  upper right 42  middle 559
Overlap BE922551|Kennebec|leaflets+ and BM112675|Kennebec|roots+  P  lengths of diffs and sims: upper left 70  upper right 42  middle 559
Overlap BE922551|Kennebec|leaflets+ and BI431992|Kennebec|leaf+  P  qualscore   205  score  25720  identity 0.94
Overlap BE922551|Kennebec|leaflets+ and BG890440|Kennebec|dormant+  C  lengths of diffs and sims: lower left 65  upper right 50  middle 559
Overlap BE922551|Kennebec|leaflets+ and BG597364|Kennebec|sprouting+  C  lengths of diffs and sims: lower left 68  upper right 80  middle 516
Overlap BE922551|Kennebec|leaflets+ and BG594181|Kennebec|sprouting+  P  lengths of diffs and sims: lower left 59  upper right 80  middle 527
Overlap BE922551|Kennebec|leaflets+ and BF052676|Kennebec|leaflets+  P  lengths of diffs and sims: lower left 54  upper right 70  middle 536
Overlap BE922551|Kennebec|leaflets+ and BE472895|Bintje|axillary+  P  lengths of diffs and sims: upper left 69  upper right 73  middle 535
Overlap BF052676|Kennebec|leaflets+ and BQ516395|Kennebec+  P  qualscore    85  score  23620  identity 0.91
Overlap BF052676|Kennebec|leaflets+ and BQ115443|Kennebec+  C  lengths of diffs and sims: upper left 54  lower right 129  middle 536
Overlap BF052676|Kennebec|leaflets+ and BI431992|Kennebec|leaf+  C  qualscore   117  score  25013  identity 0.94
Overlap BF052676|Kennebec|leaflets+ and BG890440|Kennebec|dormant+  C  lengths of diffs and sims: upper left 53  lower right 129  middle 537
Overlap BF052676|Kennebec|leaflets+ and BG599844|Kennebec|sprouting+  C  qualscore    13  score  20775  identity 0.94
Overlap BF052676|Kennebec|leaflets- and BQ115444|Kennebec+  C  qualscore     1  score  13312  identity 0.93
Overlap BF052676|Kennebec|leaflets+ and BE472895|Bintje|axillary+  C  qualscore     8  score  28608  identity 0.95
Overlap BF053856|Kennebec|leaflets+ and BQ516395|Kennebec+  P  qualscore   271  score  29412  identity 0.93
Overlap BF053856|Kennebec|leaflets+ and BQ115443|Kennebec+  C  lengths of diffs and sims: lower left 56  upper right 72  middle 564
Overlap BF053856|Kennebec|leaflets+ and BM407996|Kennebec|roots+  P  qualscore   144  score  32788  identity 0.94
Overlap BF053856|Kennebec|leaflets+ and BM112675|Kennebec|roots+  P  qualscore   246  score  31746  identity 0.95
Overlap BF053856|Kennebec|leaflets+ and BI431992|Kennebec|leaf+  P  qualscore   283  score  26837  identity 0.94
Overlap BF053856|Kennebec|leaflets+ and BG890440|Kennebec|dormant+  C  lengths of diffs and sims: lower left 57  upper right 70  middle 561
Overlap BF053856|Kennebec|leaflets+ and BG599844|Kennebec|sprouting+  C  lengths of diffs and sims: upper left 0  upper right 122  middle 573
Overlap BF053856|Kennebec|leaflets+ and BG593628|Kennebec|sprouting+  C  qualscore    61  score  30407  identity 0.95
Overlap BF053856|Kennebec|leaflets+ and BE921121|Kennebec|leaflets+  C  qualscore   219  score  39762  identity 0.98
Overlap BG593628|Kennebec|sprouting+ and BQ516395|Kennebec+  P  qualscore   148  score  30122  identity 0.91
Overlap BG593628|Kennebec|sprouting+ and BM407996|Kennebec|roots+  C  qualscore    78  score  31338  identity 0.89
Overlap BG593628|Kennebec|sprouting+ and BI434856|Kennebec|leaf+  P  qualscore    79  score  32520  identity 0.95
Overlap BG593628|Kennebec|sprouting+ and BG596096|Kennebec|sprouting+  C  qualscore    53  score  33567  identity 0.93
Overlap BG594181|Kennebec|sprouting+ and BM407996|Kennebec|roots+  C  qualscore   183  score  35902  identity 0.92
Overlap BG594181|Kennebec|sprouting+ and BI431992|Kennebec|leaf+  C  qualscore   167  score  32241  identity 0.95
Overlap BG594181|Kennebec|sprouting+ and BG890440|Kennebec|dormant+  C  lengths of diffs and sims: upper left 59  lower right 188  middle 527
Overlap BG594181|Kennebec|sprouting+ and BE472895|Bintje|axillary+  C  qualscore   144  score  30510  identity 0.93
Overlap BG596096|Kennebec|sprouting+ and BQ516395|Kennebec+  P  qualscore   302  score  40089  identity 0.94
Overlap BG596096|Kennebec|sprouting+ and BM407996|Kennebec|roots+  P  qualscore   165  score  33787  identity 0.87
Overlap BG597364|Kennebec|sprouting+ and BQ516395|Kennebec+  P  lengths of diffs and sims: upper left 59  upper right 90  middle 645
Overlap BG597364|Kennebec|sprouting+ and BM407996|Kennebec|roots+  C  qualscore   127  score  39190  identity 0.92
Overlap BG597364|Kennebec|sprouting+ and BG596096|Kennebec|sprouting+  C  lengths of diffs and sims: upper left 77  upper right 82  middle 649
Overlap BG597364|Kennebec|sprouting+ and BG593628|Kennebec|sprouting+  C  qualscore   163  score  32217  identity 0.94
Overlap BG598673|Kennebec|sprouting+ and BQ516395|Kennebec+  P  qualscore   252  score  36672  identity 0.94
Overlap BG598673|Kennebec|sprouting+ and BG599844|Kennebec|sprouting+  P  lengths of diffs and sims: upper left 72  upper right 134  middle 505
Overlap BG598673|Kennebec|sprouting+ and BE472895|Bintje|axillary+  C  qualscore    74  score  31691  identity 0.94
Overlap BG599674|Kennebec|sprouting+ and BM407996|Kennebec|roots+  P  qualscore   255  score  36497  identity 0.89
Overlap BG599674|Kennebec|sprouting+ and BI431992|Kennebec|leaf+  P  qualscore   251  score  30501  identity 0.93
Overlap BG599674|Kennebec|sprouting+ and BG890440|Kennebec|dormant+  C  lengths of diffs and sims: lower left 71  lower right 186  middle 532
Overlap BG599674|Kennebec|sprouting+ and BG597364|Kennebec|sprouting+  C  lengths of diffs and sims: lower left 77  lower right 62  middle 641
Overlap BG599674|Kennebec|sprouting+ and BG593628|Kennebec|sprouting+  P  qualscore   128  score  33701  identity 0.95
Overlap BG599844|Kennebec|sprouting+ and BQ516395|Kennebec+  P  qualscore    72  score  25507  identity 0.94
Overlap BG599844|Kennebec|sprouting+ and BQ115443|Kennebec+  P  lengths of diffs and sims: upper left 0  lower right 181  middle 586
Overlap BG599844|Kennebec|sprouting+ and BM407996|Kennebec|roots+  C  qualscore    93  score  25589  identity 0.93
Overlap BG599844|Kennebec|sprouting+ and BI431992|Kennebec|leaf+  P  qualscore   214  score  20481  identity 0.92
Overlap BG599844|Kennebec|sprouting+ and BG890440|Kennebec|dormant+  C  lengths of diffs and sims: lower left 72  lower right 180  middle 509
Overlap BG599844|Kennebec|sprouting+ and BG600232|Kennebec|sprouting+  P  lengths of diffs and sims: upper left 0  lower right 182  middle 470
Overlap BG599844|Kennebec|sprouting+ and BG596096|Kennebec|sprouting+  C  lengths of diffs and sims: upper left 73  lower right 182  middle 513
Overlap BG599844|Kennebec|sprouting+ and BG593628|Kennebec|sprouting+  P  qualscore    40  score  24369  identity 0.94
Overlap BG599844|Kennebec|sprouting+ and BE472895|Bintje|axillary+  P  lengths of diffs and sims: upper left 70  upper right 180  middle 509
Overlap BG600232|Kennebec|sprouting+ and BM407996|Kennebec|roots+  C  qualscore   131  score  36790  identity 0.92
Overlap BG890440|Kennebec|dormant+ and BQ516395|Kennebec+  P  qualscore   269  score  36541  identity 0.93
Overlap BG890440|Kennebec|dormant+ and BM407996|Kennebec|roots+  P  qualscore    91  score  38513  identity 0.92
Overlap BG890440|Kennebec|dormant+ and BG600232|Kennebec|sprouting+  P  lengths of diffs and sims: upper left 0  upper right 124  middle 569
Overlap BG890440|Kennebec|dormant+ and BG597364|Kennebec|sprouting+  P  lengths of diffs and sims: lower left 77  upper right 201  middle 516
Overlap BG890440|Kennebec|dormant+ and BG593628|Kennebec|sprouting+  P  lengths of diffs and sims: lower left 67  upper right 124  middle 608
Overlap BG890440|Kennebec|dormant+ and BE921121|Kennebec|leaflets+  P  lengths of diffs and sims: upper left 2  upper right 201  middle 592
Overlap BG890440|Kennebec|dormant+ and BE472895|Bintje|axillary+  P  lengths of diffs and sims: upper left 65  upper right 85  middle 644
Overlap BI431992|Kennebec|leaf+ and BQ516395|Kennebec+  P  lengths of diffs and sims: lower left 59  upper right 226  middle 498
Overlap BI431992|Kennebec|leaf+ and BM407996|Kennebec|roots+  C  qualscore   115  score  32403  identity 0.91
Overlap BI431992|Kennebec|leaf+ and BI434856|Kennebec|leaf+  P  lengths of diffs and sims: upper left 3  upper right 226  middle 500
Overlap BI431992|Kennebec|leaf+ and BG890440|Kennebec|dormant+  C  lengths of diffs and sims: upper left 60  lower right 219  middle 512
Overlap BI431992|Kennebec|leaf+ and BG600232|Kennebec|sprouting+  P  lengths of diffs and sims: upper left 0  upper right 118  middle 578
Overlap BI431992|Kennebec|leaf+ and BG597364|Kennebec|sprouting+  P  qualscore   224  score  33072  identity 0.95
Overlap BI431992|Kennebec|leaf+ and BG596096|Kennebec|sprouting+  C  qualscore   258  score  30907  identity 0.94
Overlap BI431992|Kennebec|leaf+ and BG593628|Kennebec|sprouting+  P  lengths of diffs and sims: upper left 58  upper right 124  middle 613
Overlap BI431992|Kennebec|leaf+ and BE921121|Kennebec|leaflets+  C  qualscore   222  score  30477  identity 0.93
Overlap BI431992|Kennebec|leaf+ and BE472895|Bintje|axillary+  C  qualscore    84  score  28257  identity 0.92
Overlap BI434856|Kennebec|leaf+ and BM407996|Kennebec|roots+  C  qualscore   236  score  35701  identity 0.88
Overlap BI434856|Kennebec|leaf- and BQ115444|Kennebec+  P  qualscore    25  score  23627  identity 0.95
Overlap BM112675|Kennebec|roots+ and BG599844|Kennebec|sprouting+  C  lengths of diffs and sims: upper left 71  upper right 151  middle 498
Overlap BM112675|Kennebec|roots+ and BG599674|Kennebec|sprouting+  C  qualscore   187  score  37999  identity 0.94
Overlap BM112675|Kennebec|roots+ and BG596096|Kennebec|sprouting+  C  qualscore    75  score  37031  identity 0.94
Overlap BM112675|Kennebec|roots+ and BE921121|Kennebec|leaflets+  P  qualscore   241  score  35999  identity 0.97
Overlap BM112675|Kennebec|roots+ and BE472895|Bintje|axillary+  C  qualscore   125  score  30713  identity 0.93
Overlap BM407996|Kennebec|roots+ and BI434989|Kennebec|leaf+  P  qualscore  4529  score -36231  identity 0.59
Overlap BM407996|Kennebec|roots+ and BQ516395|Kennebec+  P  qualscore   369  score  35948  identity 0.87
Overlap BQ115443|Kennebec+ and BQ516395|Kennebec+  P  qualscore   158  score  37947  identity 0.93
Overlap BQ115443|Kennebec+ and BM407996|Kennebec|roots+  C  qualscore   160  score  37400  identity 0.93
Overlap BQ115443|Kennebec+ and BI431992|Kennebec|leaf+  P  qualscore   116  score  30088  identity 0.94
Overlap BQ115444|Kennebec- and BQ516395|Kennebec+  P  qualscore    25  score  23052  identity 0.91
Overlap BQ115444|Kennebec+ and BQ115443|Kennebec-  P  qualscore     0  score  24497  identity 0.95
Overlap BQ115444|Kennebec+ and BM407996|Kennebec|roots-  C  qualscore    60  score  20188  identity 0.88
Overlap BQ115444|Kennebec+ and BM112675|Kennebec|roots-  P  qualscore     0  score  22178  identity 0.93
Overlap BQ115444|Kennebec+ and BI431992|Kennebec|leaf-  C  qualscore    18  score  18050  identity 0.90
Overlap BQ115444|Kennebec+ and BG890440|Kennebec|dormant-  C  qualscore     4  score  22791  identity 0.94
Overlap BQ115444|Kennebec+ and BG599844|Kennebec|sprouting-  P  qualscore     6  score  18571  identity 0.93
Overlap BQ115444|Kennebec+ and BG599674|Kennebec|sprouting-  C  qualscore    25  score  23722  identity 0.94
Overlap BQ115444|Kennebec+ and BG598673|Kennebec|sprouting-  P  qualscore     0  score  22659  identity 0.94
Overlap BQ115444|Kennebec+ and BG597364|Kennebec|sprouting-  C  qualscore    25  score  21754  identity 0.91
Overlap BQ115444|Kennebec+ and BG596096|Kennebec|sprouting-  C  qualscore     0  score  24275  identity 0.94
Overlap BQ115444|Kennebec+ and BG594181|Kennebec|sprouting-  C  qualscore    14  score  21410  identity 0.93
Overlap BQ115444|Kennebec+ and BG593628|Kennebec|sprouting-  C  qualscore     1  score  19893  identity 0.93
Overlap BQ115444|Kennebec+ and BF053856|Kennebec|leaflets-  P  qualscore     7  score  17525  identity 0.94
Overlap BQ115444|Kennebec+ and BE922551|Kennebec|leaflets-  P  qualscore     4  score  15001  identity 0.95
Overlap BQ115444|Kennebec+ and BE921121|Kennebec|leaflets-  C  qualscore    14  score  19733  identity 0.94
Overlap BQ115444|Kennebec+ and BE472895|Bintje|axillary-  C  qualscore     0  score  17541  identity 0.91
Overlap BQ516396|Kennebec+ and BQ115444|Kennebec+  P  qualscore    25  score  24369  identity 0.95
Overlap BQ516396|Kennebec+ and BM407996|Kennebec|roots-  P  qualscore   456  score  31371  identity 0.87
Overlap BQ516396|Kennebec+ and BI431992|Kennebec|leaf-  P  lengths of diffs and sims: lower left 226  upper right 13  middle 488
Overlap BQ516396|Kennebec+ and BG890440|Kennebec|dormant-  P  lengths of diffs and sims: lower left 201  upper right 13  middle 510
Overlap BQ516396|Kennebec+ and BG593628|Kennebec|sprouting-  P  qualscore   126  score  29665  identity 0.94
Overlap AW906443|Bintje|axillary+ and BQ117018|Kennebec+  C  lengths of diffs and sims: upper left 64  lower right 76  middle 673
Overlap AW906443|Bintje|axillary+ and BQ047673|Kennebec|leaf+  C  lengths of diffs and sims: lower left 62  lower right 76  middle 671
Overlap AW906443|Bintje|axillary+ and BI920980|Bintje|axillary+  C  lengths of diffs and sims: lower left 63  lower right 76  middle 672
Overlap AW906443|Bintje|axillary+ and BI178705|Bintje|axillary+  C  lengths of diffs and sims: upper left 64  upper right 81  middle 673
Overlap AW906443|Bintje|axillary+ and BI177453|Bintje|axillary+  C  lengths of diffs and sims: upper left 64  lower right 76  middle 673
Overlap AW906443|Bintje|axillary+ and BG597931|Kennebec|sprouting+  C  lengths of diffs and sims: upper left 64  lower right 76  middle 673
Overlap AW906443|Bintje|axillary+ and BG589736|Kennebec|leaf+  P  lengths of diffs and sims: upper left 62  upper right 111  middle 643
Overlap AW906443|Bintje|axillary+ and BE341141|Bintje|axillary+  P  lengths of diffs and sims: upper left 63  upper right 81  middle 673
Overlap BE340428|Bintje|axillary+ and BI175933|Kennebec|sprouting+  P  lengths of diffs and sims: lower left 15  upper right 41  middle 275
Overlap BE340428|Bintje|axillary+ and BG589736|Kennebec|leaf+  C  lengths of diffs and sims: lower left 227  upper right 41  middle 275
Overlap BE340551|Bintje|axillary+ and BQ117018|Kennebec+  C  lengths of diffs and sims: upper left 67  upper right 77  middle 662
Overlap BE340551|Bintje|axillary+ and BI178705|Bintje|axillary+  C  lengths of diffs and sims: upper left 64  upper right 77  middle 665
Overlap BE340551|Bintje|axillary+ and BI177453|Bintje|axillary+  C  lengths of diffs and sims: upper left 65  upper right 77  middle 664
Overlap BE340551|Bintje|axillary+ and BG597931|Kennebec|sprouting+  C  lengths of diffs and sims: upper left 64  upper right 77  middle 665
Overlap BE340551|Bintje|axillary+ and BG589736|Kennebec|leaf+  P  lengths of diffs and sims: upper left 59  upper right 97  middle 644
Overlap BE340551|Bintje|axillary+ and BE341141|Bintje|axillary+  P  lengths of diffs and sims: upper left 59  lower right 75  middle 666
Overlap BE340551|Bintje|axillary+ and AW906443|Bintje|axillary+  P  lengths of diffs and sims: upper left 62  lower right 76  middle 663
Overlap BE341141|Bintje|axillary+ and BQ119511|Kennebec+  P  lengths of diffs and sims: lower left 55  upper right 86  middle 683
Overlap BE341141|Bintje|axillary+ and BQ047673|Kennebec|leaf+  C  lengths of diffs and sims: lower left 59  upper right 81  middle 688
Overlap BE341141|Bintje|axillary+ and BQ117018|Kennebec+  C  lengths of diffs and sims: upper left 58  upper right 86  middle 688
Overlap BE341141|Bintje|axillary+ and BI178705|Bintje|axillary+  C  lengths of diffs and sims: upper left 58  upper right 86  middle 688
Overlap BE341141|Bintje|axillary+ and BI177453|Bintje|axillary+  C  lengths of diffs and sims: upper left 58  upper right 86  middle 688
Overlap BE341141|Bintje|axillary+ and BG597931|Kennebec|sprouting+  C  lengths of diffs and sims: upper left 61  upper right 86  middle 685
Overlap BE341141|Bintje|axillary+ and BI175933|Kennebec|sprouting+  P  lengths of diffs and sims: upper left 0  upper right 86  middle 425
Overlap BE341141|Bintje|axillary+ and BG589736|Kennebec|leaf+  P  lengths of diffs and sims: upper left 60  upper right 86  middle 685
Overlap BF053022|Kennebec|leaflets+ and BQ119511|Kennebec+  P  lengths of diffs and sims: lower left 55  upper right 110  middle 643
Overlap BF053022|Kennebec|leaflets+ and BQ047673|Kennebec|leaf+  C  lengths of diffs and sims: lower left 73  upper right 110  middle 643
Overlap BF053022|Kennebec|leaflets+ and BI178705|Bintje|axillary+  C  lengths of diffs and sims: upper left 73  upper right 110  middle 648
Overlap BF053022|Kennebec|leaflets+ and BI177453|Bintje|axillary+  C  lengths of diffs and sims: upper left 73  upper right 110  middle 648
Overlap BF053022|Kennebec|leaflets+ and BI175933|Kennebec|sprouting+  P  lengths of diffs and sims: upper left 0  upper right 110  middle 385
Overlap BF053022|Kennebec|leaflets+ and BG597931|Kennebec|sprouting+  C  lengths of diffs and sims: upper left 76  upper right 110  middle 645
Overlap BF053022|Kennebec|leaflets+ and BG589736|Kennebec|leaf+  P  lengths of diffs and sims: upper left 60  upper right 110  middle 645
Overlap BF053022|Kennebec|leaflets+ and AW906443|Bintje|axillary+  P  lengths of diffs and sims: upper left 64  upper right 110  middle 643
Overlap BG098002|Kennebec|leaflets+ and BQ047673|Kennebec|leaf+  C  lengths of diffs and sims: lower left 69  upper right 69  middle 683
Overlap BG098002|Kennebec|leaflets+ and AW906443|Bintje|axillary+  P  lengths of diffs and sims: upper left 64  upper right 79  middle 673
Overlap BG597235|Kennebec|sprouting+ and BI175933|Kennebec|sprouting+  P  lengths of diffs and sims: upper left 0  upper right 96  middle 465
Overlap BG597235|Kennebec|sprouting+ and BG589736|Kennebec|leaf+  C  lengths of diffs and sims: upper left 0  upper right 136  middle 670
Overlap BG597775|Kennebec|sprouting+ and BQ119511|Kennebec+  P  lengths of diffs and sims: lower left 55  lower right 92  middle 553
Overlap BG597775|Kennebec|sprouting+ and BQ047673|Kennebec|leaf+  C  lengths of diffs and sims: lower left 74  lower right 92  middle 553
Overlap BG597775|Kennebec|sprouting+ and BI178705|Bintje|axillary+  P  lengths of diffs and sims: upper left 73  lower right 92  middle 558
Overlap BG597775|Kennebec|sprouting+ and BI177453|Bintje|axillary+  C  lengths of diffs and sims: upper left 73  lower right 92  middle 558
Overlap BG597775|Kennebec|sprouting+ and BI175933|Kennebec|sprouting+  P  lengths of diffs and sims: upper left 0  lower right 92  middle 295
Overlap BG597775|Kennebec|sprouting+ and BG597931|Kennebec|sprouting+  C  lengths of diffs and sims: upper left 76  lower right 92  middle 555
Overlap BG597775|Kennebec|sprouting+ and BG589736|Kennebec|leaf+  P  lengths of diffs and sims: upper left 60  lower right 92  middle 555
Overlap BG597775|Kennebec|sprouting+ and AW906443|Bintje|axillary+  P  lengths of diffs and sims: upper left 64  lower right 92  middle 553
Overlap BI178705|Bintje|axillary+ and BQ119511|Kennebec+  P  lengths of diffs and sims: lower left 55  upper right 127  middle 694
Overlap BI178705|Bintje|axillary+ and BI175933|Kennebec|sprouting+  P  lengths of diffs and sims: upper left 0  upper right 127  middle 436
Overlap BI178705|Bintje|axillary+ and BG589736|Kennebec|leaf+  P  lengths of diffs and sims: upper left 20  upper right 138  middle 728
Overlap BI919949|Bintje|axillary+ and BG589736|Kennebec|leaf+  C  lengths of diffs and sims: upper left 0  upper right 179  middle 630
Overlap BI920980|Bintje|axillary+ and BI178705|Bintje|axillary+  C  lengths of diffs and sims: upper left 71  lower right 88  middle 697
Overlap BQ047673|Kennebec|leaf+ and BI178705|Bintje|axillary+  P  lengths of diffs and sims: upper left 74  lower right 137  middle 683
Overlap BQ504433|Kennebec+ and BG589736|Kennebec|leaf+  C  lengths of diffs and sims: upper left 5  upper right 162  middle 642
Overlap BE920126|Kennebec|leaflets+ and BQ113279|Kennebec+  C  qualscore   291  score  25252  identity 0.89
Overlap BE920126|Kennebec|leaflets+ and BM408462|Kennebec|roots+  C  qualscore   514  score  23414  identity 0.92
Overlap BE920126|Kennebec|leaflets+ and BM405432|Kennebec|roots+  C  qualscore   530  score  22931  identity 0.91
Overlap BE920126|Kennebec|leaflets+ and BI431998|Kennebec|leaf+  C  qualscore   326  score  25789  identity 0.94
Overlap BE920126|Kennebec|leaflets+ and BG592051|Kennebec|leaf+  C  qualscore   346  score  24148  identity 0.92
Overlap BE920126|Kennebec|leaflets- and BQ516737|Kennebec+  P  qualscore   444  score  23240  identity 0.93
Overlap BE920126|Kennebec|leaflets- and BI435190|Kennebec|leaf+  P  qualscore   169  score  19967  identity 0.93
Overlap BE920130|Kennebec|leaflets+ and BQ113279|Kennebec+  C  qualscore   225  score  24300  identity 0.91
Overlap BE920130|Kennebec|leaflets+ and BM408462|Kennebec|roots+  C  qualscore   437  score  21769  identity 0.92
Overlap BE920130|Kennebec|leaflets+ and BM405432|Kennebec|roots+  C  qualscore   466  score  21348  identity 0.92
Overlap BE920130|Kennebec|leaflets+ and BI431998|Kennebec|leaf+  C  qualscore   319  score  24022  identity 0.94
Overlap BE920130|Kennebec|leaflets+ and BG592051|Kennebec|leaf+  C  qualscore   293  score  22918  identity 0.93
Overlap BE920130|Kennebec|leaflets- and BQ516737|Kennebec+  P  qualscore   364  score  21916  identity 0.93
Overlap BE920130|Kennebec|leaflets- and BI435190|Kennebec|leaf+  P  qualscore   165  score  18817  identity 0.93
Overlap BG589827|Kennebec|leaf- and BQ113279|Kennebec+  C  qualscore   270  score  22000  identity 0.89
Overlap BG591840|Kennebec|leaf+ and BM408393|Kennebec|roots+  C  qualscore   100  score  25730  identity 0.94
Overlap BG591840|Kennebec|leaf+ and BM405432|Kennebec|roots+  C  qualscore   119  score  24340  identity 0.92
Overlap BG591840|Kennebec|leaf+ and BM112820|Kennebec|roots+  C  qualscore    98  score  24451  identity 0.93
Overlap BG591840|Kennebec|leaf+ and BI434989|Kennebec|leaf+  C  qualscore    38  score  26486  identity 0.94
Overlap BG591840|Kennebec|leaf+ and BI434041|Kennebec|leaf+  P  lengths of diffs and sims: upper left 0  lower right 242  middle 258
Overlap BG591840|Kennebec|leaf+ and BI431998|Kennebec|leaf+  C  qualscore    21  score  25670  identity 0.93
Overlap BG592051|Kennebec|leaf+ and BQ113279|Kennebec+  P  qualscore   181  score  31611  identity 0.91
Overlap BG592051|Kennebec|leaf+ and BI435681|Kennebec|leaf+  P  qualscore    61  score  28175  identity 0.94
Overlap BG592051|Kennebec|leaf+ and BI434989|Kennebec|leaf+  P  qualscore   446  score  32370  identity 0.91
Overlap BG592051|Kennebec|leaf+ and BI434041|Kennebec|leaf+  P  lengths of diffs and sims: upper left 9  upper right 39  middle 239
Overlap BG592051|Kennebec|leaf+ and BI431998|Kennebec|leaf+  C  qualscore   250  score  40295  identity 0.97
Overlap BG592051|Kennebec|leaf- and BQ516737|Kennebec+  P  qualscore   475  score  26899  identity 0.91
Overlap BG592051|Kennebec|leaf- and BI435190|Kennebec|leaf+  P  qualscore   164  score  21658  identity 0.91
Overlap BI431789|Kennebec|leaf+ and BQ113279|Kennebec+  P  qualscore   134  score  26382  identity 0.91
Overlap BI431789|Kennebec|leaf+ and BM408462|Kennebec|roots+  P  qualscore   157  score  29728  identity 0.94
Overlap BI431789|Kennebec|leaf+ and BM112820|Kennebec|roots+  P  lengths of diffs and sims: lower left 50  upper right 58  middle 509
Overlap BI431789|Kennebec|leaf+ and BM405432|Kennebec|roots+  C  qualscore   150  score  30311  identity 0.94
Overlap BI431789|Kennebec|leaf+ and BI434041|Kennebec|leaf+  P  qualscore    20  score   8380  identity 0.88
Overlap BI431789|Kennebec|leaf- and BQ516737|Kennebec+  P  qualscore   172  score  25675  identity 0.93
Overlap BI431789|Kennebec|leaf- and BI435190|Kennebec|leaf+  P  qualscore    80  score  21617  identity 0.93
Overlap BI431789|Kennebec|leaf+ and BG592051|Kennebec|leaf+  C  qualscore   149  score  30204  identity 0.95
Overlap BI431789|Kennebec|leaf+ and BE920126|Kennebec|leaflets+  C  lengths of diffs and sims: lower left 68  upper right 39  middle 516
Overlap BI431998|Kennebec|leaf+ and BM405432|Kennebec|roots+  C  qualscore   316  score  45402  identity 0.95
Overlap BI431998|Kennebec|leaf+ and BM112820|Kennebec|roots+  P  lengths of diffs and sims: lower left 53  upper right 115  middle 691
Overlap BI431998|Kennebec|leaf+ and BI434989|Kennebec|leaf+  P  qualscore   256  score  43424  identity 0.94
Overlap BI431998|Kennebec|leaf+ and BI434041|Kennebec|leaf+  P  lengths of diffs and sims: upper left 0  upper right 221  middle 265
Overlap BI431998|Kennebec|leaf- and BQ516737|Kennebec+  P  qualscore   404  score  29385  identity 0.93
Overlap BI431998|Kennebec|leaf- and BI435190|Kennebec|leaf+  P  qualscore   101  score  23251  identity 0.93
Overlap BI433452|Kennebec|leaf+ and BQ113279|Kennebec+  C  qualscore    30  score  34612  identity 0.92
Overlap BI433452|Kennebec|leaf+ and BM408393|Kennebec|roots+  P  lengths of diffs and sims: lower left 1  upper right 205  middle 536
Overlap BI433452|Kennebec|leaf+ and BI435681|Kennebec|leaf+  C  qualscore    63  score  29791  identity 0.93
Overlap BI433452|Kennebec|leaf+ and BM112820|Kennebec|roots+  C  lengths of diffs and sims: upper left 0  upper right 201  middle 562
Overlap BI433452|Kennebec|leaf+ and BI434041|Kennebec|leaf+  P  lengths of diffs and sims: upper left 9  upper right 210  middle 239
Overlap BI433452|Kennebec|leaf+ and BI431998|Kennebec|leaf+  C  qualscore   212  score  41896  identity 0.97
Overlap BI433452|Kennebec|leaf+ and BG591840|Kennebec|leaf+  P  qualscore   120  score  24278  identity 0.93
Overlap BI434989|Kennebec|leaf- and BQ516737|Kennebec+  P  qualscore   203  score  30325  identity 0.94
Overlap BI434989|Kennebec|leaf- and BI435190|Kennebec|leaf+  P  qualscore    90  score  23592  identity 0.94
Overlap BI434989|Kennebec|leaf+ and BI434041|Kennebec|leaf+  P  qualscore   131  score  24632  identity 0.95
Overlap BI435190|Kennebec|leaf- and BQ113279|Kennebec+  P  qualscore   178  score  21500  identity 0.92
Overlap BI435190|Kennebec|leaf- and BM408462|Kennebec|roots+  P  qualscore   143  score  22131  identity 0.92
Overlap BI435190|Kennebec|leaf- and BM405432|Kennebec|roots+  P  qualscore   172  score  21322  identity 0.90
Overlap BI435190|Kennebec|leaf- and BM112820|Kennebec|roots+  P  qualscore   120  score  22304  identity 0.92
Overlap BI435190|Kennebec|leaf- and BI435681|Kennebec|leaf+  P  qualscore    53  score  19617  identity 0.93
Overlap BI435681|Kennebec|leaf+ and BM408393|Kennebec|roots+  P  qualscore    66  score  29868  identity 0.94
Overlap BI435681|Kennebec|leaf+ and BM405432|Kennebec|roots+  C  qualscore   139  score  28806  identity 0.91
Overlap BI435681|Kennebec|leaf+ and BM112820|Kennebec|roots+  P  qualscore    65  score  31823  identity 0.94
Overlap BI435681|Kennebec|leaf- and BQ516737|Kennebec+  P  qualscore    75  score  22186  identity 0.93
Overlap BI435681|Kennebec|leaf+ and BI434989|Kennebec|leaf+  C  lengths of diffs and sims: upper left 61  upper right 203  middle 583
Overlap BI435681|Kennebec|leaf+ and BI434041|Kennebec|leaf+  P  qualscore     6  score  16588  identity 0.92
Overlap BI435681|Kennebec|leaf+ and BI431998|Kennebec|leaf+  C  qualscore     3  score  32565  identity 0.93
Overlap BI435681|Kennebec|leaf+ and BG591840|Kennebec|leaf+  P  qualscore    13  score  19777  identity 0.90
Overlap BM112820|Kennebec|roots+ and BM405432|Kennebec|roots+  C  lengths of diffs and sims: upper left 53  lower right 228  middle 576
Overlap BM112820|Kennebec|roots- and BQ516737|Kennebec+  P  qualscore   258  score  28750  identity 0.93
Overlap BM112820|Kennebec|roots+ and BI434989|Kennebec|leaf+  C  qualscore   222  score  44912  identity 0.96
Overlap BM112820|Kennebec|roots+ and BI434041|Kennebec|leaf+  P  lengths of diffs and sims: upper left 9  upper right 245  middle 239
Overlap BM405432|Kennebec|roots- and BQ516737|Kennebec+  P  qualscore   484  score  27148  identity 0.91
Overlap BM405432|Kennebec|roots+ and BI434989|Kennebec|leaf+  P  qualscore   376  score  44175  identity 0.94
Overlap BM405432|Kennebec|roots+ and BI434041|Kennebec|leaf+  P  qualscore   135  score  23715  identity 0.94
Overlap BM408393|Kennebec|roots+ and BM405432|Kennebec|roots+  C  lengths of diffs and sims: upper left 0  lower right 228  middle 537
Overlap BM408393|Kennebec|roots+ and BM112820|Kennebec|roots+  C  lengths of diffs and sims: upper left 0  lower right 206  middle 568
Overlap BM408393|Kennebec|roots+ and BI434989|Kennebec|leaf+  C  qualscore   341  score  41259  identity 0.96
Overlap BM408393|Kennebec|roots+ and BI431998|Kennebec|leaf+  C  lengths of diffs and sims: upper left 0  lower right 236  middle 532
Overlap BM408462|Kennebec|roots+ and BQ113279|Kennebec+  C  qualscore   101  score  37211  identity 0.93
Overlap BM408462|Kennebec|roots- and BQ516737|Kennebec+  P  qualscore   405  score  27863  identity 0.92
Overlap BM408462|Kennebec|roots+ and BM408393|Kennebec|roots+  P  lengths of diffs and sims: upper left 0  upper right 161  middle 541
Overlap BM408462|Kennebec|roots+ and BM112820|Kennebec|roots+  C  lengths of diffs and sims: lower left 45  upper right 166  middle 572
Overlap BM408462|Kennebec|roots+ and BI435681|Kennebec|leaf+  P  qualscore   139  score  28834  identity 0.92
Overlap BM408462|Kennebec|roots+ and BI434989|Kennebec|leaf+  P  qualscore   370  score  42461  identity 0.94
Overlap BM408462|Kennebec|roots+ and BI434041|Kennebec|leaf+  P  lengths of diffs and sims: upper left 9  upper right 170  middle 239
Overlap BM408462|Kennebec|roots+ and BI431998|Kennebec|leaf+  C  qualscore   340  score  43683  identity 0.96
Overlap BM408462|Kennebec|roots+ and BG591840|Kennebec|leaf+  P  qualscore   120  score  23247  identity 0.92
Overlap BQ113129|Kennebec+ and BQ113279|Kennebec+  C  qualscore   342  score  25224  identity 0.88
Overlap BQ113129|Kennebec+ and BM408462|Kennebec|roots+  C  qualscore   266  score  31467  identity 0.95
Overlap BQ113129|Kennebec+ and BM405432|Kennebec|roots+  C  qualscore   260  score  31223  identity 0.95
Overlap BQ113129|Kennebec+ and BI433452|Kennebec|leaf+  C  qualscore   260  score  31491  identity 0.95
Overlap BQ113279|Kennebec- and BQ516737|Kennebec+  P  qualscore   339  score  26276  identity 0.92
Overlap BQ113279|Kennebec+ and BM408393|Kennebec|roots+  P  qualscore   -56  score  32779  identity 0.91
Overlap BQ113279|Kennebec+ and BM405432|Kennebec|roots+  C  qualscore   112  score  37938  identity 0.92
Overlap BQ113279|Kennebec+ and BM112820|Kennebec|roots+  P  qualscore    49  score  25607  identity 0.79
Overlap BQ113279|Kennebec+ and BI435681|Kennebec|leaf+  P  qualscore   114  score  16911  identity 0.78
Overlap BQ113279|Kennebec+ and BI434989|Kennebec|leaf+  P  qualscore   338  score  31348  identity 0.88
Overlap BQ113279|Kennebec+ and BI434041|Kennebec|leaf+  P  qualscore   -55  score  14105  identity 0.85
Overlap BQ113279|Kennebec+ and BI431998|Kennebec|leaf+  C  qualscore   443  score  23548  identity 0.79
Overlap BQ113279|Kennebec+ and BG591840|Kennebec|leaf+  P  qualscore   117  score  10051  identity 0.75
Overlap BQ509847|Kennebec+ and BI435190|Kennebec|leaf-  P  qualscore     6  score   7883  identity 0.92
Overlap BQ516738|Kennebec+ and BQ516737|Kennebec-  P  lengths of diffs and sims: upper left 38  upper right 8  middle 216
Overlap BQ516738|Kennebec+ and BI435190|Kennebec|leaf-  P  qualscore     6  score   5585  identity 0.92
Overlap BQ516805|Kennebec+ and BQ113279|Kennebec+  C  qualscore   261  score  26744  identity 0.90
Overlap BQ516805|Kennebec+ and BI434989|Kennebec|leaf+  C  qualscore   290  score  33885  identity 0.95
Overlap BE921595|Kennebec|leaflets+ and BG597751|Kennebec|sprouting+  P  lengths of diffs and sims: upper left 0  upper right 102  middle 386
Overlap BG594629|Kennebec|sprouting+ and BG597751|Kennebec|sprouting+  P  lengths of diffs and sims: upper left 0  upper right 72  middle 153
Overlap BG594629|Kennebec|sprouting+ and BG593762|Kennebec|sprouting+  P  lengths of diffs and sims: upper left 0  upper right 72  middle 350
Overlap BG594629|Kennebec|sprouting+ and BE921595|Kennebec|leaflets+  P  lengths of diffs and sims: upper left 0  upper right 72  middle 261
Overlap BG596033|Kennebec|sprouting+ and BI176122|Kennebec|sprouting+  P  lengths of diffs and sims: upper left 0  upper right 51  middle 128
Overlap BG596033|Kennebec|sprouting+ and BG598276|Kennebec|sprouting+  P  qualscore     0  score   5774  identity 0.94
Overlap BG596033|Kennebec|sprouting+ and BG598270|Kennebec|sprouting+  P  lengths of diffs and sims: lower left 53  upper right 51  middle 292
Overlap BG596033|Kennebec|sprouting+ and BG598164|Kennebec|sprouting+  P  lengths of diffs and sims: upper left 0  upper right 51  middle 228
Overlap BG596033|Kennebec|sprouting+ and BG596581|Kennebec|sprouting+  P  lengths of diffs and sims: lower left 55  upper right 51  middle 169
Overlap BG596033|Kennebec|sprouting+ and BG592852|Kennebec|sprouting+  P  lengths of diffs and sims: upper left 0  upper right 51  middle 145
Overlap BG596581|Kennebec|sprouting+ and BG597751|Kennebec|sprouting+  P  lengths of diffs and sims: upper left 0  upper right 65  middle 316
Overlap BG598164|Kennebec|sprouting+ and BI176122|Kennebec|sprouting+  P  lengths of diffs and sims: upper left 0  lower right 115  middle 571
Overlap BG598164|Kennebec|sprouting+ and BG598276|Kennebec|sprouting+  P  lengths of diffs and sims: upper left 0  lower right 123  middle 558
Overlap BG598164|Kennebec|sprouting+ and BG597751|Kennebec|sprouting+  P  qualscore     9  score  15580  identity 0.95
Overlap BG598164|Kennebec|sprouting+ and BG593762|Kennebec|sprouting+  P  lengths of diffs and sims: upper left 0  lower right 207  middle 356
Overlap BG598164|Kennebec|sprouting+ and BG592852|Kennebec|sprouting+  P  lengths of diffs and sims: upper left 6  lower right 116  middle 582
Overlap BG598164|Kennebec|sprouting+ and BE921595|Kennebec|leaflets+  P  lengths of diffs and sims: upper left 0  lower right 116  middle 360
Overlap BG598270|Kennebec|sprouting+ and BG593762|Kennebec|sprouting+  P  lengths of diffs and sims: upper left 0  lower right 106  middle 350
Overlap BG598270|Kennebec|sprouting+ and BE921595|Kennebec|leaflets+  P  lengths of diffs and sims: upper left 0  lower right 106  middle 261
Overlap BG598276|Kennebec|sprouting+ and BG597751|Kennebec|sprouting+  P  lengths of diffs and sims: upper left 0  upper right 166  middle 319
Overlap BG598276|Kennebec|sprouting+ and BE921595|Kennebec|leaflets+  P  lengths of diffs and sims: upper left 0  upper right 149  middle 444
Overlap BI176076|Kennebec|sprouting+ and BG593762|Kennebec|sprouting+  P  lengths of diffs and sims: upper left 0  upper right 115  middle 348
Overlap BQ506603|Kennebec+ and BI176076|Kennebec|sprouting+  P  qualscore     0  score   8608  identity 0.95
Overlap BQ506603|Kennebec+ and BG598270|Kennebec|sprouting+  P  qualscore     0  score   5557  identity 0.92
Overlap BQ506603|Kennebec+ and BG594629|Kennebec|sprouting+  P  lengths of diffs and sims: upper left 26  upper right 114  middle 237
Number of overlaps removed: 541
RemovePoorOverlaps done
ASSEM done
ComputDistForContigs done
Number of iterations for checking constraints: 0
CheckConst done
PresentLayout done
Clip AW906692|Bintje|axillary left clip: 25, right clip: 890,  length: 983,  right size 93
Clip BF187299|Bintje|axillary left clip: 100, right clip: 756,  length: 929,  right size 173
Clip BQ045803|Kennebec|leaf left clip: 2, right clip: 798,  length: 902,  right size 104
Clip BG592319|Kennebec|sprouting left clip: 66, right clip: 843,  length: 890,  right size 47
Clip BG596918|Kennebec|sprouting left clip: 80, right clip: 836,  length: 836,  right size 0
Clip BG595126|Kennebec|sprouting left clip: 82, right clip: 872,  length: 873,  right size 1
Clip BQ113843|Kennebec left clip: 83, right clip: 742,  length: 846,  right size 104
Clip BE924054|Kennebec|leaflets left clip: 122, right clip: 628,  length: 886,  right size 258
Clip BM406976|Kennebec|roots left clip: 65, right clip: 862,  length: 865,  right size 3
Clip BI434374|Kennebec|leaf left clip: 63, right clip: 891,  length: 946,  right size 55
Clip BE344378|Bintje|axillary left clip: 54, right clip: 354,  length: 355,  right size 1
Clip BM404957|Kennebec|roots left clip: 1, right clip: 874,  length: 887,  right size 13
Clip BG599571|Kennebec|sprouting left clip: 79, right clip: 826,  length: 880,  right size 54
Clip BG592981|Kennebec|sprouting left clip: 117, right clip: 918,  length: 924,  right size 6
Clip BG600112|Kennebec|sprouting left clip: 8, right clip: 909,  length: 911,  right size 2
Clip BM408479|Kennebec|roots left clip: 70, right clip: 825,  length: 852,  right size 27
Clip BM110502|Kennebec|roots left clip: 5, right clip: 863,  length: 867,  right size 4
Clip BG098753|Kennebec|sprouting left clip: 67, right clip: 805,  length: 805,  right size 0
Clip BG591403|Kennebec|leaf left clip: 79, right clip: 831,  length: 899,  right size 68
Clip BM110416|Kennebec|roots left clip: 5, right clip: 858,  length: 858,  right size 0
Clip BM112378|Kennebec|roots left clip: 1, right clip: 851,  length: 945,  right size 94
Clip BM407108|Kennebec|roots left clip: 65, right clip: 848,  length: 869,  right size 21
Clip BG599224|Kennebec|sprouting left clip: 108, right clip: 834,  length: 883,  right size 49
Clip BM110677|Kennebec|roots left clip: 1, right clip: 874,  length: 874,  right size 0
Clip BM111548|Kennebec|roots left clip: 61, right clip: 639,  length: 869,  right size 230
Clip BG599856|Kennebec|sprouting left clip: 79, right clip: 776,  length: 889,  right size 113
Clip BG596623|Kennebec|sprouting left clip: 8, right clip: 872,  length: 873,  right size 1
Clip BE922660|Kennebec|leaflets left clip: 59, right clip: 372,  length: 382,  right size 10
Clip BG593021|Kennebec|sprouting left clip: 5, right clip: 816,  length: 836,  right size 20
Clip BQ504431|Kennebec left clip: 49, right clip: 763,  length: 881,  right size 118
Clip BQ117642|Kennebec left clip: 84, right clip: 875,  length: 1004,  right size 129
Clip BG595633|Kennebec|sprouting left clip: 6, right clip: 817,  length: 880,  right size 63
Clip BG597508|Kennebec|sprouting left clip: 6, right clip: 815,  length: 902,  right size 87
Clip BG594246|Kennebec|sprouting left clip: 5, right clip: 826,  length: 993,  right size 167
Clip BE342537|Bintje|axillary left clip: 54, right clip: 762,  length: 906,  right size 144
Clip AW906372|Bintje|axillary left clip: 44, right clip: 840,  length: 846,  right size 6
Clip BE342532|Bintje|axillary left clip: 52, right clip: 846,  length: 892,  right size 46
Clip BG097757|Kennebec|leaflets left clip: 54, right clip: 839,  length: 874,  right size 35
Clip BE921885|Kennebec|leaflets left clip: 53, right clip: 829,  length: 948,  right size 119
Clip BI177953|Bintje|axillary left clip: 25, right clip: 964,  length: 971,  right size 7
Clip BG600168|Kennebec|sprouting left clip: 5, right clip: 859,  length: 863,  right size 4
Clip BI433411|Kennebec|leaf left clip: 50, right clip: 643,  length: 836,  right size 193
Clip BM112629|Kennebec|roots left clip: 1, right clip: 785,  length: 898,  right size 113
Clip BM110937|Kennebec|roots left clip: 1, right clip: 743,  length: 884,  right size 141
Clip BI179451|Bintje|axillary left clip: 6, right clip: 741,  length: 892,  right size 151
Clip BM406137|Kennebec|roots left clip: 1, right clip: 854,  length: 875,  right size 21
Clip BM111805|Kennebec|roots left clip: 77, right clip: 724,  length: 923,  right size 199
Clip BQ116623|Kennebec left clip: 3, right clip: 785,  length: 912,  right size 127
Clip BE339869|Bintje|axillary left clip: 78, right clip: 861,  length: 861,  right size 0
Clip BE344253|Bintje|axillary left clip: 14, right clip: 769,  length: 874,  right size 105
Clip BE921198|Kennebec|leaflets left clip: 46, right clip: 736,  length: 952,  right size 216
Clip BG600986|Kennebec|sprouting left clip: 6, right clip: 916,  length: 926,  right size 10
Clip BG595936|Kennebec|sprouting left clip: 7, right clip: 869,  length: 879,  right size 10
Clip BE341132|Bintje|axillary left clip: 108, right clip: 859,  length: 891,  right size 32
Clip BF053119|Kennebec|leaflets left clip: 108, right clip: 925,  length: 949,  right size 24
Clip BM404760|Kennebec|roots left clip: 1, right clip: 874,  length: 875,  right size 1
Clip BM112003|Kennebec|roots left clip: 1, right clip: 904,  length: 920,  right size 16
Clip BM406449|Kennebec|roots left clip: 76, right clip: 878,  length: 886,  right size 8
Clip BI179344|Bintje|axillary left clip: 77, right clip: 866,  length: 872,  right size 6
Clip BG596884|Kennebec|sprouting left clip: 80, right clip: 837,  length: 863,  right size 26
Clip BM109655|Kennebec|roots left clip: 69, right clip: 970,  length: 974,  right size 4
Clip BQ114388|Kennebec left clip: 79, right clip: 858,  length: 860,  right size 2
Clip BM404995|Kennebec|roots left clip: 1, right clip: 857,  length: 888,  right size 31
Clip BI432423|Kennebec|leaf left clip: 51, right clip: 785,  length: 886,  right size 101
Clip BM404919|Kennebec|roots left clip: 1, right clip: 882,  length: 882,  right size 0
Clip BM405976|Kennebec|roots left clip: 4, right clip: 872,  length: 878,  right size 6
Clip BM405125|Kennebec|roots left clip: 4, right clip: 869,  length: 880,  right size 11
Clip BF053101|Kennebec|leaflets left clip: 138, right clip: 861,  length: 960,  right size 99
Clip BG097497|Kennebec|leaflets left clip: 63, right clip: 731,  length: 913,  right size 182
Clip BG597945|Kennebec|sprouting left clip: 8, right clip: 889,  length: 897,  right size 8
Clip BE472895|Bintje|axillary left clip: 31, right clip: 850,  length: 853,  right size 3
Clip BF053856|Kennebec|leaflets left clip: 54, right clip: 749,  length: 907,  right size 158
Clip BG598673|Kennebec|sprouting left clip: 3, right clip: 716,  length: 872,  right size 156
Clip BG890440|Kennebec|dormant left clip: 7, right clip: 812,  length: 938,  right size 126
Clip BG596096|Kennebec|sprouting left clip: 7, right clip: 874,  length: 877,  right size 3
Clip BG594181|Kennebec|sprouting left clip: 59, right clip: 837,  length: 993,  right size 156
Clip BQ115443|Kennebec left clip: 7, right clip: 798,  length: 921,  right size 123
Clip BG599674|Kennebec|sprouting left clip: 8, right clip: 807,  length: 875,  right size 68
Clip BG599844|Kennebec|sprouting left clip: 7, right clip: 776,  length: 881,  right size 105
Clip BE921121|Kennebec|leaflets left clip: 54, right clip: 866,  length: 967,  right size 101
Clip BF052676|Kennebec|leaflets left clip: 1, right clip: 724,  length: 820,  right size 96
Clip BE922551|Kennebec|leaflets left clip: 79, right clip: 757,  length: 894,  right size 137
Clip BQ516395|Kennebec left clip: 1, right clip: 855,  length: 891,  right size 36
Clip BG600232|Kennebec|sprouting left clip: 79, right clip: 788,  length: 866,  right size 78
Clip BQ516396|Kennebec left clip: 47, right clip: 846,  length: 861,  right size 15
Clip BI434856|Kennebec|leaf left clip: 60, right clip: 859,  length: 942,  right size 83
Clip BM407996|Kennebec|roots left clip: 1, right clip: 868,  length: 868,  right size 0
Clip BM112675|Kennebec|roots left clip: 1, right clip: 721,  length: 879,  right size 158
Clip AW906443|Bintje|axillary left clip: 40, right clip: 858,  length: 862,  right size 4
Clip BE340428|Bintje|axillary left clip: 107, right clip: 655,  length: 765,  right size 110
Clip BG597775|Kennebec|sprouting left clip: 6, right clip: 736,  length: 789,  right size 53
Clip BF053022|Kennebec|leaflets left clip: 51, right clip: 882,  length: 888,  right size 6
Clip BE340551|Bintje|axillary left clip: 34, right clip: 840,  length: 924,  right size 84
Clip BE341141|Bintje|axillary left clip: 44, right clip: 876,  length: 880,  right size 4
Clip BQ047673|Kennebec|leaf left clip: 1, right clip: 900,  length: 901,  right size 1
Clip BQ504433|Kennebec left clip: 38, right clip: 847,  length: 849,  right size 2
Clip BG597235|Kennebec|sprouting left clip: 80, right clip: 886,  length: 894,  right size 8
Clip BM112507|Kennebec|roots left clip: 71, right clip: 856,  length: 856,  right size 0
Clip BQ117018|Kennebec left clip: 5, right clip: 885,  length: 886,  right size 1
Clip BG597931|Kennebec|sprouting left clip: 6, right clip: 900,  length: 900,  right size 0
Clip BI177453|Bintje|axillary left clip: 7, right clip: 902,  length: 903,  right size 1
Clip BI920980|Bintje|axillary left clip: 1, right clip: 859,  length: 859,  right size 0
Clip BG098002|Kennebec|leaflets left clip: 35, right clip: 860,  length: 920,  right size 60
Clip BG589736|Kennebec|leaf left clip: 82, right clip: 972,  length: 1014,  right size 42
Clip BQ119511|Kennebec left clip: 65, right clip: 983,  length: 994,  right size 11
Clip BI919949|Bintje|axillary left clip: 63, right clip: 872,  length: 888,  right size 16
Clip BI175933|Kennebec|sprouting left clip: 79, right clip: 874,  length: 886,  right size 12
Clip BE920126|Kennebec|leaflets left clip: 1, right clip: 638,  length: 824,  right size 186
Clip BE920130|Kennebec|leaflets left clip: 1, right clip: 606,  length: 867,  right size 261
Clip BI434989|Kennebec|leaf left clip: 7, right clip: 870,  length: 891,  right size 21
Clip BI431789|Kennebec|leaf left clip: 1, right clip: 627,  length: 895,  right size 268
Clip BG589827|Kennebec|leaf left clip: 138, right clip: 669,  length: 936,  right size 267
Clip BG592051|Kennebec|leaf left clip: 10, right clip: 692,  length: 896,  right size 204
Clip BM112820|Kennebec|roots left clip: 1, right clip: 867,  length: 878,  right size 11
Clip BQ516805|Kennebec left clip: 49, right clip: 644,  length: 857,  right size 213
Clip BI431998|Kennebec|leaf left clip: 1, right clip: 881,  length: 881,  right size 0
Clip BQ113129|Kennebec left clip: 79, right clip: 634,  length: 850,  right size 216
Clip BM405432|Kennebec|roots left clip: 7, right clip: 891,  length: 903,  right size 12
Clip BI433452|Kennebec|leaf left clip: 57, right clip: 820,  length: 820,  right size 0
Clip BM408462|Kennebec|roots left clip: 1, right clip: 803,  length: 803,  right size 0
Clip BQ509847|Kennebec left clip: 3, right clip: 923,  length: 932,  right size 9
Clip BQ516738|Kennebec left clip: 3, right clip: 858,  length: 858,  right size 0
Clip BQ516737|Kennebec left clip: 63, right clip: 885,  length: 885,  right size 0
Clip BI435190|Kennebec|leaf left clip: 62, right clip: 866,  length: 921,  right size 55
Clip BM408393|Kennebec|roots left clip: 71, right clip: 854,  length: 854,  right size 0
Clip BI434041|Kennebec|leaf left clip: 63, right clip: 911,  length: 911,  right size 0
Clip BG596033|Kennebec|sprouting left clip: 6, right clip: 890,  length: 891,  right size 1
Clip BQ506603|Kennebec left clip: 1, right clip: 790,  length: 882,  right size 92
Clip BG594629|Kennebec|sprouting left clip: 78, right clip: 904,  length: 904,  right size 0
Clip BI176076|Kennebec|sprouting left clip: 79, right clip: 886,  length: 887,  right size 1
Clip BG598270|Kennebec|sprouting left clip: 101, right clip: 899,  length: 900,  right size 1
Clip BG596581|Kennebec|sprouting left clip: 80, right clip: 877,  length: 877,  right size 0
Clip BG598164|Kennebec|sprouting left clip: 98, right clip: 901,  length: 917,  right size 16
Clip BG598276|Kennebec|sprouting left clip: 79, right clip: 869,  length: 875,  right size 6
Clip BI176122|Kennebec|sprouting left clip: 77, right clip: 883,  length: 890,  right size 7
Clip BG593762|Kennebec|sprouting left clip: 84, right clip: 768,  length: 883,  right size 115
Clip BE921595|Kennebec|leaflets left clip: 128, right clip: 724,  length: 927,  right size 203
Clip BG592852|Kennebec|sprouting left clip: 84, right clip: 864,  length: 878,  right size 14
Clip BG597751|Kennebec|sprouting left clip: 79, right clip: 674,  length: 938,  right size 264
