# Supplementary material for: QualitySNP: a pipeline for detecting single nucleotide polymorphisms and insertions/deletions in EST data from diploid and polyploid species
Source: BMC Bioinformatics. 2006 Oct 9;7:438. doi: 10.1186/1471-2105-7-438 (PMC1618865; doi:10.1186/1471-2105-7-438)
Supplement: Additional file 2 — testQualitySNP. A dataset for testing QualitySNP;The file is unpacked by using the command "gunzip testQualitySNPseq.tar.gz", and then use "tar -xvf testQualitySNPseq.tar" on a Unix/Linux computer. [file 1471-2105-7-438-S2.gz › testQualitySNP/testseq]

>AW906692|Bintje|axillary buds of stem explants, swelling stolons
GATCTGTAGGAGCTGGCACTCCTTCGCGGTGGCGGCCGCTCTAGACTAGT
GGATCCCCCGGGCTGCAGGAATTCGGCACGAGGATCAGTCCTTCCCTCTT
TCTTCAAATTGAATCTTCTTCTGCAACCCTAGATCGATATCCCTTTCTCT
CTACCCATCGAATCACCATGACGAAGCAGCAAGCTAACTGGTCTCCTTAT
GACAACAATGGCGGAACCTGCGTGGCAGTAGCTGGAGCAGATTACTGTGT
AATTGCAGCAGATACTCGCATGTCCACCGGCTACAACATTCTTACTCGCG
ATTACTCCAAGATCATTAAACTAGCGGATAAATGTGTGATGGCATCGTCA
GGATTTCAGGCTGACGTGAGAGCTTTGCAAAAGGTTTTGGCATCAAGACA
TCTGATCTACCAGCACCAGCACAATAAGCAAATGAGCTGTCCAGCTATGG
GCCAGCTTCTTTCGAACACACTATACTACAAACGTTTCTTCCCCTACTAT
TCGTTCAATGTTCTAGGTGGCCTTGACAATGAAGGGAAGGGGTGTGTCTT
CACCTATGATGCTGTGGGATCATATGAGAGGGTTGGCTATAGCTCTCAAG
GTTCTGGTTCAACTCTGATCATGCCTTTCTTGGACAACCAACTGAAGTCT
CCTAGCCCTCTGTTGCTGCCTGCTGTGGATGCTGTTACTCCACTTTCTGA
ATCAGAAGCCATTGATTTAGTTAAGACATGCTTTGCTTCAGCAACAGAAA
GGGATATATACACTGGTGACAAACTGGGAGATAGTGTATTAAATGCTGAT
GGCATTCGTAGAGAAGAATGGACTGAGGAAGACTGATTTCTTGTGTTCTA
TCCGATATGAATGAATGTATGAGATAATTTACATATGATAGATTGGAGTT
AACTATATTGTTGAAAAGAGTGTAGTGGCTTAAAGGGTATTGGATCATGT
CAGCTCAGACTGTGGATGCCTGGAATTCTTTGT
>BE924054|Kennebec|leaflets and petioles
GGGGGGCNNGNNNNATGNAGCTGAAACCTTTTGTANNACTGANACAATGG
AGGAGCTCCACCGCGGTGGCGGCCGCTCTAGAACTAGTGGATCCCCCGGG
CTGTATGAATTCGGCACGAGGAAGCAAATGAGCTGTCCAGCTATGGGCCA
GTTTCTTTCGAACACACTATACTACAAACGTTTCTTCCCCTACTATTCGT
TCAATGTTCTAGGTGGCCTTGACAATGAAGGGAAGGGGTGTGTCTTCACC
TATGATGCTGTGGGATCATATGAGAGGGTTGGCTACAGCTCTCAAGGTTC
TGGTTCAACTCTGATCATGCCTTTCTTGGACAACCAACTGAAGTCTCCTA
GCCCTCTGTTGCTTCCTGCTGTGGATGCTGCTACTCCACTTTCTGAATCA
GAAGCCATTGATTTAGTTAAGACATGCTTTGCTTCAGCAACAGAAAGGGA
TATATACACTGGTGACAAACTGGAGATAGTTGTATTAAATGCTGATGGCA
TTCGTAGAGAAGAAATGGAACTGAGGAAAGACTGATTTCTTGTGTTTCTT
ATCCGATTATGAATGAATGTAATGAGATTAATTTACATTATGATAAGATT
GGGAGTTTAAACTAATTTGGCTTGAAAAAGGTGCAAGTGGCTAATAGGGG
TTATTGGGATTCATTGTTAGCTCCAGACTGAGGAGTGTCCTTGAGAATCT
CTCTGTAGGGCTTTCTTCCAATGTGGATATTATGTAGGATATGATAAGCT
TTAATCAAAAAGGAACCCTTTGGCTCCAATAGGTGCGTTAATGGACAATT
TTCGGCTTCCTTAATGGAATGGCCCCAGAGATGATATTTTACCCGGGATC
CAGGGTCCCTATCTCTTTGGGGCGGCCCGTTCCCCN
>BF187299|Bintje|axillary buds of stem explants, swelling stolons
NGGGGNGGGGGGGTGNNAATGACAATACTGTAGCCCATCCGCGGTGGCGG
CCGCTCTAGAACTAGTGGATCCCCCGGGCTGCAGGAATTCGGCACGAGGC
ATCGAATCACCATGACGAAGCAGCAAGCTAACTGGTCTCCTTATGACAAC
AATGGCGGAACCTGCGTGGCAGTAGCTGGAGCAGATTACTGTGTAATTGC
AGCAGATACTCGCATGTCCACCGGCTACAACATTCTTACTCGCGATTACT
CCAAGATCATTAAACTAGCGGATAAATGTGTGATGGCATCGTCAGGATTT
CAGGCTGACGTGAGAGCTTTGCAAAAGGTTTTGGCATCAAGACATCTGAT
CTACCAGCACCAGCACAATAAGCAAATGAGCTGTCCAGCTATGGGCCAGC
TTCTTTCGAACACACTATACTACAAACGTTTCTTCCCCTACTATTCGTTC
AATGTTCTAGGTGGCCTTGACAATGAAGGGAAGGGGTGTGTCTTCACCTA
TGATGCTGTGGGATCATATGAGAGGGTTGGCTATAGCTCTCAAGGTTCTG
GTTCAACTCTGATCATGCCTTTCTTGGACAACCAACTGAAGTCTCCTAGC
CCTCTGTTGCTGCCTGCTGTGGATGCTGTTACTCCACTTTCTGAATCAAA
AGCCATTGATTTAGTTAAGACATGCTTTGCTTCAGCAACAGAAAGGGATA
TATACACTGGTGACCAACTGGAGATAGGTGTATTTAATGCTGATGGCATT
CGTAGAAGAAAAAAGGAACCTGAGGAAAGACCGAATTCTTTGGGTTTCTT
ATCCCATTATTAAATGAATGTGATGGAGAATAAATTTCCATTATGAATAA
GATTGGAGGGTAACCTAATTTGGTTTGAAAAAAGAGGGTTAAGGGGGTTT
TTAAAGGGGTTATTGGGGATTATTTTTCC
>BG592319|Kennebec|sprouting eyes from tubers
GTGGGGGCCGGTCTGAACATGTGGATCCCCCGGGCTGAGGAATTCGGACG
AGGTTTCTCTCTACCCATCGAATCACCATGACGAAGCAGCAAGCTAACTG
GTCTCCTTATGACAACAATGGCGGAACCTGCGTGGCAGTAGCTGGAGCAG
ATTACTGTGTAATTGCAGCAGATACTCGCATGTCCACCGGCTACAACATT
CTTACTCGCGATTACTCCAAGATCATTAAACTAGCGGATAAATGTGTGAT
GGCATCGTCAGGATTTCAGGCTGACGTGAGAGCTTTGCAAAAGGTTTTGG
CATCAAGACATCTGATCTACCAGCACCAGCACAATAAGCAAATGAGCTGT
CCAGCTATGGGCCAGCTTCTTTCGAACACACTATACTACAAACGTTTCTT
CCCCTACTATTCGTTCAATGTTCTAGGTGGCCTTGACAATGAAGGGAAGG
GGGTGTGTCTTCACCTATGATGCTGTGGGATCATATGAGAGGGTTGGCTA
TAGCTCTCAAGGTTCTGGTTCAACTCTGATCATGCCTTTCTTGGACAACC
AACTGAAGTCTCCTAGCCCTCTGTTGCTGCCTGCTGTGGATGCTGTTACT
CCACTTTCTGAATCAGAAGCCATTGATTTAGTTAAGACATGCTTTGCTTC
AGCAACAGAAAGGGAGTATATACACTGGTGACCAACTGGAGATAGTTGTA
TTAAATGCTGATGGCATTCGTAGAGAAGAAATGGAACTGAGGAAAGACTG
ATTTCTTTGTGTTTCTTATCCGATTATGAATGAATGGTGATGAGATAATT
TACATTATGAGTAGATTGGGGAGTAAACTAATTTGGTTGAAAAGGAGGTG
TAGTGGGCTTAGAGGGGTATTGGGATTCATTGCAGCTCCG
>BG595126|Kennebec|sprouting eyes from tubers
GGTCATTAGCTGTAGCTTACCGTGGTGGCGGCCGCTCTAGAACTAGTGTG
ATCCCCCGGGCTGCAGGAATTCGGCACGAGGATCGAATCACCATGACGAA
GCAGCAAGCTAACTGGTCTCCTTATGACAACAATGGCGGAACCTGCGTGG
CAGTAGCTGGAGCAGATTACTGTGTAATTGCAGCAGATACTCGCATGTCC
ACTGGCTACAACATTCTTACTCGCGATTACTCCAAGATCATTAAACTAGC
GGATAAATGTGTGATGGCATCGTCAGGATTTCAGGCTGACGTGAGAGCTT
TGCAAAAGGTTTTGGCATCAAGACATCTGATCTACCAGCACCAGCACAAT
AAGCAAATGAGCTGTCCAGCTATGGGCCAGCTTCTTTCGAACACACTATA
CTACAAACGTTTCTTCCCCTACTATTCGTTCAATGTTCTAGGTGGCCTTG
ACAATGAAGGGAAGGGGTGTGTCTTCACCTATGATGCTGTGGGATCATAT
GAGAGGGTTGGCTACAGCTCTCAAGGTTCTGGTTCAACTCTGATCATGCC
TTTCTTGGACAACCAACTGAAGTCTCCTAGCCCTCTGTTGCTGCCTGCTG
TGGATGCTGTTACTCCACTTTCTGAATCAGAAGCCATTGATTTAGTTAAG
ACATGCTTTGCTTCAGCAACAGAAAGGGATATTATACACTGGTGACAAAC
TGGAGATAGTTGTATTAAATGCTGATGGCATTCGTAGAGAAGAAATGGAA
CTGAGGAAAGACTGATTTCTTGTGTTTCTTATCCAATTATGAATGAATGT
AATGAGATTAATTTACATTATGATAAGATTGGAAGTTTAAACTAATTTGT
TTTGAAAAAGGTGCAAGTGGCTA
>BG596918|Kennebec|sprouting eyes from tubers
TCACAAGCTGGAGCTCCACCGCGGTGGCGGCCGCTCTAGAACTAGTGGAT
CCCCCGGGCTGCAGGAATTCGGCACGAGGATCACCATGACGAAGCAGCAA
GCTAACTGGTCTCCTTATGACAACAATGGCGGAACCTGCGTGGCAGTAGC
TGGAGCAGATTACTGTGTAATTGCAGCAGATACTCGCATGTCCACTGGCT
ACAACATTCTTACTCGCGATTACTCCAAGATCATTAAACTAGCGGATAAA
TGTGTGATGGCATCGTCAGGATTTCAGGCTGACGTGAGAGCTTTGCAAAA
GGTTTTGGCATCAAGACATCTGATCTACCAGCACCAGCACAATAAGCAAA
TGAGCTGTCCAGCTATGGGCCAGCTTCTTTCGAACACACTATACTACAAA
CGTTTCTTCCCCTACTATTCGTTCAATGTTCTAGGTGGCCTTGACAATGA
AGGGAAGGGGTGTGTCTTCACCTATGATGCTGTGGGATCATATGAGAGGG
TTGGCTACAGCTCTCAAGGTTCTGGTTCAACTCTGATCATGCCTTTCTTG
GACAACCAACTGAAGTCTCCTAGCCCTCTGTTGCTGCCTGCTGTGGATGC
TGTTACTCCACTTTCTGAATCAGAAGCCATTGATTTAGTTAAGACATGCT
TTGCTTCAGCAACAGAAAGGGATATATACACTGGTGACAAACTGGAGATA
GTTGTATTAAATGCTGATGGCATTCGTAGAGAAGAAATGGAACTGAGGAA
AGACTGATTTCTTGTGTTTCTTATCCAATTATGAATGAATGGTATGAGAT
TAATTTACATTATGATAAGATTGGAAGTTTAAACTA
>BM406976|Kennebec|roots
TCCCCGCGGTGGCGGCCGCTCTACAACTAGTGGATCCCCCGGGCTGCAGG
AATTCGGCACGAGGCTTCCCCTACTATTCGTTCAATGTTCTAGGTGGCCT
TGACAATGAAGGGAAGGGGTGTGTCTTCACCTATGATGCTGTGGGATCAT
ATGAGAGGGTTGGCTACAGCTCTCAAGGTTCTGGTTCAACTCTGATCATG
CCTTTCTTGGACAACCAACTGAAGTCTCCTAGCCCTCTGTTGCTGCCTGC
TGTGGATGCTGTTACTCCACTTTCTGAATCAGAAGCCATTGATTTAGTTA
AGACATGCTTTGCTTCAGCAACAGAAAGGGATATATACACTGGTGACAAA
CTGGAGATAGTTGTATTAAATGCTGATGGCATTCGTAGAGAAGAAATGGA
ACTGAGGAAAGACTGATTTCTTGTGTTTCTTATCCAATTATGAATGAATG
TAATGAGATTAATTTACATTATGATAAGATTGGAAGTTTAAACTAATTTG
GTTTGAAAAAGGTGCAAGTGGCTTAGAGGGGTTATTGGGATTCATTGTTA
GCTCCAGACTGTGGAGTGTCCTTGAGAATCTCTCTGTAGGGGTTTCTTCC
AATGTGGATTTTATGTACTATTTGTTAAGCTTTCATCAAAAAGGAAACCT
TTTGGCTCAAATCTCTGTAGGGCATTCGTAGAGAAGAAATGGAACTGAAG
AAAGACTGATTTCTTGTGTTTCTTATCCGATTATGAATGAATGTACTGAG
ATTAATTTACATTATGATAAGATTGGGAAGTTAATTTAAAAAAAAAAAAA
AGGGGGGGCCCGGTACCCATTCGCCCTATAGTGAGTCGTATTACAATTCA
CTGGCCGTCGTTTTA
>BQ045803|Kennebec|leaf
CAAAGCTGGAGCTCCCCGCGGTGGCGGCCGCTCTACAACTAGTGGATCCC
CCGGGCTGCAGGAATTCGGCACGAGGCGAATCATCAGTCCTTCCCTCTTT
CTTCAAATTGAATCTTCTTCTGCAACCCTAGATCGATATCCCTTTCTCTC
TACCCATCGAATCACCATGACGAAGCAGCAAGCTAACTGGTCTCCTTATG
ACAACAATGGCGGAACCTGCGTGGCAGTAGCTGGAGCAGATTACTGTGTA
ATTGCAGCAGATACTCGCATGTCCACTGGCTACAACATTCTTACTCGCGA
TTACTCCAAGATCATTAAACTAGCGGATAAATGTGTGATGGCATCGTCAG
GATTTCAGGCTGACGTGAGAGCTTTGCAAAAGGTTTTGGCATCAAGACAT
CTGATCTACCAGCACCAGCACAATAAGCAAATGAGCTGTCCAGCTATGGG
CCAGTTTCTTTCGAACACACTATACTACAAACGTTTCTTCCCCTACTATT
CGTTCAATGTTCTAGGTGGCCTTGACAATGAAGGGAAGGGGTGTGTCTTC
ACCTATGATGCTGTGGGATCATATGAGAGGGTTGGCTACAGCTCTCAAGG
TTCTGGTTCAACTCTGATCATGCCTTTCTTGGACACCAACTGAAGTCTCC
TAGCCCTCTGTTGCTTCCTGCTGTGGATGCTGTTACTCCACTTTCTGAAT
CAGAAGCCATGATTTAGTTAGACATGCTTTGCTTTCAGCACAGAAAGGGA
ATATACACTGGTGAAAACTGGAGATAGTTGAATTAATGCTGATGGCATCC
TAAAAAAAATGGACTGAGGAAGACTGATTCTGGGTTTCTATCGATATGAT
GAGTGAATGAATATTTTCTTTGATAGATGGGAGTAACTAATGGGTGAAAA
GG
>BQ113843|Kennebec or Binjte|mixed tissues
AATCCTTTAACTGGGAGCTCCACCTTGTGGCGGCCGCTCTAGAACTAGTG
GATCCCCCGGGCTGCAGGAATTCGGCACGAGGAAGCAAATGAGCTGTCCA
GCTATGGGCCAGTTTCTTTCGAACACACTATACTACAAACGTTTCTTCCC
CTACTATTCGTTCAATGTTCTAGGTGGCCTTGACAATGAAGGGAAGGGGT
GTGTCTTCACCTATGATGCTGTGGGATCATATGAGAGGGTTGGCTACAGC
TCTCAAGGTTCTGGTTCAACTCTGATCATGCCTTTCTTGGACAACCAACT
GAAGTCTCCTAGCCCTCTGTTGCTTCCTGCTGTGGATGCTGTTACTCCAC
TTTCTGAATCAGAAGCCATTGATTTAGTTAAGACATGCTTTGCTTCAGCA
ACAGAAAGGGATATATACACTGGTGACAAACTGGAGATAGTTGTATTAAA
TGCTGATGGCATTCGTAGAGAAGAAATGGAACTGAGGAAAGACTGATTTC
TTGTGTTTCTTATCCGATTATGAATGAATGTAATGAGATTAATTTACATT
ATGATAAGATTGGGAGTTTAAACTAATTTGGTTTGAAAAAGGTGCAAGTG
GCTTAGAGGGGTTATTGGGATTCATTGTTAGCTCCAGACTGTGGAGTGTC
CTTGAGAATCTCTCTGTAGGGCTTTCTTCCAATGTGGATTTTATGTAGTA
TTTGTTAAGCTTTCATCAAAAAGGAAACCTTTTGGCTCAAATTGGTGCGT
TTAGTGGACAGCTTTCGAATCCCTTTAAAAAACTAAAAAAAGAAAAATTA
AAAAAATTAAAAAATAAAAAAAAACTCGAGGGGGGGCCCGGTACCC
>BE344378|Bintje|axillary buds of stem explants, swelling stolons
GCTGCCGCTCTAGAACTAGTGGATCCCCCGGGCTGCAGGAATTCGGCACG
AGGGACAATCCGAAACCCAGAGCTAATCCGTGGCGTCGGAAAGTTCTCAC
GTTCCAAAATGTACCATAAGAAGGGTTTATGGGCAATTAACAAGAAAAAC
GGCGGCAAATTACCCCTCCACGAGAAAAAACCTGCCGCCGCCGTCGCCGC
TGTAAAGCCACCAAAATTCTACCCTGCCGATGACGTGAAAAAGCCCCTTG
TTTACAAACACAAGCCAAAACCTACAAAGCTTAGGGCAAGTATTACACCT
GGAACAGTGTTGATTATCCTTGCTGGTAGGTTTAAGGGAAAGAAAGTTGT
GTTTG
>BG592981|Kennebec|sprouting eyes from tubers
GGCTGGGGGCCGCAAGGCACGATATGTTGGTTTTTGGGGGTTATTGTCTG
GTACTCCACGTGTGGCGGCCGCTCTAGACTAGTGGATCCCCCGGGCTGCA
GGAATTCGGCACGAGGCACTCTTTCACCAGAGCTTCTCAAGCGTTTCTCC
AATGGCGGCGAAGAAGACAATCCGCAACCCAGAGCTAATCCGTGGCGTCG
GAAAGTTCTCACGTTCCAAAATGTACCATAAGAAGGGTTTATGGGCAATT
AAGAAGAAAAACGGCGGCAAATTACCCCTCCACGAGAAAAAACCCGCCGC
CGCCGTCGCCGCTGTAAAGCCACCAAAATTCTACCCTGCCGATGACGTGA
AAAAGCCCCTTGTTAACAAACACAAGCCAAAACCTACAAAGCTTAGGGCA
AGTATTACCCCTGGAACAGTGTTGATTATCCTTGCTGGTAGGTTTAAGGG
AAAGAGAGTTGTGTTTTTGAAGCAGCTTACTTCTGGATTGCTTCTTGTTA
CTGGTCCGTTTAAGCTTAATGGAGTTCCATTGAGACGTGTGAATCAAGCT
TATGTTATTGGTACCTCGACGAAGGTTGATATTTCTGGAGTGAATGTGGA
GAAGATTGATGATAAGTATTTTGCTAAGCAGGTTGAGAAGAAGCAGAAGA
AGGGAGAAGGAGAGTTTTTTGAAGACAAGAAAGAGGAGAAGAATGTGCTT
CCACAAGAAAAGAAAGATGAGCAGAAAGCTGTGGATGCTGCATTGCTCAA
GACCATCGAAGGAATTCCTGAATTGAAGGCGTATTTGTCTGCAAGGTTCT
CGTTTGAGTCAGGCATGAAACCACACGAGCTTTGTGTCTAAAGGAAGAAC
ACCCTACACATTTCTGTTAAAACTGATTTTTGGTACTACTATTTTTATAA
GTTTCCTTCGGTTTGAACTTACGA
>BG596374|Kennebec|sprouting eyes from tubers
TTCAAAATAAAGCCTGGGAGACCTTCAACCGGCGGATGGGCAGGCCCGCT
ACTAGTAAACAAGTTGGAATCCCCCGGGCTGCAGGATTTCGGCACGAGTG
ACTCCGCAACCCAGAGCTAATCCGTGGCGTCGGAAAAGTTCTCACGTTCC
AAAATGTACCACAAGAAGGGTTTACTGGGCAATTAAGATAGATAAACCGG
CGGCAAATTACCCCTCCACGATGAAAAAACCCGCCGCCGCCGTCGCCGCT
GTAAAGCCACCAAAATTCTACCCTGCCGATGACGTGAAAAAGCCCCTTGT
TAACAAACACAAGCCAAAACCTACAAAGCTTAGGGCAAGTATTACCCCTG
GAACAGTGTTGATTATCCTTGCTGGTAGGTTTAAGGGAAAGAAGAGTTGT
GTTTTTGAAGCAGCTTACTTCTGGATTGCTTCTTGTTACTGGTCCGTTTA
AGCTTAATGGAGTTCCATTGAGAACGTGTGAATCAAGCTTATGTTATTGG
TACCTCGACGAAGGTTGATATTTCTGGAGTGAATGTGGAGAAGATTGATG
ATAAGTATTTTGCTAAGCAGGTTGAGAAGAAGCAGAAGAAGGGAGAAGGA
GAGTTTTTTGAAGACAAGAAAGAGGAGAAGAATGTGCTTCCACAAGAAAA
GAAAGATGAGCAGAAAGCTGTGGATGCTGCATTGCTCAAGACCATCGAAG
GAATTCCTGAATTGAAGGCGTATTTGTCTGCAAGGTTCTCGTTGAAGTCA
GGCATGAAACCACACGAGCCTTGTGTTCTAAAGGAAGAACACCTACAAAC
ATTTCTGTTAAAACTGATTTTTGTTACTACTATTTTTATAGTTTTCTTCG
GTTTGAACCTACGTTAAGAAATCATATTGAGTATAAACATCTTTAATTAG
AAATTTGCAAAAAAAAAAAAAAACTCGAAGGGGGGCCCGGTACCCAATTC
GCCTTAAATGGAGTCGTAT
>BG599571|Kennebec|sprouting eyes from tubers
TCATAAAGCTGGAGCTCCCCGCGGTGGCGGCCGCTCTAGAACTAGTGGAT
CCCCCGGGCTGCAGGAATTGGCACGAGGAATCCGAAACCCAGAGCTAATC
CGTGGCGTCGGAAAGTTCTCACGTTCCAAAATGTACCATAAGAAGGGTTT
ATGGGCAATTAAGAAGAAAAACGGCGGCAAATTACCCCTCCACGAGAAAA
AACCCGCCGCCGCCGTCGCCGCTGTAAAGCCACCAAAATTCTACCCTGCC
GATGACGTGAAAAAGCCCCTTGTTAACAAACACAAGCCAAAACCTACAAA
GCTTAGGGCAAGTATTACACCTGGAACAGTGTTGATTATCCTTGCTGGTA
GGTTTAAGGGAAAGAGAGTTGTGTTTTTGAAGCAGCTTACTTCTGGATTG
CTTCTCGTTACTGGTCCGTTTAAGCTTAATGGAGTTCCATTGAGACGTGT
GAATCAAGCTTATGTTATTGGTACCTCGACGAAGGTTGATGTTTCTGGAG
TGAATGTGGAGAAGATTGATGATAAGTATTTTGCTAAGCAAGTTGAGAAG
AAGCAGAAGAAGGGAGAGGGAGAGTTTTTTGAAGACAAGAAAGAGGAGAA
GAATGTGCTTCCACAAGAAAAGAAAGATGAGCAGAAAACTGTGGACGCTG
CATTGCTCAAGACCATCGAAGGAATTCCTGAATTGAAGGCGTATTTGTCT
GCAAGGTTCTCGTTGAAGTCAGGCATGAAACCACACGAGCTTTTGTGTCT
AAAGAAGAAACACCTACACATTTTCTGTTGAAACTCTTTTTTGGTACTAC
TATATTTCTGGTTTCTTTCGGTTTGAACTTACCTTTAGAAGTCATATTTG
AGTATTTGGTGGAGTATAAACATCTTTAAA
>BG600112|Kennebec|sprouting eyes from tubers
TCAAAAACTGGAGCTCACCGCGGTGGCGGCCGCTCTAGAACTAGTGGATC
CCCCGGGCTGCAGGAATTCGGCACGAGGTTTCACTCTTTCACCAGAGCTT
CTCAAGCGTTTCTCCAATGGCGGCGAAGAAGACAATCCGAAACCCAGAGC
TAATCCGTGGCGTCGGAAAGTTCTCACGTTCCAAAATGTACCATAAGAAG
GGTTTATGGGCAATTAAGAAGAAAAACGGCGGCAAATTACCCCTCCACGA
GAAAAAACCCGCCGCCGCCGTCGCCGCTGTAAAGCCACCAAAATTCTACC
CTGCCGATGACGTGAAAAAGCCCCTTGTTAACAAACACAAGCCAAAACCT
ACAAAGCTTAGGGCAAGTATTACACCTGGAACAGTGTTGATTATCCTTGC
TGGTAGGTTTAAGGGAAAGAGAGTTGTGTTTTTGAAGCAGCTTACTTCTG
GATTGCTTCTCGTTACTGGTCCGTTTAAGCTTAATGGAGTTCCATTGAGA
CGTGTGAATCAAGCTTATGTTATTGGTACCTCGACGAAGGTTGATGTTTC
TGGAGTGAATGTGGAGAAGATTGATGATAAGTATTTTGCTAAGCAAGTTG
AGAAGAAGCAGAAGAAGGGAGAGGGAGAGTTTTTTGAAGACAAGAAAGAG
GAGAAGAATGTGCTTCCACAAGAAAAGAAAGATGAGCAGAAAACTGTGGA
CGCTGCATTGCTCAAGACCATCGAAGGAATTCCTGAATTGAAGGCGTATT
TGTCTGCAAGGGTCTCGTTGAAGTCAGGCATGAAACCACACGAGCCTTGT
GTTCTAAAAGAAAGACACCTACCAACATTTCTGTTGAAACTCTTTTTTGG
TACTACTATTTTTTCTGGTTTCTTCGGGTTTGACTTACCTTAAGATTCAT
ATTGAGTATTA
>BI434374|Kennebec|leaf
ATTAGCTGGAGCTCCCCGCGGTGGCGGCCGCTCTAGAACTAGTGGATCCC
CCGGGCTGCAGGTTTCACTCTTTCATCAGAGCTTCTCAAGCGTTTCTCCA
ATGGCGGCGAAGAAGACAATCCGAAACCCAGAGCTAATCCGTGGCGTCGG
AAAGTTCTCACGTTCCAAAATGTACCATAAGAAGGGTTTATGGGCAATTA
AGAAGAAAAACGGCGGCAAATTACCCCTCCACGAGAAAAAACCTGCCGCC
GCCGTCGCCGCTGTAAAGCCACCAAAATTCTACCCTGCCGATGACGTGAA
AAAGCCCCTTGTTAACAAACACAAGCCAAAACCTACAAAGCTTAGGGCAA
GTATTACACCTGGAACAGTGTTGATTATCCTTGCTGGTAGGTTTAAGGGA
AAGAGAGTTGTGTTTTTGAAGCAGCTTACTTCTGGATTGCTTCTTGTTAC
TGGTCCGTTTAAGCTTAATGGAGTTCCATTGAGACGTGTGAATCAAGCTT
ACGTTATTGGTACCTCGACGAAGGTTGATGTTTCTGGAGTGAATGTGGAG
AAGATCGATGATAAGTATTTTGCTAAGCAGGTTGAGAAGAAGCAGAAGAA
GGGAGAAGGAGAGTTTTTTGAAGACAAGAAAGAGGAGAAGAATGTGCTTC
CACAAGAAAAGAAAGATGAGCAGAAAGCTGTGGACGCTGCATTTGCTCAG
ACGATTGAAGGAATTCCCTGAATTGAGGCGTATTTGTCTGCAAGGGTCTC
GTTGAAGTCAGGCATGAAGCCACACGAGCTTGTGTTTCTAAGGAAGAAAA
CACTACACATTTCTGGTGAAACTGATATTTGGTACTAACTATTTTTCTGG
TTTCCTCGGTTTGACTTTACGTAAGAGATCATATTGAGTATAAACATCTT
TTATTAGAATTTGCATATGGGAATTTTTCTGGTTTATCCCTCTGAT
>BM404957|Kennebec|roots
CTGGAGCTCCCCGCGGTGGCGGCCGCTCTAGAACTAGTGGATCCCCCGGG
CTGCAGGAATTGGCACGAGGGTTTTCACTCTTTCACCAGAGCTTCTCAAG
CGTTTCTCCAATGGCGGCGAAGAAGACAATCCGAAACCCAGAGCTAATCC
GTGGCGTCGGAAAGTTCTCACGTTCCAAAATGTACCATAAGAAGGGTTTA
TGGGCAATTAAGAAGAAAAACGGCGGCAAATTACCCCTCCACGAGAAAAA
ACCCGCCGCCGCCGTCGCCGCTGTAAAGCCACCAAAATTCTACCCTGCCG
ATGACGTGAAAAAGCCCCTTGTTAACAAACACAAGCCAAAACCTACAAAG
CTTAGGGCAAGTATTACACCTGGAACAGTGTTGATTATCCTTGCTGGTAG
GTTTAAGGGAAAGAGAGTTGTGTTTTTGAAGCAGCTTACTTCTGGATTGC
TTCTCGTTACTGGTCCGTTTAAGCTTAATGGAGTTCCATTGAGACGTGTG
AATCAAGCTTATGTTATTGGTACCTCGACGAAGGTTGATGTTTCTGGAGT
GAATGTGGAGAAGATTGATGATAAGTATTTTGCTAAGCAAGTTGAGAAGA
AGCAGAAGAAGGGAGAGGGAGAGTTTTTTGAAGACAAGAAAGAGGAGAAG
AATGTGCTTCCACAAGAAAAGAAAGATGAGCAGAAAACTGTGGACGCTGC
ATTGCTCAAGACCATCGAAGGAATTCCTGAATTGAAGGCGTATTTGTCTG
CAAGGTTCTCGTTGAAGTCAGGCATGAAACCACACGAGCTTGTGTTCTAA
AAGAAGACACCCTACACATTTCTGGTGAAACTCTTTTTTGTTACTACTAT
TTTTCTGGTTTCTTCGGTTTGAACTACCTCTAGAGTT
>BM408479|Kennebec|roots
TGGAGCTCCCCGCGGTGGCGGCCGCTCTAGAACTAGTGGATCCCCCGGGC
TGCAGGAATTCGGCACGAGGGGTTTATGGGCAATTAAGAAGAAAAACGGC
GGCAAATTACCCCTCCACGAGAAAAAACCCGCCGCCGCCGTCGCCGCTGT
AAAGCCACCAAAATTCTACCCTGCCGATGACGTGAAAAAGCCCCTTGTTA
ACAAACACAAGCCAAAACCTACAAAGCTTAGGGCAAGTATTACACCTGGA
ACAGTGTTGATTATCCTTGCTGGTAGGTTTAAGGGAAAGAGAGTTGTGTT
TTTGAAGCAGCTTACTTCTGGATTGCTTCTCGTTACTGGTCCGTTTAAGC
TTAATGGAGTTCCATTGAGACGTGTGAATCAAGCTTATGTTATTGGTACC
TCGACGAAGGTTGATGTTTCTGGAGTGAATGTGGAGAAGATTGATGATAA
GTATTTTGCTAAGCAAGTTGAGAAGAAGCAGAAGAAGGGAGAGGGAGAGT
TTTTTGAAGACAAGAAAGAGGAGAAGAATGTGCTTCCACAAGAAAAGAAA
GATGAGCAGAAAACTGTGGACGCTGCATTGCTCAAGACCATCGAAGGAAT
TCCTGAATTGAAGGCGTATTTGTCTGCAAGGTTCTCGTTGAAGTCAGGCA
TGAAACCACACGAGCTTGTGTTCTAAAAGAAGAACACCTACAACATTTCT
GTTGAAACTCTTTTTTGTTACTACTATTTTTCTGTTTTCTTCGGTTTGAC
TTACCTTAGAGTTCATATTGAGTATTTGTTGAGTATAAACATCTTTTATT
AGAAATTTGCAAAAAAAAAAAAAAAGGGGGGCCCGGTACCCATTCGCCCT
AT
>BE922660|Kennebec|leaflets and petioles
CAGTGGCCGTCGCTCTAGAACTAGAGGATCCCCCAGGCTGCAAGAATTCG
GCACGAGGGCACAACAATGTTATTCCCAATGGGCACTTCAAGAAGCATTG
GCAGAACTATGTAAGAGACATGGTTCAACCAACCTGCTAAGAAAACAAGG
AGACGTGCTGCTTGGCAGCAGAAGGCTGTGAAGATCTTCCCTAGGCCAAC
AGCTGGTTCACTTCGACCTATTGTTCATGGACAAACCCTTAAATACAACA
TGAAAGTCCGTGCTGGCAGGGGATTCTCTCTTGAAGAACTGAAAGCTGCT
GGTATTCCCAAAAAGCTAGCACCAACCATAGGCATTGCTGTTGATCATCG
CCGCAAGAACAGATCCTTGGAAAAGTCTCCCC
>BG098753|Kennebec|sprouting tubers
CTTTTNGGNNNNNAAGGGAAGGNNAGGGGNNTGGTTATGTANNTAGGGAT
ATTTATGGGANCTCTACCGCGGTGGCGGCCGCTCTAGAACTAGTGGATCC
CCCGGGCTGCAGGAATTCGGCACGAGGCAGAACCCTAGCCCCAAACCCCC
AGGTAAGTCATGAAGCACAACAATGTTATTCCCAATGGGCACTTCAAGAA
GCATTGGCAGAACTATGTAAGGACATGGTTCAATCAACCTGCTAGGAAAA
CAAGGAGACGTGCTGCTAGACAGCAGAAGGCTGTGAAGATCTTCCCTAGG
CCAACAGCTGGTTCACTTCGACCTATTGTTCATGGACAAACACTTAAATA
CAACATGAAAGTCCGTGCTGGCAGGGGATTCTCTCTTGAAGAACTGAAGG
CAGCTGGTATTCCCAAAAAGCTAGCACCAACCATAGGCATTGCTGTTGAT
CATCGCCGCAGGAACAGATCCTTGGAAGGTCTCCAAACCAATGTCCAGCG
GCTTAAGACCTACAAGGCTAAGCTAGTTATCTTCCCAAGGCGTGCTAAGA
AGGTCAAGGCTGGTGATTCTAGTGCAGAGGAACTTGCTACTGCCACCCAG
GTCCAGGGTTCATACCTGCCTATTACTAGGGAGCAGCCTGCTGTTGACTT
TGTGAAAGTCACAGATGAGATGAAATCATTCAAGGCCTATGGCAAGCTTC
GTATTGAGCGTACAAATGCTCGACATATGGGAGCCAAGTTTGAAGAGGCA
GCTGAAGCAGAANAGGAAGAGAAGAAAATAGCNATTAAGAGTCGTATTGG
AGTCT
>BG591403|Kennebec|leaf
TCAAAAGCTGGAGCTCACCGCGGTGGCGGCCGCTCTAGAACTAGTGGATC
CCCCGGGCTGCAGGAATTCGGCACGAGGGGTAAGTCATGAAGCACAACAA
TGTTATTCCCAATGGGCACTTCAAGAAGCATTGGCAGAACTATGTAAGGA
CATGGTTCAATCAACCTGCTAGGAAAACAAGGAGACGTGCTGCTAGACAG
CAGAAGGCTGTGAAGATCTTCCCTAGGCCAACAGCTGGTTCACTTCGACC
TATTGTTCATGGACAAACACTTAAATACAACATGAAAGTCCGTGCTGGCA
GGGGATTCTCTCTTGAAGAACTGAAGGCAGCTGGTATTCCCAAAAAGCTA
GCACCAACCATAGGCATTGCTGTTGATCATCGCCGCAGGAACAGATCCTT
GGAAGGTCTCCAAACCAATGTCCAGCGGCTTAAGACCTACAAGGCTAAGC
TAGTTATCTTCCCAAGGCGTGCTAAGAAGGTCAAGGCTGGTGATTCTAGT
GCAGAGGAACTTGCTACTGCCACCCAGGTCCAGGGTTCATACCTGCCTAT
TACTAGGGAGCAGCCTGCTGTTGACTTTGTGAAAGTCACAGATGAGATGA
AATCATTCAAGGCCTATGGCAAGCTTCGTATTGAGCGTACAAATGCTCGA
CATATGGGAGCCAGGTTGAAGAGGGCAGCTGAAGCAGAAAGGAAGAGAAG
AAATAGCATTAAGAGTCGTATTGTAGTCTGTTAAGCATTATCAACTTTCT
GGTAGGCGTTGTGGGAGAAAAGTTTATCATACAATCATTTTGAGGAACTA
ATGTTTTTCATATATTCGAGGATTTTGGTTTGTTTGTGAATTATGCAAAT
CTTTTGATTAGCGCAAAAAAAAAAAAAAAAACTCGAGGGGGGGCCCGTC
>BG594052|Kennebec|sprouting eyes from tubers
GGGGGGGGGGGCCGCCGAGGCCAGCCGGGTTGTGTTTTTGGGGGGTCTCT
TGGCTGGGACTCCACCCTGTGGCGGCCGCTCTAGAACTAGTGGATCCCCC
GGGCTGCAGGAATTCGGCACGAGGGTACAATTCTTTTGCTGTGCCCTTGT
TCTTCCATTGCCTCCAGAACCCTAGCCCCAAACCCCCAGGTAAGTCATGA
AGCACAACAATGTTATTCCCAATGGGCACTTCAAGAAGCATTGGCAGAAC
TATGTAAGGACATGGTTCAATCAACCTGCTAGGAAAACAAGGAGACGTGC
TGCTAGACAGCAGAAGGCTGTGAAGATCTTCCCTAGGCCAACAGCTGGTT
CACTTCGACCTATTGTTCATGGACAAACACTTAAATACAACATGAAAGTC
CGTGCTGGCAGGGGATTCTCTCTTGAAGAACTGAAGGCAGCTGGTATTCC
CAAAAAGCTAGCACCAACCATAGGCATTGCTGTTGATCATCGCCGCAGGA
ACAGATCCTTGGAAGGTCTCCAAACCAATGTCCAGCGGCTTAAGACCTAC
AAGGCTAAGCTAGTTATCTTCCCAAGGCGTGCTAAGAAGGTCAAGGCTGG
TGATTCTAGTGCAGAGGAACTTGCTACTGCCACCCAGGTCCAGGGTTCAT
ACCTGCCTATTACTAGGGAGCAGCCTGCTGTTGACTTTGTGAAAGTCACA
GATGAGATGAAATCATTCAAGGCCTATGGCAAGCTTCGTATTGAGCGTAC
AAATGCTCGACATATGGGAGCCAGGTTTGAAGAGGGCAGCTGAAGCAGAA
AAGAAGAAGAAGAATAAGCATTAAGAGTCGTATTGTAGTCTGTTAACCTT
ATCAACTTTCTGTAGGCGTTGTGGTGAAAGTTTATCATACAATCATTTTG
AGAACCTAAGTTTTCAAAAAAAAAAATAAAAAAAAAAAA
>BG596623|Kennebec|sprouting eyes from tubers
TCATAAACTGGAGCTCCCCGCGGTGGCGGCCGCTCTAGAACTAGTGGATC
CCCCGGGCTGCAGGAATTCGGCACGAGGCTAGCCCCCAAACCCCCAGGTA
AGTCATGAAGCACAACAATGTTATTCCCAATGGGCACTTCAAGAAGCATT
GGCAGAACTATGTAAGGACATGGTTCAACCAACCTGCTAGGAAAACAAGG
AGACGTGCTGCTAGGCAGCAGAAGGCTGTGAAGATCTTCCCTAGGCCAAC
AGCTGGTTCACTTCGACCTATTGTTCATGGACAAACCCTTAAATACAACA
TGAAAGTCCGTGCTGGCAGGGGATTCTCTCTTGAAGAACTGAAGGCTGCT
GGTATTCCCAAAAAGCTAGCACCAACCATAGGCATTGCTGTTGATCATCG
CCGCAGGAACAGATCCTTGGAAGGTCTCCAAACCAATGTCCAGAGGCTTA
AGACCTACAAGGCTAAGCTAGTTATCTTCCCAAGGCGTGCTAAGAAGGTC
AAGGCTGGTGATTCTAGTGCAGAGGAACTTGCTACTGCCACCCAGGTCCA
GGGTTCATACCTGCCTATTACTAGGGAGCAGCCTGCTGTAGACTTTGTGA
AGGTCACAGATGAGATGAAATCATTCAAGGCCTATGGCAAGCTTCGTATT
GAGCGTACAAATGCTCGACATATGGGAGCCAGGTTGAAGAGGGCAGCTGA
AGCAGAAAAGGAAGAGAAGAAATAAGCAATCAAGAGTCGTATTGTAGTCT
GTTAAGCATTATCAACTTTCTGGTAGGCGTTGTGGGTGAAAGTTTTATCA
TACAATCATTTTGGAGAACTAATGTTTTTCATTTTATTCGAGGATTTTGG
TTTGTTTGTGAAAATATGCAAAA
>BG599224|Kennebec|sprouting eyes from tubers
TCCAAAGCTGGAGCTCCCCGCGGTGGCGGCCGCTCTAGAACAGTGGATCC
CCCGGGCTGCAGGAATTCGGCACGAGGCGAGATTCCCACTGTCCCTGTCT
ACTATCCAGCATTGGCAGAACTATGTAAGGACATGGTTCAATCAACCTGC
TAGGAAAACAAGGAGACGTGCTGCTAGACAGCAGAAGGCTGTGAAGATCT
TCCCTAGGCCAACAGCTGGTTCACTTCGACCTATTGTTCATGGACAAACA
CTTAAATACAACATGAAAGTCCGTGCTGGCAGGGGATTCTCTCTTGAAGA
ACTGAAGGCAGCTGGTATTCCCAAAAAGCTAGCACCAACCATAGGCATTG
CTGTTGATCATCGCCGCAGGAACAGATCCTTGGAAGGTCTCCAAACCAAT
GTCCAGCGGCTTAAGACCTACAAGGCTAAGCTAGTTATCTTCCCAAGGCG
TGCTAAGAAGGTCAAGGCTGGTGATTCTAGTGCAGAGGAACTTGCTACTG
CCACCCAGGTCCAGGGTTCATACCTGCCTATTACTAGGGAGCAGCCTGCT
GTTGACTTTGTGAAAGTCACAGATGAGATGAAATCATTCAAGGCCTATGG
CAAGCTTCGTATTGAGCGTACAAATGCTCGACATATGGGAGCCAGGTTGA
AGAGGGCAGCTGAAGCAGAAAAGGAAGAGAAGAAATAAGCAATTAAGAGT
CGTATTGTAGTCTGTTAAGCATTATCAACTTTCTGGTAGGCGTTGTGGTG
AAATTTTATCATACAATCATTTTGAGGAACTAATGTTTTTCATATTATTC
GAGGATTTTGGTTTGTTTGTGAAATATGCAAATCAATCCCAGCGTAGGGG
GGGGGGGGGGGGGGGGGGGGGGAAAAAAAAAGA
>BG599856|Kennebec|sprouting eyes from tubers
TCATAAACTGGAGCTCCCCGCGGTGGCGGCCGCTCTAGAACTAGTGGATC
CCCCGGGCTGCAGGAATTCGGCACGAGGGAACTATGTAAGGACATGGTTC
AACCAACCTGCTAGGAAAACAAGGAGACGTGCTGCTAGGCAGCAGAAGGC
TGTGAAGATCTTCCCTAGGCCAACAGCTGGTTCACTTCGACCTATTGTTC
ATGGACAAACCCTTAAATACAACATGAAAGTCCGTGCTGGCAGGGGATTC
TCTCTTGAAGAACTGAAGGCTGCTGGTATTCCCAAAAAGCTAGCACCAAC
CATAGGCATTGCTGTTGATCATCGCCGCAGGAACAGATCCTTGGAAGGTC
TCCAAACCAATGTCCAGAGGCTTAAGACCTACAAGGCTAAGCTAGTTATC
TTCCCAAGGCGTGCTAAGAAGGTCAAGGCTGGTGATTCTAGTGCAGAGGA
ACTTGCTACTGCCACCCAGGTCCAGGGTTCATACCTGCCTATTACTAGGG
AGCAGCCTGCTGTAGACTTTGTTAAGGTCACAGATGAGATGAAATCATTC
AAGGCCTATGGCAAGCTTCGTATTGAGCGTACAAATGCTCGACATATGGG
AGCCAGGTTGAAGAGGGCAGCTGAAGCAGAAAAGGAAGAGAAGAAATAAG
CAATCAAGAGTCGTATTGTAGTCTGTTAAGCATTATCAACTTTCTGGTAG
GCGTTGTGGTGAAAAGTTTATCATACAATCATTTTGAGGAACTAATGTTT
TTCATTTTATTCGAAGATTTTGTTTTTGTTGTGGAAAAAAAAAAAAAAAA
AAAAAAAAACTCGAGGGGGGGCCCCGGTACCCAATTCGCCCTATAGGGAG
TCGTATTACAATTCACTGGGCCGTCGGTTTACAACGTGG
>BM110416|Kennebec|roots
ATAGCTGGAGCTCCCCGCGGTGGCGGCCGCTCTAGAACTAGTGGATCCCC
CGGGCTGCAGGAATTCGGCACGAGGCAGAACCCTAGCCCCAAACCCCCAG
GTAAGTCATGAAGCACAACAATGTTATTCCCAATGGGCACTTCAAGAAGC
ATTGGCAGAACTATGTAAGGACATGGTTCAACCAACCTGCTAGGAAAACA
AGGAGACGTGCTGCTAGACAGCAGAAGGCTGTGAAGATCTTCCCTAGGCC
AACAGCTGGTTCACTTCGACCTATTGTTCATGGACAAACACTTAAATACA
ACATGAAAGTCCGTGCTGGCAGGGGATTCTCTCTTGAAGAACTCAAGGCA
GCTGGTATTCCCAAAAAACTAGCACCAACCATAGGCATTGCTGTTGATCA
TCGCCGCAGGAACAGATCCTTGGAAGGTCTCCAAACCAATGTCCAGAGGC
TTAAGACCTACAAGGCTAAGCTAGTTATCTTCCCAAGGCGTGCTAAGAAG
GTCAAGGCTGGTGATTCTAGTGCAGAGGAACTTGCTACTGCCACCCAGGT
CCAGGGTTCATACCTGCCTATTACCAGGGAGCAGCCTGCTGTTGACTTTG
TGAAGGTCACAGATGAGATGAAATCATTCAAGGCCTATGGCAAGCTTCGT
ATTGAGCGTACAAATGCTCGACATATGGGAGCCAGGTTGAAGAGGGCAGC
TGAAGCAGAAAAGGAAGAGAAGAAATAAGCAATTAAGAGTCCTATTGTAG
TCTGTTAAGCATTATCAACTTTCTGGTAGGCGTTGTGGTGAAAGTTTTAT
CATACAATCATTTTGAAGAACTAATGTTTTTCATTTTATTCGAAGATTTT
GGTTTGTT
>BM110502|Kennebec|roots
ATAGCTGGAGCTCCCCGCGGTGGCGGCCGCTCTAGAACTAGTGGATCCCC
CGGGCTGCAGGAATTCGGCACGAGGCAGAACCCTAGCCCCAAACCCCCAG
GTAAGTCATGAAGCACAACAATGTTATTCCCAATGGGCACTTCAAGAAGC
ATTGGCAGAACTATGTAAGGACATGGTTCAATCAACCTGCTAGGAAAACA
AGGAGACGTGCTGCTAGACAGCAGAAGGCTGTGAAGATCTTCCCTAGGCC
AACAGCTGGTTCACTTCGACCTATTGTTCATGGACAAACACTTAAATACA
ACATGAAAGTCCGTGCTGGCAGGGGATTCTCTCTTGAAGAACTGAAGGCA
GCTGGTATTCCCAAAAAGCTAGCACCAACCATAGGCATTGCTGTTGATCA
TCGCCGCAGGAACAGATCCTTGGAAGGTCTCCAAACCAATGTCCAGCGGC
TTAAGACCTACAAGGCTAAGCTAGTTATCTTCCCAAGGCGTGCTAAGAAG
GTCAAGGCTGGTGATTCTAGTGCAGAGGAACTTGCTACTGCCACCCAGGT
CCAGGGTTCATACCTGCCTATTACTAGGGAGCAGCCTGCTGTTGACTTTG
TGAAAGTCACAGATGAGATGAAATCATTCAAGGCCTATGGCAAGCTTCGT
ATTGAGCGTACAAATGCTCGACATATGGGAGCCAGGTTGAAGAGGGCAGC
TGAAGCAGAAAAGGAAGAGAAGAAATAAGCAATTAAGAGTCGTATTGTAG
TCTGTTAAGCATTATCAACTTTCTGGTAGGCGTTGTGGTGAAAGTTTATC
ATACATCATTTTGAGGAACTAATGTTTTTCATATTATTCGAGGATTTTGT
TTTGTTTGTGAAATATG
>BM110677|Kennebec|roots
CTGGAGCTCCCCGCGGTGGCGGCCGCTCAATAACTAGTGGATCCCCCGGG
CTGCAGGTATTCGGCACGAGGAGAACCCTAGCCCCCAAACCCCCAGGTAA
GTCATGAAGCACAACAATGTTATTCCCAATGGGCACTTCAAGAAGCATTG
GCAGAACTATGTAAGGACATGGTTCAACCAACCTGCTAGGAAAACAAGGA
GACGTGCTGCTAGGCAGCAGAAGGCTGTGAAGATCTTCCCTAGGCCAACA
GCTGGTTCACTTCGACCTATTGTTCATGGACAAACCCTTAAATACAACAT
GAAAGTCCGTGCTGGCAGGGGATTCTCTCTTGAAGAACTGAAGGCTGCTG
GTATTCCCAAAAAGCTAGCACCAACCATAGGCATTGCTGTTGATCATCGC
CGCAGGAACAGATCCTTGGAAGGTCTCCAAACCAATGTCCAGAGGCTTAA
GACCTACAAGGCTAAGCTAGTTATCTTCCCAAGGCGTGCTAAGAAGGTCA
AGGCTGGTGATTCTAGTGCAGAGGAACTTGCTACTGCCACCCAGGTCCAG
GGTTCATACCTGCCTATTACTAGGGAGCAGCCTGCTGTAGACTTTGTGAA
GGTCACAGATGAGATGAAATCATTCAAGGCCTATGGCAAGCTTCGTATTG
AGCGTACAAATGCTCGACATATGGGAGCCAGGTTGAAGAGGGCAGCTGAA
GCAGAAAAGGAAGAGAAGAAATAAGCATCAAGAGTCGTATTGTAGTCTGT
TAAGCATTATCAACTTTCTGGTAGGCGTTGTGGGTGAAAGTTTTATCATA
CAATCATTTTGAGGAACTAATGTTTTTCATTTTATTTCGAGGATTTTGTT
TTGGTTGTTGAATTATGCAAATCT
>BM111548|Kennebec|roots
AATAGCTGGAGCTCCCCGCGGTGGCGGCCGCTCTAGAACTAGTGGATCCC
CCGGGCTGCAGGTTCACTTCGACCTATTGTTCATGGACAAACCCTTAAAT
ACAACATGAAAGTCCGTGCTGGCAGGGGATTCTCTCTTGAAGAACTGAAG
GCTGCTGGTATTCCCAAAAAGCTAGCACCAACCATAGGCATTGCTGTTGA
TCATCGCCGCAGGAACAGATCCTTGGAAGGTCTCCAAACCAATGTCCAGA
GGCTTAAGACCTACAAGGCTAAGCTAGTTATCTTCCCAAGGCGTGCTAAG
AAGGTCAAGGCTGGTGATTCTAGTGCAGAGGAACTTGCTACTGCCACCCA
GGTCCAGGGTTCATACCTGCCTATTACTAGGGAGCAGCCTGCTGTAGACT
TTGTGAAGGTCACAGATGAGATGAAATCATTCAAGGCCTATGGCAAGCTT
CGTATTGAGCGTACAAATGCTCGACATATGGGAAGCAGGTTGAAGAAGGC
AGCTGAAGCAGAAAAGGAAGAGAAGAAATAAGCAATCAAGAGTCGTATTG
TAGTCTGTTAAGCATTTATCAACTTCTGGTAGGCGTTGTGGTGAAAGTTT
ATCATACCAATCATTTGAGGAACTAATGTTTCATTTTATCGAGGATTTGT
TTTGTTTGTGAATATGCAATCTTTGATTACGCAAAAAAAAAAAAAAAATC
GAGGGGGGCCGGTACCAATCCCCTAAATGAGTCGATACAATCACTGGCGT
CGTTTTCACGCGTGACTGGAAAACCTGCGGTACCAACTAATGCTTGCAGA
ATCCCCTTTGCAACGGGGTAAACAAAAGCCCCACCATCCCCTCCCACATT
GGCCACTGAAGGAATGGAA
>BM112378|Kennebec|roots
TGGAGCTCCCCGCGGTGGCGGCCGCTCTAGAACTAGTGGATCCCCCGGGC
TGCAGGAATTCGGCACGAGGCAGAACCCTAGCCCCAAACCCCCAGGTAAG
TCATGAAGCACAACAATGTTATTCCCAATGGGCACTTCAAGAAGCATTGG
CAGAACTATGTAAGGACATGGTTCAACCAACCTGCTAGGAAAACAAGGAG
ACGTGCTGCTAGACAGCAGAAGGCTGTGAAGATCTTCCCTAGGCCAACAG
CTGGTTCACTTCGACCTATTGTTCATGGACAAACACTTAAATACAACATG
AAAGTCCGTGCTGGCAGGGGATTCTCTCTTGAAGAACTCAAGGCAGCTGG
TATTCCCAAAAAACTAGCACCAACCATAGGCATTGCTGTTGATCATCGCC
GCAGGAACAGATCCTTGGAAGGTCTCCAAACCAATGTCCAGAGGCTTAAG
ACCTACAAGGCTAAGCTAGTTATCTTCCCAAGGCGTGCTAAGAAGGTCAA
GGCTGGTGATTCTAGTGCAGAGGAACTTGCTACTGCCACCCAGGTCCAGG
GTTCATACCTGCCTATTACCAGGGAGCAGCCTGCTGTTGACTTTGTGAAG
GTCACAGATGAGATGAAATCATTCAAGGCCTATGGCAAGCTTCGTATTGA
GCGTACAAATGCTCGACATATGGGAGCCAGGTTGAAGAGGGCAGCTGAAG
CAGAAAAGGAAGAGAAGAAATTAGCAATTAAGAGTCCTATTGTAGTCTGT
TAAGCATTATCAACTTTCTGGTAGGGCGTGTGGGTGAAGTTTTATCATAC
AATCATTTTTGAGGAACTATGTTTTTCATTTTATTTCGAGGATTTTGTTT
TGTTTTGTGAAAATATGCAAATCTTTTGATTAGCGCAAAAAAAAAAAAAA
AAAAAAAAAAAAACTCGAGGGGGGGCCCGGTACCATTCGCCCTAA
>BM407108|Kennebec|roots
CCCCGCGGTGGCGGCCGTCTCTTCAACTAGTGGATCCCCCGGGCTGCAGG
AATTCGGCACGAGGCCCCCAGGTAAGTCATGAAGCACAACAATGTTATTC
CCAATGGGCACTTCAAGAAGCATTGGCAGAACTATGTAAGGACATGGTTC
AATCAACCTGCTAGGAAAACAAGGAGACGTGCTGCTAGACAGCAGAAGGC
TGTGAAGATCTTCCCTAGGCCAACAGCTGGTTCACTTCGACCTATTGTTC
ATGGACAAACACTTAAATACAACATGAAAGTCCGTGCTGGCAGGGGATTC
TCTCTTGAAGAACTGAAGGCAGCTGGTATTCCCAAAAAGCTAGCACCAAC
CATAGGCATTGCTGTTGATCATCGCCGCAGGAACAGATCCTTGGAAGGTC
TCCAAACCAATGTCCAGCGGCTTAAGACCTACAAGGCTAAGCTAGTTATC
TTCCCAAGGCGTGCTAAGAAGGTCAAGGCTGGTGATTCTAGTGCAGAGGA
ACTTGCTACTGCCACCCAGGTCCAGGGTTCATACCTGCCTATTACTAGGG
AGCAGCCTGCTGTTGACTTTGTGAAAGTCACAGATGAGATGAAATCATTC
AAGGCCTATGGCAAGCTTCGTATTGAGCGTACAAATGCTCGACATATGGG
AGCCAGGTTGAAGAGGGCAGCTGAAGCAGAAAAGGAAGAGAAGAAATAAG
CAATTAAGAGTCGTATTGTAGTCTGTTAAGCATTATCAACTTTCTGGTAG
GCGTTGTGGTGAAAGTTTATCATACAATCATTTTGAGGAAACTATGGTTT
TCATATTATTCGAGGGATTTTGGTTTGTTTGTGAAAATATGCAAATCTTT
TGATTAGCGCAATACCTGT
>AW906372|Bintje|axillary buds of stem explants, swelling stolons
GGGGGGGNNNAGAAGGGGGTTTGAAAGGAAAGGAGGGTCTAATGCGGNGG
CCGCCGCTCTAGAACTAGTGGATCCCCCGGGCTGCAGGAATTCGGCACGA
GGGAAGAAGGAAGCAGCAGCAGCAGCAATCGCCGGAAGCCATGGTGAAGT
ATTCAAGGGAACCCGATAACCCCACCAAATCTTGCAAATCCAGGGGTTCA
AGTCTCCGAGTTCATTTCAAGAATACACGAGAGACTGCCCATGCTCTCAG
GAAGATGCCATTGGACAAGGCCAAGAGATATCTTGAGGATGTTCTTGCCC
ACAAACAAGCCATTCCCTTCACTCGCTTTTGTCGTGGGGTTGGTCGCACT
GCTCAGGCAAAGAATCGCCATTCAAATGGTCAAGGACGTTGGCCTGTCAA
ATCAGCAGGGTTTATTCTAGATTTACTCAAAAATGCTGAGAGCAACGCTG
AGGTGAAAGGTTTGGATGTGGATTCACTTTATATATCTCACATCCAAGTG
AATGAAGCTCAAAAGCAGAGGCGTCGTACCTACCGTGCACACGGAAGAAT
TAACCCCTATATGTCTCACCCCTGCCATATTGAGTTGATTTTATCCGAGA
AGGAAGAGTCTGTCAAGAAAGAGCCGGAGACTCAGTTGGCTCCTAGGAAG
GCAAAGGCGTGAGCATTGAATCTTCTGCAATGCCAAAGCTGTTTTAAGTT
TAATGTCCTTAGTCTCTGTTATGAAACAATTTTGGCAGCTTGAACCATTT
TTCTCCTTTAATTTGTCGCATTGTTCTGCATACTCTTTACTATTTCTATA
TTTGAAGTTGATGTTTACCTTAAAAAAAAAAAAAAAAAAACTCGAG
>BE339869|Bintje|axillary buds of stem explants, swelling stolons
NNNCCGGGGAAGGGGNGGNNTTNTTTNNNTTAAGAANNCTCTTGGATNNN
TAAGAAAAAGTAGTGACTCCACTGCGGGGCGGCCGCTCTAGAACTAGTGG
ATCCCCCGGGCCTGCAGGAATTCGGCACGAGGCAGCAATCGCCGGAAGCC
ATGGTGAAGTATTCAAGAGGAACCCCGATAACCCCCACCAAATCTTGCAA
ATCCAGGGGTTCAAGTCTCCGAGTTCATTTCAAGAATACCACGAGAGACT
GCCCCATGCCTCTTAGGAAGATGCCATTGGACAAGGCCAAGAGATATCTA
GAGGATGTTCTTGCCCCACAAACAAGCCATTCCCTTCACTCGCTTTTGTC
GTGGGGTTGGTCGCACCTGCTCAGGCAAAGAATCGCCATTCAAATGGTCA
AGGACCGTTGGCCTGTCAAATCAGCAGGGTTTATTCTAGATTTACCTCAA
AAATGCTGAGAGCAATGCTGAGGTGAAAGGTTTGGATGTGGATTCACTTT
ATATATCTCACATCCAAGTGAATGAAGCTCAAAAACCGAGGCGTCGTACC
TACCCTGCCCACCGGAAGAATTAACCCCTATATGTCTCACCCCTGCCATA
TTGAGTTGATTTTATCCGAGAAGGAAGAGTCTGTCAAGAAAGAGCCTGAG
ACTCAGTTGGCTCCTAGGAAGGCAAAGGCGTGAGCCTTGAATCTTCTGCA
ATGCCAATGCTGTTTTAAGTTTAAATGTCCTTAGTCTCTGTTATGAAACA
ATTTTGGCAGCTTGAACCATTTTTCTCCTTTAATTTGTCGCATTGTTCTG
CATACTCTTTACTATTTCTATATTTGAGTTGAATGTTTACCTTAAAAAAA
AAAAAAAAAAA
>BE342532|Bintje|axillary buds of stem explants, swelling stolons
AAGAAGAAGAGGGGNNNNNAGGNTGTGNTTAAGAAAAGCTGAAGATCATG
TGGTGGCGGCCGCTCTAGAACTAGTGGATCCCCCGGGCTGCAGGCGAAGA
TAGAAGCAGCAGCAGCAGCAGCAATCGCCGGAAGCCATGGTGAAGTATTC
AAGGGAACCCGATAACCCCACCAAATCTTGCAAATCCAGGGGTTCAAGTC
TCCGAGTTCATTTCAAGAATACACGAGAGACTGCCCATGCTCTTAGGAAG
ATGCCATTGGACAAGGCCAAGAGATATCTAGAGGATGTTCTTGCCCACAA
ACAAGCCATTCCCTTCACTCGCTTTTGTCGTGGGGTTGGTCGCACTGCTC
AGGCAAAGAATCGCCATTCAAATGGTCAAGGACGTTGGCCTGTCAAATCA
GCAGGGTTTATTCTAGATTTACTCAAAAATGCTGAGAGCAATGCTGAGGT
GAAAGGTTTGGATGTGGATTCACTTTATATATCTCACATCCAAGTGAATG
AAGCTCAAAAACAGAGGCGTCGTACCTACCGTGCACACGGAAGAATTAAC
CCCTATATGTCTCACCCCTGCCATATTGAGTTGATTTTATCCGAGAAGGA
AGAGTCTGTCAAGAAAGAGCCTGAGACTCAGTTGGCTCCTAGGAAGGCAA
AGGCGTGAGCATTGAATCTTCTGCAATGCCAATGCTGTTTTAAGTTTAAA
TGTCCTTAGTCTCTGTTATGAAACAATTTTGGCAGCTTGAACCATTTTTC
TCCCTTAATTTGTCGCATTGTTCTGCATACTCTTTACTATTTCTATTTTT
GAGGTTGAATGTTACCCCTAATTTGGGGCTTAAAAAAAAAAAAAAANNNN
NNAAANNNNNNNNNNNNNNNNNNNNNNNNNNNAAAACCTCGG
>BE342537|Bintje|axillary buds of stem explants, swelling stolons
TTAGGAGGAAGAGGGGNNNNNGAGGTGTGNAAAGATNCTCTAAAGAAAAA
ATAGGAGCTCCACGCGGTGGCGGCCGCTCTAGAACTAGTGGATCCCCCGG
GCTGCAGGAATTCGGCACGAGGGGAAGCAGCAGCAGCAACAGCTATCGCC
GGAAGCCATGGTGAAGTATTCAAGGGAACCCCGATAACCCCACCAAATCT
TGCAAATCCAGGGGTTCAAGTCTCCGAGTTCATTTCAAGAATACACGAGA
GACTGCCCATGCTCTTAGGAAGATGCCATTGGACAAGGCCAAGAGATATC
TAGAGGATGTTCTTGCCCACAAACAAGCCATTCCCTTCACTCGCTTTTGT
CGTGGGGTTGGTCGCACTGCTCAAGCAAAGAATCGCCATTCAAATGGTCA
AGGACGTTGGCCTGTCAAATCAGCAGGGTTTATTCTAGATTTGCTCAAAA
ATGCTGAGAGCAATGCTGAGGTGAAAGGTTTGGATGTGGATTCACTTTAT
ATATCTCACATCCAAGTGAATGAAGCTCAAAAACAGAGGCGTCGTACCTA
CCGTGCACACGGAAGAATTAACCCCTATATGTCTCACCCCTGCCATATTG
AGTTGATTTTATCTGAGAAGGAAGAGTCTGTCAAGAAAGAGCCGGAGACT
CAGTTGGCTCCTATGAAGGCAAAGGCGTGAGCATTGAAATCTTCTGCAAT
GCCCAAAGCTGTTTTAAGTTTAATGTCCCTAGTCTCTGTTATGAAACAAT
TTTTGGCAGCTTTGAACCCATTTTCTTCCTTTAATTTGCCCATTGGTTCT
GCATTCCCTTTACTATTTCCTAAAGGTGGATTTGAATGGTTACCCTTTNN
NNAAAAAAAAANNNNAAAAANAAAAANNNNNNANNNNNNNNNNNNAAAAC
CCCGAG
>BE921885|Kennebec|leaflets and petioles
GGGGAAGGGNNNGGGGGGGNNTTNNGTTACTGAAAACTAAGGTACTCTAT
TTCGGTGGCCGCCGCTCTAGAACTAGTGGATCCCCCGGGCTGCAGGAATT
CGGCACGAGGAGGAAGCAGCAGCAGCAACAGCTATCGCCGGAAGCCATGG
TGAAGTATTCAAGGGAACCCGATAACCCCACCAAATCTTGCAAATCCAGG
GGTTCAAGTCTCCGAGTTCATTTCAAGAATACACGAGAGACTGCCCATGC
TCTTAGGAAGATGCCATTGGACAAGGCCAAGAGATATCTAGAGGATGTTC
TTGCCCACAAACAAGCCATTCCCTTCACTCGCTTTTGTCGTGGGGTTGGT
CGCACTGCTCAGGCAAAGAATCGCCATTCAAATGGTCAAGGACGTTGGCC
TGTCAAATCAGCAGGGTTTATTCTAGATTTGCTCAAAAATGCTGAGAGCA
ATGCTGAGGTGAAAGGTTTGGATGTGGATTCACTTTATATATCTCACATC
CAAGTGAATGAAGCTCAAAAACAGAGGCGTCGTACCTACCGTGCACACGG
AAGAATTAACCCCTATATGTCTCACCCCTGCCATATTGAGTTGATTTTAT
CTGAGAAGGAAGAGTCTGTCAAGAAAGAGCCGGAGACTCAGTTGGCTCCT
AGGAAGGCAAAGGCGTGAGCATTGAAATCTTCTGCAATGCCAAAGCTGTT
TTAAGTTTAATGTCCTTAGTCTCTGTTATGAAACAATTTTGGCAGCTTGA
ACCATTTTTCTCCTTTAATTTGGCGCATTGTTCTGCATACTCTTTTACTA
TTTCTAAAGTGAAGTTGAATGTTTACCTTNNNAANAAAAANNNNNNNNNN
NCCTCGAGGGGGGGGCCCGTTACCCAATTGGCCCCCTATAGGGAGTCGTA
TTACCAATTCACCTGCCCGTCGTTTTTACAACGTCGTGAACTGGGGAA
>BG097757|Kennebec|leaflets and petioles
TGGGTGGGGGNGGGNNTNNGGGTTGAAAACGCTGAACTACCCTGAGCTGC
CCGGGTGGCGGCCGCTCTAGAACTAGTGGATCCCCCGGGCTGCAGGAATT
CGGCACGAGGGAAGCAGCAGCAGCAACAGCTATCGCCGGAAGCCATGGTG
AAGTATTCAAGGGAACCCGATAACCCCACCAAATCTTGCAAATCCAGGGG
TTCAAGTCTCCGAGTTCATTTCAAGAATACACGAGAGACTGCCCATGCTC
TTAGGAAGATGCCATTGGACAAGGCCAAGAGATATCTAGAGGATGTTCTT
GCCCACAAACAAGCCATTCCCTTCACTCGCTTTTGTCGTGGAGTTGGTCG
CACTGCTCAGGCAAAGAATCGCCATTCAAATGGTCAAGGACGTTGGCCTG
TCAAATCAGCAGGGTTTATTCTAGATTTGCTCAAAAATGCTGAGAGCAAC
GCTGAGGTGAAAGGTTTGGATGTGGATTCACTTTATATATCTCACATCCA
AGTGAATGAAGCTCAAAAACAGAGACGTCGTACCTACCGTGCACATGGAA
GAATTAACCCCTATATGTCTCACCCCTGCCATATTGAGTTGATTTTATCT
GAGAAGGAAGAGTCTGTCAAGAAAGAGCCGGAGACTCAGTTGGCTCCTAG
GAAGGCAAAGGCGTGAGCATTGAAATCTTCTGCAATGCCAAAGCTGTTTT
AAGTTTAATGTCCTTAGTCTCTGTTATGAAACAATTTTGGCAGCTTGAAC
CATTTTTCTCCTTTAATTTGTCGCATTGGTCTGCATACTCTTTACTATTT
CTAAAGNTGAGTTGAATGTTTACCTTATTTTGGTGGCTTNNNNNNNNNNN
NNNNNNNNNNNNAAAAACTCNGGG
>BG593021|Kennebec|sprouting eyes from tubers
CATAAAGCTGGAGCTCACCGCGGTGGCGGCCGCTCTAGAACTAGTGGATC
CCCCGGGCTGCAGGAATTCGGCACGAGGAGGAAGCAGCAGCAGCAACAGC
TATCGCCGGAAGCCATGGTGAAGTATTCAAGGGAACCCGATAACCCCACC
AAATCTTGCAAATCCAGGGGTTCAAGTCTCCGAGTTCACTTTCAAGAATA
CACGAGAGACTGCCCATGCTCTTAGGAAGATGCCATTGGACAAGGCCAAG
AGATATCTAGAGGATGTTCTTGCCCACAAACAAGCCATTCCCTTCACTCG
CTTTTGTCGTGGGGTTGGTCGCACTGCTCAGGCAAAGAATCGCCATTCAA
ATGGTCAAGGACGTTGGCCTGTCAAATCAGCAGGGTTTATTCTAGATTTG
CTCAAAAATGCTGAGAGCAATGCTGAGGTGAAAGGTTTGGATGTGGATTC
ACTTTATATATCTCACATCCAAGTGAATGAAGCTCAAAAACAGAGGCGTC
GTACCTACCGTGCACACGGAAGAATTAACCCCTATATGTCTCACCCCTGC
CATATTGAGTTGATTTTATCTGAGAAGGAAGAGTCTGTCAAGAAAGAGCC
GGAGACTCAGTTGGCTCCTAGGAAGGCAAAGGCGTGAGCATTGAAATCTT
CTGCAATGCCAAAGCTGTTTTAAGTTTAATGTCCTTAGTCTCTGTTATGA
AACAATTTTGGCAGCTTGAACCATTTTTCTCCTTTAATTTGTCGCATTGT
TCTGCATACTCTTTACTATTTCTAAAGGTGAGTTGAATGTTTACCTTATA
AAAAAAAAAAAAAAAAAAAAAAAAAAAAAAATTTTA
>BG594246|Kennebec|sprouting eyes from tubers
TCATAAGCTGGAGCTCACCGCGGTGGCGGCCGCTCTAGAACTAGTGGATC
CCCCGGGCTGCAGGAATTCGGCACGAGGAGGAAGCAGCAGCAGCAACAGC
TATCGCCGGAAGCCATGGTGAAGTATTCAAGGGAACCCGATAACCCCACC
AAATCTTGCAAATCCAGGGGTTCAAGTCTCCGAGTTCATTTCAAGAATAC
ACGAGAGACTGCCCATGCTCTTAGGAAGATGCCATTGGACAAGGCCAAGA
GATATCTAGAGGATGTTCTTGCCCACAAACAAGCCATTCCCTTCACTCGC
TTTTGTCGTGGGGTTGGTCGCACTGCTCAGGCAAAGAATCGCCATTCAAA
TGGTCAAGGACGTTGGCCTGTCAAATCAGCAGGGTTTATTCTAGATTTGC
TCAAAAATGCTGAGAGCAATGCTGAGGTGAAAGGTTTGGATGTGGATTCA
CTTTATATATCTCACATCCAAGTGAATGAAGCTCAAAAACAGAGGCGTCG
TACCTACCGTGCACACGGAAGAATTAACCCCTATATGTCTCACCCCTGCC
ATATTGAGTTGATTTTATCTGAGAAGGAAGAGTCTGTCAAGAAAGAGCCG
GAGACTCAGTTGGCTCCTAGGAAGGCAAAGGCGTGAGCATTGAAATCTTC
TGCAATGCCAAAGCTGTTTTAAGTTTAATGTCCTTAGTCTCTGTTATGAA
ACAATTTTGGCAGCTTGAACCATTTTTCTCCTTTAATTTGTCGCATTGTT
CTGCATACTCTTTACTATTTCTAAAGTTGAGTTGAATGTTTACCTTATTT
TGGTGGCTTTAAAAAAAAAAAAAAAAAAAAAAAAAAAACTCGGAGGGGGG
GCCCCGGTACCCAATTCGCCCTATAGGGAGTCGTATTACAATTTCACTGG
CCGGCGGTTTAACACGTCGTGAATGGGGAAACCCTGGCGTTACCAAATTA
TTGCCTTGGAACAATCCCCCTTTTGCAGCTGGCTAAAAGCGAA
>BG595633|Kennebec|sprouting eyes from tubers
AATATAAGCTGGAGCTCACCGCGGTGGCGGCCGCTCTAGAACTAGTGGAT
CCCCCGGGCTGCAGGAATTCGGCACGAGGGAAGGAAGCAGCAGCAGCAAC
AGCTATCGCCGGAAGCCATGGTGAAGTATTCAAGGGAACCCGATAACCCC
ACCAAATCTTGCAAATCCAGGGGTTCAAGTCTCCGAGTTCATTTCAAGAA
TACACGAGAGACTGCCCATGCTCTTAGGAAGATGCCATTGGACAAGGCCA
AGAGATATCTAGAGGATGTTCTTGCCCACAAACAAGCCATTCCCTTCACT
CGCTTTTGTCGTGGAGTTGGTCGCACTGCTCAGGCAAAGAATCGCCATTC
AAATGGTCAAGGACGTTGGCCTGTCAAATCAGCAGGGTTTATTCTAGATT
TGCTCAAAAATGCTGAGAGCAACGCTGAGGTGAAAGGTTTGGATGTGGAT
TCACTTTATATATCTCACATCCAAGTGAATGAAGCTCAAAAACAGAGACG
TCGTACCTACCGTGCACATGGAAGAATTAACCCCTATATGTCTCACCCCT
GCCATATTGAGTTGATTTTATCTGAGAAGGAAGAGTCTGTCAAGAAAGAG
CCGGAGACTCAGTTGGCTCCTAGGAAGGCAAAGGCGTGAGCATTGAAATC
TTCTGCAATGCCAAAGCTGTTTTAAGTTTAATGTCCTTAGTCTCTGTTAT
GAAACAATTTTGGCAGCTTGAACCATTTTTCTCCTTTAATTGTCGCATTG
TTCTGCATACTCTTTACTATTTCTAAAAGTTGAGTTGAATGGTTACCCTT
ATAAAAAAAAAAAAAAATAAATTTTTTTATTTTTAAAACCTCAGGGGGGG
CCCGTCCCCAATCGCCCTATAGGGAGTCGA
>BG597508|Kennebec|sprouting eyes from tubers
TTCAAAAGCTGGAGCTCACCGCGGTGGCGGCCGCTCTAGAACTAGTGGAT
CCCCCGGGCTGCAGGAATTCGGCACGAGGGAAGGAAGCAGCAGCAGCAAC
AGCTATCGCCGGAAGCCATGGTGAAGTATTCAAGGGAACCCGATAACCCC
ACCAAATCTTGCAAATCCAGGGGTTCAAGTCTCCGAGTTCATTTCAAGAA
TACACGAGAGACTGCCCATGCTCTTAGGAAGATGCCATTGGACAAGGCCA
AGAGATATCTAGAGGATGTTCTTGCCCACAAACAATCCATTCCCTTCACT
CGCTTTTGTCGTGGAGTTGGTCGCACTGCTCAGGCAAAGAATCGCCATTC
AAATGGTCAAGGACGTTGGCCTGTCAAATCAGCAGGGTTTATTCTAGATT
TGCTCAAAAATGCTGAGAGCAACGCTGAGGTGAAAGGTTTGGATGTGGAT
TCACTTTATATATCTCACATCCAAGTGAATGAAGCTCAAAAACAGAGACG
TCGTACCTACCGTGCACATGGAAGAATTAACCCCTATATGTCTCACCCCT
GCCATATTGAGTTGATTTTATCTGAGAAGGAAGAGTCTGTCAAGAAAGAG
CCGGAGACTCAGTTGGCTCCTAGGAAGGCAAAGGCGTGAGCATTGAAATC
TTCTGCAATGCCAAAGCTGTTTTAAGTTTAATGTCCTTAGTCTCTGTTAT
GAAACAAATTTGGCAGCTTGAACCACTTTTCTCCTTTAATTTGTCGCATT
GGTCTGCATACTCTTTACTATTTCTAAAGTTGAGTGGAATGTTTACCTTT
ATTTGGTGGCTTAAACTTGGAAAAATTTTCATCATCAAAAAAAAAAAAAA
AAAAAATAAAAAAAAAAAAAAAATTTTTTTTTTTTCCCTCTGGGGGGGGC
CA
>BG600168|Kennebec|sprouting eyes from tubers
TCATAAGCTGGAGCTCACCGCGGTGGCGGCCGCTCTAGAACTAGTGGATC
CCCCGGGCTGCAGGAATTCGGCACGCGGAGCAGCAACAGCTATCGCCGGA
AGCCATGGTGAAGTATTCAAGGGAACCCGATAACCCCACCAAATCTTGCA
AATCCAGGGGTTCAAGTCTCCGAGTTCATTTCAAGAATACACGAGAGACT
GCCCATGCTCTTAGGAAGATGCCATTGGACAAGGCCAAGAGATATCTAGA
GGATGTTCTTGCCCACAAACAAGCCATTCCCTTCACTCGCTTTTGTCGTG
GAGTTGGTCGCACTGCTCAGGCAAAGAATCGCCATTCAAATGGTCAAGGA
CGTTGGCCTGTCAAATCAGCAGGGTTTATTCTAGATTTGCTCAAAAATGC
TGAGAGCAACGCTGAGGTGAAAGGTTTGGATGTGGATTCACTTTATATAT
CTCACATCCAAGTGAATGAAGCTCAAAAACAGAGACGTCGTACCTACCGT
GCACATGGAAGAATTAACCCCTATATGTCTCACCCCTGCCATATTGAGTT
GATTTTATCTGAGAAGGAAGAGTCTGTCAAGAAAGAGCCGGAGACTCAGT
TGGCTCCTAGGAAGGCAAAGGCGTGAGCATTGAAATCTTCTGCAATGCCA
AAGCTGTTTTAAGTTTAATGTCCTTAGTCTCTGTTATGAAACAATTTTGG
CAGCTTGAACCATTTTTCTCCTTTAATTTGTCGCATTGTTCTGCATACTC
TTTACTATTTCTAAAGGTGAGTTTGATGTTTACCTTAAAAAAAAAAAAAA
AAAAACTCGAGGGGGGGCCCCGGTACCCAATTCGCCCTATAGTGAGTCGT
ATTACAATTCCTA
>BI177953|Bintje|axillary buds of stem explants; growing sink-tubers
GGACTACCGTAGCCTGGAGCGTCAACCGTGGTGGCGGCCGCTCCAGAACC
TAGTGGAATCCCCCGGGCTGCAGGAATTCGGCACGAGGAGAAGGAAGCAG
CAGCAGCAACAGCTATCGCCGGAAGCCATGGTGAAGTATTCAAGGGAACC
CGATAACCCCACCAAATCTTGCAAATCCAGGGGTTCAAGTCTCCGAGTTC
ATTTCAAGAATACACGAGAGACTGCCCATGCTCTTAGGAAGATGCCATTG
GACAAGGCCAAGAGATATCTAGAGGATGTTCTTGCCCACAAACAAGCCAT
TCCCTTCACTCGCTTTTGTCGTGGAGTTGGTCGCACTGCTCAGGCAAAGA
ATCGCCATTCAAATGGTCAAGGACGTTGGCCTGTCAAATCAGCAGGGTTT
ATTCTAGATTTGCTCAAAAATGCTGAGAGCAACGCTGAGGTGAAAGGTTT
GGATGTGGATTCACTTTATATATCTCACATCCAAGTGAATGAAGCTCAAA
AACAGAGACGTCGTACCTACCGTGCACATGGAAGAATTAACCCCTATATG
TCTCACCCCTGCCATATTGAGTTGATTTTATCTGAGAAGGAAGAGTCTGT
CAAGAAAGAGCCGGAGACTCAGTTGGCTCCTAGGAAGGCAAAGGCGTGAG
CATTGAAATCTTCTGCAATGCCAAAGCTGTTTTAAGTTTAATGTCCTTAG
TCTCTGTTATGAAACAATTTTGGCAGCTTGAACCATTTTTCTCCTTTAAT
TTGTCGCATTGTTCTGCATACTCTTTACTATTTCTAAAGTTGAGTTGAAT
GTTTATCCCCAAAAAAAAAAAAATTTTTTTTTTTTTAAAACTCGGGGGGG
GCCCCGTACCCCATTCGCCTATAGTGAGTCGTATACAATTACTGGCCGTC
GTTTAACACGTCGTGACTGGGAAACCCTGGCGTTCCCAACTTATCGCCTT
CAGACATCCCCTTTCGCCGCT
>BI179451|Bintje|axillary buds of stem explants; growing sink-tubers
ATTAGCTGGAGCTCCCCGCGGTGGCGGCCGCTCTAGAACTAGTGGATCCC
CCGGGCTGCAGGGAAGGAAGCAGCAGCAGCAACAGCTATCGCCGGAAGCC
ATGGTGAAGTATTCAAGGGAACCCGATAACCCCACCAAATCTTGCAAATC
CAGGGGTTCAAGTCTCCGAGTTCATTTCAAGAATACACGAGAGACTGCCC
ATGCTCTTAGGAAGATGCCATTGGACAAGGCCAAGAGATATCTAGAGGAT
GTTCTTGCCCACAAACAAGCCATTCCCTTCACTCGCTTTTGTCGTGGAGT
TGGTCGCACTGCTCAGGCAAAGAATCGCCATTCAAATGGTCAAGGACGTT
GGCCTGTCAAATCAGCAGGGTTTATTCTAGATTTGCTCAAAAATGCTGAG
AGCAACGCTGAGGTGAAAGGTTTGGATGTGGATTCACTTTATATATCTCA
CATCCAAGTGAATGAAGCTCAAAAACAGAGACGTCGTACCTACCGTGCAC
ATGGAAGAATTAACCCCTATATGTCTCACCCCTGCCATATTGAGTTGATT
TTATCTGAGAAGGAAGAGTCTGTCAAGAAAGAGCCGGAGACTCAGTTGGC
TCCTAGGAAGGCAAAAGCGTGAGCATTGAAATCTTCTGCAATGCCAAAGC
TGTTTTAAGTTTAATGTCCTTAGTCTCTGTTATGAAACAATTTTGGCAGC
TTGAACCATTTTTCTCCTTTAATTTGTCGCATTGTTCTGCAAAAAAAAAA
AAAAACTCGAGGGGGGGCCCGGTACCAATTCGCCCTATAGTGAGTCGTAT
TACAATCACTGGCCGTCGTTTTACACGTCGTGACGGGGAAACCCTGGCGT
TACCCACTTAATCGCTGCAGCAATCCCCCTTTCGCAGCTGGG
>BI433411|Kennebec|leaf
CCCCGCGGTGGCGGCCGCTCTAGAACTAGTGGATCCCCCGGGCTGCAGGG
CTCTTAGGAAGATGCCATTGGACAAGGCCAAGAGATATCTAGAGGATGTT
CTTGCCCACAAACAAGCCATTCCCTTCACTCGCTTTTGTCGTGGAGTTGG
TCGCACTGCTCAGGCAAAGAATCGCCATTCAAATGGTCAAGGACGTTGGC
CTGTCAAATCAGCAGGGTTTATTCTAGATTTGCTCAAAAATGCTGAGAGC
AACGCTGAGGTGAAAGGTTTGGATGTGGATTCACTTTATATATCTCACAT
CCAAGTGAATGAAGCTCAAAAACAGAGACGTCGTACCTACCGTGCACATG
GAAGAATTAACCCCTATATGTCTCACCCCTGCCATATTGAGTTGATTTTA
TCTGAGAAGGAAGAGTCTGTCAAGAAAGAGCCGGAGACTCAGTTGGCTCC
TAGGAAGGCAAAGGCGTGAGCATTGAAATCTTCTGCAATGCCAAAGCTGT
TTTAAGTTTAATGTCCTTAGTCTCTGTTATGAAACAATTTTGGCAGCTTG
AAACATTTTTCTCCTTTAATTTGTCGCATTGTTCTGCATACTCTTTACTA
TTTCTAAAGTTGAGTTGAATGTTTACCTTAAAAAAAAAAAAAAAAAAACT
CGAAGGGGGGGCCCGGTACCCAATTCCCCCCTATAGTGAATCGTATTACA
ATTTCACTGGGCGTCGTTTTTACAACGTCCTTGACTGGGAAAAACCCTGG
CCGTTACCCAAACTTAATCCGCCTTTGCACCAAATCCCCCTTTTCGCCAA
GCTGGGGGTATTACCGAAAAAGGGCCCCCACCGATC
>BM110937|Kennebec|roots
CTGGAGCTCCCCGCGGTGGCGGCCGCTCTAGAACTAGTGGATCCCCCGGG
CTGCAGGAATTCGGCACGAGGGCAGCAGCAGCAACAGCTATCGCCGGAAG
CCATGGTGAAGTATTCAAGGGAACCCGATAACCCCACCAAATCTTGCAAA
TCCAGGGGTTCAAGTCTCCGAGTTCATTTCAAGAATACACGAGAGACTGC
CCATGCTCTTAGGAAGATGCCATTGGACAAGGCCAAGAGATATCTAGAGG
ATGTTCTTGCCCACAAACAAGCCATTCCCTTCACTCGCTTTTGTCGTGGA
GTTGGTCGCACTGCTCAGGCAAAGAATCGCCATTCAAATGGTCAAGGACG
TTGGCCTGTCAAATCAGCAGGGTTTATTCTAGATTTGCTCAAAAATGCTG
AGAGCAACGCTGAGGTGAAAGGTTTGGATGTGGATTCACTTTATATATCT
CACATCCAAGTGAATGAAGCTCAAAAACAGAGACGTCGTACCTACCGTGC
ACATGGAAGAATTAACCCCTATATGTCTCACCCCTGCCATATTGAGTTGA
TTTTATCTGAGAAGGAAGAGTCTGTCAAGAAAGAGCCGGAGACTCAGTTG
GCTCCTAGGAAGGCAAAGGCGTGAGCATTGAAATCTTCTGCAATGCCAAA
GCTGTTTTAAGTTTAATGTCCTTAGTCTCTGTTATGAAACAATTTTGGCA
GCTTGAACCATTTTTCTCCTTTAATTTGTCGCATTGGTCTGCATACTCTT
TACTATTTCTAAAGGTGGAGTGAATGGTTACCTTTATTTTGGTGGCTTAA
AAAAAAAAAAAAAAACTCGAGGGGGGGGCCGGTACCCATTTCGCCCTATA
GTGAGTCGTATTACAATTCACTGGCCGTCGTTTT
>BM111805|Kennebec|roots
CATAGCTGGAGCTCCCCGCGGTGGCGGCCGCTCTAGAACTAGTGGATCCC
CCGGGCTGCAGGAATTCGGCACGAGGCTCCGAGTTCATTTCAAGAATACA
CGAGAGACTGCCCATGCTCTTAGGAAGATGCCATTGGACAAGGCCAAGAG
ATATCTAGAGGATGTTCTTGCCCACAAACAAGCCATTCCCTTCACTCGCT
TTTGTCGTGGAGTTGGTCGCACTGCTCAGGCAAAGAATCGCCATTCAAAT
GGTCAAGGACGTTGGCCTGTCAAATCAGCAGGGTTTATTCTAGATTTGCT
CAAAAATGCTGAGAGCAACGCTGAGGTGAAAGGTTTGGATGTGGATTCAC
TTTATATATCTCACATCCAAGTGAATGAAGCTCAAAAACAGAGACGTCGT
ACCTACCGTGCACATGGAAGAATTAACCCCTATATGTCTCACCCCTGCCA
TATTGAGTTGATTTTATCTGAGAAGGAAGAGTCTGTCAAGAAAGAGCCGG
AGACTCAGTTGGCTCCTAGGAAGGCAAAGGCGTGAGCATTGAAATCTTCT
GCAATGCCAAAGCTGTTTTAAGTTTAATGTCCTTAGTCTCTGTTATGAAA
CAATTTTGGCAGCTTGAACCATTTTTCTCCTTTAATTTGTCGCATTGGTC
TGCATACTCTTTACTATTTCTAAAGTTGAGTTGAATGTTTACCTTATTTT
GGTGGCTTTATAAAAAAAAAAAAAAAAAAAAAAAAAAAAAATAAACTCAA
GGGGGGGCCCGGTACCCAAATTCGCCCTATAATGAGTCGTATTAACATTC
ACTGGCCGCCGGTTTTACAACGTCGTGAACTGGGAAAACCCTGGGCGTTA
CCCAACTTAATTCGCCTTGGAAGCAATTCCCCCTTTCTCCAGCTGGCGTA
ATAACGCAAAAGGCCCCCCCCAT
>BM112629|Kennebec|roots
AAAGCTGGAGCTCCCCGCGGTGGCGGCCGCTCTAGAACTAGTGGATCCCC
CGGGCTGCAGGAATTCGGCACGAGGCAGCAGCAACAGCTATCGCCGGAAG
CCATGGTGAAGTATTCAAGGGAACCCGATAACCCCACCAAATCTTGCAAA
TCCAGGGGTTCAAGTCTCCGAGTTCATTTCAAGAATACACGAGAGACTGC
CCATGCTCTTAGGAAGATGCCATTGGACAAGGCCAAGAGATATCTAGAGG
ATGTTCTTGCCCACAAACAAGCCATTCCCTTCACTCGCTTTTGTCGTGGA
GTTGGTCGCACTGCTCAGGCAAAGAATCGCCATTCAAATGGTCAAGGACG
TTGGCCTGTCAAATCAGCAGGGTTTATTCTAGATTTGCTCAAAAATGCTG
AGAGCAACGCTGAGGTGAAAGGTTTGGATGTGGATTCACTTTATATATCT
CACATCCAAGTGAATGAAGCTCAAAAACAGAGACGTCGTACCTACCGTGC
ACATGGAAGAATTAACCCCTATATGTCTCACCCCTGCCATATTGAGTTGA
TTTTATCTGAGAAGGAAGAGTCTGTCAAGAAAGAGCCGGAGACTCAGTTG
GCTCCTAGGAAGGCAAAGGCGTGAGCATTGAAATCTTCTGCAATGCCAAA
GCTGTTTTAAGTTTAATGTCCTTAGTCTCTGTTATGATACAATTTTGGCA
GCTTGAACCATTTTTCTCCTTTAATTTGTCGCATTGTTCTGCATACTCTT
TACTATTTCTAAAAGTGAGTTGAATGTTTACCTTATTTTGGTGGCTTAGA
CTTGGAAAATTTTCATCAGAAAAAAAAAAAAAAAAACTCGAGGGGGGGCC
CCGGTACCCATTCGCCCTATAGTGAGTCGTATTACGATTCACTGGCCG
>BM406137|Kennebec|roots
TGGAGCTCCCCGCGGTGGCGGCCGCTCTAGAACTAGTGGATCCCCCGGGC
TGCAGGAATTCGGCACGAGGAACAGCTATCGCCGGAAGCCATGGTGAAGT
ATTCAAGGGAACCCGATAACCCCACCAAATCTTGCAAATCCAGGGGTTCA
AGTCTCCGAGTTCATTTCAAGAATACACGAGAGACTGCCCATGCTCTTAG
GAAGATGCCATTGGACAAGGCCAAGAGATATCTAGAGGATGTTCTTGCCC
ACAAACAAGCCATTCCCTTCACTCGCTTTTGTCGTGGAGTTGGTCGCACT
GCTCAGGCAAAGAATCGCCATTCAAATGGTCAAGGACGTTGGCCTGTCAA
ATCAGCAGGGTTTATTCTAGATTTGCTCAAAAATGCTGAGAGCAACGCTG
AGGTGAAAGGTTTGGATGTGGATTCACTTTATATATCTCACATCCAAGTG
AATGAAGCTCAAAAACAGAGACGTCGTACCTACCGTGCACATGGAAGAAT
TAACCCCTATATGTCTCACCCCTGCCATATTGAGTTGATTTTATCTGAGA
AGGAAGAGTCTGTCAAGAAAGAGCCGGAGACTCAGTTGGCTCCTAGGAAG
GCAAAGGCGTGAGCATTGAAATCTTCTGCAATGCCAAAGCTGTTTTAAGT
TTAATGTCCTTAGTCTCTGTTATGAAACAATTTTGGCAGCTTGAACCATT
TTTCTCCTTTAATTTGTCGCATTGTTCTGCATACTCTTTACTATTTCTAA
AAGTGAGTTGAATGTTTACCTTATTTTGGTGGCTTAAAAAAAAAAAAAAA
ACTCGAGGGGGGGCCCGGTACCCATTCGCCCTATAGTGAGTCGTATTACA
ATTCACTGGGCGTCGTTTTACAACG
>BQ116623|Kennebec or Binjte|mixed tissues
AAAAGCTGGAGCTCCCCGCGGTGGCGGCCGCTCTAGAACAGTGGATCCCC
CGGGCTGCAGGAATTCGGCACGAGGCAGCAATCGCCGGAAGCCATGGTGA
AGTATTCAAGGGAACCCGATAACCCCACCAAATCTTGCAAATCCAGGGGT
TCAAGTCTCCGAGTTCATTTCAAGAATACACGAGAGACTGCCCATGCTCT
TAGGAAGATGCCATTGGACAAGGCCAAGAGATATCTAGAGGATGTTCTTG
CCCACAAACAAGCCATTCCCTTCACTCGCTTTTGTCGTGGGGTTGGTCGC
ACTGCTCAGGCAAAGAATCGCCATTCAAATGGTCAAGGACGTTGGCCTGT
CAAATCAGCAGGGTTTATTCTAGATTTACTCAAAAATGCTGAGAGCAATG
CTGAGGTGAAAGGTTTGGATGTGGATTCACTTTATATATCTCACATCCAA
GTGAATGAAGCTCAAAAACAGAGGCGTCGTACCTACCGTGCACACGGAAG
AATTAACCCCTATATGTCTCACCCCTGCCATATTGAGTTGATTTTATCCG
AGAAGGAAGAGTCTGTCAAGAAAGAGCCTGAGACTCAGTTGGCTCCTAAG
AAGGCAAAGGCGTGAGCATTGAATCTTCTGCAATGCCAATGCTGTTTTAA
GTTTAAATGTCCTTAGTCTCTGGTATGAAACAATTTTGGCAGCTTGAACC
ATTTTTCTCCTTTAATTGGCGCATTGGTCTGCATACTCTTTACTATTTCT
ATATTTGAGTTGAATGGTTACTTTTTAAAAAAAAAATTAAATTAAATTTT
TTTAAAAAACTGCAGGGGGGGCCCGGTACCCCATTTCGCCTTATGGGAGT
CGGATTTCAATTCACTGGCCGGGGTTTTACAACCGTCGGACTGGGAAAAC
CCTTGCGGTTCC
>BQ117642|Kennebec or Binjte|mixed tissues
CCGGGCCGGGGGGGGGGGGGGGCGGCCCCGAGGGAATTTTGTTTTTTTTT
TTTTTTGGTTATAGACTGGGACTCCACCCGGTGGGCGGCCGCTCTAGTAA
CTAGTGGATCCCCCGGGCTGCAGGAATTCGGCACGAGGGGAAGCAGCAGC
AGCAACAGCTATCGCCGGAAGCATGGTGAAGTATTCAAGGGAACCCGATA
ACCCCCACCAAATCTTGCAAATCCAGGGGTTCAAGTCTCCGAGTTCATTT
CAAGAATACACGAGAGACTGCCCATGCTCTTAGGAAGATGCCATTGGACA
AGGCCAAGAGAATATCTAGAGGATGTTCTTGCCCACAAACAAGCCATTCC
CTTCACTCGCTTTTGTCGTGGGGTTGGTCGCACTGCTCAGGCAAAGAATC
GCCATTCAAATGGTCAAGGACGTTGGCCTGTCAAATCAGCAGGGTTTATT
CTAGATTTGCTCAAAAATGCTGAGAGCAATGCTGAGGTGAAAGGTTTGGA
TGTGGATTCACTTTATATATCTCACATCCAAGTGAATGAAGCTCAAAAAC
AGAGGCGTCGTACCTACCGTGCACACGGAAGAATTAACCCCTATATGTCT
CACCCCTGCCATATTGAGTTGATTTTATCTGAGAAGGAAGAGTCTGTCAA
GAAAGAGCCGGAGACTCAGTTGGCTCCTAGGAAGGCAAAGGCGTGAGCAT
TGAAATCTTCTGCAATGCCAAAGCTGTTTTAAGTTTAATGTCCTTAGTCT
CTGTTATGAAACAAATTTGGGCAGCTTGACCATTTTTCTCCTTTTATTTG
TCGCATTGGTCTGCATACTCTTTACTATTTCTTAAGGTGAGTTGAATGGT
TACCTTTTCAAAAAAAAAAAAAAAATAATTTTTTTTTTTTTTTTTTAAAA
ACTCGAGGGGGGGCCCGGTACCCAATTCGCCCTATAGGGAGGGGGATACA
AATCACTGGCCCGCCGTTTTAAAACCGTCGGGACTGGGGAAACCCTTGGC
GTCC
>BQ504431|Kennebec or Binjte|mixed tissues
CATTGGGTACGGGCCCCCCCTCGAGTTTTTTTTTTCTTTTTTTTTTTTTT
TTTTTTTTTTTTAAGGGAAACATTCAACTCAAATATAGAAATAGTAAAGA
GTATGCAGAACAATGCGACAAATTAAAGGAGAAAAATGGTTCAAGCTGCC
AAAATTGTTTCATAACAGAGACTAAGGACATTTAAACTTAAAACAGCATT
GGCATTGCAAAAAATTCAATGCTCACGCCTTTGCCTTCCTAGGAGCCAAC
TGAGTCTCAGGCTCTTTCTTGACAGACTCTTCCTTCTCGGATAAAATCAA
CTCAATATGGCAGGGGTGAGACATATAGGGGTTAATTCTTCCGTGTGCAC
GGTAGGTACGACCCCTCTGTTTTTGAGCTTCATTCACTTGGATGTGAGAT
ATATAAAGTGAATCCACATCCAAACCTTTCACCTCAGCATTGCTCTCAGC
ATTTTTGAGTAAATCTAAAATAAACCCTGCTGATTTGACAGGCCAACGTC
CTTGACCATTTGAATGGCGATTCTTTGCCTGAGCAGTGCGACCAACCCCA
CGACAAAAGCGAGTGAAGGGAATGGCTTGTTTGTGGGCAAAAACATCCTC
TAGATATCTCTTGGCCTTGTCCAATGGCATCTTCCTAAGAGCATGGGCAG
TCTCTCGTGTATTCTTGAAATGAACTCGGAGACTTGAACCCCTGGATTTG
CAAGATTTGGTGGGGTTATCGGGTTCCCTTGAATACTTCACCATGGCTTT
CCGGCGATTGCTGCCTCGTGCCGAATTCCTGCAGCCCCGGGGGATCCACT
ATTTCTAGAGCGGCCGCCACCGCGGTGGGAGCTCCACCTTTTGGTCCCCT
TTAATGAGGGTTAATTTCCGACCTTGCCCTA
>BQ508252|Kennebec or Binjte|mixed tissues
TGAACTGGGTAACCGGGCCCCCCCCTCGAGTTTTTTCTAATCCTTTTTTT
TAAGGTAAACATTCAACTCTACTTTAGAAATAGTAAAGAGTATGCAGAAC
AATGCGACAAATTAAAGGAGAAAAATGGTTCAAGCTGCCAAAATTGTTTC
ATAACAGAGACTAAGGACATTAAACTTAAAACAGCTTTGGCATTGCAGAA
GATTTCAATGCTCACGCCTTTGCCTTCCTAGGAGCCAACTGAGTCTCCGG
CTCTTTCTTGACAGACTCTTCCTTCTCAGATAAAATCAACTCAATATGGC
AGGGGTGAGACATATAGGGGTTAATTCTTCCATGTGCACGGTAGGTACGA
CGTCTCTGTTTTTGAGCTTCATTCACTTGGATGTGAGATATATAAAGTGA
ATCCACATCCAAACCTTTCACCTCAGCGTTGCTCTCAGCATTTTTGAGCA
AATCTAGAATAAACCCCTGCTGATTTGACAGGCCAACGTCCTTGACCATT
TGAATGGCGATTCTTTGCCTGAGCAGTGCGACCAACTCCACGACAAAAGC
GAGTGAAAGGAATGGCTTTGTTGTGGGCAAAAACATCCTCTAGATATCTC
TTTGCCTTGTCCAATGGCATCTTCCTAAGAGCATGGGCAGTCTCTCGTGT
ATTCTTGAAATGAACTCGGAGACTTTGAACCCCTGGATTTGCAGAATTTG
GTGGGGTTATCGGGTTTCCCTTGAATACTTCACCATGGCTTCCGGCGATA
GCTGTTGCTGCCCTCGTGCCGAATTCGGCACGAGGTGAAATTCCATCAAA
AGGCAAAATACCGCCATGAAAATCTGTAATTGAAGCTCGAAGAATCTAGA
TTTTTCCAGAGCTTGTACGAGAAACCGTGGTTATGAAGGGAATTATAGGG
AGATTTGATACGCGACGAATCTCGCCAGCTGTAA
>BE341132|Bintje|axillary buds of stem explants, swelling stolons
GGGAAGGGGGNAAGGAGGGGGNNTAACTGAATGGAGATATTTTGTGAACT
GAGGGGGGCGGTCTACAACTAATGGATACCGCCGGGCTGCAGGCAATTCG
GCTCGAGGATGCATTCAACACCTTCTTCAGTGAAACTGGAGCTGGAAAGC
ATGTGCCTAGAGCTGTCTTTGTAGATCTTGAGCCCACTGTCATTGATGAA
GTGAGGACAGGAACTTACCGTCAGCTCTTTCACCCTGAACAGCTCATAAG
TGGCAAAGAATATGCAGCCAACAACTTTGCTCGTGGCCACTATACCATTG
GGAAAGAGATAGTTGATCTCTGCTTGGATCGCATCCGAAAGCTTGCAGAC
AACTGTACTGGTCTTCAAGGGTTCCTGGTCTTTAATGCTGGTGGTGGTGG
TACCGGTTCAGGTCTGGGGTCACTTCTGCTGGAGCGTCTATCAGTTGACT
ATGGAAAGAAATCCAAACTTGGTTTCACAATTTATCCCTCACCACAGGTC
TCAACTTCTGTTGTTGAGCCTTACAACAGTGTCCTGTCAACTCATTCTCT
ACTTGAGCACACTGATGTGTCAATCCTTTTGGATAATGAAGCCATTTATG
ACATTTGCAGGCGCTCATTGGACATTGAGCGCCCTACCTACACCAACCTC
AATCGCCTTATCTCACAGGTTATATCTTCTCTGACAGCTTGTTTGAAGTT
TGATGGAGCTCTGAATGTTGATGTGAATGAATTCCAGACCAATCTTGTGC
CCTATCCCAAGATCCATTTTATGCTTTCCTCATACGCACCTGTCATTTCT
TCTGAGAAGGCATACCATGAGCAGCTTTCAATTGCCGAAAATCCTAACAG
GGCCTTTGAACCAATTTTGTTTAATGGGTAAAGGTGAACCC
>BE344253|Bintje|axillary buds of stem explants, swelling stolons
GTGAGTAGCTCCACCGCGGTGGCGGCCGCTCTAGAACTAGTGGATCCCCC
GGGCTGCAGGAATTCGGCACGAGGGGATCGCATCCGAAAGCTTGCAGACA
ACTGTACTGGTCTTCAGGGGTTCCTGGTCTTTAATGCTGTTGGTGGTGGT
ACCGGTTCAGGTCTTGGGTCACTTCTGCTGGAGCGTCTCTCAGTTGACTA
TGGAAAGAAATCCAAACTTGGTTTCACAATTTATCCCTCACCACAGGTCT
CAACTTCTGTTGTTGAGCCTTACAACAGTGTCCTGTCAACTCATTCTCTA
CTTGAGCACACTGATGTGTCAATCCTTTTGGATAATGAAGCCATTTATGA
CATTTGCAGGCGCTCATTGGACATTGAGCGCCCTACCTACACCAACCTCA
ATCGCCTTATCTCACAGGTTATATCTTCTCTGACAGCTTCTTTGAGGTTT
GATGGGGCTCTGAATGTTGATGTGAATGAGTTCCAGACCAATCTTGTCCC
CTATCCCAGGATCCATTTTATGCTTTCCTCATACGCCCCTGTCATTTCTG
CTGAGAAGGCATACCATGAGCAGCTTTCAGTTGCAGAAATCACTAACAGT
GCCTTTGAGCCATCTTCTATGATGGTTAAGTGTGACCCTCGCCATGGCAA
GTACATGGCTTGCTGTCTCATGTTTCCGGGTGATGTGGTGCCAAAGGAAG
TTAATGCTTGCTGGGGCACCATTCAGACTAAGCCGCACCATCCCATTTGT
TGACTGGGGGCCCACAGGAAATTAAGTGGTGGATTAACTTACCAGCCACC
AACTGTTGGTTCTGGTGGGGAACCCTTTTTAAGGTCCAAAGGGGCTTTGT
GCCATGAATTTCCACATCTACGGG
>BE921198|Kennebec|leaflets and petioles
TCTAGAACTAGTGGATCCCCCGGGCTGCAGGAATTCGGCACGAGGCTTGG
GTCACTTCTGCTGGAGCGTCTATCAGTTGACTATGGAAAGAAATCCAAAC
TTGGTTTCACAATTTATCCCTCACCACAGGTCTCAACTTCTGTTGTTGAG
CCTTACAACAGTGTCCTGTCAACTCATTCTCTACTTGAGCACACTGATGT
GTCAATCCTTTTGGATAATGAAGCCATTTATGACATTTGCAGGCGCTCAT
TGGACATTGAGCGCCCTACCTACACCAACCTCAATCGCCTTATCTCACAG
GTTATATCTTCTCTGACAGCTTCTTTGAGGTTTGATGGAGCTCTGAATGT
TGATGTGAATGAGTTCCAGACCAATCTTGTTCCCTATCCCAGGATCCATT
TTATGCTTTCCTCATACGCCCCTGTCATTTCTGCTGAGAAGGCATACCAT
GAGCAGCTTTCAGTTGCAGAAATCACTAACAGTGCCTTTGAGCCATCTTC
TATGATGGTTTAGTGTGACCCTCGCCATGGCAAGTACATGGCTTGCTGTC
TCATGTTCCGTGGTGATGGGTGCCAAAGGATGTTAATGCTGCTGGGCCAC
CATCAAGACTAAGCGCACCATCCCATTTGTTTGACTGTGCCCCACANGAA
TTCAAGTGTGTATCAACTACCAGCCACCAACCTGTGTTCCCTGTGGTGAC
CTTGCTAAAGTGCACAGGGCTGGTGCATAATTTCCACTCCACAATGTTGT
TGAGGGCTTTACGCTTGTCCACAAATTATACATGTTTTCCAACCTCCTTT
TGCATTGGTTTTGGTAAGCCTGGAGAAGTGAATTAGGAACCCTGAGAACT
TCTCCCTTCAAAGTTATAAGAGTGGGCTAACCTCTGGACGGGGAATATAA
AAAGCTTTCCATAATTGCTTTAACACCGCTTTTTTTTTTTTTTCTTTCTT
TC
>BF053101|Kennebec|leaflets and petioles
GAGAGTNCNAAGGNAGGGNNNNNGGNNNTTATGGNTTACTAAACTGCTTT
GTANNCTATGAAAACCCTTGAGCTCCACCGCGGTGGCGGCCGCTCTAGAA
CTAGTGGATCCCCCGGGCTGCAGGAATTCGGCACGAGGATCTCTGCTTGG
ATCGCATCCGAAAGCTTGCAGACAACTGTACTGGTCTTCAAGGTTTCCTG
GTCTTTAATGCTGTTGGTGGTGGTACCGGTTCAAGTCTTGGGTCACTTCT
GCTGGAGCGTCTATCAGTTGACTATGGAAAGAAATCCAAACTTGGTTTCA
CAATTTATCCCTCACCACAGGTCTCAACTTCTGTTGTTGAGCCTTACAAC
AGTGTCCTGTCAACTCATTCTCTACTTGAGCACACTGATGTGTCAATCCT
TTTGGATAATGAAGCCATTTATGACATTTGCAGGCGCTCATTGGACATTG
AGCGCCCTACCTACACCAACCTCAATCGCCTTATCTCACAGGTTATATCT
TCTCTGACAGCTTCTTTGAGGTTTGATGGAGCTCTGAATGTTGATGTGAA
TGAGTTCCAGACCAATCTTGTTCCCTATCCCAGGATCCATTTTATGCTTT
CCTCATACGCCCCTGTCATTTCTGCTGAGAAGGCATACCATGAGCAGCTT
TCAGTTGCAGAAATCACTAACAGTGCCTTTGAGCCATCTTCTATGATGGT
TAAGTGTGACCCTCGCCATGGCAAGTACATGGCTTGCTGTCTCATGTTCC
GGGGTGATGTGGTGCCAAAAGATGGTAATGCTGCTGTGGCCACCATCAAG
ACTAAGCGCACCATCCAATTTGTTGACTGGTGCCCCACCAGATTCAAGTG
TGGTTTCAACTTCCCACCCCCAACTTGTGGTCCTGGGGGGAACCCTGCTT
AAGTGCAAAAGGGCTGGGTGCATGATTTTCAACTTCAACAAGTGTGGCTT
GAGGCTTCTT
>BF053119|Kennebec|leaflets and petioles
NNAAAGGAATGGTTNNGNGCTGANATCGACCTGCGAGTGAGCACCACCGC
GGTGGCGGCCGCTCTAGAACTAGTGGATCCCCCGGGCTGCAGGAATTCGG
CACGAGGGTGCCTAGAGCTGTCTTTGTAGATCTTGAGCCCACTGTCATTG
ATGAAGTGAGGACAGGAACTTACCGTCAGCTCTTTCACCCTGAACAGCTC
ATAAGTGGCAAAGAAGATGCAGCCAACAACTTTGCTCGTGGCCACTATAC
CATTGGGAAAGAGATAGTTGATCTCTGCTTGGATCGCATCCGAAAGCTTG
CAGACAACTGTACTGGTCTTCAAGGTTTCCTGGTCTTTAATGCTGTTGGT
GGTGGTACCGGTTCAGGTCTTGGGTCACTTCTGCTGGAGCGTCTATCAGT
TGACTATGGAAAGAAATCCAAACTTGGTTTCACAATTTATCCCTCACCAC
AGGTCTCAACTTCTGTTGTTGAGCCTTACAACAGTGTCCTGTCAACTCAT
TCTCTACTTGAGCACACTGATGTGTCAATCCTTTTGGATAATGAAGCCAT
TTATGACATTTGCAGGCGCTCATTGGACATTGAGCGCCCTACCTACACCA
ACCTCAATCGCCTTATCTCACAGGTTATATCTTCTCTGACAGCTTCTTTG
AAGTTTGATGGAGCTCTGAATGTTGATGTGAATGAGTTCCAGACCAATCT
TGTTCCCTATCCCAAGATCCATTTTATGCTTTCCTCATACGCCCCTGTCA
TTTCTGCTGAGAAGGCATACCATGAGCAGCTTTCAGTTGCAGAAAATACT
AACAGTGCCTTTGAGCCATCTTCTATGATGGGTAAATGTGACCCTTCCCA
TGGCAAGGACATGGGTTGCTGGTCTATGTTTCCTGGGTGATGTGGTGGCC
AAAGGATTTAAATGCTGTTGTGGCCCCCATTCAGTACTTAACCCCCCCG
>BG097497|Kennebec|leaflets and petioles
TCCGCGGTGGCGGCCGCTCTAGAACTAGTGGATCCCCCGGGCTGCAGGAA
TTCGGCACGAGGAGACAACTGTACTGGTCTTCAAGGTTTCCTGGTCTTTA
ATGCTGTTGGTGGTGGTACCGGTTCAGGTCTTGGGTCACTTCTGCTGGAG
CGTCTATCAGTTGACTATGGAAAGAAATCCAAACTTGGTTTCACAATTTA
TCCCTCACCACAGGTCTCAACTTCTGTTGTTGAGCCTTACAACAGTGTCC
TGTCAACTCATTCTCTACTTGAGCACACTGATGTGTCAATCCTTTTGGAT
AATGAAGCCATTTATGACATTTGCAGGCGCTCATTGGACATTGAGCGCCC
TACCTACACCAACCTCAATCGCCTTATCTCACAGGTTATATCTTCTCTGA
CAGCTTCTTTGAGGTTTGATGGAGCTCTGAATGTTGATGTGAATGAGTTC
CAGACCAATCTTGTTCCCTATCCCAGGATCCATTTTATGCTTTCCTCATA
CGCCCCTGTCATTTCTGCTGAGAAGGCATACCATGAGCAGCTTTCAGTTG
CAGAAATCACTAACAGTGCCTTTGAGCCATCTTCTATGATGGTTAAGTGT
GACCCTCGCCATGGCAAGTACATGGCTTGCTGTCTCATGTTCCGTGGTGA
TGTGGTGCCAAAGGATGTTAATGCTGCTGTGGCCACCATCAAAACTAGCG
CACCATCCAATTTGTTGACTGTGCCCCACAGATTCAATGTGGTTTAACTC
CCACCACCAATGTTGTTCTGTGGTGACCTTCTAAGGTGCAAGGGCTTGTG
CATGAATTCACTCACCAATGTGTGTAGGTTTTCAGCCTTGCCACAATTTT
ATGATTTTCCAACGGCCTTTTCTTGTTTTTTGTAGCTGGGGAGGGGAATA
TAACCCCTAAAAT
>BG595936|Kennebec|sprouting eyes from tubers
ATTTATAGCTGGAGCTCCCCGTGGTGGCGGCCGCTCTAGAACTAGTGGAT
CCCCCGGGCTGCAGGAATTCGGCACGAGGGTTTTCAGAAACGGCGTCTTG
ATAAACGCCGTCCTTCTCTTCTTCTTCTTCTACATTTGAATTTTAGGGTT
TCGATTTTTTCATTTCTATATCGAAAATGAGAGAGTGCATTTCAATCCAT
ATTGGTCAGGCCGGTATTCAGGTCGGAAATGCTTGCTGGGAACTTTATTG
CCTCGAGCACGGCATTCAGCCTGATGGCCAAATGCCAGGTGACAAAACTG
TTGGAGGGGGTGATGATGCATTCAACACCTTCTTCAGTGAAACTGGAGCT
GGAAAGCATGTGCCTAGAGCTGTCTTTGTAGATCTTGAGCCCACTGTCAT
TGATGAAGTGAGGACAGGAACTTACCGTCAGCTCTTTCACCCTGAACAGC
TCATAAGTGGCAAAGAAGATGCAGCCAACAACTTTGCTCGTGGCCACTAT
ACCATTGGGAAAGAGATAGTTGATCTCTGCTTGGATCGCATCCGAAAGCT
TGCAGACAACTGTACTGGTCTTCAAGGGTTCCTGGTCTTTAATGCTGTTG
GTGGTGGTACCGGTTCAGGTCTGGGGTCACTTCTGCTGGAGCGTCTATCA
GTTGACTATGGAAAGAAATCCAAACTTGGTTTCACAATTTATCCCTCACC
ACAGGTCTCAACTTCTGTTGTTGAGCCTTTACACAGTGTCCTGTCAACTC
ATTCTCTACTTGAGCACACTGATGTGTCAATCCCTTTTGGATAAATGAAG
CCATTTATGACATTTGCAGGCGCTCATTGGACATTGAGCGCCCTACCTAC
ACCAACTCAATCGCCTTATTCTACAGGTT
>BG596884|Kennebec|sprouting eyes from tubers
CTAAAAAGCTGGAGCCTCCCCGCGGTGGCGGCCGCTCTAGAACTGTGGAT
CCCCCGGGCTGCAGGAATTCGGCACGAGGCAACTGTACTGGTCTTCAAGG
GTTCCTGGTCTTTAATGCTGTTGGTGGTGGTACCGGTTCAGGTCTTGGGT
CACTTCTGCTGGAGCGTCTATCAGTTGACTATGGAAAGAAATCCAAACTT
GGTTTCACAATTTATCCCTCACCACAGGTCTCAACTTCTGTTGTTGAGCC
TTACAACAGTGTCCTGTCAACTCATTCTCTACTTGAGCACACTGATGTGT
CAATCCTTTTGGATAATGAAGCTATTTATGACATTTGCAGGCGCTCATTG
GACATTGAGCGCCCTACCTACACCAACCTCAATCGCCTTATCTCACAGGT
TATATCTTCTCTGACAGCTTCTTTGAGGTTTGATGGAGCTCTGAATGTTG
ATGTGAATGAGTTCCAGACCAATCTTGTCCCCTATCCCAGGATACATTTT
ATGCTTTCCTCATACGCCCCTGTCATTTCTGCTGAGAAGGCATACCATGA
ACAGCTTTCAGTTGCAGAAATCACTAACAGTGCCTTTGAGCCATCTTCTA
TGATGGTTAAGTGTGACCCTCGCCATGGCAAGTACATGGCTTGCTGTCTG
ATGTTCCGTGGTGATGTGGTGCCAAAGGATGTTAATGCTGCTGTGGCCAC
CATCAAGACTAAGCGCACCATCCAATTTGTTGACTGGTGCCCCACAGGAT
TCAAGTGTGGTATCAACTACCAGCCACCAACTGTTGTTCCTGGTGGTGAC
CTTGCTAAGGTGCAGAGGGCTGTGTGCATGATTTCCACTCAACGAGTGTT
GCTGAAGTCTTCT
>BG597945|Kennebec|sprouting eyes from tubers
CATAAAGCTGGAGCTCCCCGCGGTGGCGGCCGCTCTAGAACTAGTGGATC
CCCCGGGCTGCAGGAATTCGGCACGAGGGATGCAGCCAACAACTTTGCTC
GTGGCCACTATACCATTGGGAAAGAGATAGTTGATCTCTGCTTGGATCGC
ATCCGAAAGCTTGCAGACAACTGTACTGGTCTTCAAGGGTTCCTGGTCTT
TAATGCTGTTGGTGGTGGTACCGGTTCAGGTCTGGGGTCACTTCTGCTGG
AGCGTCTATCAGTTGACTATGGAAAGAAATCCAAACTTGGTTTCACAATT
TATCCCTCACCACAGGTCTCAACTTCTGTTGTTGAGCCTTACAACAGTGT
CCTGTCAACTCATTCTCTACTTGAGCACACTGATGTGTCAATCCTTTTGG
ATAATGAAGCCATTTATGACATTTGCAGGCGCTCATTGGACATTGAGCGC
CCTACCTACACCAACCTCAATCGCCTTATCTCACAGGTTATATCTTCTCT
GACAGCTTCTTTGAGGTTTGATGGAGCTCTGAATGTTGATGTGAATGAGT
TCCAGACCAATCTTGTCCCCTATCCCAGGATCCATTTTATGCTTTCCTCA
TACGCCCCTGTCATTTCTGCTGAGAAGGCATACCATGAGCAGCTTTCAGT
TGCAGAAATCACTAACAGTGCCTTTGAGCCATCTTCTATGATGGGTAAGT
GTGACCCTCGCCATGGCAAGTACATGGCTTGCTGTCTCATGTTCCGTGGT
GATGTGGTGCCAAAAGATGTTAATGCTGCTGTGGCCACATCAAGACTAAG
CGCACATCCAATTTGTGACTGGTGCCCACAGATTCAGTGTTGTTCAACTA
CCACCCCCAACTGTTGTACCTGGTGGTGACCTTGCTAAGTGCAGAGA
>BG600986|Kennebec|sprouting eyes from tubers
TCAAAAGCTGGAGCTCCCCGCGGTGGCGGCCGCTCTAGAACTAGTGGATC
CCCCGGGCTGCAGGAATTCGGCACGAGGGCGTCTTGATAAACGCCGTCCT
TCTCTTCTTCTTCTTCTACATTTGAATTTTAGGGTTTCGATTTTTTCATT
TCTATATCGAAAATGAGAGAGTGCATTTCAATCCATATTGGTCAGGCCGG
TATTCAGGTCGGAAATGCTTGCTGGGAACTTTACTGCCTCGAGCACGGCA
TTCAGCCTGATGGCCAAATGCCAGGTGACAAAACTGTTGGAGGGGGTGAT
GATGCATTCAACACCTTCTTCAGTGAAACTGGAGCTGGAAAGCATGTGCC
TAGAGCTGTCTTTGTAGATCTTGAGCCCACTGTCATTGATGAAGTGAGGA
CAGGAACTTACCGTCAGCTCTTTCACCCTGAACAGCTCATAAGTGGCAAA
GAAGATGCAGCCAACAACTTTGCTCGTGGCCACTATACCATTGGGAAAGA
GATAGTTGATCTCTGCTTGGATCGCATCCGAAAGCTTGCAGACAACTGTA
CTGGTCTTCAAGGTTTCCTGGTCTTTAATGCTGTTGGTGGTGGTACCGGT
TCAGGTCTTGGGTCACTTCTGCTGGAGCGTCTATCAGTTGACTATGGAAA
GAAATCCAAACTTGGTTTCACAATTTATCCCTCACCACAGGTCTCAACTT
CTGTTGGTGAGCCTTTACACAGTGTCCTGTCAACTCATTCTCTACTTGAG
CACACTGATGTGTCAATCCTTTTTGGATAATGAAGCCCATTTATGACATT
TGCAGGCGCTCATTGGACATTGAGCGCCCTACCTACACAAACCTAATCGC
CTTATCTCACAGTTATATCCTCTCTGACAGCTTCTTTGAAGTTTGATGGA
CCTTTTGATGTTGATGGAAATGAACT
>BI179344|Bintje|axillary buds of stem explants; growing sink-tubers
AAAAGCTGGAGCTCCCCGCGGTGGCGGCCGCTCTAGAACTAGTGGATCCC
CCGGGCTGCAGGAATTCGGCACGAGGCTCTGCTTGGATCGCATCCGAAAG
CTTGCAGACAACTGTACTGGTCTTCAGGGGTTCCTGGTCTTTAATGCTGT
TGGTGGTGGTACCGGTTCAGGTCTTGGGTCACTTCTGCTGGAGCGTCTCT
CAGTTGACTATGGAAAGAAATCCAAACTTGGTTTCACAATTTATCCCTCA
CCACAGGTCTCAACTTCTGTTGTTGAGCCTTACAACAGTGTCCTGTCAAC
TCATTCTCTACTTGAGCACACTGATGTGTCAATCCTTTTGGATAATGAAG
CCATTTATGACATTTGCAGGCGCTCATTGGACATTGAGCGCCCTACCTAC
ACCAACCTCAATCGCCTTATCTCACAGGTTATATCTTCTCTGACAGCTTC
TTTGAGGTTTGATGGGGCTCTGAATGTTGATGTGAATGAGTTCCAGACCA
ATCTTGTCCCCTATCCCAGGATCCATTTTATGCTTTCCTCATACGCCCCT
GTCATTTCTGCTGAGAAGGCATACCATGAGCAGCTTTCAGTTGCAGAAAT
CACTAACAGTGCCTTTGAGCCATCTTCTATGATGGTTAAGTGTGACCCTC
GCCATGGCAAGTACATGGCTTGCTGTCTCATGTTCCGTGGTGATGTGGTG
CCCAAGGATGTTAATGCTGCTGTGGCCACCATCAAGACTAAGCGCACCAT
CCAATTTGTTGACTGGTGCCCCACAGGATTTCAGTGTGGTATTCACTACC
AGCCCACCACTGTTGTTTCTGGTGGTGACTTTGCTAAAGTGCAAGAGGCT
GTGTGCATGATTTCCAACTCAA
>BI432423|Kennebec|leaf
TGGAGCTCCCCGCGGTGGCGGCCGCTCTAGAACTAGTGGATCCCCCGGGC
TGCAGGCAACAACTTTGCTCGTGGCCACTATACCATTGGGAAAGAGATAG
TTGATCTCTGCTTGGATCGCATCCGAAAGCTTGCAGACAACTGTACTGGT
CTTCAAGGTTTCCTGGTCTTTAATGCTGTTGGTGGTGGTACCGGTTCAGG
TCTTGGGTCACTTCTGCTGGAGCGTCTATCAGTTGACTATGGAAAGAAAT
CCAAACTTGGTTTCACAATTTATCCCTCACCACAGGTCTCAACTTCTGTT
GTTGAGCCTTACAACAGTGTCCTGTCAACTCATTCTCTACTTGAGCACAC
TGATGTGTCAATCCTTTTGGATAATGAAGCCATTTATGACATTTGCAGGC
GCTCATTGGACATTGAGCGCCCTACCTACACCAACCTCAATCGCCTTATC
TCACAGGTTATATCTTCTCTGACAGCTTCTTTGAGGTTTGATGGAGCTCT
GAATGTTGATGTGAATGAGTTCCAGACCAATCTTGTTCCCTATCCCAGGA
TCCATTTTATGCTTTCCTCATACGCCCCTGTCATTTCTGCTGAGAAGCAT
ACCATGAGCAGCTTTCAGTTGCAGAAATCACTAACAGTGGCTTTGAGCCA
TCTTCTATGATGGGTAAGTGTGACCCTCGCCAGGCAAGAACATGGCTTGC
TGTCTCAATGTTCGGGGGGATGTGGGGCCAAAAGATGGTAATGCTGCTGT
GGCCCCCATCAAGACTAAACGCCCCATCCAATTTGGTTGATGGTGCCCAC
CCGAATCAAGGGGGGAATCAACTACAACCACCAACTGTTTGTTCCTGGTG
GGGCCCTTGTTAAGAGGAAAAGGACTTTTGTTCATT
>BM109655|Kennebec|roots
GGAGCTCCCCGCGGTGGCGGCCGCTCTACAACTAGTGGATCCCCCGGGCT
GCAGGAATTCGGCACGAGGCTGGAGCGTCTATCAGTTGACTATGGAAAGA
AATCCAAACTTGGTTTCACAATTTATCCCTCACCACAGGTCTCAACTTCT
GTTGTTGAGCCTTACAACAGTGTCCTGTCAACTCATTCTCTACTTGAGCA
CACTGATGTGTCAATCCTTTTGGATAATGAAGCTATTTATGACATTTGCA
GGCGCTCATTGGACATTGAGCGCCCTACCTACACCAACCTCAATCGCCTT
ATCTCACAGGTTATATCTTCTCTGACAGCTTCTTTGAGGTTTGATGGAGC
TCTGAATGTTGATGTGAATGAGTTCCAGACCAATCTTGTCCCCTATCCCA
GGATACATTTTATGCTTTCCTCATACGCCCCTGTCATTTCTGCTGAGAAG
GCATACCATGAACAGCTTTCAGTTGCAGAAATCACTAACAGTGCCTTTGA
GCCATCTTCTATGATGGTTAAGTGTGACCCTCGCCATGGCAAGTACATGG
CTTGCTGTCTGATGTTCCGTGGTGATGTGGTGCCAAAGGATGTTAATGCT
GCTGTGGCCACCATCAAGACTAAGCGCACCATCCAATTTGTTGACTGGTG
CCCCACAGGATTCAAGTGTGGTATCAACTACCAGCCACCAACTGTTGTTC
CTGGTGGTGACCTTGCTAAGGTGCAGAGGGCTGTGTGCATGATTTCCAAC
TTTCACGAGTGGTGCTGAGGTCTTCTCACGCATTGACCCACAGTTTGATC
TGATGTATGCCAAGCGTGCTTTTGTGCATTGGTATGTCGGTGAGGGCATG
GAGGAAGGGTGATTCAGTGAAGCACGTGAAGATCTTGCTGCCCTTGAGAA
AGATTATTGAGAGGTGGTGCTGAACCTGATGGAAAGGTGATGATGATGAG
GACCATACTGAGCATGATGTAGCT
>BM112003|Kennebec|roots
CCCCGCGGTGGCGGCCGCTCTAGAACTAGTGGATCCCCCGGGCTGCAGGA
ATTCGGCACGAGGGCCAACAACTTTGCTCGTGGCCACTATACCATTGGGA
AAGAGATAGTTGATCTCTGCTTGGATCGCATCCGAAAGCTTGCAGACAAC
TGTACTGGTCTTCAAGGGTTCCTGGTCTTTAATGCTGTTGGTGGTGGTAC
TGGTTCAGGTCTTGGGTCACTTCTGCTGGAGCGTCTATCAGTTGACTATG
GAAAGAAATCCAAACTTGGTTTCACAATTTATCCCTCACCACAGGTCTCA
ACTTCTGTTGTGGAGCCTTACAACAGTGTCCTGTCAACTCATTCTCTACT
TGAGCACACTGATGTGTCAATCCTTTTGGATAATGAAGCCATTTATGACA
TTTGCAGGCGCTCATTGGACATTGAGCGCCCTACCTACACCAACCTCAAT
CGCCTTATCTCACAGGTTATATCTTCTCTGACAGCTTCTTTGAGGTTTGA
TGGAGCTCTGAATGTTGATGTGAATGAGTTCCAGACCAATCTTGTCCCCT
ATCCCAGGATCCATTTTATGCTTTCCTCATACGCCCCTGTCATTTCTGCT
GAGAAGGCATACCATGAGCAGCTTTCAGTTGCAGAAATCACTAATAGTGC
CTTTGAGCCATCTTCTATGATGGTTAAGTGTGACCCTCGCCATGGCAAGT
ACATGGCTTGCTGTCTCATGTTCCGTGGTGATGTGGTGCCAAAGGATGTT
AATGCTGCTGTGGCCACCATCAAGACTAAGCGCACCATCCAATTTGTTGA
CTGGTGCCCCACAAGGATTCAAGTGTGGTATCAACTACCAGCCACCAAAC
TGTTGTTCCCTGGTGGTGACCTTGCTAAGGTGCATAAGGCTGTGTGCATG
ATTTTCAACTTCACGAGTGT
>BM404760|Kennebec|roots
GGAGCTCCCCGCGGTGGCGGCCGCTCTTGAACTAGTGGATCCCCCGGGCT
GCAGGAATTCGGCACGAGGCAGCCAACAACTTTGCTCGTGGCCACTATAC
CATTGGGAAAGAGATAGTTGATCTCTGCTTGGATCGCATCCGAAAGCTTG
CAGACAACTGTACTGGTCTTCAAGGGTTCCTGGTCTTTAATGCTGTTGGT
GGTGGTACCGGTTCAGGTCTTGGGTCACTTCTGCTGGAGCGTCTATCAGT
TGACTATGGAAAGAAATCCAAACTTGGTTTCACAATTTATCCCTCACCAC
AGGTCTCAACTTCTGTTGTTGAGCCTTACAACAGTGTCCTGTCAACTCAT
TCTCTACTTGAGCACACTGATGTGTCAATCCTTTTGGATAATGAAGCTAT
TTATGACATTTGCAGGCGCTCATTGGACATTGAGCGCCCTACCTACACCA
ACCTCAATCGCCTTATCTCACAGGTTATATCTTCTCTGACAGCTTCTTTG
AGGTTTGATGGAGCTCTGAATGTTGATGTGAATGAGTTCCAGACCAATCT
TGTCCCCTATCCCAGGATACATTTTATGCTTTCCTCATACGCCCCTGTCA
TTTCTGCTGAGAAGGCATACCATGAACAGCTTTCAGTTGCAGAAATCACT
AACAGTGCCTTTGAGCCATCTTCTATGATGGTTAAGTGTGACCCTCGCCA
TGGCAAGTACATGGCTTGCTGTCTGATGTTCCGTGGTGATGTGGTGCCAA
AGGATGTTAATGCTGCTGTGGCCACCATCAAGACTAAGCGCACCATCCAA
TTTGTTGACTGGTGCCCCACAGGATTCAAGTGTGGTATCAACTACCAGCC
CACCACTGTTGTTCCTGGTGGTGAA
>BM404919|Kennebec|roots
TGGAGCTCCCCGCGGTGGCGGCCGCTCTTCAACTAGTGGATCCCCCGGGC
TGCAGGAATTCGGCACGAGGGGCAAAGAAGATGCAGCCAACAACTTTGCT
CGTGGCCACTATACCCATTGGGAAAGAGATAGTTGATCTCTGCTTGGATC
GCATCCGAAAGCTTGCAGACAACTGTACTGGTCTTCAAGGGTTCCTGGTC
TTTAATGCTGTTGGTGGTGGTACCGGTTCAGGTCTTGGGTCACTTCTGCT
GGAGCGTCTATCAGTTGACTATGGAAAGAAATCCAAACTTGGTTTCACAA
TTTATCCCTCACCACAGGTCTCAACTTCTGTTGTTGAGCCTTACAACAGT
GTCCTGTCAACTCATTCTCTACTTGAGCACACTGATGTGTCAATCCTTTT
GGATAATGAAGCTATTTATGACATTTGCAGGCGCTCATTGGACATTGAGC
GCCCTACCTACACCAACCTCAATCGCCTTATCTCACAGGTTATATCTTCT
CTGACAGCTTCTTTGAGGTTTGATGGAGCTCTGAATGTTGATGTGAATGA
GTTCCAGACCAATCTTGTCCCCTATCCCAGGATACATTTTATGCTTTCCT
CATACGCCCCTGTCATTTCTGCTGAGAAGGCATACCATGAACAGCTTTCA
GTTGCAGAAATCACTAACAGTGCCTTTGAGCCATCTTCTATGATGGTTAA
GTGTGACCCTCGCCATGGCAAGTACATGGCTTGCTGTCTGATGTTCCGTG
GTGATGTGGTGCAAAGGGATGTAATGCTGCTGTGGGCCACATCAAGACTA
AGCGCACCATCCAATTTGTTGACTGGTGCCCCACAAGGATCCAGTGTGGT
ATCAACTACCCAGCCACAACTGTTGTTCCTGG
>BM404995|Kennebec|roots
CTGGAGCTCCCCGCGGTGGCGGCCGCTCTTCAACTAGTGGATCCCCCGGG
CTGCAGGAATTCGGCACGAGGGGCAAAGAAGATGCAGCCAACAACTTTGC
TCGTGGCCACTATACCATTGGGAAAGAGATAGTTGATCTCTGCTTGGATC
GCATCCGAAAGCTTGCAGACAACTGTACTGGTCTTCAAGGGTTCCTGGTC
TTTAATGCTGTTGGTGGTGGTACCGGTTCAGGTCTTGGGTCACTTCTGCT
GGAGCGTCTATCAGTTGACTATGGAAAGAAATCCAAACTTGGTTTCACAA
TTTATCCCTCACCACAGGTCTCAACTTCTGTTGTTGAGCCTTACAACAGT
GTCCTGTCAACTCATTCTCTACTTGAGCACACTGATGTGTCAATCCTTTT
GGATAATGAAGCTATTTATGACATTTGCAGGCGCTCATTGGACATTGAGC
GCCCTACCTACACCAACCTCAATCGCCTTATCTCACAGGTTATATCTTCT
CTGACAGCTTCTTTGAGGTTTGATGGAGCTCTGAATGTTGATGTGAATGA
GTTCCAGACCAATCTTGTCCCCTATCCCAGGATACATTTTATGCTTTCCT
CATACGCCCCTGTCATTTCTGCTGAGAAGGCATACCATGAACAGCTTTCA
GTTGCAGAAATCACTAACAGTGCCTTTGAGCCATCTTCTATGATGGGTAA
GTGTGACCCTCGCCATGGCAAGTACATGGCTTGCTGTCTGATGTTCCGTG
GTGATGTGGTGCCAAAGATGTTTATGCTGCTGTGGCCACCATCAAGACTA
AGCGCACCATCCAATTTTGTTGACTGGTGCCCCACAGGGATTCAAGTGTG
GGTATCACTACCCAGCCACCACTGGTGGTCCCTGGGTG
>BM405125|Kennebec|roots
AAGCTGGAGCTCCCCGCGGTGGCGTCGCTCATCACTAGTGGATCCCCCGG
GCTGCAGGTTTCCGCACGAGGAGAAGATGCAGCCAACAACTTTGCTCGTG
GCCACTATACCATTGTGGAAAGAGATAGTTGATCTCTGCTTGGATCGCAT
CCGAAAGCTTGCAGACAACTGTACTGGTCTTCAAGGGTTCCTGGTCTTTA
ATGCTGTTGGTGGTGGTACTGGTTCAGGTCTTGGGTCACTTCTGCTGGAG
CGTCTATCAGTTGACTATGGAAAGAAATCCAAACTTGGTTTCACAATTTA
TCCCTCACCACAGGTCTCAACTTCTGTTGTGGAGCCTTACAACAGTGTCC
TGTCAACTCATTCTCTACTTGAGCACACTGATGTGTCAATCCTTTTGGAT
AATGAAGCCATTTATGACATTTGCAGGCGCTCATTGGACATTGAGCGCCC
TACCTACACCAACCTCAATCGCCTTATCTCACAGGTTATATCTTCTCTGA
CAGCTTCTTTGAGGTTTGATGGAGCTCTGAATGTTGATGTGAATGAGTTC
CAGACCAATCTTGTCCCCTATCCCAGGATCCATTTTATGCTTTCCTCATA
CGCCCCTGTCATTTCTGCTGAGAAGGCATACCATGAGCAGCTTTCAGTTG
CAGAAATCACTAATAGTGCCTTTGAGCCATCTTCTATGATGGTTAAGTGT
GACCCTCGCCATGGCAAGTACATGGCTTGCTGTCTCATGTTCCGTGGTGA
TGTGGTGCCAAAGGATGTTAATGCTGCTGTGGCCACCATCAAGACTAAGC
GCACCATCCAATTTGTTGACTGGTGCCCCACAGGATTCAAGTGTGGTATC
AACTACCAGCCCACAACTGGTTGTTCTGGT
>BM405976|Kennebec|roots
AAGCTGGAGCTCCCCGCGGTGGCGGCCGCTCTAGAACTAGTGGATCCCCC
GGGCTGCAGGATTCGGCACGAGGAGAAGATGCAGCCAACAACTTTGCTCG
TGGCCACTATACCCATTGGGAAAGAGATAGTTGATCTCTGCTTGGATCGC
ATCCGAAAGCTTGCAGACAACTGTACTGGTCTTCAAGGGTTCCTGGTCTT
TAATGCTGTTGGTGGTGGTACTGGTTCAGGTCTTGGGTCACTTCTGCTGG
AGCGTCTATCAGTTGACTATGGAAAGAAATCCAAACTTGGTTTCACAATT
TATCCCTCACCACAGGTCTCAACTTCTGTTGTGGAGCCTTACAACAGTGT
CCTGTCAACTCATTCTCTACTTGAGCACACTGATGTGTCAATCCTTTTGG
ATAATGAAGCCATTTATGACATTTGCAGGCGCTCATTGGACATTGAGCGC
CCTACCTACACCAACCTCAATCGCCTTATCTCACAGGTTATATCTTCTCT
GACAGCTTCTTTGAGGTTTGATGGAGCTCTGAATGTTGATGTGAATGAGT
TCCAGACCAATCTTGTCCCCTATCCCAGGATCCATTTTATGCTTTCCTCA
TACGCCCCTGTCATTTCTGCTGAGAAGGCATACCATGAGCAGCTTTCAGT
TGCAGAAATCACTAATAGTGCCTTTGAGCCATCTTCTATGATGGTTAAGT
GTGACCCTCGCCATGGCAAGTACATGGCTTGCTGTCTCATGTTCCGTGGT
GATGTGGTGCCAAAGGATGTTAATGCTGCTGTGGCCACATCAAGACTAAG
CGCACCATCCAATTTGTTGACTGGTGCCCACAGGGAATCAGTGTGGTATC
AACTACCAGCCCACCACTGTTGGTTCTG
>BM406449|Kennebec|roots
ACAAGCTGGAGCTCCCCTCGGTGGCGGTCGCTCCCACTCTATGGAGCTCC
CGGGCTGCATCATTTCGAAAAGGAAAACTTTGCTCGTGGCCACTATACCA
TTGGGAAAGAGATAGTTGATCTCTGCTTGGATCGCATCCGAAAGCTTGCA
GACAACTGTACTGGTCTTCAAGGGTTCCTGGTCTTTAATGCTGTTGGTGG
TGGTACCGGTTCAGGTCTTGGGTCACTTCTGCTGGAGCGTCTATCAGTTG
ACTATGGAAAGAAATCCAAACTTGGTTTCACAATTTATCCCTCACCACAG
GTCTCAACTTCTGTTGTTGAGCCTTACAACAGTGTCCTGTCAACTCATTC
TCTACTTGAGCACACTGATGTGTCAATCCTTTTGGATAATGAAGCTATTT
ATGACATTTGCAGGCGCTCATTGGACATTGAGCGCCCTACCTACACCAAC
CTCAATCGCCTTATCTCACAGGTTATATCTTCTCTGACAGCTTCTTTGAG
GTTTGATGGAGCTCTGAATGTTGATGTGAATGAGTTCCAGACCAATCTTG
TCCCCTATCCCAGGATACATTTTATGCTTTCCTCATACGCCCCTGTCATT
TCTGCTGAGAAGGCATACCATGAACAGCTTTCAGTTGCAGAAATCACTAA
CAGTGCCTTTGAGCCATCTTCTATGATGGTTAAGTGTGACCCTCGCCATG
GCAAGTACATGGCTTGCTGTCTGATGTTCCGTGGTGATGTGGTGCCAAAG
GATGTTAATGCTGCTGTGGCCACCATTCAGACTAAGCGCACCATCCAATT
TGTTGACTGGTGCCCCACAGGATTCAAGTGTGGTATCAACTACCAGCCAC
CCACTGGTGTTCCCTGGTGGGTGACCTTTGCTAAGT
>BQ114388|Kennebec or Binjte|mixed tissues
TCCAAAGCTGGAGCCCACCGCGGTGGCGGCCGCTTCTAGAACAGTGGATC
CCCCGGGCTGCAGGAATTCGGCACGAGGGGAGCGTCTATCAGTTGACTAT
GGAAAGAAATCCAAACTTGGTTTCACAATTTATCCCTCACCACAGGTCTC
AACTTCTGTTGTTGAGCCTTACAACAGTGTCCTGTCAACTCATTCTCTAC
TTGAGCACACTGATGTGTCAATCCTTTTGGATAATGAAGCTATTTATGAC
ATTTGCAGGCGCTCATTGGACATTGAGCGCCCTACCTACACCAACCTCAA
TCGCCTTATCTCACAGGTTATATCTTCTCTGACAGCTTCTTTGAGGTTTG
ATGGAGCTCTGAATGTTGATGTGAATGAGTTCCAGACCAATCTTGTCCCC
TATCCCAGGATACATTTTATGCTTTCCTCATACGCCCCTGTCATTTCTGC
TGAGAAGGCATACCATGAACAGCTTTCAGTTGCAGAAATCACTAACAGTG
CCTTTGAGCCATCTTCTATGATGGTTAAGTGTGACCCTCGCCATGGCAAG
TACATGGCTTGCTGTCTGATGTTCCGTGGTGATGTGGTGCCAAGGATGTT
AATGCTGCTGTGGCCACCATCAAGACTAAGCGCACCATCCAATTTGTTGA
CTGGTGCCCCACAGGATTCAAGTGTGGTATCAACTACCAGCCACCAACTG
TTGTTCCTTGGTGGTGACCTTGCTAAGGTGCAGAGGGCTGTGTGCATGAT
TTCCACTCAACGAGTGTTGCCTGAGTCTTCTCACGCATTGACCACAAGTT
TGATCTGATGTATGCCCAGCGTGCTTTTGTGCATTGGTATGGTCGGTGAG
GGCATGGAAA
>BE472895|Bintje|axillary buds of stem explants, swelling stolons
NGGGGAGGGGGTTATGAATGTTGGTGCTCTACCGCGGTGGCGGCCGCTCT
AGAACTAGTGGATCCCCCGGGCTGCAGGAATTCGGCACGAGGCGAGGGCC
GGCTCGCTACCAGCATCAACCATGGTTCTCAAGACAGAACTTTGCCGTTT
CAGTGGTGCCAAGATTTACCCTGGGAGAGGCATCAGATTTATCCGTTCAG
ATTCTCAGGTGTTCCTATTCGTCAACTCAAAATGCAAACACTACTTCCAC
AACAAGTTGAAGCCGTCCAAACTTACATGGACAGCTATGTATAGGAAGCA
ACACAAGAAGGATATTGCACAAGAAGCTGCTAAGAAGAGGCGACGTACCA
CCAAGAAGCCTTACTCTAGGTCTATTGTGGGTGCAACCTTGGAGGTTATC
CAGAAGAAGAGAACTGAAAGGCCAGAAGTTCGAGATGCTGCCAGGGAGGC
TGCTCTTCGTGAAATTAAGGAAAGGATCAAGAAGACAAAGGATGAAAAGA
AGGCGAAGAAAGCAGAGGTTCAGGCCAAGTCCCAGAAAGCTGGAGGAAAG
GGCAATATGTCCAAAGGAGGTGCATCTAAAGGTCCTAAGCTTGGTGGTGG
CGGAGGAAAACGTTAAGTTGTTGTTTATGTTGTTTCCTTATTAGCAAATA
GAGTGCCTTGTTTGACGAGACTGTAAGCGAAGACCTTCATTTACAAGTAT
CTCATACATCTGCAGACAAATTTCTCGTTGACGGGTTTGCATTTGGTATG
CAGCTGTTGATTCTCCACATACCTGTTGACTTCTTGGGGTTCATTCTCTA
TTACAGATGTAGTNTTTGACTCCTAACAATATATTTTTAAATCTGCTTCT
CGA
>BE921121|Kennebec|leaflets and petioles
AAAANNNAGAGGGGGAAGGGTNGAACGGATNNCAAGGGATAATTCTAGTG
CACCACCGCGGTGGCGGCCGCTCTAGAACTAGTGGATCCCCCGGGCTGCA
GGAATTCGGCACGAGGCGCTACAGCATCAACCATGGTTCTCAAGACAGAA
CTTTGCCGTTTCAGTGGTGCCAAGATTTACCCTGGGAGAGGCATCAGATT
TATCCGTTCAGATTCTCAGGTGTTCCTATTCGTCAACTCAAAATGCAAAC
ACTACTTCCACAACAAGTTGAAGCCATCCAAACTTACTTGGACAGCTATG
TATAGGAAGCAACACAAGAAGGATATTGCACAAGAAGCTGCTAAGAAGAG
ACGACGTACAACCAAAAAGCCTTACTCTAGGTCTATTGTGGGTGCAACCT
TGGAGGTAATCCAGAAGAAGAGAACTGAAAGGCCAGAAGTTCGAGATGCT
GCCAGGGAGGCTGCTCTTCGTGAAATTAAGGAAAGGATCAAGAAGACAAA
GGATGAAAAGAAGGCGAAGAAAGCAGAGGTTCAGGCCAAGTCCCAGAAAG
CTGGAGGAAAGGGCAATATGTCCAAAGGAGGTGCATCTAAAGGTCCTAAG
CTTGGTGGTGGCGGAGGAAAACGTTAAGTTGTTGTTTATGTTGTTTCCTT
TTTAGCAAATAGAGTGCCTTGTTTGAAGAGACTGTAAGCGAAGACCTTCA
TTTACAAGTATCTCATACATCTGCAGACAAATTTCTCGTTGACGGTTTTG
CATTTGGTATGCAACTGTTGATTCTCCACATACTGGTGACTTCTTGTGGG
TTCATTCTCTATTACAGATGTAGTTTTTTGAACTCTAAACAATATATTTT
TGAAATCTGCTTCTTCCNNNNNAAAAANNNNNNNNNNNNNNNNNNCCNCC
NNNNANNANNNNNNAAANNNNNNNNCCCCCCAGGGGGGGGCCCGGTCCCA
AATTTGCCCTATGTGGG
>BE922551|Kennebec|leaflets and petioles
AGGAGGNANNAAGTTTTTTTTAANTTAATAAGTACTCTTGNGAANNNNCT
NNNTATGGATTCTCTACGTGAGNAGCTCCACCGCTGTGGCGGCCGCTCTA
GAACTAGTGGATCCCCCGGGCTGCAGGAATTCGGCACGAGGCTCGCTACA
GCATCAACCATGGTTCTCAAGACAGAACTTTGCCGTTTCAGTGGTGCCAA
GATTTACCCTGGGAGAGGCATCAGATTTATCCGTTCAGATTCTCAGGTGT
TCCTATTCGTCAACTCAAAATGCAAACACTACTTCCACAACAAGTTGAAG
CCGTCCAAACTTACATGGACAGCTATGTATAGGAAGCAACACAAGAAGGA
TATTGCACAAGAAGCTGCTAAGAAGAGGCGACGTACCACCAAGAAGCCTT
ACTCTAGGTCTATTGTGGGTGCAACCTTGGAGGTAATCCAGAAGAAGAGA
ACTGAAAGACCAGAAGTTCGAGATGCTGCCAGGGAGGCTGCTCTTCGTGA
AATTAAGGAAAGGATCAAGAAGACAAAGGATGAAAAGAAGGCGAAGAAAG
CAGAGGTTCAGGCCAAGTCCCAGAAAGCTGGAGGAAAGGGAAATATGTCC
AAAGGAGGTGCATCTAAAGGTCCTAAGCTTGGTGGTGGCGGAGGAAAACG
TTAAGCTGTTGTTTATGTTGTTTCCTTATTAGCAATAGAGTGCCTTGTTT
GAAGAGACTGTAAGCAAAGACCCTCATTTACAAGTTTCTCATACATCTGC
AGACAAAAAAAAAAAAAAAAAAACTCGAGGGGGGGCCCGGTACCCAATTN
CGCCCTTTAGTGGATCGTTTACAATTCACCTGGCCGCGGTTTTAAACCTC
GGGAATGGGAAAACCCTGGCGTTCCCAACTTAATGCCCTGCCAC
>BF052676|Kennebec|leaflets and petioles
CGGCCGCTCTAGAACTAGTGGATCCCCCGGGCTGCAGGAATTCGGCACGA
GGCAGCATCAACCATGGTTCTCAAGACAGAACTTTGCCGTTTCAGTGGTG
CCAAGATTTACCCTGGGAGAGGCATCAGATTTATCCGTTCAGATTCTCAG
GTGTTCCTATTCGTCAACTCAAAATGCAAACACTACTTCCACAACAAGTT
GAAGCCGTCCAAACTTACATGGACAGCTATGTATAGGAAGCAACACAAGA
AGGATATTGCACAAGAAGCTGCTAAGAAGAGGCGACGTACCACCAAGAAG
CCTTACTCTAGGTCTATTGTGGGTGCAACCTTGGAGGTAATCCAGAAGAA
GAGAACTGAAAGACCAGAAGTTCGAGATGCTGCCAGGGAGGCTGCTCTTC
GTGAAATTAAGGAAAGGATCAAGAAGACAAAGGATGAAAAGAAGGCGAAG
AAAGCAGAGGTTCATGCCAAGTCCCAGAAAGCTGGAGGAAAGGGAAATAT
GTCCAAAGGAGGTGCATCTAAAGGTCCTAAGCTTGGTGGTGGCGGAGGAA
AACGTTAAGCTGTTGTTTATGTTGTTTCCTTATTAGCAATANAGTGCCCT
GTTTGAAGAGACTGTAAGCAAAGACCTTCATTTACAAGTATCTCATACAT
CTGCAGACAAATTTCTCGTTGACGGTTTTGCATTTGTTGCAAATGCAGCT
GTTGATTCTCACATACTATTGACTGCTTGTGGTGACTCTATTCAAAAGAA
TTTTTGACTCCTAACAAATATTTTGAAACCGTTCTTCGAAAAAAAAAAAA
AAACCGAGGGGGGCCCGTCC
>BF053856|Kennebec|leaflets and petioles
GGGGGGGNGNNNNNAGGNGTATTTTAAAGGAAAAATGTTAGTGCATCCAC
TGTGGTGGCGGCCGCTCTAGAACTAGTGGATCCCCCGGGCTGCAGGAATT
CGGCACGAGGCGGCTCGCTACAGCATCAACCATGGTTCTCAAGACAGAAC
TTTGCCGTTTCAGTGGTGCCAAGATTTACCCTGGGAGAGGCATCAGATTT
ATCCGTTCAGATTCTCAGGTGTTCCTATTCGTCAACTCAAAATGCAAACA
CTACTTCCACAACAAGTTGAAGCCGTCCAAACTTACATGGACAGCTATGT
ATAGGAAGCAACACAAGAAGGATATTGCACAAGAAGCTGCTAAGAAGAGG
CGACGTACCACCAAGAAGCCTTACTCTAGGTCTATTGTGGGTGCAACCTT
GGAGGTAATCCAGAAGAAGAGAACTGAAAGACCAGAAGTTCGAGATGCTG
CCAGGGAGGCTGCTCTTCGTGAAATTAAGGAAAGGATCAAGAAGACAAAG
GATGAAAAGAAGGCGAAGAAAGCAGAGGTTCAGGCCAAGTCCCAGAAAGC
TGGAGGAAAGGGAAATATGTCCAAAGGAGGTGCATCTAAAGGTCCTAAGC
TTGGTGGTGGCGGAGGAAAACGTTAAGCTGTTGTTTATGTTGTTTCCTTA
TTAGCAATAGAGTGCCTTGTTTGAAGAGACTGTAAGCAAAGACCTTCATT
TACAAGTATCTCATACATCTGCAGACAAATNTCTCGTTGACGGTTTTGCC
ATTGGTTGCAAATGCAGCTGTTGATTCTTCACATACTATTGACTTGTTTG
GGGTGACTCTATTTACAGGAGTAGTTTTTTGGCTCCTAACCATTATTTTT
TTGAAATCTGTTTCTTCCGNNNNNAAAANNNNNNNNNNNNNNNAAAAAAA
AACTTCG
>BG593628|Kennebec|sprouting eyes from tubers
ACTGGGGCTGGAGCTCCACCGTGTGGCGGCCCGCTCTAGAACTAGTGGAT
CCCCCGGGGCTGCAGGGGGCTCGCTACAGCATCAACCATGGTTCTCAAGA
CAGAACTTTGCCGTTTCAGTGGTGCCAAGATTTACCCTGGGAGAGGCATC
AGATTTATCCGTTCAGATTCTCAGGTGTTCCTATTCGTCAACTCAAAATG
CAAACACTACTTCCACAACAAGTTGAAGCCGTCCAAACTTACATGGACAG
CTATGTATAGGAAGCAACACAAGAAGGATATTGCACAAGAAGCTGCTAAG
AAGAGGCGACGTACCACCAAGAAGCCTTACTCTAGGTCTATTGTGGGTGC
AACCTTGGAGGTTATCCAGAAGAAGAGAACTGAAAGGCCAGAAGTTCGAG
ATGCTGCCAGGGAGGCTGCTCTTCGTGAAATTAAGGAAAGGATCAAGAAG
ACAAAGGATGAAAAGAAGGCGAAGAAAGCAGAGGTTCAGGCCAAGTCCCA
GAAAGCTGGAGGAAAGGGCAATATGTCCAAAGGAGGTGCATCTAAAGGTC
CTAAGCTTGGTGGTGGCGGAGGAAAACGTTAAGCTGTTGTTTATGTTGTT
TCCTTATTAGCAATAGAGTGCCTTGTTTGAAGAGACTGTAAGCGAAGACC
TTCATTTACAAGTATCTCATACATCTGCAGACAAAATTCTCGTTGACGGG
TTTGCATTTGGTATGCAGCTGTTGATTCTCCACATACTGTTGACTTCTTG
TGGGTTCATTCTCTATTACAGATGTAGTTTTTTGACTCCTAAACAATATA
TTTTTGGAAAAAAAAAAAAAAAAACTCCAGGGGGGGGCCCGGACCCCAAT
TCCCCCTATAAGAAGGCGGATTACATATAC
>BG594181|Kennebec|sprouting eyes from tubers
GGCGGGGGGGCGCAAGGCGGCCGGCTAGTTTTTGGGGGAATAGAAGCGGA
ACTCCACCCGGTGGCGGCCGCTCTACAACTAGTGGATCCCCCGGGCTGCA
GGAATTCGGCACGAGGCAGCATCAACCATGGTTCTCAAGACAGAACTTTG
CCGTTTCAGTGGTGCCAAGATTTACCCTGGGAGAGGCATCAGATTTATCC
GTTCAGATTCTCAGGTGTTCCTATTCGTCAACTCAAAATGCAAACACTAC
TTCCACAACAAGTTGAAGCCATCCAAACTTACTTGGACAGCTATGTATAG
GAAGCAACACAAGAAGGATATTGCACAAGAAGCTGCTAAGAAGAGACGAC
GTACAACCAAAAAGCCTTACTCTAGGTCTATTGTGGGTGCAACCTTGGAG
GTAATCCAGAAGAAGAGAACTGAAAGGCCAGAAGTTCGAGATGCTGCCAG
GGAGGCTGCTCTTCGTGAAATTAAGGAAAGGATCAAGAAGACAAAGGATG
AAAAGAAGGCGAAGAAAGCAGAGGTTCAGGCCAAGTCCCAGAAAGCTGGA
GGAAAGGGCAATATGTCCAAAGGAGGTGCATCTAAAGGTCCTAAGCTTGG
TGGTGGCGGAGGAAAACGTTAAGTTGTTGTTTATGTTGTTTCCTTTTTAG
CAAATAGAGTGCCTTGTTTGAAGAGACTGTAAGCGAAGACCTTCATTTAC
AAGTATCTCATACATCTGCAGACAAATTTCTCGTTGACGGTTTTGCATTT
GGTATGCAGCTGTTGATTCTCCACATACTGGTGACTTCTTGTGGGGTCAT
TCTCTATTACAGATGTAGGTTTTTGACTCCTCAAAAAAAAAAAAAAAAAA
AAAAAACTCGAGGGGGGGCCCGGTACCCAATTCGCCCTTATAGGAAGGCG
TATTACAATTCACTGGGCCGTGTTTTAACCACCTCGGGACTGGGGAAAAC
CCTTGGGTTTCCCCACATAAATGGGCCTTGGACAAATTCCCCT
>BG596096|Kennebec|sprouting eyes from tubers
TCTAAAGCTGGAGCTCACCGCGGTGGCGGCCGCTCTAGAACTAGTGGATC
CCCCGGGCTGCAGGAATTCGGCACGAGGGGCGGCTCGCTACAGCATCAAC
CATGGTTCTCAAGACAGAACTTTGCCGTTTCAGTGGTGCCAAGATTTACC
CTGGGAGAGGCATCAGATTTATCCGTTCAGATTCTCAGGTGTTCCTATTC
GTCAACTCAAAATGCAAACACTACTTCCACAACAAGTTGAAGCCGTCCAA
ACTTACATGGACAGCTATGTATAGGAAGCAACACAAGAAGGATATTGCAC
AAGAAGCTGCTAAGAAGAGGCGACGTACCACCAAGAAGCCTTACTCTAGG
TCTATTGTGGGTGCAACCTTGGAGGTTATCCAGAAGAAGAGAACTGAAAG
GCCAGAAGTTCGAGATGCTGCCAGGGAGGCTGCTCTTCGTGAAATTAAGG
AAAGGATCAAGAAGACAAAGGATGAAAAGAAGGCGAAGAAAGCAGAGGTT
CAGGCCAAGTCCCAGAAAGCTGGAGGAAAGGGCAATATGTCCAAAGGAGG
TGCATCTAAAGGTCCTAAGCTTGGTGGTGGCGGAGGAAAACGTTAAGCTG
TTGTTTATGTTGTTTCCTTATTAGCAATAGAGTGCCTTGTTTGAAGAGAC
TGTAAGCGAAGACCTTCATTTACAAGTATCTCATACATCTGCAGACAAAT
TTCTCGTTGACGGTTTTGCATTTGGTATGCAGCTGTTGATTCTCACATAC
TGTTGACTTCTTGGTGGGTTCATTCTCTATTACCAGATGTAGTTTTTTGA
CTCCTAAACAATATATTTTTGGAAATCTGCTTCTTCGAATGTGTGCGGCA
ACTCCTTGCAGTAATTTACCATGCAGC
>BG597364|Kennebec|sprouting eyes from tubers
TCATAAGCTGGAGCTCCCCGCGGTGGCGGCCGCTCTAGAACAGTGGATCC
CCCGGGCTGCAGGAATTCGGCACGAGGCAACCATGGTTCTCAAGACAGAA
CTTTGCCGTTTCAGTGGTGCCAAGATTTACCCTGGGAGAGGCATCAGATT
TATCCGTTCAGATTCTCAGGTGTTCCTATTCGTCAACTCAAAATGCAAAC
ACTACTTCCACAACAAGTTGAAGCCATCCAAACTTACTTGGACAGCTATG
TATAGGAAGCAACACAAGAAGGATATTGCACAAGAAGCTGCTAAGAAGAG
ACGACGTACAACCAAAAAGCCTTACTCTAGGTCTATTGTGGGTGCAACCT
TGGAGGTAATCCAGAAGAAGAGAACTGAAAGGCCAGAAGTTCGAGATGCT
GCCAGGGAGGCTGCTCTTCGTGAAATTAAGGAAAGGATCAAGAAGACAAA
GGATGAAAAGAAGGCGAAGAAAGCAGAGGTTCAGGCCAAGTCCCAGAAAG
CTGGAGGAAAGGGCAATATGTCCAAAGGAGGTGCATCTAAAGGTCCTAAG
CTTGGTGGTGGCGGAGGAAAACGTTAAGTTGTTGTTTATGTTGTTTCCTT
TTTAGCAAATAGAGTGCCTTGTTTGAAGAGACTGTAAGCGAAGACCTTCA
TTTACAAGTATCTCATACATCTGCAGACAAATTTCTCGTTGACGGTTTTG
CATTTGGTATGCAGCTGTTGATTCTCACATACTGGGTGACTTCTGTGGGT
CATTCTCTATACAGATGTAGTTTTTTGACTCCTAAACATATATTTTTGAA
ATCTGCTTCTTCGAAAAAAAAAAAAAAAAACTCGAGGGGGGCCCCGTCCC
AATTCGCCTATAGGGAAGCGATTACATTCACTGGCCGCCGTTTA
>BG598673|Kennebec|sprouting eyes from tubers
AAAAGCTGGAGCTCACCGCGGTGGCGGCCGCTCTAGAACAGTGGATCCCC
CGGGCTGCAGGAATTCGGCACGAGGCAGCATCAACCATGGTTCTCAAGAC
AGAACTTTGCCGTTTCAGTGGTGCCAAGATTTACCCTGGGAGAGGCATCA
GATTTATCCGTTCAGATTCTCAGGTGTTCCTATTCGTCAACTCAAAATGC
AAACACTACTTCCACAACAAGTTGAAGCCGTCCAAACTTACATGGACAGC
TATGTATAGGAAGCAACACAAGAAGGATATTGCACAAGAAGCTGCTAAGA
AGAGGCGACGTACCACCAAGAAGCCTTACTCTAGGTCTATTGTGGGTGCA
ACCTTGGAGGTTATCCAGAAGAAGAGAACTGAAAGGCCAGAAGTTCGAGA
TGCTGCCAGGGAGGCTGCTCTTCGTGAAATTAAGGAAAGGATCAAGAAGA
CAAAGGATGAAAAGAAGGCGAAGAAAGCAGAGGTTCAGGCCAAGTCCCAG
AAAGCTGGAGGAAAGGGCAATATGTCCAAAGGAGGTGCATCTAAAGGTCC
TAAGCTTGGTGGTGGCGGAGGAAAACGTTAAGCTGTTGTTTATGTTGTTT
CCTTATTAGCAATAGAGTGCCTTGTTTGAAGAGACTGTAAGCGAAGACCT
TCATTTACAAGTATCTCATACATCTGCAGACAAATTTCTCGTTGACGGTT
TTGCATTTGGTATGCAAAAAAAAAAAAAAAAAAAAAAAAGGGGGGGGCCC
GGTACCCAATTCGCCTATAGTGAGTCGTATTACAATTACTGGCCGTCGTT
TACAACGTCGTGACTGGGAAACCCTGGCGTTCCCAACTTATCGCCTTGCA
GACATCCCCTTTCGCAGCTGGA
>BG599674|Kennebec|sprouting eyes from tubers
ACTCTTAGCTGGAGCTCCACGCGGTGGCGGCCGCTCTAGAACTAGTGGAT
CCCCCGGGCTGCAGGAATTCGCCACGAGGGCTCGCTACAGCATCAACCAT
GGTTCTCAAGACAGAACTTTGCCGTTTCAGTGGTGCCAAGATTTACCCTG
GGAGAGGCATCAGATTTATCCGTTCAGATTCTCAGGTGTTCCTATTCGTC
AACTCAAAATGCAAACACTACTTCCACAACAAGTTGAAGCCATCCAAACT
TACTTGGACAGCTATGTATAGGAAGCAACACAAGAAGGATATTGCACAAG
AAGCTGCTAAGAAGAGACGACGTACAACCAAAAAGCCTTACTCTAGGTCT
ATTGTGGGTGCAACCTTGGAGGTAATCCAGAAGAAGAGAACTGAAAGGCC
AGAAGTTCGAGATGCTGCCAGGGAGGCTGCTCTTCGTGAAATTAAGGAAA
GGATCAAGAAGACAAAGGATGAAAAGAAGGCGAAGAAAGCAGAGGTTCAG
GCCAAGTCCCAGAAAGCTGGAGGAAAGGGCAATATGTCCAAAGGAGGTGC
ATCTAAAGGTCCTAAGCTTGGTGGTGGCGGAGGAAAACGTTAAGTTGTTG
TTTATGTTGTTTCCTTTTTAGCAAATAGAGTGCCTTGTTTGAAGAGACTG
TAAGCGAAGACCTTCATTTACAAGTATCTCATACATCTGCAGACAAATTT
CTCGTTGACGGTTTTGCATTTGGTATGCAGCTGTTGATTCTCCACATACT
GTTGACTTCTTGTGGGTTCATTCTCTATTACAGATGTAGGTTTTTTGACT
CCCTAAAAAAAAAAAAAAAAAACTCGAGGGGGGGGCCCCCGTACCCCATT
TCGGCCTATAGTGGAGTCGGATTAC
>BG599844|Kennebec|sprouting eyes from tubers
TTATTAGCTGGAGCTCCCCGCGGTGGCGGCCGCTCTAGAACTAGTGGATC
CCCCGGGCTGCAGGAATTCGGCACGAGGGCTCGCTACAGCATCAACCATG
GTTCTCAAGACAGAACTTTGCCGTTTCAGTGGTGCCAAGATTTACCCTGG
GAGAGGCATCAGATTTATCCGTTCAGATTCTCAGGTGTTCCTATTCGTCA
ACTCAAAATGCAAACACTACTTCCACAACAAGTTGAAGCCATCCAAACTT
ACTTGGACAGCTATGTATAGGAAGCAACACAAGAAGGATATTGCACAAGA
AGCTGCTAAGAAGAGACGACGTACAACCAAAAAGCCTTACTCTAGGTCTA
TTGTGGGTGCAACCTTGGAGGTAATCCAGAAGAAGAGAACTGAAAGGCCA
GAAGTTCGAGATGCTGCCAGGGAGGCTGCTCTTCGTGAAATTAAGGAAAG
GATCAAGAAGACAAAGGATGAAAAGAAGGCGAAGAAAGCAGAGGTTCAGG
CCAAGTCCCACAAAGCTGGAGGAAAGGGCAATATGTCCAAAGGAGGTGCA
TCTAAAGGTCCTAAGCTTGGTGGTGGCGGAGGAAAACGTTAAGTTGGTGA
TGATGTTGTTTCCTTTTTAGTCAATAGAGTGCCTTGTTTGAAGAGACTGT
AAGCGAAGACCTTCATTTACAAGTATCTCATACATCTGCAGACAAATATC
TCGTTGACGGATTTGCATTTGGTATGCAGCTGTTGATGCTCCACATACTG
CTGACTTCTTGAGGGTTCATTCTCTAACAAAAAAAGAAATAAAAACTCGA
GGGGGGGCCCGTACCCATTTCGGCTATAGTGAGGTGTATTACAATTTACT
GGCCCGCGGTTTACAACGTAGGTGATGGGAT
>BG600232|Kennebec|sprouting eyes from tubers
TTCAAAAACTGGAGCTCACCGCGGTGGCGGCCGCTCTAGAACTAGTGGAT
CCCCCGGGCTGCAGGAATTCGGCACGAGGTTTCAGTGGTGCCAAGATTTA
CCCTGGGAGAGGCATCAGATTTATCCGTTCAGATTCTCAGGTGTTCCTAT
TCGTCAACTCAAAATGCAAACACTACTTCCACAACAAGTTGAAGCCGTCC
AAACTTACATGGACAGCTATGTATAGGAAGCAACACAAGAAGGATATTGC
ACAAGAAGCTGCTAAGAAGAGGCGACGTACCACCAAGAAGCCTTACTCTA
GGTCTATTGTGGGTGCAACCTTGGAGGTTATCCAGAAGAAGAGAACTGAA
AGGCCAGAAGTTCGAGATGCTGCCAGGGAGGCTGCTCTTCGTGAAATTAA
GGAAAGGATCAAGAAGACAAAGGATGAAAAGAAGGCGAAGAAAGCAGAGG
TTCAGGCCAAGTCCCAGAAAGCTGGAGGAAAGGGCAATATGTCCAAAGGA
GGTGCATCTAAAGGTCCTAAGCTTGGTGGTGGCGGAGGAAAACGTTAAGC
TGTTGTTTATGTTGTTTCCTTATTAGCAATAGAGTGCCTTGTTTGAAGAG
ACTGTAAGCGAAGACCTTCATTTACAAGTATCTCATACATCTGCAGACAA
ATTTCTCGTTGACGGTTTTGCATTTGGTATGCAGCTGTTGATTCTCCACA
TACTGTTGACTTCTTGTGGGTTCATTCTCTATTACAGATGTAGTTTTTTG
ACTCCTAAACATATATTTTTGAAATCTGCTTCTTCGAAAAAAAAAAAAAA
AAAAAAAACTCGAGGGGGGGCCCGGGACCCAATTCGCCTATAGTGAGTCG
TATTACAATCACTGGA
>BG890440|Kennebec|dormant tuber
ATAAAAAGCTGGAGCTCCCCGCGGTGGCGGCCGCTCTAGAACTAGTGGAT
CCCCCGGGCTGCAGGAATTCGGCACGAGGCTACAGCATCAACCATGGTTC
TCAAGACAGAACTTTGCCGTTTCAGTGGTGCCAAGATTTACCCTGGGAGA
GGCATCAGATTTATCCGTTCAGATTCTCAGGTGTTCCTATTCGTCAACTC
AAAATGCAAACACTACTTCCACAACAAGTTGAAGCCGTCCAAACTTACAT
GGACAGCTATGTATAGGAAGCAACACAAGAAGGATATTGCACAAGAAGCT
GCTAAGAAGAGGCGACGTACCACCAAGAAGCCTTACTCTAGGTCTATTGT
GGGTGCAACCTTGGAGGTTATCCAGAAGAAGAGAACTGAAAGGCCAGAAG
TTCGAGATGCTGCCAGGGAGGCTGCTCTTCGTGAAATTAAGGAAAGGATC
AAGAAGACAAAGGATGAAAAGAAGGCGAAGAAAGCAGAGGTTCAGGCCAA
GTCCCAGAAAGCTGGAGGAAAGGGCAATATGTCCAAAGGAGGTGCATCTA
AAGGTCCTAAGCTTGGTGGTGGCGGAGGAAAACGTTAAGCTGTTGTTTAT
GTTGTTTCCTTATTAGCAATAGAGTGCCTTGTTTGAAGAGAACTGTAGCG
AAGACCTTCATTTACAAGTATCTCATACATCTGCAGACCAATTTCTCGTT
GACGGGTTTGCATTTGGTATGCAGCTGGTGATTCTCACATACTGTTGACT
TCTTGGGGGTCATTCTCTATACAGATGTAGTTTTTTGACTCCTAAACATA
TATTTTTGAAAAAAAAAAAAAAAAACTCCAGGGGGGGCCCGGTACCCCAT
TCCCCCTTAATGGATCGATTTACATTCACTGGCCGCGGTTTAAAACGCCT
GGATGGGGAAACCCTGCGGTTCCAACTTTATCGCCTGA
>BI431992|Kennebec|leaf
GCTGGAGCTCCCCGCGGTGGCGGCCGCTCTAGAACTAGTGGATCCCCCGG
GCTGCAGGCGCTACAGCATCAACCATGGTTCTCAAGACAGAACTTTGCCG
TTTCAGTGGTGCCAAGATTTACCCTGGGAGAGGCATCAGATTTATCCGTT
CAGATTCTCAGGTGTTCCTATTCGTCAACTCAAAATGCAAACACTACTTC
CACAACAAGTTGAAGCCGTCCAAACTTACATGGACAGCTATGTATAGGAA
GCAACACAAGAAGGATATTGCACAAGAAGCTGCTAAGAAGAGGCGACGTA
CCACCAAGAAGCCTTACTCTAGGTCTATTGTGGGTGCAACCTTGGAGGTT
ATCCAGAAGAAGAGAACTGAAAGGCCAGAAGTTCGAGATGCTGCCAGGGA
GGCTGCTCTTCGTGAAATTAAGGAAAGGATCAAGAAGACAAAGGATGAAA
AGAAGGCGAAGAAAGCAGAGGTTCAGGCCAAGTCCCAGAAAGCTGGAGGA
AAGGGCAATATGTCCAAAGGAGGTGCATCTAAAGGTCCTAAGCTTGGTGG
TGGCGGAGGAAAACGTTAAGCTGGTGGTTATGGTGGTTCCTTATTAGCAA
TAGAGTGCCTTGTTTGAAGAGACTGTAAGCGAAGACCTTCATTTACAAGT
ATCTCATACATCTGCAGACAAATTTCTCCGCTGACGGGTTTGCATTTGGG
ATGCAGCTGTTGATTCTCACATACTGGTGACTTCTTGTGGGGTCATTCTC
TATTACAGATGAAGGTTTTTGACTCCTCAACATATATTTTTTGAAAAAAA
AAAAAAAAAACTCGAGGGGGGGCCCGGAACCCAATCGCCTCTAAGGGGGG
CGAATACAATCCCTGGGCGGCGTTTTACAAGG
>BI434856|Kennebec|leaf
TAATAACTGGGGCTCCCCGCGGTGGCGGCCGCTCTTCACTAGTGGATCCC
CCGGGCTGCAGGCAACCATGGTTCTCAAGACAGAACTTTGCCGTTTCAGT
GGTGCCAAGATTTACCCTGGGAGAGGCATCAGATTTATCCGTTCAGATTC
TCAGGTGTTCCTATTCGTCAACTCAAAATGCAAACACTACTTCCACAACA
AGTTGAAGCCATCCAAACTTACTTGGACAGCTATGTATAGGAAGCAACAC
AAGAAGGATATTGCACAAGAAGCTGCTAAGAAGAGACGACGTACAACCAA
AAAGCCTTACTCTAGGTCTATTGTGGGTGCAACCTTGGAGGTAATCCAGA
AGAAGAGAACTGAAAGGCCAGAAGTTCGAGATGCTGCCAGGGAGGCTGCT
CTTCGTGAAATTAAGGAAAGGATCAAGAAGACAAAGGATGAAAAGAAGGC
GAAGAAAGCAGAGGTTCAGGCCAAGTCCCAGAAAGCTGGAGGAAAGGGCA
ATATGTCCAAAGGAGGTGCATCTAAAGGTCCTAAGCTTGGTGGTGGCGGA
GGAAAACGTTAAGTTGTTGTTTATGTTGTTTCCTTTTTAGCAAATAGAGT
GCCTTGTTTGAAGAGACTGTAAGCGAAGACCTTCATTTACAAGTATCTCA
TACATCTGCAGACAAATTTCTCGTTGACGGTTTTGCATTTGGTATGCAGC
TGTTGATTCTCACATACTGTTGACTTCTTGTGGGTTCATTCTCTATACAG
ATGTAGTTTTTTGACTCTTAAACAATATATTTTTGAAATCTGCTTCTTTC
GAATGTGTGCGCAAACTCTTGCAGTAATTTACCATGCAGCAATCCTACTG
AGCTAGAATATAAAAAAAAAAAAAAAAACTCGAAGGGGGGGCCCGTACCC
ATTCGCCCTATAAGGAGCGGATTAACATACCTGGCGTCGGTT
>BM112675|Kennebec|roots
GGAGCTCCCCGCGGTGGCGGCCGCTCTAGAACTAGTGGATCCCCCGGGCT
GCAGGAATTCGGCACGAGGCAACCATGGTTCTCAAGACAGAACTTTGCCG
TTTCAGTGGTGCCAAGATTTACCCTGGGAGAGGCATCAGATTTATCCGTT
CAGATTCTCAGGTGTTCCTATTCGTCAACTCAAAATGCAAACACTACTTC
CACAACAAGTTGAAGCCGTCCAAACTTACATGGACAGCTATGTATAGGAA
GCAACACAAGAAGGATATTGCACAAGAAGCTGCTAAGAAGAGGCGACGTA
CCACCAAGAAGCCTTACTCTAGGTCTATTGTGGGTGCAACCTTGGAGGTT
ATCCAGAAGAAGAGAACTGAAAGGCCAGAAGTTCGAGATGCTGCCAGGGA
GGCTGCTCTTCGTGAAATTAAGGAAAGGATCAAGAAGACAAAGGATGAAA
AGAAGGCGAAGAAAGCAGAGGTTCAGGCCAAGTCCCAGAAAGCTGGAGGA
AAGGGCAATATGTCCAAAGGAGGTGCATCTAAAGGTCCTAAGCTTGGTGG
TGGCGGAGGAAAACGTTAAGCTGTTGTTTATGTTGTTTCCTTATTAGCAA
TAGAGTGCCTTGTTTGAAGAGACTGTAAGCGAAGACCTTCATTTACAAGT
ATCTCATACATCTGCAGACAAATTTCTCGTTGACGGTTTTGCATTTGGTA
TGCAGCTGGTGATTCTTCACAAAAAAAAAAAAAAAAAACTCGAGGGGGGG
GCCCGGTACCCAATTTCCGCCTATAATGAGGCGTATTACATTCACTGGCC
GTCGTTTTAAACGTCGTGACTGGGAAAACCCTGCGGTACCCACTTAATCG
CCTTGCAGAAATCCCCCTTTCGCCAGTGG
>BM407996|Kennebec|roots
GCTGGAGCTCCCCGCGGTGGCGGCCGCTCTAGAACTAGTGGATCCCCCGG
GCTGCAGGAATTCGGCACGAGGCAACCATGGTTCTCAAGACAGAACTTTG
CCGTTTCAGTGGTGCCAAGATTTACCCTGGGAGAGGCATCAGATTTATCC
GTTCAGATTCTCAGGTGTTCCTATTCGTCAACTCAAAATGCAAACACTAC
TTCCACAACAAGTTGAAGCCGTCCAAACTTACATGGACAGCTATGTATAG
GAAGCAACACAAGAAGGATATTGCACAAGAAGCTGCTAAGAAGAGGCGAC
GTACCACCAAGAAGCCTTACTCTAGGTCTATTGTGGGTGCAACCTTGGAG
GTTATCCAGAAGAAGAGAACTGAAAGGCCAGAAGTTCGAGATGCTGCCAG
GGAGGCTGCTCTTCGTGAAATTAAGGAAAGGATCAAGAAGACAAAGGATG
AAAAGAAGGCGAAGAAAGCAGAGGTTCAGGCCAAGTCCCAGAAAGCTGGA
GGAAAGGGCAATATGTCCAAAGGAGGTGCATCTAAAGGTCCTAAGCTTGG
TGGTGGCGGAGGAAAACGTTAAGCTGTTGTTTATGTTGTTTCCTTATTAG
CAATAGAGTGCCTTGTTTGAAGAGACTGTAAGCGAAGACCTTCATTTACA
AGTATCTCATACATCTGCAGACAAATTTCTCGTTGACGGTTTTGCATTTG
GTATGCAGCTGTTGATTCTCCACAAAAAAAAAAAAAAAAAACTCGAGGGG
GGGCCCGGTACCCAATTCGCCCTATAGTGAGTCGTATTACAATTCACTGG
CCGTCGTTTTTACACGTCGTGACTGGGAAAACCCCTGGCGTACCAACTTA
ATCGCTTGCAGCACATCC
>BQ115443|Kennebec or Binjte|mixed tissues
TCATTAGCTGGAGCTCCCCGCGGTGGCGGCCGCTCTAGAACTAGTGGATC
CCCCGGGCTGCAGGAATTCGGCACGAGGCTCGCTACAGCATCAACCATGG
TTCTCAAGACAGAACTTTGCCGTTTCAGTGGTGCCAAGATTTACCCTGGG
AGAGGCATCAGATTTATCCGTTCAGATTCTCAGGTGTTCCTATTCGTCAA
CTCAAAATGCAAACACTACTTCCACAACAAGTTGAAGCCGTCCAAACTTA
CATGGACAGCTATGTATAGGAAGCAACACAAGAAGGATATTGCACAAGAA
GCTGCTAAGAAGAGGCGACGTACCACCAAGAAGCCTTACTCTAGGTCTAT
TGTGGGTGCAACCTTGGAGGTTATCCAGAAGAAGAGAACTGAAAGGCCAG
AAGTTCGAGATGCTGCCAGGGAGGCTGCTCTTCGTGAAATTAAGGAAAGG
ATCAAGAAGACAAAGGATGAAAAGAAGGCGAAGAAAGCAGAGGTTCAGGC
CAAGTCCCAGAAAGCTGGAGGAAAGGGCAATATGTCCAAAGGAGGTGCAT
CTAAAGGTCCTAAGCTTGGTGGTGGCGGAGGAAAACGTTAAGCTGTTGTT
TATGTTGTTTCCTTATTAGCAATAGAGTGCCTTGTTTGAAGAAGACTGTA
GCGAAGACCTTCATTTACAAGTATCTCATACATCTGCAGACAAATTTCTC
GTTGACGGTTTTGCATTTGGTATGCAGCTGTTGATTCTCACATACTGTTG
ACTTTCTGTGGGGTCATTCTCTATACAGATGTAGTTTTTTGACTCCTATG
AAAAAAACCTTATTACCCTAACTCGAGGGGGGGCCCGTACCCAATTCGCC
CTATAGTGAGTCGTATTACAATTACTGGCCCGGCGTTTACAACCGCCTGA
CTGGGAAAACCCTGCCGTACC
>BQ115444|Kennebec or Binjte|mixed tissues
GGATTGGGTACCGGGCCCCCCCTCGAGATTTTTTTTTTTTTTTTTTTTTT
TTTTAGGAGTCAAAAAACTACATTCTGTAATATGAGAATGAACCCACAAG
AAGTCAACAGTATGTGGGAGAATCAACAGCTGCATACCAAATGCAAAACC
GTCAACGAGAAATTTGTCTGCAGATGTATGAGATACTTGTAAATGAAGGT
CTTCGCTTACAGTCTCTTCAAACAAGGCACTCTATTGCTAATAAGGAAAC
AACATAAACAACAGCTTAACGTTTTCCTCCGCCACCACCAAGCTTAGGAC
CTTTAGATGCACCTCCTTTGGACATATTGCCCTTTCCTCCAGCTTTCTGG
GACTTGGCCTGAACCTCTGCTTTCTTCGCCTTCTTTTCATCCTTTGTCTA
CTTGATCCTTTCCTTAATTTCACGAAGAGCAGCCTCCCTGGCAGCATCTC
GAACTTCTGGCCTTTCAGTTCTCTTCTTCTGGATAACCTCCAAGGTTGCA
CCCACAATAGACCTAGAGTAAGGCTTCTTGGTGGTACGTCGCCTCTTCTT
AGCAGCTTCTTGTGCAATATCCTTCTTGTGTTGCTTCCTATACATAGCTG
TCCATGTAAGTTTTGACGGCTTCAACTTGTTGTGGAAGTAGTGTTTGCAT
TTTGAAGTGACGAATAAGAACCCCTGAAAATCCTGACCGATAAATCTGAT
GCCTCTCCCAGGGAAATCTTGGCACCCCTGAAACGGCCAAAGTCTGTCTT
GAGAACACTGGTGATGCTGTAACCAACCTCCTGCCGATTTCTTGCACCCG
GGGGATCCCTAATTCTAAAGCGGCCCCCCCCCGGGGAGCCCCCGCTTTTG
TTCCCTTTAGGGAGGTAATTTTCAGCTGGCCGAAACCCGGGCCAAACTGT
TCCCGGGGGAAATGTTTCCCCC
>BQ516395|Kennebec or Binjte|mixed tissues
CTGGAGCTCACCGCGGTGGCGGCCGCTCTTGAACTAGTGGATCCCCCGGG
CTGCAGGCAACCATGGTTCTCAAGACAGAACTTTGCCGTTTCAGTGGTGC
CAAGATTTACCCTGGGAGAGGCATCAGATTTATCCGTTCAGATTCTCAGG
TGTTCCTATTCGTCAACTCAAAATGCAAACACTACTTCCACAACAAGTTG
AAGCCATCCAAACTTACTTGGACAGCTATGTATAGGAAGCAACACAAGAA
GGATATTGCACAAGAAGCTGCTAAGAAGAGACGACGTACAACCAAAAAGC
CTTACTCTAGGTCTATTGTGGGTGCAACCTTGGAGGTAATCCAGAAGAAG
AGAACTGAAAGGCCAGAAGTTCGAGATGCTGCCAGGGAGGCTGCTCTTCG
TGAAATTAAGGAAAGGATCAAGAAGACAAAGGATGAAAAGAAGGCGAAGA
AAGCAGAGGTTCAGGCCAAGTCCCAGAAAGCTGGAGGAAAGGGCAATATG
TCCAAAGGAGGTGCATCTAAAGGTCCTAAGCTTGGTGGTGGCGGAGGAAA
ACGTTAAGTTGTTGTTTATGTTGTTTCCTTTTTAGCAAATAGAGTGCCTT
GTTTGAAGAGACTGTAAGCGAAGACCTTCATTTACAAGTATCTCATACAT
CTGCAGACAAATTTCTCGTTGACGGTTTTGCATTTGGTATGCAGCTGTTG
ATTCTCCACATACTGTTGACTTCTTGTGGGTTCATTCTCTATTACAGATG
TAGTTTTTTGACTCCTAAACAATATATTTTTTGAATCTGCTTCTTCGAAT
GTGTGCGCAAACTCTTGCAGTAATTTACCATGCAGCAATCCTACTGAGCT
AGAATATAAAAAAAAAAAAAAAAAACTCGAGGGGGGGGCCC
>BQ516396|Kennebec or Binjte|mixed tissues
CCATTGGGACCGGGCCCCCCCTCGAGTTTTTTAAAAATCAAAATAGATTC
TAGCTCAGTAGGTCTCTCCGCATGGTAAATTACTGCAAGAGTTTGCGCAC
ACATTCGAAGAAGCAGATTTCAAAAATATATTGTTTAGGAGTCAAAAAAC
TACATCTGTAATAGAGAATGAACCCACAAGAAGTCAACAGTATGTGGAGA
ATCAACAGCTGCATACCAAATGCAAAACCGTCAACGAGAAATTTGTCTGC
AGATGTATGAGATACTTGTAAATGAAGGTCTTCGCTTACAGTCTCTTCAA
ACAAGGCACTCTATTTGCTAAAAAGGAAACAACATAAACAACAACTTAAC
GTTTTCCTCCGCCACCACCAAGCTTAGGACCTTTAGATGCACCTCCTTTG
GACATATTGCCCTTTCCTCCAGCTTTCTGGGACTTGGCCTGAACCTCTGC
TTTCTTCGCCTTCTTTTCATCCTTTGTCTTCTTGATCCTTTCCTTAATTT
CACGAAGAGCAGCCTCCCTGGCAGCATCTCGAACTTCTGGCCTTTCAGTT
CTCTTCTTCTGGATTACCTCCAAGGTTGCACCCACAATAGACCTAGAGTA
AGGCTTTTTGGTTGTACGTCGTCTCTTCTTAGCAGCTTCTTGTGCAATAT
CCTTCTTGTGTTGCTTCCTATACATAGCTGTCCAAGTAAGTTTGGATGGC
TTCAACTTGTTGTGGAAGTAGTGTTTGCATTTTGAGTTGACGAATAGGAA
CACCTGAGAATCTGAACGGATAAATCTGATGCCTCTCCCAGGGTAAATCT
TGGCACACTGAAACGGCAAAGTTCTGTCTTGAGACCATGGTTGCCTGCAG
CCCGGGGGATC
>AW906443|Bintje|axillary buds of stem explants, swelling stolons
NNGGAGGGGTTTNNAACGGGGACAGGAAGGGGAATGAGTGCGGCGGCGTT
CGCTCTAGAACTAGTGGATCCCCCGGGCTGCAGGAAATTCGGCCCGAGGC
TCAATTTGCCTCCAGAGGAAAACCGGAGCGGCGACCACCTTGCTTGACAA
AATGGCGCAAGAATCACTTGTCCTTCGCGGCACCATGAAAGCCCACACCG
ATTGGGTCACTGCCATCGCCACCCCAATTGATAACTCCGACATGATCGTT
ACTTCCTCCAGGGACAAGTCCATCATTGTCTGGTCTCTCACCAAGGACGG
TGCACAGTACGGTGTCCCCCGCCGCCGTCTCACCGGACACGGACACTTTG
TTCAGGATGTTGTTCTCTCCTCCGACGGTATGTTTGCTCTCTCTGGTTCT
TGGGATGGAGAGCTTCGCCTTTGGGATCTTCAAGCCGGCACTACTGCTCG
CCGTTTTGTTGGTCACACTAAGGATGTTCTCTCCGTTGCTTTTTCCGTTG
ATAACCGTCAGATTGTGTCCGCTTCACGGGACAAGTCTATCAAGCTTTGG
AACACTCTCGGTGAGTGTAAGTACACCATTCAGGACGGAGACTCACATTC
CGATTGGGTTTCGTGTGTGCGTTTCAGCCCAAATACTCTTCAGCCAACTA
TTGTTTCTGGTTCCTGGGATCGTACTGTGAAAATCTGGAACCTTACGAAC
TGTAAGCTGCGTTCGACTCTTGCTGGACACTCTGGCTATGTGAACACNGT
GGCAGTGTCACCTGATGGTTCCTTGTGGCGCTAATGGAAGCCAGGGATGG
AGTAATTTTGCTCTTGGAATTTGGCTGAAGGCCAAGAAACTCTACTTCGC
TTGATGCCCGGT
>BE340428|Bintje|axillary buds of stem explants, swelling stolons
AAGAGTNGNTNTTNNTTAGATATGAGAAGTGTATTATATCGTGGCGGCCC
GCTCTAGAACTAGTGGATCCCCCCGGCTGCAGGAATTCGGCACCAAGGCT
TGGACCAAATGGCCCCAGAATCACTTGTCCTTCGCGGCACCATGAAAGCC
CACACCGATTGGGTCACTGCCATCGCCACCCCAATTGATAACTCCGACAT
GATCGTTACTTCCTCCAGGGACAAGTCCATCATTGTCTGGTCTCTCACCA
AAGGACGGTGCACAGTACCGGTGTCCCCCGCCCGCGTCTCACCGGACCAC
CGACCACTTTGTTCAGGATGTTGTTCTCTCCTCCCACCGGTATGTTTGCT
CTCTCTGGTTCTTGGGATGGAGAGCTTCGCCTTTGGGATCTTCAAGCCGG
CACTACTGCTCGCCGTTTTGTTGGTCACACTAAGGATGTTCTCTCCGTTG
CTTTTTCCGTTGATAACCGTCAGATTGTGTCCGCTTCACGGGACAAGTCT
ATCAAGCTTTGGAACACTCTCGGTGAGTGTAAGTACACCATTCANGACGG
AGACTCACATTCCGATTGGGTTTCGTGTGTGCGTTTCAGCCCAAATACTC
TTCAGCCAACTATTNGTTTCTGTTCCTGGGATCGTACTGTGAAAATCTGG
ACCCTACAACTGTAGCTGCGTCGCTCTGCTGACACTTGCTTGTGACACGN
GCAGGCACCTATTGTCTGTCCTATGAGCAGATGATATTTCTCTGATTGCT
GGCAGACCTCTCTGT
>BE340551|Bintje|axillary buds of stem explants, swelling stolons
CGCCTATTGCAACTGATACCAATTCTTGAGCTCCACCGCGGTGGCGGCCG
CTCTAGAACTAGTGGATCCCCCGGGCTGCAGGAATTCGGCACGAGGTCAT
TTGCCTCCAGAGGAAAACCGGAGCGGCGACCACCTTGCTTGACAAAATGG
CGCAAGAATCACTTGTCCTTCGCGGCACCATGAAAGCCCACACCGATTGG
GTCACTGCCATCGCCACCCCAATTGATAACTCCGACATGATCGTTACTTC
CTCCAGGGACAAGTCCATCATTGTCTGGTCTCTCACCAAGGACGGTGCAC
AGTACGGTGTCCCCCGCCGCCGTCTCACCGGACACGGACACTTTGTTCAG
GATGTTGTTCTCTCCTCCGACGGTATGTTTGCTCTCTCTGGTTCTTGGGA
TGGAGAGCTTCGCCTTTGGGATCTTCAAGCCGGCACTACTGCTCGCCGTT
TTGTTGGTCACACTAAGGATGTTCTCTCCGTTGCTTTTTCCGTTGATAAC
CGACAGATTGTGTCCGCTTCACGGGACAAGGTCTATCAAGCTTTGGAACA
CTCTCGGTGAGTGTAAGTACACCATTCAGGACGGAGACTCACATTCCGAT
TGGGTTTCGTGTGTGCGTTTCAGCCCAAATACTCTTCAGCCAACTATTGT
TTCTGGTTCCTGGGATCGTACTGTGAAAATCTGGAACCTTACGAACTGTA
AGCTGCGTTCGACTCTTGCTGGACACTCTGGCTATGTGAACACGTGGCAG
TGTCACCTGATGGTCCTTTGGCGCTAATGGAGGCAAGGATGGAGTATTTT
GCTTTGGGATTGGCTTGAGGCAAGAACTCTACTCGCTTGAGGCAGGTCCA
TCATCATCCTTTTTGTTTAGCCTAAAGGGCTTGGTCTGGCCCCCCTTGGG
TACATAAAAATTGGATTGGGACAG
>BE341141|Bintje|axillary buds of stem explants, swelling stolons
GGGGAGGGGGAAGGGGGGNNTAAGGAAAGGAGGGATTACAGCACGGCGGC
GGCCGCTCTAGAACTAGTGGATCCCCCGGGCTGCAGGAATTCGGCACGAG
GGTCTCATTTGCCTCCAGAGGAAAACCGGAGCGGCGACCACCTTGCTTGA
CAAAATGGCGCAAGAATCACTTGTCCTTCGCGGCACCATGAAAGCCCACA
CCGATTGGGTCACTGCCATCGCCACCCCAATTGATAACTCCGACATGATC
GTTACTTCCTCCAGGGACAAGTCCATCATTGTCTGGTCTCTCACCAAGGA
CGGTGCACAGTACGGTGTCCCCCGCCGCCGTCTCACCGGACACGGACACT
TTGTTCAGGATGTTGTTCTCTCCTCCGACGGTATGTTTGCTCTCTCTGGT
TCTTGGGATGGAGAGCTTCGCCTTTGGGATCTTCAAGCCGGCACTACTGC
TCGCCGTTTTGTTGGTCACACTAAGGATGTTCTCTCCGTTGCTTTTTCCG
TTGATAACCGTCAGATTGTGTCCGCTTCACGGGACAAGTCTATCAAGCTT
TGGAACACTCTCGGTGAGTGTAAGTACACCATTCAGGACGGAGACTCACA
TTCCGATTGGGTTTCGTGTGTGCGTTTCAGCCCAAATACTCTTCAGCCAA
CTATTGTTTCTGGTTCCTGGGATCGTACTGTGAAAATCTGGAACCTTACG
AACTGTAAGCTGCGTTCGACTCTTGCTGGACACTCTGGCTATGTGAACAC
CGTGGCAGTGTCACCTGATGGTTCCTTGTGCGCTAGTGGAAGCAAAGATG
GGATTATTTTGCTCTGGGATTTGGCTGAGGGCAAGAAACCCTACCTCCTT
GATGCCAGTTCCATAATCCATACTCTTTGG
>BF053022|Kennebec|leaflets and petioles
AGTAGTCNCNGGNCNNAGGNAGTTTGGGACCNATTNACCTGATNACAATT
GCTGGAGCTCCACCGCGGTGGCGGCCGCTCTAGAACTAGTGGATCCCCCG
GGCTGCAGGAATTCGGCACGAGGGTCTCATTTGCCTCCAGAGGAAAACCG
GAGCGGCGACCACCTTGCTTGACAAAATGGCGCAAGAATCACTTGTCCTT
CGCGGCACCATGAAAGCCCACACCGATTGGGTCACTGCCATCGCCACCCC
AATTGATAACTCCGACATGATCGTTACTTCCTCCAGGGACAAGTCCATCA
TTGTCTGGTCTCTCACCAAGGACGGTGCACAGTACGGTGTCCCCCGCCGC
CGTCTCACCGGACACGGACACTTTGTTCAGGATGTTGTTCTCTCCTCCGA
CGGTATGTTTGCTCTCTCTGGTTCTTGGGATGGAGAGCTTCGCCTTTGGG
ATCTTCAAGCCGGCACTACTGCTCGCCGTTTTGTTGGTCACACTAAGGAT
GTTCTCTCCGTTGCTTTTTCCGTTGATAACCGTCAGATTGTGTCCGCTTC
ACGGGACAAGTCTATCAAGCTTTGGAACACTCTCGGTGAGTGTAAGTACA
CCATTCATGACGGAGACTCACATTCCGATTGGGTTTCGTGTGTGCGTTTC
AGCCCAAATACTCTTCAGCCAACTATTGTTTCTGGTTCCTGGGATCGTAC
TGTGAAAATCTGGAACCTTACGAACTGTAAGCTGCGTTCGACTCTTGCTG
GACACTCTGGCTATGTGAACACNGTGGCAGNGTCACCTGATGGTTCCTTG
GGCCTAGTGGAAGCAAGGATGGAGTATTTTTGCTCTGGGATTTGGCTGGA
GGCAAGAACTCTACTCGCTTGATGCCAGTTCCTCAATC
>BG098002|Kennebec|leaflets and petioles
TGCGAGAGCCGCTTTCTAACCAAGAAAAAGCTGTGAGCTCACTGCGGTGG
CGGCCGCTCTAGAACTAGTGGATCCCCCGGGCTGCAGGAATTCGGCACGA
GGGTCTCATTTGCCTCCAGAGGAAAACCGGAGCGGCGACCACCTTGCTTG
ACAAAATGGCGCAAGAATCACTTGTCCTTCGCGGCACCATGAAAGCCCAC
ACCGATTGGGTCACTGCCATCGCCACCCCAATTGATAACTCCGACATGAT
CGTTACTTCCTCCAGGGACAAGTCCATCATTGTCTGGTCTCTCACCAAGG
ACGGTGCACAGTACGGTGTCCCCCGCCGCCGTCTCACTGGACACGGACAC
TTTGTTCAGGATGTTGTTCTCTCCTCCGACGGTATGTTTGCTCTCTCTGG
TTCTTGGGATGGAGAGCTTCGCCTTTGGGATCTTCAAGCCGGCACTACTG
CTCGCCGTTTTGTTGGTCACACTAAGGATGTTCTCTCCGTTGCTTTTTCC
GTTGATAACCGTCAGATTGTGTCCGCTTCACGGGACAAGTCTATCAAGCT
GTGGAACACTCTCGGTGAGTGTAAGTACACCATTCAGGACGGAGACTCAC
ACTCCGATTGGGTTTCGTGTGTGCGTTTCAGCCCAAATACTCTTCAGCCA
ACTATTGTTTCTGGTTCCTGGGATCGTACTGTGAAAATCTGGAACCTTTC
GAACTGTAAGCTGCGTTCGACTCTTGCTGGACACTCTGGCTATGTGAACA
CTGTGGCAGTGTCACCTGATGGTTCCTTGTGCGCTAGTGGAGGCCAGGAT
GGAATTATTTTGCTCTGGGATTTGGCTGAAGGCAAGAAACCTTTCTCGCT
TGATGCCAGTCCATTAATCCTACTCTCTGGTTAATCCCTACAGGACTGGN
TTTGGGCCGCACTTGATTTA
>BG589736|Kennebec|leaf
TCCGGCGCCGAGGGGGGGAGGGCGGGGAATGGGATAATTTTTTTTTTTTT
TTCCGGTTATCTCCTGCTGGCAGCCATCTATGGTGGCGGCCGCTCTATAA
CTAGTGGATCCCCCGGGCTGCAGGAATTCGGCACGAGGGTCGTGTCATTT
GCCTCCAGAGGAAAACCGGAGCGGCGACCACCTTGCTTGACAAAATGGCG
CAAGAATCACTTGTCCTTCGCGGCACCATGAAAGCCCACACCGATTGGGT
CACTGCCATCGCCACCCCAATTGATAACTCCGACATGATCGTTACTTGCT
GCAGGGACAAGTCCATCATTGTCTGGTCTCTCACCAAGGACGGTGCACAG
TACGGTGTCCCCCGCCGCCGTCTCACTGGACACGGACACTTTGTTCAGGA
TGTTGTTCTCTCCTCCGACGGTATGTTTGCTCTCTCTGGTTCTTGGGATG
GAGAGCTTCGCCTTTGGGATCTTCAAGCCGGCACTACTGCTCGCCGTTTT
GTTGGTCACACTAAGGATGTTCTCTCCGTTGCTTTTTCCGTTGATAACCG
CCAGATTGTGTCCGCTTCACGGGACAAGTCTATCAAGCTGTGGAACACTC
TCGGTGAGTGTAAGTACACCATTCAGGACGGAGACTCACACTCCGATTGG
GTTTCGTGTGTGCGTTTCAGCCCAAATACTCTTCAGCCAACTATTGTTTC
TGGTTCCTGGGATCGTACTGTGAAAATCTGGAACCTTTCGAACTGTAAGC
TGCGTTCGACTCTTGCTGGACACTCTGGCTATGTGAACACTGCGGCAGTG
TCACCTGATGGTTCCTTGTGCGCTAGTGGACGCAAGGATGGAGTTATTTT
TGCTCTGGGATTTGGCTGAGGGCAAGAAACTCTACTCGCTTGATGCACAG
TTCATTATCCATACTCTCTCCTTTAGTCCTAACAGGTACTGGATCTGCGC
CCGCACTGAATCTAGCCTTAAGATTCGGGACTTGGACAGCCAGAACCTCC
CTGGGGGACCCTAC
>BG597235|Kennebec|sprouting eyes from tubers
TCATAAAGCTGGAGCTCACCGCGGTGGCGGCCGCTCTAGAACTAGTGGAT
CCCCCGGGCTGCAGGAATTCGGCACGAGGGGAAAACCGGAGCGGCGACCA
CCTTGCTTGACAAAATGGCGCAAGAATCACTTGTCCTTCGCGGCACCATG
AAAGCCCACACCGATTGGGTCACTGCCATCGCCACCCCAATTGATAACTC
CGACATGATCGTTACTTCCTCCAGGGACAAGTCCATCATTGTCTGGTCTC
TCACCAAGGACGGTGCACAGTACGGTGTCCCCCGCCGCCGTCTCACTGGA
CACGGACACTTTGTTCAGGATGTTGTTCTCTCCTCCGACGGTATGTTTGC
TCTCTCTGGTTCTTGGGATGGAGAGCTTCGCCTTTGGGATCTTCAAGCCG
GCACTACTGCTCGCCGTTTTGTTGGTCACACTAAGGATGTTCTCTCCGTT
GCTTTTTCCGTTGATAACCGTCAGATTGTGTCCGCTTCACGGGACAAGTC
TATCAAGCTGTGGAACACTCTCGGTGAGTGTAAGTACACCATTCAGGACG
GAGACTCACACTCCGATTGGGTTTCGTGTGTGCGTTTCAGCCCAAATACT
CTTCAGCCAACTATTGTTTCTGGTTCCTGGGATCGTACTGTGAAAATCTG
GAACCTTTCGAACTGTAAGCTGCGTTCGACTCTTGCTGGACACTCTGGCT
ATGTGAACACTGTGGCAGTGTCACCTGATGGTTCCTTGTGCGCTAGTGGA
GGCAAGGATGGAGTATTTTGCTCTGGGATTTGGCTGAGGGGCAGAACTCT
ACTCGCTTGATGCCAGTTCCATCATCCATACTCTCTGCTTTAATCCTAAC
AGTACTGGCTCTGCGCCGCACTGAGTCTAGCATTAAGATTTGGA
>BG597775|Kennebec|sprouting eyes from tubers
CATAAAGCTGGAGCTCCCCGCGGTGGCGGCCGCTCTAGAACTAGTGGATC
CCCCGGGCTGCAGGAATTCGGCACGAGGGTCTCATTTGCCTCCAGAGGAA
AACCGGAGCGGCGACCACCTTGCTTGACAAAATGGCGCAAGAATCACTTG
TCCTTCGCGGCACCATGAAAGCCCACACCGATTGGGTCACTGCCATCGCC
ACCCCAATTGATAACTCCGACATGATCGTTACTTCCTCCAGGGACAAGTC
CATCATTGTCTGGTCTCTCACCAAGGACGGTGCACAGTACGGTGTCCCCC
GCCGCCGTCTCACTGGACACGGACACTTTGTTCAGGATGTTGTTCTCTCC
TCCGACGGTATGTTTGCTCTCTCTGGTTCTTGGGATGGAGAGCTTCGCCT
TTGGGATCTTCAAGCCGGCACTACTGCTCGCCGTTTTGTTGGTCACACTA
AGGATGTTCTCTCCGTTGCTTTTTCCGTTGATAACCGTCAGATTGTGTCC
GCTTCACGGGACAAGTCTATCAAGCTGTGGAACACTCTCGGTGAGTGTAA
GTACACCATTCAGGACGGAGACTCACACTCCGATTGGGTTTCGTGTGTGC
GTTTTAGCCCAAATACTCTTCAGCCAACTATTGTTTCTTGGTTCCTCGGG
ATCGTACTGTGAAAAATCTGAAACCCTTTCGAACTGTAAGCTGCGTTTCG
ACTTCTTGCTGGACACTCTTGGCTATGTGAACACTGGTGGCAGGGGTCAC
CCTGAATGGTTCCCTTGGGCCCCTAATGGGAGCAAAGAT
>BG597931|Kennebec|sprouting eyes from tubers
TATAAAGCTGGAGCTCCCCGCGGTGGCGGCCGCTCTAGAACAGTGGATCC
CCCGGGCTGCAGGAATTCGGCACGAGGGTCGTCTCATTTGCCTCCAGAGG
AAAACCGGAGCGGCGACCACCTTGCTTGACAAAATGGCGCAAGAATCACT
TGTCCTTCGCGGCACCATGAAAGCCCACACCGATTGGGTCACTGCCATCG
CCACCCCAATTGATAACTCCGACATGATCGTTACTTCCTCCAGGGACAAG
TCCATCATTGTCTGGTCTCTCACCAAGGACGGTGCACAGTACGGTGTCCC
CCGCCGCCGTCTCACCGGACACGGACACTTTGTTCAGGATGTTGTTCTCT
CCTCCGACGGTATGTTTGCTCTCTCTGGTTCTTGGGATGGAGAGCTTCGC
CTTTGGGATCTTCAAGCCGGCACTACTGCTCGCCGTTTTGTTGGTCACAC
TAAGGATGTTCTCTCCGTTGCTTTTTCCGTTGATAACCGTCAGATTGTGT
CCGCTTCACGGGACAAGTCTATCAAGCTTTGGAACACTCTCGGTGAGTGT
AAGTACACCATTCAGGACGGAGACTCACATTCCGATTGGGTTTCGTGTGT
GCGTTTCAGCCCAAATACTCTTCAGCCAACTATTGTTTCTGGTTCCTGGG
ATCGTACTGTGAAAATCTGGAACCTTACGAACTGTAAGCTGCGTTCGACT
CTTGCTGGACACTCTGGCTATGTGAACACGGTGGCAGTGTCACCTGATGG
TTCCTTGTGCGCTAGTGGAGGCAAGGATGGAGTTATTTTGCTCTGGGATT
TGGCTGAGGGCAAGAAACTCTACTCGCTTGATGCCAGTTCCATCATCCAT
ACTCTCTGCTTTAGTCCTACAAGTACTGGCTCTGCGCCGCACTGAGTCTA
>BI175933|Kennebec|sprouting eyes from tubers
TCATAAGCTGGAGCTCCCCGCGGTGGCGGCCGCTCTAGAACTAGTGGATC
CCCCGGGCTGCAGGAATTCGGCACGAGGGTTCTCTCCTCCGACGGTATGT
TTGCTCTCTCTGGTTCTTGGGATGGAGAGCTTCGCCTTTGGGATCTTCAA
GCCGGCACTACTGCTCGCCGTTTTGTTGGTCACACTAAGGATGTTCTCTC
CGTTGCTTTTTCCGTTGATAACCGTCAGATTGTGTCCGCTTCACGGGACA
AGTCTATCAAGCTTTGGAACACTCTCGGTGAGTGTAAGTACACCATTCAG
GACGGAGACTCACATTCCGATTGGGTTTCGTGTGTGCGTTTCAGCCCAAA
TACTCTTCAGCCAACTATTGTTTCTGGTTCCTGGGATCGTACTGTGAAAA
TCTGGAACCTTACGAACTGTAAGCTGCGTTCGACTCTTGCTGGACACTCT
GGCTATGTGAACACGGTGGCAGTGTCACCTGATGGTTCCTTGTGCGCTAG
TGGAGGCAAGGATGGAGTTATTTTGCTCTGGGATTTGGCTGAGGGCAAGA
AACTCTACTCGCTTGATGCCAGTTCCATCATCCATACTCTCTGCTTTAGT
CCTAACAGGTACTGGCTCTGCGCCGCCACTGAGTCTAGCATTAAGATTTG
GGACTTGGAGAGCAAGACCATCGTGGTGGACCTTAGAGTTGATCTCAAGC
ATGAGAGTGAGATGGCTGCTAATGAGAGTGGAACTGCACCAAAAACAAAG
TCATTTACTGTACCCGTTTGAGTTGGAGTGCTGATGGAAGTACACTTTTC
AGCGGATTACAGATGGGTTGAATAGGGTCTGGGGGATTGGGCGTTCCTAG
GAATGAATTGCATCTTAGCAAGCCTTTGGGCAATAT
>BI177453|Bintje|axillary buds of stem explants; growing sink-tubers
TCATAAAGCTGGAGCTCACCGCGGTGGCGGCCGCTCTAGAACTAGTGGAT
CCCCCGGGCTGCAGGAATTCGGCACGAGGCGTCGTCTCATTTGCCTCCAG
AGGAAAACCGGAGCGGCGACCACCTTGCTTGACAAAATGGCGCAAGAATC
ACTTGTCCTTCGCGGCACCATGAAAGCCCACACCGATTGGGTCACTGCCA
TCGCCACCCCAATTGATAACTCCGACATGATCGTTACTTCCTCCAGGGAC
AAGTCCATCATTGTCTGGTCTCTCACCAAGGACGGTGCACAGTACGGTGT
CCCCCGCCGCCGTCTCACCGGACACGGACACTTTGTTCAGGATGTTGTTC
TCTCCTCCGACGGTATGTTTGCTCTCTCTGGTTCTTGGGATGGAGAGCTT
CGCCTTTGGGATCTTCAAGCCGGCACTACTGCTCGCCGTTTTGTTGGTCA
CACTAAGGATGTTCTCTCCGTTGCTTTTTCCGTTGATAACCGTCAGATTG
TGTCCGCTTCACGGGACAAGTCTATCAAGCTTTGGAACACTCTCGGTGAG
TGTAAGTACACCATTCAGGACGGAGACTCACATTCCGATTGGGTTTCGTG
TGTGCGTTTCAGCCCAAATACTCTTCAGCCAACTATTGTTTCTGGTTCCT
GGGATCGTACTGTGAAAATCTGGAACCTTACGAACTGTAAGCTGCGTTCG
ACTCTTGCTGGACACTCTGGCTATGTGAACACGGTGGCAGTGTCACCTGA
TGGTTCCTTGTGCGCTAGTGGAGGCAAGGATGGAGTTATTTTGCTCTGGG
ATTTGGCTGAGGGCAAGAAACTCTACTCGCTTGATGCCAGTTCCATCATC
CATACTCTCTGCTTTAATCCTAACAGGTACTGGCTCTGCGCCGCCACTGA
GTA
>BI178705|Bintje|axillary buds of stem explants; growing sink-tubers
TAGATCTTTAGCTGGAGCTCCACCGTGTGGCGGCCGCTCTAGAACAGTGG
ATCCCCCGGGCTGCAGGAATTCGGCACGAGGCGTCGTCTCATTTGCCTCC
AGAGGAAAACCGGAGCGGCGACCACCTTGCTTGACAAAATGGCGCAAGAA
TCACTTGTCCTTCGCGGCACCATGAAAGCCCACACCGATTGGGTCACTGC
CATCGCCACCCCAATTGATAACTCCGACATGATCGTTACTTCCTCCAGGG
ACAAGTCCATCATTGTCTGGTCTCTCACCAAGGACGGTGCACAGTACGGT
GTCCCCCGCCGCCGTCTCACCGGACACGGACACTTTGTTCAGGATGTTGT
TCTCTCCTCCGACGGTATGTTTGCTCTCTCTGGTTCTTGGGATGGAGAGC
TTCGCCTTTGGGATCTTCAAGCCGGCACTACTGCTCGCCGTTTTGTTGGT
CACACTAAGGATGTTCTCTCCGTTGCTTTTTCCGTTGATAACCGTCAGAT
TGTGTCCGCTTCACGGGACAAGTCTATCAAGCTTTGGAACACTCTCGGTG
AGTGTAAGTACACCATTCAGGACGGAGACTCACATTCCGATTGGGTTTCG
TGTGTGCGTTTCAGCCCAAATACTCTTCAGCCAACTATTGTTTCTGGTTC
CTGGGATCGTACTGTGAAAATCTGGGACCTTACGAACTGTAAGCTGCGTT
CGACTCTTGCTGGACACTCTGGCTATGTGAACACGGTGGCAGTGTCACCT
GATGGTTCCTTGTGCGCTAGTGGAGGCAAGGATGGGAGTATTTTGCTCTG
GGATTTGGCTGAGGGCAAGAACTCTACTCGCTTGATCCAGTTCCATCATC
CATACTCTCTGCTTTAGTCCTAACAAGTACTGGCTCTGCGCCGCCATGAG
TCTAACATTAAGATTG
>BI919949|Bintje|axillary buds of stem explants; growing sink-tubers
CACCGCGGTGGCGGCCGCTCTATAACTAGTGGATCCCCCGGGCTGCAGGA
ATTCGGCACGAGGGAAAACCGGAGCGGCGACCACCTTGCTTGACAAAATG
GCGCAAGAATCACTTGTCCTTCGCGGCACCATGAAAGCCCACACCGATTG
GGTCACTGCCATCGCCACCCCAATTGATAACTCCGACATGATCGTTACTT
CCTCCAGGGACAAGTCCATCATTGTCTGGTCTCTCACCAAGGACGGTGCA
CAGTACGGTGTCCCCCGCCGCCGTCTCACCGGACACGGACACTTTGTTCA
GGATGTTGTTCTCTCCTCCGACGGTATGTTTGCTCTCTCTGGTTCTTGGG
ATGGAGAGCTTCGCCTTTGGGATCTTCAAGCCGGCACTACTGCTCGCCGT
TTTGTTGGTCACACTAAGGATGTTCTCTCCGTTGCTTTTTCCGTTGATAA
CCGTCAGATTGTGTCCGCTTCACGGGACAAGTCTATCAAGCTTTGGAACA
CTCTCGGTGAGTGTAAGTACACCATTCAGGACGGAGACTCACATTCCGAT
TGGGTTTCGTGTGTGCGTTTCAGCCCAAATACTCTTCAGCCAACTATTGT
TTCTGGTTCCTGGGATCGTACTGTGAAAATCTGGAACCTTACGAACTGTA
AGCTGCGTTCGACTCTTGCTGGACACTCTGGCTATGTGAACACGGTGGCA
GTGTCACCTGATGGTTCCTTGTGCGCTAATGGAGGCAAGGATGGAAGTAT
TTTGCTCTGGGATTTGGCTGAGGGCAAGAACTCTACTCGCTTGATGCCAG
TTCCATCATCCATACTCTCTGCTTTAGTCCTAAAAGTACTGGCTCTGCGC
CGCCACTGAGTCTAGCATTAAGATTGTGGACCGGAGAG
>BI920980|Bintje|axillary buds of stem explants; growing sink-tubers
CTGGAGCTCACCGCGGTGGCGGCCGCTCTAGAACTAGTGGATCCCCCGGG
CTGCAGGAATTCGGCACGAGGCTCATTTGCCTCCAGAGGAAAACCGGAGC
GGCGACCACCTTGCTTGACAAAATGGCGCAAGAATCACTTGTCCTTCGCG
GCACCATGAAAGCCCACACCGATTGGGTCACTGCCATCGCCACCCCAATT
GATAACTCCGACATGATCGTTACTTCCTCCAGGGACAAGTCCATCATTGT
CTGGTCTCTCACCAAGGACGGTGCACAGTACGGTGTCCCCCGCCGCCGTC
TCACCGGACACGGACACTTTGTTCAGGATGTTGTTCTCTCCTCCGACGGT
ATGTTTGCTCTCTCTGGTTCTTGGGATGGAGAGCTTCGCCTTTGGGATCT
TCAAGCCGGCACTACTGCTCGCCGTTTTGTTGGTCACACTAAGGATGTTC
TCTCCGTTGCTTTTTCCGTTGATAACCGTCAGATTGTGTCCGCTTCACGG
GACAAGTCTATCAAGCTTTGGAACACTCTCGGTGAGTGTAAGTACACCAT
TCAGGACGGAGACTCACATTCCGATTGGGTTTCGTGTGTGCGTTTCAGCC
CAAATACTCTTCAGCCAACTATTGTTTCTGGTTCCTGGGATCGTACTGTG
AAAATCTGGAACCTTACGAACTGTAAGCTGCGTTCGACTCTTGCTGGACA
CTCTGGCTATGTGAACACGGTGGCAGTGTCACCTGATGGTTCCTTGTGCG
CTAGTGGAGGCAAGGATGGAGTTATTTTGCTCTGGGATTTGGCTGAGGGC
AAGAAACTCTACTCGCTTGATGCCAGTTCCATCATCCATACTCTCTGCTT
TAGTCCTAA
>BM112507|Kennebec|roots
CTGGAGCTCACCGCGGTGGCGGCCGCTCTTCAACTAGTGGATCCCCCGGG
CTGCAGGAATTCGGCACGAGGGAAAACCGGAGCGGCGACCACCTTGCTTG
ACAAAATGGCGCAAGAATCACTTGTCCTTCGCGGCACCATGAAAGCCCAC
ACCGATTGGGTCACTGCCATCGCCACCCCAATTGATAACTCCGACATGAT
CGTTACTTCCTCCAGGGACAAGTCCATCATTGTCTGGTCTCTCACCAAGG
ACGGTGCACAGTACGGTGTCCCCCGCCGCCGTCTCACCGGACACGGACAC
TTTGTTCAGGATGTTGTTCTCTCCTCCGACGGTATGTTTGCTCTCTCTGG
TTCTTGGGATGGAGAGCTTCGCCTTTGGGATCTTCAAGCCGGCACTACTG
CTCGCCGTTTTGTTGGTCACACTAAGGATGTTCTCTCCGTTGCTTTTTCC
GTTGATAACCGTCAGATTGTGTCCGCTTCACGGGACAAGTCTATCAAGCT
TTGGAACACTCTCGGTGAGTGTAAGTACACCATTCAGGACGGAGACTCAC
ATTCCGATTGGGTTTCGTGTGTGCGTTTCAGCCCAAATACTCTTCAGCCA
ACTATTGTTTCTGGTTCCTGGGATCGTACTGTGAAAATCTGGAACCTTAC
GAACTGTAAGCTGCGTTCGACTCTTGCTGGACACTCTGGCTATGTGAACA
CGGTGGCAGTGTCACCTGATGGTTCCTTGTGCGCTAGTGGAAGCAAGGAT
GGAGTTATTTTGCTCTGGGATTTGGCTGAGGGCAGAAACTCTACTCGCTT
GATGCCAGTTCCATCATCCATACTCTCTGCTTTAGTCCCTACAGGTACTG
GCTCTG
>BQ047673|Kennebec|leaf
AAAGCTGGAGCTCCCCGCGGTGGCGGCCGCTCTACACACTAGTGGATCCC
CCGGGCTGCAGGAATTCGGCACGAGGATTTGCCTCCAGAGGAAAACCGGA
GCGGCGACCACCTTGCTTGACAAAATGGCGCAAGAATCACTTGTCCTTCG
CGGCACCATGAAAGCCCACACCGATTGGGTCACTGCCATCGCCACCCCAA
TTGATAACTCCGACATGATCGTTACTTCCTCCAGGGACAAGTCCATCATT
GTCTGGTCTCTCACCAAGGACGGTGCACAGTACGGTGTCCCCCGCCGCCG
TCTCACCGGACACGGACACTTTGTTCAGGATGTTGTTCTCTCCTCCGACG
GTATGTTTGCTCTCTCTGGTTCTTGGGATGGAGAGCTTCGCCTTTGGGAT
CTTCAAGCCGGCACTACTGCTCGCCGTTTTGTTGGTCACACTAAGGATGT
TCTCTCCGTTGCTTTTTCCGTTGATAACCGTCAGATTGTGTCCGCTTCAC
GGGACAAGTCTATCAAGCTTTGGAACACTCTCGGTGAGTGTAAGTACACC
ATTCAGGACGGAGACTCACATTCCGATTGGGTTTCGTGTGTGCGTTTCAG
CCCAAATACTCTTCAGCCAACTATTGTTTCTGGTTCCTGGGATCGTACTG
TGAAAATCTGGAACCTTACGAACTGTAAGCTGCGTTCGACTCTTGCTGGA
CACTCTGGCTATGTGAACACGGTGGCAGTGTCACCTGATGGTTCCTTGTG
CGCTAGTGGAAGCAAGGATGGAGTTATTTTGCTCTGGGATTTGGCTGAGG
GCAAGAAACTCTACTCGCTTGATGCCAGTTCCATCATCCATACTCTCTGC
TTTAGTCCTAACAGGTACTGGCTCTGCGCCGCCACTGAGTCTAGCATTAA
A
>BQ117018|Kennebec or Binjte|mixed tissues
CATTAGCTGGAGCTCACCGCGGTGGCGGCCGCTCTAGAACTAGTGGATCC
CCCGGGCTGCAGGAATTCGGCACGAGGGTCGTCTCATTTGCCTCCAGAGG
AAAACCGGAGCGGCGACCACCTTGCTTGACAAAATGGCGCAAGAATCACT
TGTCCTTCGCGGCACCATGAAAGCCCACACCGATTGGGTCACTGCCATCG
CCACCCCAATTGATAACTCCGACATGATCGTTACTTCCTCCAGGGACAAG
TCCATCATTGTCTGGTCTCTCACCAAGGACGGTGCACAGTACGGTGTCCC
CCGCCGCCGTCTCACCGGACACGGACACTTTGTTCAGGATGTTGTTCTCT
CCTCCGACGGTATGTTTGCTCTCTCTGGTTCTTGGGATGGAGAGCTTCGC
CTTTGGGATCTTCAAGCCGGCACTACTGCTCGCCGTTTTGTTGGTCACAC
TAAGGATGTTCTCTCCGTTGCTTTTTCCGTTGATAACCGTCAGATTGTGT
CCGCTTCACGGGACAAGTCTATCAAGCTTTGGAACACTCTCGGTGAGTGT
AAGTACACCATTCAGGACGGAGACTCACATTCCGATTGGGTTTCGTGTGT
GCGTTTCAGCCCAAATACTCTTCAGCCAACTATTGTTTCTGGTTCCTGGG
ATCGTACTGTGAAAATCTGGAACCTTACGAACTGTAAGCTGCGTTCGACT
CTTGCTGGACACTCTGGCTATGTGAACACGGTGGCAGTGTCACCTGATGG
TTCCTTGTGCGCTAGTGGAGGCAGGGATGGAGTTATTTTGCTCTGGGATT
TGGCTGAGGGCAAGAAACTCTACTCGCTTGATGCCAGTTCCATCATCCAT
ACTCTCTGCTTTAGTCCTAACAGGTACTGGCTCTGA
>BQ119511|Kennebec or Binjte|mixed tissues
GGGGGGGGGGGGGGGGTTAGGGGAAATTTTTTTTTTTTTTTTGGACATTG
ATGGGACTCCCCGTGTGGCGGCCGCTCTATACTAGTGGATCCCCCGGGCT
GCAGGAATTCGGCACGAGGATTTGCCTCCAGAGGAAAACCGGAGCGGCGA
CCACCTTGCTTGACAAAATGGCGCAAGAATCACTTGTCCTTCGCGGCACC
ATGAAAGCCCACACCGATTGGGTCACTGCCATCGCCACCCCAATTGATAA
CTCCGACATGATCGTTACTTCCTCCAGGGACAAGTCCATCATTGTCTGGT
CTCTCACCAAGGACGGTGCACAGTACGGTGTCCCCCGCCGCCGTCTCACC
GGACACGGACACTTTGTTCAGGATGTTGTTCTCTCCTCCGACGGTATGTT
TGCTCTCTCTGGTTCTTGGGATGGAGAGCTTCGCCTTTGGGATCTTCAAG
CCGGCACTACTGCTCGCCGTTTTGTTGGTCACACTAAGGATGTTCTCTCC
GTTGCTTTTTCCGTTGATAACCGTCAGATTGTGTCCGCTTCACGGGACAA
GTCTATCAAGCTTTGGAACACTCTCGGTGAGTGTAAGTACACCATTCAGG
ACGGAGACTCACATTCCGATTGGGTTTCGTGTGTGCGTTTCAGCCCAAAT
ACTCTTCAGCCAACTATTGTTTCTGGTTCCTGGGATCGTACTGTGAAAAT
CTGGAACCTTACGAACTGTAAGCTGCGTTCGACTCTTGCTGGACACTCTG
GCTATGTGAACACGGTGGCAGTGTCACCTGATGGTTCCTTGTGCGCTAGT
GGAGGCAAGGATGGAGTTATTTTGCTCTGGGATTTGGCTGAGGGCAAGAA
ACTCTACTCGCTTGATGCCAGTTTCATCATCCATACTCTCTGCTTTAGTC
CTAAACAGTACTGGCTCTGCGCCGCCACTGAGTCTAGCATTAAGATTTGG
GACTTGGAGAGCAAGACATCGTGGTGGACCTTAAAAGTGATCTC
>BQ504433|Kennebec or Binjte|mixed tissues
CAATTGGGTACCGGGCCCCCCCTCGAGACTAGTTCTCTCTCTTTTGCCTC
CAGAGGAAAACCGGAGCGGCGACCACCTTGCTTGACAAAATGGCGCAAGA
ATCACTTGTCCTTCGCGGCACCATGAAAGCCCACACCGATTGGGTCACTG
CCATCGCCACCCCAATTGATAACTCCGACATGATCGTTACTTCCTCCAGG
GACAAGTCCATCATTGTCTGGTCTCTCACCAAGGACGGTGCACAGTACGG
TGTCCCCCGCCGCCGTCTCACCGGACACGGACACTTTGTTCAGGATGTTG
TTCTCTCCTCCGACGGTATGTTTGCTCTCTCTGGTTCTTGGGATGGAGAG
CTTCGCCTTTGGGATCTTCAAGCCGGCACTACTGCTCGCCGTTTTGTTGG
TCACACTAAGGATGTTCTCTCCGTTGCTTTTTCCGTTGATAACCGTCAGA
TTGTGTCCGCTTCACGGGACAAGTCTATCAAGCTTTGGAACACTCTCGGT
GAGTGTAAGTACACCATTCAGGACGGAGACTCACATTCCGATTGGGTTTC
GTGTGTGCGTTTCAGCCCAAATACTCTTCAGCCAACTATTGTTTCTGGTT
CCTGGGATCGTACTGTGAAAATCTGGAACCTTACGAACTGTAAGCTGCGT
TCGACTCTTGCTGGACACTCTGGCTATGTGAACACCGTGGCAGTGTCACC
TGATGGTTCCTTGTGCGCTAATGGAGGCAAGGATGGAGTTATTTTGCTCT
GGGATTTGGCTGAAGGCAAGAACTCTACTCGCTTGATGCCAGTTCCATCA
TCCATACTCTCTGCTTTAATCCCTACAAGGACGGGCTCTGCGCCGCCCC
>BE920126|Kennebec|leaflets and petioles
TGGAGCTCCACCGCGGTGGCGGCCGCTCTAGAACTAGTGGATCCCCCGGG
CTGCAGGAATTCGGCACGAGGAGAAAATGGCAAGCACAGTAATGAGCTCA
TTGAGCCTAAAGCCAACTTTCACTTTGGAGAAAACATCAGTGAAAGGGCT
TCCATCACTTGCTAGATCTTCTTCTTCCTTCAAAGTTGTGGCTAGTGGTG
TCAAGAAGCTTAAGACTGACAAACCCTATGGAATTAATGGAAGCATGGCC
TTGAGAGATGGGCTTGATGCCTCAGGCAGGAAGCCCAAGGGAAAGGGTGT
GTACCAATATGTTGACAAATATGGAGCTAATGTTGATGGATACAGTCCCA
TCTACAACACAGATGAGTGGTCTCCAAGTGGTGATGTCTATGTTGGAGGT
ACCACTGGATTAGCCATATGGGCCGTGACCTTGGTTGGCATTCTTGCAGG
AGGTGCTCTCCTTGTCTACAACACAAGTGCTTTGGCACAGTAGATGTTAT
CCTTGTATTGTACTATTTTAAGTTGTATTCCATGTAATCTTTTCAAAAAT
ACTTCAAAATATTTCCAGGCATCTTGATTAATATGTAATTGCTGTGATTN
TACTGGGGATAATATTTACACCTAATGGTTGCTGTTTTNNNNNNNNNNNN
NNNNNNANNNAAAACCTTCAAAGGGGGGGGGCCCGTTCCCCAAATTNCNC
CCCCTATAATTGGAGGTCGTTTTTACCAAATTCAACCTTGGGCCCGGGGT
TTTTTACAAACCCTTCTGGCCCCTGGGGAAAAAAAACCCCGCGGCGTTTT
CCCCCCCCACCTTTTATTCGCCCC
>BE920130|Kennebec|leaflets and petioles
TGGAGCTCCACCGCGGTGGCGGCCGCTCTAGAACTAGTGGATCCCCCGGG
CTGCAGGAATTCGGCACGAGGAGAAAATGGCAAGCACAGTAATGAGCTCA
TTGAGCCTAAAGCCAACTTTCACTTTGGAGAAAACATCAGTGAAAGGGCT
TCCATCACTTGCTAGATCTTCTTCTTCCTTCAAAGTTGTGGCTAGTGGTG
TCAAGAAGCTTAAGACTGACAAACCCTATGGAATTAATGGAAGCATGGCC
TTGAGAGATGGGCTTGATGCCTCAGGCAGGAAGCCCAAGGGAAAGGGTGT
GTACCAATATGTTGACAAATATGGAGCTAATGTTGATGGATACAGTCCCA
TCTACAACACAGATGAGTGGTCTCCAAGTGGTGATGTCTATGTTGGAGGT
ACCACTGGATTAGCCATATGGGCCGTGACCTTGGTTGGCATTCTTGCAGG
AGGTGCTCTCCTTGTCTACAACACAAGTGCTTTGGCACAGTAGATGTTAT
CCTTGTATTGTACTATTTTAAGTTGTATTCCATGTAATCTTTTCAAAAAT
ACTTCAAAATATTTCCAGGCATCTTGATTAATATGGAATTGCTGTGGATT
TTACTGCGGGATAATATTTACACCCTAATGGTTTGCTTGTTTTNNNNNNN
NAAANNNNNNNNNNNNNANAAAAAAACCTCCAAGGGGGGGGGGCCCCCGG
TTTCCCCCCATATTTCCGCCCCCTTATTGAGGGGAGGGTCGGTTATTTTA
CCAAATTTAACATTTGGCCCCGGTGGGTTTTTTTACCCAAAACCTCCGGT
GAACACTGGGGGAAAAAAAACCCCCTGGGTCGGGTTTTCCCCCAAACACT
TTTTAATTGGCCCGCTG
>BG589827|Kennebec|leaf
CCCGCGGTGGGGGGGCGGGGGGGGCGGTTTGGCGTAAATCCCCTTCTTTT
CCCCCAGTACAATGGACTGGGACTCCACGCGGTGGCGGCCGCTCTAGAAT
AGTGGATCCCCCGGGCTGCAGGAATTCGGCACGAGGTTTTTTTTTTTTTT
TTTTTTAAAACAGCAACATTAGGTGTAATATTATCCACAGTAAAATCACA
GCAATTACATATTAATCAAGATGCCTGGAAATATTTTGAAGTATTTTTGA
AAAGATTACATGGAATACAACTTAAAATAGTACAATACAAGGATAACATC
TACTGTGCCAAAGCACTTGTGTTGTAGACAAGGAGAGCACCTCCTGCAAG
AATGCCAACCAAGGTCACGGCCCATATGGCTAATCCAGTGGTACCTCCAA
CATAGACATCACCACTTGGAGACCACTCATCTGTGTTGTAGATGGGACTG
TATCCATCAACATTAGCTCCATATTTGTCAACATATTGGTACACACCCTT
TCCCTTGGGCTTCCTGCCTGAGGCATCAAGCCCATCTCTCAAGGCCATGC
TTCCATTAATTCCATAGGGTTTGTCAGTCTTAAGCTTCTTGACACCACTA
GCCACAACTTTGAAGGAAGAAGAAGATCTAGCAAGTGATGGAAGCCCTTT
CACTGATGTTTTCTCCAAAGTGAAAGTTGGCTTTAGGCTCAATGAGCTCA
TTACTGTGCTTGCCCCTCGTGCCGAATTCGGCACGAGGATTGATCAAAAA
GCTCTCTCTTCAATTCTCCTTCCATTTCCATCACTATTGGATCCCTCTAA
GTATCGGCCATTAAAGCGCATACCACACCCCCTTTTCTTGACAACAAAAG
GCTGGTGGGTCCTTGTGTTCAAACAAATGTTTCCTTCCTTGGGACTGGTT
GGGACCCTAAAGAGGCCCGGTTCCTTGCTTTGAAGA
>BG591840|Kennebec|leaf
TTCACAATAAAGCCTTGGAAGCCTTCCACCCGCGGGTTGGGCCGGCCCGC
TTCTTAGAAACCTAGATTGGAATCCCTCCCGGGGCCTTGCAAGGAAATTT
TCTGGCACCTGAGGGGAGCCATAGCCACCAAGTAACTGAAGCTTCACTTT
GAGCCCTTAAAGCCCAACCTTTCACTTTTGGAAGAAAAAATCAGTGAAAA
GGGCTTCCCATCACTTGCCAGACCTTCTTCTTCCTTCAAAGTTGTGGCTA
GTGGTGTCAAGAAGCTTAAGACTGACAAACCCTATGGAATTAATGGAAGC
ATGGCCTTGAGAGAATGGGCTTGATGCCTCAGGCCAGGAAGCCCAAGGGA
AAGGGTGTGTACCAATATGTTGACAAATATGGAGCTAATGTTGATGGATA
CCAGTCCCATCTACAACACAGATGAAGTGGTCTCCAAGTGGTGATGTCTA
TGTTGGAGGTACCACTGGATTAGCCATATGGGCCGTGACCCTTGGTTGGC
ATTCTTGCAGGAGGTGCTCTCCTTGTCTACAACACAAGTGCTTTGGCACA
GTAGATGTTATCCTTGTATTGTACTATTTTAAGTTGTATTCCATGTAATC
TTTTCAAAAATACTTCAAAATATTTCCAGGCATCTTGATTAATATGTAAT
TGCTGTGATTTTACTGTGGATAATATTACACCTAATGTTGCTGTTTTAAG
TTCTTTAAAAAAAAAAAAAAAACCAAAAACTAAAACCTCGAGGGGGGGGC
CCCGGTACCCCAATTCGCCCCTATAGTGGAAGTCGTATTACAATCCACTG
GCCCGTCGTTTTACAAACGTCGTGACTTGGGAAACCCCTGGCGTTACCCA
ACTTAATCGCCTTGCAGCACATCCCCCTTTCGCCGTCTGGCGTAATAGCG
AAGAGGCCCGCACCGATCGCCCTTCCCACAATTGCGCAGCCTGAATGGCG
ATATGGCAATGGGAA
>BG592051|Kennebec|leaf
GTATAAAGCTGGAGCTCCCCGCGGTGGCGGCCGCTCTAGAACTAGTGGAT
CCCCCGGGCTGCAGGAATTCGGCACGAGGAAGAAAAAAGGTATAGGAGAA
AATGGCAAGCACAGTAATGAGCTCATTGAGCCTAAAGCCAACTTTCACTT
TGGAGAAAACATCAGTGAAAGGGCTTCCATCACTTGCTAGGTCTTCTTCT
TCCTTCAAAGTTGTGGCTAGTGGTGTCAAGAAGCTCAAGACCGACAAACC
CTATGGAATTAATGGAAGCATGGCCTTGAGAGATGGGCTTGATGCCTCAG
GCAGGAAGCCCAAGGGAAAGGGTGTGTACCAATTTGTTGACAAATATGGA
GCTAATGTTGATGGATACAGTCCCATCTACAACACAGATGATTGGTCTGC
AAGTGGTGATGTGTATGTTGGAGGTACCACTGGCTTAGCCATATGGGCCG
TGACCTTGGTTGGCATTCTTGCAGGAGGTGCTCTCCTTGTCTACAACACA
AGTGCTTTGGCACAGTAGATGTTATCCTTGTATTGTACTATTTTAAGTTG
TATTCCATGTAATCTTTTCAAAAATACTTCAAAATATTTCCTGGCATCTT
GATTAATATGTAATTGCTGTGATTTTACTGTGGATAATATTACACCTAAT
GTTACTGTTTTAGGTTCTTATAAAAAAAAAAAAAAAAAAAAAACACACCC
CCCCCCCCCCCCCCCCCCCCCCCCCCACCCCCGGGGAGGCCCAAAAACCA
AAAAACCCCCAAAAAAAACCCTTTTGGAGGGGACCCGCCCCCCAATAACC
CCCTTAGGAGCGGCGAAACCCCACCCCTCCCCCAGGAAAAACAAATAAAA
AACGGGGCACACCTTTTGACACCCCTTATAAAAGAGAAGCCCGGCA
>BI431789|Kennebec|leaf
TGGAGCTCCCCGCGGTGGCGGCCGCTCTACAACTAGTGGATCCCCCGGGC
TGCAGGAGAAGAAAAAGGTATAGGAGAAAATGGCAAGCACAGTAATGAGC
TCATTGAGCCTAAAGCCAACTTTCACTTTGGAGAAAACATCAGTGAAAGG
GCTTCCATCACTTGCTAGATCTTCTTCTTCCTTCAAAGTTGTGGCTAGTG
GTGTCAAGAAGCTTAAGACTGACAAACCCTATGGAATTAATGGAAGCATG
GCCTTGAGAGATGGGCTTGATGCCTCAGGCAGGAAGCCCAAGGGAAAGGG
TGTGTACCAATATGTTGACAAATATGGAGCTAATGTTGATGGATACAGTC
CCATCTACAACACAGATGAGTGGTCTCCAAGTGGTGATGTCTATGTTGGA
GGTACCACTGGATTAGCCATATGGGCCGTGACCTTGGTTGGCATTCTTGC
AGGAGGTGCTCTCCTTGTCTACAACACAAGTGCTTTGGCACAGAAGATGT
TATCCTTGTATTGTACTATTTTAAGTTGTATTCCATGTAATCTTTTCAAA
AATACTTCAAAATATTTCCAGGCATCTTGATTAATATGGAATTGCTGTGG
ATTTACTGTGGGATATATTACACCTAAAAAAAAAAAAAAAAAAAAAAAAA
AAAAGGGGGGGGGCATTCCATGGGCTTATCCTCACTAATCCTTTCACTAA
ATCATGTTGGTTCAACCAAAATTTATCTCTCCTAATCCACCTTCTTCTCT
TTCCCTTCTACCCAAAAATTCATCTCCTAAAATACTAACATTTCTCTTCC
CAAAAAAAAAGGCGAACCAAAGGGTCATCCTCCCTGGTTTCTTACCAAGA
ACAAAGACCCTACACCCTTTAAAAGAGACTCCTTCGGCTATTGCC
>BI431998|Kennebec|leaf
TGGAGCTCCCCGCGGTGGCGGCCGCTCTAGAACTAGTGGATCCCCCGGGC
TGCAGGGTGAGAGCAAAAGAAGAAAAAAGGTATAGGAGAAAATGGCAAGC
ACAGTAATGAGCTCATTGAGCCTAAAGCCAACTTTCACTTTGGAGAAAAC
ATCAGTGAAAGGGCTTCCATCACTTGCTAGATCTTCTTCTTCCTTCAAAG
TTGTGGCTAGTGGTGTCAAGAAGCTTAAGACTGACAAACCCTATGGAATT
AATGGAAGCATGGCCTTGAGAGATGGGCTTGATGCCTCAGGCAGGAAGCC
CAAGGGAAAGGGTGTGTACCAATATGTTGACAAATATGGAGCTAATGTTG
ATGGATACAGTCCCATCTACAACACAGATGAGTGGTCTCCAAGTGGTGAT
GTCTATGTTGGAGGTACCACTGGATTAGCCATATGGGCCGTGACCTTGGT
TGGCATTCTTGCAGGAGGTGCTCTCCTTGTCTACAACACAAGTGCTTTGG
CACAGTAGATGTTATCCTTGTATTGTACTATTTTAAGTTGTATTCCATGT
AATCTTTTCAAAAATACTTCAAAATATTTCCAGGCATCTTGATTAATATG
TAATTGCTGTGATTTTACTGTGGATAATATTACACCTAATGTTGCTGTTT
TAGGTTCTTAAAAAAAAAAAAAAAAAAACTCGAGGGGGGGCCCGGTACCC
AATTCGCCCTATAGTGAGTCGTATTAAATTCACTGGCCGTCGTTTTAAAC
GTCGTGACTGGGAAAACCTGGCTTACCCAACTTAATCGCCTGCAGCACAT
CCCCCTTTCGCCAGCTGGCGTAATAGCGAAGAGGCCGCACCGATCGCCCT
TTCCACAGGTGCGCAACCTGAATGGCGAATG
>BI433452|Kennebec|leaf
TGGAGCTCCCCGCGGTGGCGGCCGCTCTAGAACTAGTGGATCCCCCGGGC
TGCAGGAAATGGCAAGCACAGTAATGAGCTCATTGAGCCTAAAGCCAACT
TTCACTTTGGAGAAAACATCAGTGAAAGGGCTTCCATCACTTGCTAGGTC
TTCTTCTTCCTTCAAAGTTGTGGCTAGTGGTGTCAAGAAGCTCAAGACCG
ACAAACCCTATGGAATTAATGGAAGCATGGCCTTGAGAGATGGGCTTGAT
GCCTCAGGCAGGAAGCCCAAGGGAAAGGGTGTGTACCAATTTGTTGACAA
ATATGGAGCTAATGTTGATGGATACAGTCCCATCTACAACACAGATGATT
GGTCTGCAAGTGGTGATGTGTATGTTGGAGGTACCACTGGCTTAGCCATA
TGGGCCGTGACCTTGGTTGGCATTCTTGCAGGAGGTGCTCTCCTTGTCTA
CAACACAAGTGCTTTGGCACAGTAGATGTTATCCTTGTATTGTACTATTT
TAAGTTGTATTCCATGTAATCTTTTCAAAAATACTTCAAAATATTTCCTG
GCATCTTGATTAATATGTAATTGCTGTGATTTTACTGTGGATAATATTAC
ACCTAATGTTACTGTTTTAAAAAAAAAAAAAAAAAAAAACTCGAGGGGGG
GCCCGGTACCCAATTCGCCCTATAGTGAGTCGTATTACAATTCACTGGCC
GTCGTTTTACAACGTCGTGACTGGGAAAACCCTGGCGTTCCCAACTTAAT
CGCCTTGCAGCACATCCCCCTTTCGCCAGCTGGCGTAATAGCGAAGAGGC
CCGCACCGATCGCCCTTCCC
>BI434041|Kennebec|leaf
TATTAGCTGGAGCTCCCCGCGGTGGCGGCCGCTCTAGAACTAGTGGATCC
CCCGGGCTGCAGGGTGATGTCTATGTTGGAGGTACCACTGGATTAGCCAT
ATGGGCCGTGACCTTGGTTGGCATTCTTGCAGGAGGTGCTCTCCTTGTCT
ACAACACAAGTGCTTTGGCACAGTAGATGTTATCCTTGTATTGTACTATT
TTAAGTTGTATTCCATGTAATCTTTTCAAAAATACTTCAAAATATTTCCA
GGCATCTTGATTAATATGTAATTGCTGTGATTTTACTGTGGATAATATTA
CACCTAATGTTGCTGTTTTAGGTTCTTAAAAAAAAAAAAAAAAAAAAAAA
AAAAACTCGAGGGGGGGCCCGGTACCCAATTCGCCCTATAGTGAGTCGTA
TTACAATTCACTGGCCGTCGTTTTACAACGTCGTGACTGGGAAAACCCTG
GCGTTACCCAACTTAATCGCCTTGCAGCACATCCCCCTTTCGCCAGCTGG
CGTAATAGCGAAGAGGCCCGCACCGATCGCCCTTCCCAACAGTTGCGCAG
CCTGAATGGCGAATGGCAAATTGTAAGCGTTAATATTTTGTTAAAATTCG
CGTTAAATTTTTGTTAAATCAGCTCATTTTTTAACCAATAGGCCGAAATC
GGCAAAATCCCTTATAAATCAAAAGAATAGACCGAGATAGGGTTGAGTGT
TGTTCCAGTTTGGAACAGAGTCCACTATTAAAGAACGTGGACTCCAACGT
CAAAGGGCGAAAAACCGTCTATCAGGGCGATGGCCCACTACGTGAAACAT
CACCCTAATCAGTTTTTTGGGGTCGAGGTGCCGTAAAGCACTAAATCGGA
ACCCTAAAGGGAGCCCCCGATTTAAAGCTTGACGGGGGAAAGCGGGCGAA
CGTGGCGAGAA
>BI434989|Kennebec|leaf
ATTAGCTGGAGCTCCCCGCGGTGGCGGCCGCTCTAGAACTAGTGGATCCC
CCGGGCTGCAGGAAAAAAGGTATAGGAGAAAATGGCAAGCACAGTAATGA
GCTCATTGAGCCTAAAGCCAACTTTCACTTTGGAGAAAACATCAGTGAAA
GGGCTTCCATCACTTGCTAGATCTTCTTCTTCCTTCAAAGTTGTGGCTAG
TGGTGTCAAGAAGCTTAAGACTGACAAACCCTATGGAATTAATGGAAGCA
TGGCCTTGAGAGATGGGCTTGATGCCTCAGGCAGGAAGCCCAAGGGAAAG
GGTGTGTACCAATATGTTGACAAATATGGAGCTAATGTTGATGGATACAG
TCCCATCTACAACACAGATGAGTGGTCTCCAAGTGGTGATGTCTATGTTG
GAGGTACCACTGGATTAGCCATATGGGCCGTGACCTTGGTTGGCATTCTT
GCAGGAGGTGCTCTCCTTGTCTACAACACAAGTGCTTTGGCACAGTAGAT
GTTATCCTTGTATTGTACTATTTTAAGTTGTATTCCATGTAATCTTTTCA
AAAATACTTCAAAATATTTCCAGGCATCTTGATTAATATGTAATTGCTGT
GATTTTACTGTGGATAATATTACACCTAATGTTGCTGTTTTAAAAAAAAA
AAAAAAAAACTCGAGGGGGGGCCCGGTACCCAATTCGCCCTATAGTGAGT
CGTATTACAATTCACTGGCCGTCGTTTTACACGTCGTGACTGGGAAAACC
CTGGCGTTACCCAACTTAATCGCCTTGCAGCACATCCCCCTTTCGCCAGC
TGGCGTAATAGCGAAGAGGCCCGCACGATCGCCCTTCCCACAAGTGCGCA
GCCTGAATGGCGATGGGCAATTGTAGCGTTTATATTTGGTA
>BI435190|Kennebec|leaf
ATAGCTGGAGCTCACCGCGGTGGCGGCCGCTCTAGAACTAGTGGATCCCC
CGGGCTGCAAGTTTTGAAAAGATTACATGGAATACAACTTAAAATAGTAC
AATACAAGGATAACATCTACTGTGCCAAAGCACTTGTGTTGTAGACAAGG
AGAGCACCTCCTGCAAGAATGCCAACCAAGGTCACGGCCCATATGGCTAA
TCCAGTGGTACCTCCAACATAGACATCACCACTTGGAGACCACTCATCTG
TGTTGTAGATGGGACTGTATCCATCAACATTAGCTCCATATTTGTCAACA
TATTGGTACACACCCTTTCCCTTGGGCTTCCTGCCTGAGGCATCAAGCCC
ATCTCTCAAGGCCATGCTTCCATTAATTCCATAGGGTTTGTCAGTCTTAA
GCTTCTTGACACCACTAGCCACAACTTTGAAGGAAGAAGAAGATCTAGCA
AGTGATGGAAGCCCTTTCACTGATGTTTTCTCCAAAGTGAAAGTTGGCTT
TAGGCTCAATGAGCTCATTACTGTGCTTGCCATTTTCTCCTATACCTTTT
TTCTTCGGCCACTTGATGTCCAACTTTGGGAAGCTTTTCTATGATTGGGT
AGCGGAGTTGAATGAGCTGCCAATAACTCAAATGGTCGATGGGTTACGAG
GTAAAGTAATGGAATTGATTTATGCTAAGCGTGTTGAATCCAGTCAGTGG
GTTACTACATTGACACCTCTGATGGAACAAAACTTCAAATTGATGCATCA
AAAGCGAGGTCACTTCACCCATTTACCCTCACATGGCAGAACATTTGAAA
GTCGTGGGTGATCCGGTCCAAGTAAGTGATATTGATCCATGGGGATTGTA
ATTGCAAAGAGTGGCAACCTTATGGGATTGCCCTGTTGGCATACTATTGG
CGGTTCTTGAATACCTAGGAG
>BI435681|Kennebec|leaf
GGAGCTCACCGCGGTGGCGGCCGCTCTAGAACTAGTGGTCCCCCGGGCTG
CAGGAAAAAGGATAGGAGAAAATGGCAAGCACAGTAATGAGCTCATTGAG
CCTAAAGCCAACTTTCACTTTGGAGAAAACATCAGTGAAAGGGCTTCCAT
CACTTGCTAGATCTTCTTCTTCCTTCAAAGTTGTGGCTAGTGGTGTCAAG
AAGCTTAAGACTGACAAACCCTATGGAATTAATGGAAGCATGGCCTTGAG
AGATGGGCTTGATGCCTCAAGCAGGAAGCCCAAGGGAAAGGGTGTGTACC
AATATGTTGACAAATATGGAGCTAATGTTGATGGATACAGTCCCATCTAC
AACACAGATGAGTGGTCTCCAAGTGGTGATGTCTATGTTGGAGGTACCAC
TGGATTAGCCATATGGGCCGTGACCTTGGTTGGCATTCTTGCAAGAGGTG
CTCTCCTTGTCTACAACACAAGTGCTTTGGCACAGTAGATGTTATCCTGG
TATTGTACTATTTTAAGTTGTATTCCATGTAATCTTTTCAAAAATACTTC
AAAATATTTCCAGGCATCTTGATTAATATGTAATTGCTGTGATTTTACTG
TGGATAATATTACACCTAATGTTGCTGTTTTAAAAAAAAAAAAAAAAAAA
AAAAACTCGAGGGGGGGGCCCGGTACCCAATTTCGCCCTATAGTGAGTCG
TATTACAATTCACTGGCCGTCGTTTTTACACGTCGTGACTGGGATAACCT
GGCGTTACCCACTTATCGGCTTGCAGCAATCCCCCTTGTCGCAGCTGGGG
TATAACGAAGAGCCCGCACGATCGCCCTTCCAAAATTGCGCAGCCTGATG
GCGATGGCAATTGAAGCGTTATATTTGGTAAATCCCGTAAATTTTGTTAT
CAGC
>BM112820|Kennebec|roots
CCCCGCGGTGGCGGCCGCTTTCGAACTAGTGGATCCCCCGGGCTGCAGGA
AGAAAAAGGTATAGGAGAAAATGGCAAGCACAGTAATGAGCTCATTGAGC
CTAAAGCCAACTTTCACTTTGGAGAAAACATCAGTGAAAGGGCTTCCATC
ACTTGCTAGGTCTTCTTCTTCCTTCAAAGTTGTGGCTAGTGGTGTCAAGA
AGCTCAAGACCGACAAACCCTATGGAATTAATGGAAGCATGGCCTTGAGA
GATGGGCTTGATGCCTCAGGCAGGAAGCCCAAGGGAAAGGGTGTGTACCA
ATTTGTTGACAAATATGGAGCTAATGTTGATGGATACAGTCCCATCTACA
ACACAGATGATTGGTCTGCAAGTGGTGATGTGTATGTTGGAGGTACCACT
GGCTTAGCCATATGGGCCGTGACCTTGGTTGGCATTCTTGCAGGAGGTGC
TCTCCTTGTCTACAACACAAGTGCTTTGGCACAGTAGATGTTATCCTTGT
ATTGTACTATTTTAAGTTGTATTCCATGTAATCTTTTCAAAAATACTTCA
AAATATTTCCTGGCATCTTGATTAATATGTAATTGCTGTGATTTTACTGT
GGATAATATTACACCTAATGTTACTGTTTTAGGTTCTTATAAAAAAAAAA
AAAAAAAACTCGAGGGGGGGCCCGGTACCCAATTCGCCCTATAGTGAGTC
GTATTACAATTCACTGGCCGTCGTTTTACAACGTCGTGACTGGGAAAACC
CTGGCGTTACCCACTTAATCGCCTTGCAGCACATCCCCCTTTCGCCAGCT
GGCGTAATAGCGAAGAGAGCCGCACCGATCGCCCTTCCAACAGTTGCGCA
GCCTGAATGGCGAATGGCAATTGTTAAC
>BM405432|Kennebec|roots
ATAAGCTGGAGCTCCCCGCGGTGGCGGCCGCTCTAGAACTAGTGGATCCC
CCGGGCTGCAGGAATTCGGCACGAGGAAAAGAAGAAAAAAGGTATAGGAG
AAAATGGCAAGCACAGTAATGAGCTCATTGAGCCTAAAGCCAACTTTCAC
TTTGGAGAAAACATCAGTGAAAGGGCTTCCATCACTTGCTAGGTCTTCTT
CTTCCTTCAAAGTTGTGGCTAGTGGTGTCAAGAAGCTCAAGACCGACAAA
CCCTATGGAATTAATGGAAGCATGGCCTTGAGAGATGGGCTTGATGCCTC
AGGCAGGAAGCCCAAGGGAAAGGGTGTGTACCAATTTGTTGACAAATATG
GAGCTAATGTTGATGGATACAGTCCCATCTACAACACAGATGATTGGTCT
GCAAGTGGTGATGTGTATGTTGGAGGTACCACTGGCTTAGCCATATGGGC
CGTGACCTTGGTTGGCATTCTTGCAGGAGGTGCTCTCCTTGTCTACAACA
CAAGTGCTTTGGCACAGTAGATGTTATCCTTGTATTGTACTATTTTAAGT
TGTATTCCATGTAATCTTTTCAAAAATACTTCAAAATATTTCCTGGCATC
TTGATTAATATGTAATTGCTGTGATTTTACTGTGGATAATATTACACCTA
ATGTTACTGTTTTAAAAAAAAAAAAAAAAAACTCGAGGGGGGGCCCGGTA
CCCAATTCGCCCTATAGTGAGTCGTATTACAATTCACTGGCCGTCGTTTT
ACAACGTCGTGACTGGGAAAACCCTGGCGTTACCCAACTTAATCGCCTTG
CAGCACATCCCCCTTTCGCCAGCTGGCGTAATAGCGAAGAGGCCCCGCAC
GATCGCCCTTCCCCACAGTGCGCAGCCTGAATGGCGAATGGGCAAATGTA
GCC
>BM408393|Kennebec|roots
TGGAGCTCCCCGCGGTGGCGGCCGCTCTAGAACTAGTGGATCCCCCGGGC
TGCAGGAATTCGGCACGAGGGCTCATTGAGCCTAAAGCCAACTTTCACTT
TGGAGAAAACATCAGTGAAAGGGCTTCCATCACTTGCTAGGTCTTCTTCT
TCCTTCAAAGTTGTGGCTAGTGGTGTCAAGAAGCTCAAGACCGACAAACC
CTATGGAATTAATGGAAGCATGGCCTTGAGAGATGGGCTTGATGCCTCAG
GCAGGAAGCCCAAGGGAAAGGGTGTGTACCAATTTGTTGACAAATATGGA
GCTAATGTTGATGGATACAGTCCCATCTACAACACAGATGATTGGTCTGC
AAGTGGTGATGTGTATGTTGGAGGTACCACTGGCTTAGCCATATGGGCCG
TGACCTTGGTTGGCATTCTTGCAGGAGGTGCTCTCCTTGTCTACAACACA
AGTGCTTTGGCACAGTAGATGTTATCCTTGTATTGTACTATTTTAAGTTG
TATTCCATGTAATCTTTTCAAAAATACTTCAAAATATTTCCTGGCATCTT
GATTAATATGTAATTGCTGTGATTTTACTGTGGATAATATTACACCTAAT
GTTACTGTTTTAGGTTCTTATAAAAAAAAAAAAAAAAAAAAAAAAACTCG
AGGGGGGGCCCGGTACCCAATTCGCCCTATAGTGAGTCGTATTACAATTC
ACTGGCCGTCGTTTTACAACGTCGTGACTGGGAAAACCCTGGCGTTACCC
AACTTAATCGCCTTGCAGCACATCCCCCTTTCGGCAGCTGGCGTAATAGC
GAAGAGGCCCGCACCGATCGCCCTTCCCAACAGTTGCGCAGCCTGAATGG
CGAA
>BM408462|Kennebec|roots
TGGCGGCCGCTCTAGAACTAGTGGATCCCCCGGGCTGCAGGAATTCGGCA
CGAGGAAAGAAGAAAAAAGGTATAGGAGAAAATGGCAAGCACAGTAATGA
GCTCATTGAGCCTAAAGCCAACTTTCACTTTGGAGAAAACATCAGTGAAA
GGGCTTCCATCACTTGCTAGGTCTTCTTCTTCCTTCAAAGTTGTGGCTAG
TGGTGTCAAGAAGCTCAAGACCGACAAACCCTATGGAATTAATGGAAGCA
TGGCCTTGAGAGATGGGCTTGATGCCTCAGGCAGGAAGCCCAAGGGAAAG
GGTGTGTACCAATTTGTTGACAAATATGGAGCTAATGTTGATGGATACAG
TCCCATCTACAACACAGATGATTGGTCTGCAAGTGGTGATGTGTATGTTG
GAGGTACCACTGGCTTAGCCATATGGGCCGTGACCTTGGTTGGCATTCTT
GCAGGAGGTGCTCTCCTTGTCTACAACACAAGTGCTTTGGCACAGTAGAT
GTTATCCTTGTATTGTACTATTTTAAGTTGTATTCCATGTAATCTTTTCA
AAAATACTTCAAAATATTTCCTGGCATCTTGATTAATATGTAATTGCTGT
GATTTTACTGTGGATAATATTACACCTAATGTTACTGTTTTAAAAAAAAA
AAAAAAAAAACTCGAGGGGGGGCCCGGTACCCAATTCGCCCTATAGTGAG
TCGTATTACAATTCACTGGCCGTCGTTTTACAACGTCGTGACTGGGAAAA
CCCTGGCGTTACCCAACTTAATCGCCTTGCAGCACATCCCCCTTTCGCCA
GCT
>BQ113129|Kennebec or Binjte|mixed tissues
ATATTTAGCTGGAGCTCCCCGCGGTGGCGGCCGCTCTAGAACTAGTGGAT
CCCCCGGGCTGCAGGAATTCGGCACGAGGCCAACTTTCACTTTGGAGAAA
ACATCAGTGAAAGGGCTTCCATCACTTGCTAGATCTTCTTCTTCCTTCAA
AGTTGTGGCTAGTGGTGTCAAGAAGCTTAAGACTGACAAACCCTATGGAA
TTAATGGAAGCATGGCCTTGAGAGATGGGCTTGATGCCTCAGGCAGGAAG
CCCAAGGGAAAGGGTGTGTACCAATATGTTGACAAATATGGAGCTAATGT
TGATGGATACAGTCCCATCTACAACACAGATGAGTGGTCTCCAAGTGGTG
ATGTCTATGTTGGAGGTACCACTGGATTAGCCATATGGGCCGTGACCTTG
GTTGGCATTCTTGCAGGAGGTGCTCTCCTTGTCTACAACACAAGTGCTTT
GGCACAGTAGATGTTATCCTTGTATTGTACTATTTTAAGTTGTATTCCAT
GTAATCTTTTCAAAAATACTTCAAAATATTTCCAGGCATCTTGATTAATA
TGTAATTGCTGTGATTTTACTGTGGATAATATTACACCTAATGTTGCTGT
TTTAGGTTCTTAAAAAAAAAAAAAAAAAAAAAAATTTTTTTTTTTTTTTT
TTTTTTTTTTTTTTGCCCCGTGCGGGGGGGGGCCCCAATTTAACCTATCC
CCCTAAAGGGGGGGCCGGGACCCCAATCCCCCTATAGGGAGTCCGATTAC
AAATACCTGGGCCGGCGTTTCAAAGCTGGGGAAGTGGGAAAACCCTGGCT
GTACCCAATTTAATGCCTTTGAAAAAAACCCCTTTTTGGCCGTGGGGGTA
>BQ113279|Kennebec or Binjte|mixed tissues
GATCTGGGCTGGAGCTCCCCGTGGTGGCGGCCGCTCTAGAACTAGTGGAT
CCCCCGGGCTGCAGGAATTCGGCACGAGGGAAAAAAGGTATAGGAGAAAA
TGGCAAGCACAGTAATGAGCTCATTGAGCCTAAAGCCAACTTTCACTTTG
GAGAAAACATCAGTGAAAGGGCTTCCATCACTTGCTAGGTCTTCTTCTTC
CTTCAAAGTTGTGGCTAGTGGTGTCAAGAAGCTCAAGACCGACAAACCCT
ATGGAATTAATGGAAGCATGGCCTTGAGAGATGGGCTTGATGCCTCAGGC
AGGAAGCCCAAGGGAAAGGGTGTGTACCAATTTGTTGACAAATATGGAGC
TAATGTTGATGGATACAGTCCCATCTACAACACAGATGATTGGTCTGCAA
GTGGTGATGTGTATGTTGGAGGTACCACTGGCTTAGCCATATGGGCCGTG
ACCTTGGTTGGCATTCTTGCAGGAGGTGCTCTCCTTGTCTACAACACAAG
TGCTTTGGCACAGTAGATGTTATCCTTGTATTGTACTATTTTAAGTTGTA
TTCCATGTAATCTTTTCAAAAATACTTCAAAATATTTCCTGGCATCTTGA
TTAATATGTTAAAAAAAAAAAAAAAATTAAAAAATTTAAACTCGAGGGGG
GGCCCGGTACCCAATTCGCCCTATAGTGAGTCGTATTACAATTCACTGGC
CGTCGTTTTACAACGTCGTGACTGGGAAAACCCTGGCGTTACCCAACTTA
ATCGGCTTGCAGCACATTCCCCCTTTCGCCAGCTTGCCGTAATAGCGAAG
AGGCCCCGAACCGATCGCCCTTTCCAAACAGTTGCGCACCTGAATGGCGA
ATGGA
>BQ509847|Kennebec or Binjte|mixed tissues
TGATTGGGTACGGGCCCCCCCTCGAGTTTTTTTTACATCTTATTTTAAAT
TAACAAATTAAAGCACTACCTTATAAACAAAAAAAAAAGTCTGACTAACA
AAAAAGGTCAGCACTTTCTATCAACTCTTGTGCTAAATGATATGTTGTAT
CTATGAAATGTATCTAAATATATGAGTTGTTAACTACATTGGAAGGGAAG
ATTCCAATTCCATGGATACTGCAGTTTCTTCAAGTTCTACTGTTATCAAG
CCATTGAGAAGTAGAGGATCTTGTTCATCAATATTATTCACCTTCCCGCA
CGTCTTCTTATTGTGGCCTAGGCCCTTACACTTGCTGCACTGCATCTGAC
GTTTGACTATGTCAAAAGTGTCTGCCTTTTTCATCTTTGGTCGACCAGGT
GGACGTTTTGTTGGTGGAGGTGTAACAACTATGACCATATGCTCCATATC
TGGTTCACCTTTAATTGGTTTTTCCAGATGAGGTATGGGGTTAATTGATT
CAGCATATGTTGCATGGTAACTCTCAGTTGAGAAGTATCGGGAGCAAAGA
TCATAGGGGCTCCTTCCTAGGTATTCAGAAACAGCAATAGTATGGCAACA
AGGCAATCCATTAAGCTGCCACTCTTTGCAACTACAATCCCATTGATCAA
TATCAACTACTTCGACAGATTCACCACGAACTTCAAAAGTGCTGCCATGT
GAGGGTAATGGATGAAGTGACCTCGCTTTTGATGGCATCAATTTGAAGTT
TCTGTTCCATCAAAGGTGTCAATGTAGTAACCCACTGACTGGATTCAACA
CGCCTAGCATAAATCAATTCCATTACTTTACCTCGTAACCATCGACCATT
TGAGTTATTGGCAGCTCATTCAACTCCGCTACCCAATCATGGAAAAGCTT
CCCAAAGTTGGACATCAAGAGGCATACCTTGC
>BQ516737|Kennebec or Binjte|mixed tissues
TATAGCTGGAGCTCCCCGCGGTGGCGGCCGCTCAATCCACTAGTGGATCC
CCCGGGCTGCAGTTTTCGAAAAGATTACATGGAATACAACTTAAAATAGT
ACAATACAAGGATAACATCTACTGTGCCAAAGCACTTGTGTTGTAGACAA
GGAGAGCACCTCCTGCAAGAATGCCAACCAAGGTCACGGCCCATATGGCT
AATCCAGTGGTACCTCCAACATAGACATCACCACTTGGAGACCACTCATC
TGTGTTGTAGATGGGACTGTATCCATCAACATTAGCTCCATATTTGTCAA
CATATTGGTACACACCCTTTCCCTTGGGCTTCCTGCCTGAGGCATCAAGC
CCATCTCTCAAGGCCATGCTTCCATTAATTCCATAGGGTTTGTCAGTCTT
AAGCTTCTTGACACCACTAGCCACAACTTTGAAGGAAGAAGAAGATCTAG
CAAGTGATGGAAGCCCTTTCACTGATGTTTTCTCCAAAGTGAAAGTTGGC
TTTAGGCTCAATGAGCTCATTACTGTGCTTGCCATTTTCTCCTATACCTT
TTTTCTTCGGCCACTTGATGTCCAACTTTGGGAAGCTTTTCTATGATTGG
GTAGCGGAGTTGAATGAGCTGCCAATAACTCAAATGGTCGATGGGTTACG
AGGTAAAGTAATGGAATTGATTTATGCTAAGCGTGTTGAATCCAGTCAGT
GGGTTACTACATTGACACCTTTGATGGAACAAAAACTTCAAATTGATGCA
TCAAAAGCGAGGTCACTTCACCCATTACCCTCACATGGCAGCACATTTGA
AGTTCGTGGTGAATCTGTCGAAGTAGTTGATATTGATCAATGGGATTTGT
AGTGCAAAGAGTGGCAGCTTAATGGATTGCCTTGT
>BQ516738|Kennebec or Binjte|mixed tissues
CCATTGGGTACCGGGCCCCCCCTCGAGTTTTTTACAATCCATTTTGATTA
AATTAACAAAGCATTTCTCTTATAAACAAAAAAAAAGTCTGACTAACAAA
AAAGGTCAGCACTTTCTATCAACTCTTGTGCTAAATGATATGCTGTATCT
ATGAAATGTATCTAAATCTATGAGTTGTTAACTACATTGGAAGGGAAGAT
TCCAATTCCATGGATACTGCAGTCTCTTCAAGTTCTACTGTTATCAAGCC
ATTGAGAAGTAGAGGGTCTTGTTCATCAATATTATTCACCTTCCCGCACG
TCTTCTTATTGTGGCCTAGGCCCTTACACTTGCTGCACTGCATCTGACGT
TTGACTATGTCAAAAGTGTCTGCCTTTTTCATCTTTGGTCGACCAGGTGG
ACGTTTTGTTGGTGGAGGTGTAACAACTATGACCATATGCTCCATATCTG
GTTCACCTTTAATTGGTTTTTCCAGATGAGGTATGGGGTTAATTGATTCA
GCATATGTTACATGGTAACTCTCAGTTGAGAAGTATCGGGAGCAAAGATC
ATAGGGGCTCCTTCCTAGGTATTCAGAAACAGCAATAGTATGGCAACAAG
GCAATCCATTAAGCTGCCACTCTTTGCAACTACAATCCCATTGATCAATA
TCAACTACTTCGACAGATTCACCACGAACTTCAAATGTGCTGCCATGTGA
GGGTAATGGGTGAAGTGACCTCGCTTTTGATGCATCAATTTGAAGTTTTT
GTTCCATCAAAGGTGTCAATGTAGTAACCCACTGACTGGATTCACACGCC
TAGCATAAATCAATTCCATTACTTTACCTCGTAACCCATCGACCATTTGA
AGTATTGG
>BQ516805|Kennebec or Binjte|mixed tissues
CGATTGGGTACCGGGCCCCCCCTCGAGATAAGATACATACCAGGTATGAG
GAGAAAATGGCAAGCATATTCATGAGCTCATTGAGCCTAAAGCCAACTTT
CACTTTGGAGAAAACATCAGTGAAAGGGCTTCCATCACTTGCTAGGTCTT
CTTCTTCCTTCAAAGTTGTGGCTAGTGGTGTCAAGAAGCTCAAGACCGAC
AAACCCTATGGAATTAATGGAAGCATGGCCTTGAGAGATGGGCTTGATGC
CTCAGGCAGGAAGCCCAAGGGAAAGGGTGTGTACCAATTTGTTGACAAAT
ATGGAGCTAATGTTGATGGATACAGTCCCATCTACAACACAGATGATTGG
TCTGCAAGTGGTGATGTGTATGTTGGAGGTACCACTGGCTTAGCCATATG
GGCCGTGACCTTGGTTGGCATTCTTGCAGGAGGTGCTCTCTTTGTCTACA
ACACAAGTGCTTTGGCACAGTAGATGTTATCCTTGTATTGTACTATTTTA
AGTTGTATTCCATGTAATCTTTTCAAAAATACTTCAAAATATTTCCTGGC
ATCTTGATTAATATGTAATTGCTGTGATTTTACTGTGGATAATATTACAC
CTAATGTTACTGTTTTAGGTTCTTATAAAAAAAAAAAAAAAAAAAAATCG
AGACTAGTTCTCTCTCTCTCTTTTTTTTTTTTTTTTTTAAACAAGAAAGA
TTCAGAAACTATATATTTCAAAGTATTTACAAGTCATTAGAATTTTCAGA
AATGATATTTCACATGCAAGGAATAAGAGAGTGAAAGAATTTGATATTTT
TGGACTGGATGATCTACCTCATTGAAAAACAGCAAGTCTCTTTATTCCAT
GAAACTA
>BE921595|Kennebec|leaflets and petioles
GGGANAAGGGAGGGGNNAGGGNGGGTTNNTACTGATNTTCTTTTACTGAA
AAATCCTTGAGCTCCACCGCGGTGGCGGCCGCTCTAGAACTAGTGGATCC
CCCGGGCTGCAGGAATTCGGCACGAGGCAAAATGTGTGAAGACCCTGCGG
GTAACGGAGAGGTAAAACATTGTGCCACTTCTTTGGAATCTATGATTGAT
TTCACCTTATCTCACCTGGGAACAAACAATATTATAGCAATTTCCACTGA
AGTAGAGAAGGAAACTCCAGAGGTGCAAACATATACCATCGAAAAAGTGG
AAGAGAAAGCAAATGGCAAAGGTGTTGTATGTCACAAAGTAGCTTACCCA
TATGCAGTACACTTTTGCCATGATGTAGGAAGCACTAGGACATTTATGGT
GTCTATGGTGGGTGCTGATGGAACAAAAGTTAATGCAGTATCAGTCTGCC
ATGAGGATACTGCATCCATGAACCCTAAGGCATTGCCTTTTCAGTTGCTC
AACGTTAAGCCTGGAGACAAGCCTATTTGCCATTTCACTTTGGACGATCA
AATTGCCCTGTTTCCTTCTCAAAACGCACTAGCTGAAAACTAATAACATG
GAGAAAGTTCGGTCATTACCTGTTCCTTTATTGCAATAGTCACAACGCTT
TGTCTAATAATGTATCTCCCTGATGTAAATACTGTTTATTGCAATGTTTT
GTGTAATAATGCATGCCCTGTTGCAAGTACAGTTCATCATGCACGTTGTT
TGCATGTGTGGATGAAAATGGTTGGTTTGTATTTCAACTATGGTTGATGA
ATATAACAGCCTGGGCTCCAGTANGGATTTGAAAAAAAAAAAAAAAAAAA
ACTTCCAGGGGGGGGGCCCGGTACCCAAATCCGCCCCTATTGATGAGTCG
TATTAACAAATTAATTGGCCCGGCGTT
>BG592852|Kennebec|sprouting eyes from tubers
AACTATTAAGCTGGAAGCTCCACCGCGGTGGCGGCCGCTCTAGAACTAGT
GGATCCCCCGGGCTGCAGGAATTCGGCACGAGGGAAAGATCTTAATGACA
ATCACCCAGTGACGCCATACTTCTTTGAAACAGATTTACATCAAGGGAAA
AAAAATGAATCTTGAGTCTCTCAAAAACTACAATCCAGCACCCATTTTGC
CACGTAAAGTTGTAGATTCCATCGCTTTCTCATCGGACAAAATTGAGGAA
ATTCTTAATCACTTCTCTGTTGATAAGGACTCAGAACGTGCTAAAGACAT
CAAGAAAACAATCAAAATGTGTGAAGACCCTGCGGGTAACGGAGAGGTAA
AACATTGTGCCACTTCTTTGGAATCTATGATTGATTTCACCTTATCTCAC
CTGGGAACAAACAATATTATAGCAATTTCCACTGAAGTAGAGAAGGAAAC
TCCAGAGGTGCAAACATATACCATCGAAAAAGTGGAAGAGAAAGCAAATG
GCAAAGGTGTTGTATGTCACAAAGTAGCTTACCCATATGCACTACACTTT
TGCCATGATGTAGGAAGCACTAGGACATTTATGGTGTCTATGGTGGGTGC
TGATGGAACAAAAGTAAATGCAGTATCAGTCTGCCATGAGGATACTGCAT
CCATGAACCCTAAGGCATTGCCTTTTCAGTTGCTCAACGTTAAGCCTGGA
GACAAGCCTATTTGCCATTTCACTTTGGACGATCAAATTGCCCTGTTTCC
TTCTCAAAACGCACTAGCTGAAAACTAATAACATGGAGAAAGTTCGGTCA
TTACCTGCTCCTTTGTTGCAATAGTCACAACGCTTTGTCTAATAATGTAT
CTCCCTGATGTAAAACTCGTTATTGCAA
>BG593762|Kennebec|sprouting eyes from tubers
AAATTCTTGGGCTGGAAGCTCCACCGTGGTGGCGGCCGCTCTAGAACTAG
TGGATCCCCCGGGCTGCAGGAATTCGGCACGAGGCTTTCTCATCGGACAA
AATTGAGGAAATTCTTAATCACTTCTCTGTTGGTAAGGACTCAGAACGTG
CTAAAGACATCAAGAAAACAATCAAAATGTGTGAAGAGCCTGCGGGTAAC
GGAGAGGTAAAACATTGTGCCACTTCTTTGGAATTTATGATTGATTTCAC
CTTATCTCACCTGGGAACAAACAGTATTATAGCAATTTCCACTGAAGTAG
AGAAGGAAACTCCAGAGGTGCAAACATATACCATCGAAAAAGTGGAAGAG
AAAGCAAATGGCAAAGGTGTTGTATGTCACAAAGTAGCTTACCCATATGC
AGTACACTTTTGCCATGATGTAGGAAGCACTAGGACATTTGTGGTGTCTA
TGGTGGGTGCTGACGGAACAAAAGTTAATGCAGTATCAGTCTGCCATGAG
GATACTGCATCCATGAACCCTAAGGCATTGCCTTTTCAGTTGCTCAACGT
TAAGCCTGGAGACAAGCCTATTTGCCATTTCACTTTGGACGATCAAATTG
CCCTGTTTCCTTCTCAAACGCACTAGCTGAAAACTAATAACATGGAGAAA
GTTCGGTCATTACCTGCTCCTTTGTTGCAATAGTCACAACGCTTTGTCTA
ATAATGTATCTCCCTGATGTAAATACTGTTTATTGCAATGTTTTGTGTAA
TAATGCATGCCCTGTTGCCAGGTATAAAAAAAAAAAAAAAATTATTTTTT
TTTCCCTCGAGGGGGGCCCCGGTACCAATTCGCCTTTAGGGAGTCGTTTA
CAATCACTGGCCGCGGTTTACACGCCGGACTGG
>BG594629|Kennebec|sprouting eyes from tubers
TCATTATACTGAGGGCTAATCGCGGTGGCGGCCGCTCTAGAACTAGTGGA
TCCCCCGGGCTGCAGGAATTCGGCACGAGGCTGCCTCCGAGAATGAGCTT
CACAAAGTACGCCAACCATATGGAGTGTATAGATGGTATCAGGCTGCCTC
CGAGAATGAGCTTCACAAAGTACGCCAACCATATGGAGTGTATAGATGGT
ATCAGGCTGCCTCCGAGAATGAGCTTCACAAAGTACGCCAACCATATGGA
GTGTATAGATGGTATCAGGCTGCCCCCGAGAATAAGCTTCATAAAGTACG
CCAACCATATGGAGTGTCTAGATGGTACAATGATGCTGCTACGAAAGATC
TTAATGACAATCACCCAGTGACGCCATACTTCTTTGAAACAGATTTACAT
CAAGGGAAAAAAATGAATCTTGAGTCTCTCAAAAACTACAATCCAGCACC
CATTTTGCCACGTAAAGTTGTAGATTCCATCGCTTTCTCATCGGACAAAA
TTGAGGAAATTCTTAATCACTTCTCTGTTGATAAGGACTCAGAACGTGCT
AAAGACATCAAGAAAACAATCAAAATGTGTGAAGACCCTGCGGGTAACGG
AGAGGTAAAACATTGTGCCACTTCTTTGGAATCTATGATTGATTTCACCT
TATCTCACCTGGGAACAAACAATATTATAGCAATTTCCACTGAAGTAGAG
AAGGAAACTCCAGAAGTGCAAACATATACCATCGAAAAAGTGGAAGAGAA
AGCAAATGGCAAAGGTGTTGTATGTCACAAAGTAACTTACCCATATGCAC
TACACTTTTGCCATGATGTAGGAAGCACTAGGGACATTATGGTGTCTATG
GGGGGTGCTGATGGAACCAAAGTAAATGCAGTATCAGTCTGCCATGAGGA
TACT
>BG596033|Kennebec|sprouting eyes from tubers
TCATAAAGCTGGAGCTCCCCGCGGTGGCGGCCGCTCTAGAACTAGTGGAT
CCCCCGGGCTGCAGGAATTCGGCACGAGGGTGCAATTACATTTACAATGG
AGTTGCATCACCAATATTATTTCTTCACACTTTTTTCTGTAATTTTTCTG
GTAAGTCATGCAGCAAATTTATCTCCTGAGGTGTATTGGAGAGTCAAATT
GCCCAATACTCCCATGCCCACACCAATCAAAGATGCACTACACATTTCTG
AGAATGAGCTTCACAAAGTACGTCAACCATATGGAGTGCTTGCATGGTAT
CAGGCTGCCTCCGAGAATGAGCTTCACAAAGTACGTCAACCATATGGAGT
GCTTGCATTGCATCAGGCTGCCTCCGAGAATGAGCTTCACAAAGTACGTC
AACCATATGGAGTGCTTGCATTGCATCAGGCTGCCCCCGAGAATGAGCTT
CATAAAGTACGCCAACCATATGGAGTGTATAGATGGTATCAGGCTGCCTC
CGAGAATGAGCTTCACAAAGTACGCCAACCATATGGAGTGTATAGATGGT
ATCAGGCTGCCTCCGAGAATGAGCTTCACAAAGTACGCCAACCATATGGA
GTGTATAGATGGTATCAGGCTGCCCCCGAGAATAAGCTTCATAAAGTACG
CCAACCATATGGGAGTGTCTAGATGGTACAATGATGCTGCTACGAAAGAT
CTTAATGACAATCACCCAGTGACGCCATACTTCTTTGAAACAGATTTACA
TCAAGGGAAAAAAATGAATCTTGAGTCTCTCAAAACTACAATCCAGCACC
CATTTTGCCACGTAAAGTTGTAGATTCCATCGCTTTCTCTTTCGACAAAA
TTGAGAAATGCTTAATCACTTCTCTGGTGATTAGGACTCAA
>BG596581|Kennebec|sprouting eyes from tubers
TCATAAAGCTGGAGCTCACCGCGGTGGCGGCCGCTCTAGAACTAGTGGAT
CCCCCGGGCTGCAGGAATTCGGCACGAGGATCAGGCTGCCCCCGAGAATA
AGCTTCACAAAGTACGCCAACCATATGGAGTGTATAGATGGTACAATGAT
GCTGCTACGAAAGATCTTAATGACAATCACCCAGTGACGCCATACTTCTT
TGAAACAGATTTACATCAAGGGAAAAAAAATGAATCTTGAGTCTCTCAAA
AACTACAATCCAGCACCCATTTTGCCACGTAAAGTTGTAGATTCCATCGC
TTTCTCATCGGACAAAATTGAGGAAATTCTTAATCACTTCTCTGTTGATA
AGGACTCAGAACGTGCTAAAGACATCAAGAAAACAATCAAAATGTGTGAA
GACCCTGCGGGTAACGGAGAGGTAAAACATTGTGCCACTTCTTTGGAATC
TATGATTGATTTCACCTTATCTCACCTGGGAACAAACAATATTATAGCAA
TTTCCACTGAAGTAGAGAAGGAAACTCCAGAGGTGCAAACATATACCATC
GAAAAAGTGGAAGAGAAAGCAAATGGCAAAGGTGTTGTATGTCACAAAGT
AGCTTACCCATATGCACTACACTTTTGCCATGATGTAGGAAGCACTAGGA
CATTTATGGTGTCTATGGTGGGTGCTGATGGAACAAAAGTAAATGCAGTA
TCAGTCTGCCATGAGGATACTGCATCCATGAACCCTAAGGCATTGCCTTT
TCAGTTGCTCAACGTTAAGCCTGGAGACAAGCCTATTTGCCATTTCACTT
TGGACGATCAAAATGCCCTGTTTTCTTCTCAAAACGCACTAGCTTGAAAC
TAATACATGGAGAAAGTTCGGTCATTA
>BG597751|Kennebec|sprouting eyes from tubers
GCTTAAGCTGGAGCTCACCGCTGTGGCGGCCGCTCTAGAACTAGTGGATC
CCCCGGGCTGCAGGAATTCGGCACGAGGAGCAATTTCCACTGAAGTAGAG
AAGGAAACTCCAGAGGTGCAAACATATACCATCGAAAAAGTGGAAGAGAA
AGCAAATGGCAAAGGTGTTGTATGTCACAAAGTAGCTTACCCATATGCAC
TACACTTTTGCCATGATGTAGGAAGCACTAGGACATTTATGGTGTCTATG
GTGGGTGCTGATGGAACAAAAGTAAATGCAGTATCAGTCTGCCATGAGGA
TACTGCATCCATGAACCCTAAGGCATTGCCTTTTCAGTTGCTCAACGTTA
AGCCTGGAGACAAGCCTATTTGCCATTTCACTTTGGACGATCAAATTGAC
CTGTTTCCTTCTCAAAACGCACTAGCTGAAAACTAATAACATGGAGAAAG
TTCGGTCATTACCTGCTCCTTTGTTGCAATAGTCACAACGCTCTGACTAA
TAATGTATCTCCCTGATGTAAATACTGTGTATTGCAATGTTGTGTGTAAT
AATGCATGCCCTGTTGCAAGTACTGTTTAACTGTGTTAATCACAGTTCAT
GATGCACGTTGAGTGCATGTGTGAATGAAAATGTTTGGGGTGGATTTCGT
TTCCCCAAAAAAAAAAACTAAGGGGGGGCGCCGGGGCGCGATTCGCCCTT
TTATGAAGTGGAATTACAATTCAAATAACCGCCGTTGTACAACATGCGGA
CTGGGGGAACCCTGGATTGGCCACACCTTTAAGAGAGTTGGAATACAGTA
ACCAATTTCCCCTACCTGGACGTAGTTGTCGGAAAAAGGGGGGGAAGCGG
ATACGCCCTTCTCCTCCCTATTTGCTCAAACTTTAAAATGGGGTATGGGG
AGAAGAGAGGAAGAGTAAAATTATTTATTTATAAAATA
>BG598164|Kennebec|sprouting eyes from tubers
TTCACAATAAGCCTGGGAGGCCTTCAACCCGCGGATGGGCAGGCCCGCTT
CTAAGAACTAAGTGGAATCCCCCGGGCTGCAGGAAATTCGGCACGAGGGT
ATCAGGCTGCCCCCGAGAATAAGCTTCATAAAGTACGCCAACCATATGGA
GTGTCTAGATGGTACAATGATGCTGCTACGAAAGCTCTTAATGACAATCA
CCCAGTGACGCCATACTTCTTTGAAACAGATTTACATCAAGGGAAAAAAA
TGAATCTTGAGTCTCTCAAAAACTACAATCCAGCACCCATTTTGCCACGT
AAAGTTGTAGATTCCATCGCTTTCTCATCGGACAAAATTGAGGAAATTCT
TAATCACTTCTCTGTTGATAAGGACTCAGAACGTGCTAAAGACATCAAGA
AAACAATCAAAATGTGTGAAGACCCTGCGGGTAACGGAGAGGTAAAACAT
TGTGCCACTTCTTTGGAATCTATGATTGATTTCACCTTATCTCACCTGGG
AACAAACAATATTATAGCAATTTCCACTGAAGTAGAGAAGGAAACTCCAG
AGGTGCAAACATATACCATCGAAAAAGTGGAAGAGAAAGCAAATGGCAAA
GGTGTTGTATGTCACAAAGTAGCTTACCCATATGCACTACACTTTTGCCA
TGATGTAGGAAGCACTAGGACATTTATGGTGTCTATGGGTGGGTGCTGAT
GGAACAAAAGTAAATGCAGTATCAGTCTGCCATGAAGATACTGCATCCAT
GAACCCTAAGGCATTGCCTTTTTCAGTTGCTTCAAACGTTAAAGCCTGGA
GAACAAGCCTATTTTGCCATTTTCACTTTGGGACGAAATCAAATTGCCCC
TGGTTTCCCCTTCTCAAAACGCACCTTAGCTGAAAACTAATAAACATGGA
GGAAAGAGTCCGTCATA
>BG598270|Kennebec|sprouting eyes from tubers
GCTATCTATGAGCCTGGAAGACCTCCCACCGTCGGATGGCCGGCCCGCCT
CTAGAACCTAGATGGATTCCCCCGGGCTGCAGGAATTCGGCACGAGGACC
CAGGCTGCCTCCGAGAAGAGCTTCACAAAGACGCAACACATGGAGTGTAT
AGCTGGTATCAGGCTGCCTCCGAGAATGAGCTTCACAAAGTACGCCAACC
ATATGGAGTGTATAGATGGTATCAGGCTGCCCCCGAGAATAAGCTTCATA
AAGTACCGCCAACCATATGGAGTGTCTAGATGGTACAATGATGCTGCTAC
GAAAGATCTTAATGACAATCACCCAGTGACGCCATACTTCTTTGAAACAG
ATTTACATCAAGGGAAAAAAATGAATCTTGAGTCTCTCAAAAACTACAAT
CCAGCACCCATTTTGCCACGTAAAGTTGTAGATTCCATCGCTTTCTCATC
GGACAAAATTGAGGAAATTCTTAATCACTTCTCTGTTGATAAGGACTCAG
AACGTGCTAAAGACATCAAGAAAACAATCAAAATGTGTGAAGACCCTGCG
GGTAACGGAGAGGTAAAACATTGTGCCACTTCTTTGGAATCTATGATTGA
TTTCACCTTATCTCACCTGGGAACAAACAATATTATAGCAATTTCCACTG
AAGTAGAGAAGGAAACTCCAGAGGTGCAAACATATACCCATCGAAAAAGT
GGAAGAGAAAGCAATGGCAAAAGTGTTGTATGTCACAAAGTAGCTTACCC
ATATGCACTACACTTTTGCCATGATGTAGGAAGCACTAGGGACATTTATG
GTGTCTATGGGTGGGTGCTGATGGAACCAAAGTAAATGCAGTATCAGTCT
GCCATGAAGATACTGCATCCATGAACCCCTAAGGCGATGCCTTTTCAGTA
>BG598276|Kennebec|sprouting eyes from tubers
TCCAAAGCTGGAGCTCACCGCGGTGGCGGCCGCTCTAGAACTAGTGGATC
CCCCGGGCTGCAGGAATTCGGCACGAGGGCCATACTTCTTTGAAACAGAT
TTACATCAAGGGAAAAAAATGAATCTTGAGTCTCTCAAAAACTACAATCC
AGCACCCATTTTGCCACGTAAAGTTGTAGATTCCATCCTTTCTCATCGGA
CAAAATTGAGGAAATTCTTAATCACTTCTCTGTTGATAAGGACTCAGAAC
GTGCTAAAGACATCAAGAAAACAATCAAAATGTGTGAAGACCCTGCGGGT
AACGGAGAGGTAAAACATTGTGCCACTTCTTTGGAATCTATGATTGATTT
CACCTTATCTCACCTGGGAACAAACAATATTATAGCAATTTCCACTGAAG
TAGAGAAGGAAACTCCAGAGGTGCAAACATATACCATCGAAAAAGTGGAA
GAGAAAGCAAATGGCAAAGGTGTTGTATGTCACAAAGTAGCTTACCCATA
TGCACTACACTTTTGCCATGATGTAGGAAGCACTAGGACATTTATGGTGT
CTATGGTGGGTGCTGATGGAACAAAAGTAAATGCAGTATCAGTCTGCCAT
GAGGATACTGCATCCATGAACCCTAAGGCATTGCCTTTTCAGTTGCTCAA
CGTTAAGCCTGGAGACAAGCCTATTTGCCATTTCACTTTGGACGATCAAA
TTGCCCTGTTTCCTTCTCAAACGCACTAGCTGAAAAATAAATACATGGAG
AAAGGTCGGTCATTACCTGCTCCTTTGTTGCAATAGTCACAACGCTTTGT
CTAATAATGTATCTCCCTGATGTAATACTGGTTATTGCCATGTTTGTGGT
ATAATGCATGCCCTGTTGCCAGTAA
>BI176076|Kennebec|sprouting eyes from tubers
TCATAAGCTGGAGCTCACCGCGGTGGCGGCCGCTCTAGAACTAGTGGATC
CCCCGGGCTGCAGGAATTCGGCACGAGGATCAGGCTGCCTCCGAGAATGA
GCTTCACAAAGTACGCCAACCATATGGAGTGTATAGATGGTATCAGGCTG
CCTCCGAGAATGAGCTTCACAAAGTACGCCAACCATATGGAGTGTATAGA
TGGTATCAGGCTGCCCCCGAGAATAAGCTTCATAAAGTACGCCAACCATA
TGGAGTGTCTAGATGGTACAATGATGCTGCTACGAAAGATCTTAATGACA
ATCACCCAGTGACGCCATACTTCTTTGAAACAGATTTACATCAAGGGAAA
AAAATGAATCTTGAGTCTCTCAAAAACTACAATCCAGCACCCATTTTGCC
ACGTAAAGTTGTAGATTCCATCGCTTTCTCATCGGACAAAATTGAGGAAA
TTCTTAATCACTTCTCTGTTGATAAGGACTCAGAACGTGCTAAAGACATC
AAGAAAACAATCAAAATGTGTGAAGACCCTGCGGGTAACGGAGAGGTAAA
ACATTGTGCCACTTCTTTGGAATCTATGATTGATTTCACCTTATCTCACC
TGGGAACAAACAATATTATAGCAATTTCCACTGAAGTAGAGAAGGAAACT
CCAGAGGTGCAAACATATACCATCGAAAAAGTGGAAGAGAAAGCAAATGG
CAAAGGTGTTGTATGTCACAAAGTAGCTTACCCATATGCACTACACTTTT
GCCATGATGTAGGAAGCACTAAGACATTTATGGTGTCTATGGTGGGTGCT
GATGGAACAAAAGTAAATGCAGTATCAGTCTGCCATGAAGATACTGCATC
CATGAACCCTTAAGCACTTGCTTTTCAGTTGCTCAAA
>BI176122|Kennebec|sprouting eyes from tubers
AAAAGCTGGAGCTCCCCGCGGTGGCGGCCGCTCTAGAACTAGTGGATCCC
CCGGGCTGCAGGAATTCGGCACGAGGATCACCCAGTGACGCCATACTTCT
TTGAAACAGATTTACATCAAGGGAAAAAAATGAATCTTGAGTCTCTCAAA
AACTACAATCCAGCACCCATTTTGCCACGTAAAGTTGTAGATTCCATCGC
TTTCTCATCGGACAAAATTGAGGAAATTCTTAATCACTTCTCTGTTGATA
AGGACTCAGAACGTGCTAAAGACATCAAGAAAACAATCAAAATGTGTGAA
GACCCTGCGGGTAACGGAGAGGTAAAACATTGTGCCACTTCTTTGGAATC
TATGATTGATTTCACCTTATCTCACCTGGGAACAAACAATATTATAGCAA
TTTCCACTGAAGTAGAGAAGGAAACTCCAGAGGTGCAAACATATACCATC
GAAAAAGTGGAAGAGAAAGCAAATGGCAAAGGTGTTGTATGTCACAAAGT
AGCTTACCCATATGCACTACACTTTTGCCATGATGTAGGAAGCACTAGGA
CATTTATGGTGTCTATGGTGGGTGCTGATGGAACAAAAGTAAATGCAGTA
TCAGTCTGCCATGAGGATACTGCATCCATGAACCCTAAGGCATTGCCTTT
TCAGTTGCTCAACGTTAAGCCTGGAGACAAGCCTATTTGCCATTTCACTT
TGGACGATCAAATTGCCCTGTTTCCTTCTCAAAAGCACTAGCTGAAAACT
AATAACATGGAGAAAGTTCGGTCATTACCTGCTCCTTTGTTGCAATAGTC
ACAACGCTTTGTCTAATAATGTATCTCCCTGATGTAAATACTGTTTATTG
CAATGTTTTGTGTAATAATGCATGCCCTGTTGCAAGTACT
>BQ506603|Kennebec or Binjte|mixed tissues
TCCCCGCGGTGGCGGCCGCTCTATAACTAGTGGATCCCCCGGGCTGCAGG
AATTCGGCACGAGGGTGCAATTACATTTACAATGGAGTTGCATCACCAAT
ATTATTTCTTCACACTTTTTTCTGTAATTTTTCTGGTAAGTCATGCAGCA
AATTTATCTCCTGAGGTGTATTGGAGAGTCAAATTGCCCAATACTCCCAT
GCCCACACCAATCAAAGATGCACTACACATTTCTGAGAATGAGCTTCACA
AAGTACGTCAACCATATGGAGTGCTTGCATGGTATCAGGCTGCCTCCGAG
AATGAGCTTCACAAAGTACGTCAACCATATGGAGTGCTTGCATTGCATCA
GGCTGCCTCCGAGAATGAGCTTCACAAAGTACGTCAACCATATGGAGTGC
TTGCATTGCATCAGGCTGCCCCCGAGAATGAGCTTCATAAAGTACGCCAA
CCATATGGAGTGTATAGATGGTATCAGGCTGCCTCCGAGAATGAGCTTCA
CAAAGTACGCCAACCATATGGAGTGTATAGATGGTATCAGGCTGCCTCCG
AGAATGAGCTTCACAAAGTACGCCAACCATATGGAGTGTATAGATGGTAT
CAGGCTGCCCCCCAGATAAGCTTCATAAAGTACGCCAACCATATGGAGTG
TCTAGATGGTACAATGATGCTGCTACCAAAGACTTAATGACAATCACCCC
GTGGAGCCATAATTTCTTTGAAACAAATTTTCTCCAGGGAAAAAATGAAT
CTTGAGTCTCTCAAAACTACAATCCAGCCCCCTTTTTGCCCGCAAAGATG
GAGAATTCCTCGCCTTTTCCTCGGAAAAATTAGGGGAATTCTTAATCCCT
CTCCTGTGGAAAGGACTCCAAACGGCTTAAAA
