# Supplementary material for: QualitySNP: a pipeline for detecting single nucleotide polymorphisms and insertions/deletions in EST data from diploid and polyploid species
Source: BMC Bioinformatics. 2006 Oct 9;7:438. doi: 10.1186/1471-2105-7-438 (PMC1618865; doi:10.1186/1471-2105-7-438)
Supplement: Additional file 2 — testQualitySNP. A dataset for testing QualitySNP;The file is unpacked by using the command "gunzip testQualitySNPseq.tar.gz", and then use "tar -xvf testQualitySNPseq.tar" on a Unix/Linux computer. [file 1471-2105-7-438-S2.gz › testQualitySNP/testseq.cap.contigs.qual]

>Contig1
8 15 19 18 26 25 36 35 37 26 31 32 26 26 26 9 10 9 9 8 
8 8 10 26 19 12 11 12 12 15 11 15 25 34 26 31 29 26 31 26 
26 20 24 17 20 22 22 20 31 22 26 26 25 14 18 14 12 17 17 13 
17 13 21 22 27 32 25 29 32 32 30 32 34 36 29 31 26 22 29 31 
26 26 26 19 18 24 26 31 29 20 22 31 26 37 37 36 30 30 35 29 
34 35 29 29 26 21 17 17 16 21 21 17 22 32 25 20 26 37 35 37 
30 30 32 36 36 29 26 24 26 22 26 46 74 74 70 65 66 59 66 56 
55 56 58 58 55 54 54 48 49 49 56 56 54 74 74 72 74 63 56 57 
58 57 58 54 57 56 59 74 69 72 73 71 66 57 71 70 70 67 73 71 
67 72 72 72 77 77 65 67 63 61 56 54 57 55 56 58 64 64 63 63 
72 64 62 59 71 72 72 74 66 70 71 71 72 70 67 67 55 59 54 60 
58 57 60 63 59 64 68 77 66 63 58 63 63 58 54 57 62 58 56 54 
56 59 59 61 60 59 68 67 61 58 58 58 54 56 61 56 53 53 57 57 
69 74 72 74 72 74 69 63 61 57 59 56 59 58 57 58 61 60 58 61 
59 56 59 59 71 72 68 68 68 65 59 61 60 60 61 63 60 60 57 59 
61 66 56 59 61 64 64 62 75 74 74 75 72 74 74 60 61 61 64 58 
62 61 57 57 57 59 60 61 70 72 57 61 61 59 59 57 74 61 59 59 
59 59 59 62 59 64 59 55 59 57 58 59 68 66 68 68 74 68 68 57 
60 62 68 57 59 55 51 51 58 57 58 62 60 60 58 58 56 66 66 73 
74 67 65 58 57 56 53 55 52 58 58 64 58 56 56 61 77 73 63 59 
58 58 59 56 59 61 69 69 72 74 60 60 60 59 56 55 60 59 51 49 
53 52 45 49 53 50 53 52 52 51 45 48 55 58 56 59 64 60 60 58 
60 60 61 61 56 58 56 59 56 58 58 57 56 53 57 57 61 58 60 58 
62 62 66 62 64 55 61 55 64 60 61 56 58 55 58 61 56 55 55 54 
55 53 53 56 55 54 54 54 58 58 52 53 52 45 46 44 44 44 47 47 
49 45 45 42 39 45 47 47 43 44 44 49 49 45 46 46 51 48 46 51 
57 51 54 52 60 52 54 44 53 53 51 60 74 74 72 61 60 58 60 54 
54 54 67 61 73 58 56 53 56 58 53 58 38 48 41 41 42 47 47 48 
45 42 43 36 41 40 42 45 53 48 44 44 43 47 42 41 42 42 41 49 
47 50 41 42 42 39 50 50 51 52 53 52 59 54 50 58 58 54 50 55 
59 49 51 53 50 51 50 44 44 46 48 44 40 41 39 39 37 40 47 48 
46 44 49 45 49 46 45 44 49 38 43 45 49 50 47 47 46 42 48 48 
37 45 43 31 42 42 41 43 45 45 47 42 46 49 42 53 52 48 44 36 
38 39 42 45 38 39 40 44 43 42 43 40 44 45 34 37 37 34 39 34 
17 28 24 39 39 38 43 37 39 40 37 36 35 39 39 33 41 40 24 40 
39 40 37 41 45 46 48 43 40 37 28 37 38 38 37 36 44 39 36 39 
36 26 19 12 23 26 14 34 36 34 35 35 34 36 34 38 37 38 37 40 
37 35 27 35 37 36 12 34 33 26 14 12 11 4 2 2 2 12 11 21 
14 25 23 32 30 33 23 36 36 34 37 37 38 33 32 32 18 17 33 27 
14 14 30 25 26 29 31 30 22 11 11 27 18 21 21 14 9 21 11 11 
10 11 13 8 8 4 17 27 27 25 27 21 24 26 4 21 26 30 20 26 
26 15 8 13 4 13 13 4 4 21 24 20 24 26 26 14 9 30 31 17 
8 26 26 24 24 21 26 20 23 11 20 11 9 9 9 14 4 11 11 4 
12 14 18 12 25 19 
>Contig2
17 17 17 32 27 32 26 34 34 35 28 23 13 13 15 13 21 20 32 32 
30 34 34 34 36 39 39 36 36 32 11 12 11 9 7 8 14 14 28 32 
32 28 31 33 32 35 21 27 27 27 28 36 36 36 32 37 34 32 32 24 
24 24 28 18 22 39 34 35 34 35 34 35 34 36 34 32 35 32 32 32 
36 35 34 35 35 34 35 36 36 28 36 36 36 36 36 36 35 36 36 32 
32 35 35 32 35 35 36 35 32 34 35 32 32 32 34 34 34 34 36 36 
34 34 34 36 36 36 36 34 34 34 34 34 37 35 34 34 34 35 34 34 
36 36 36 35 34 37 35 34 35 35 35 34 34 43 56 63 60 63 55 70 
70 62 63 76 64 75 76 81 79 78 74 86 77 81 81 80 80 83 85 83 
85 84 77 78 80 85 92 90 89 88 88 89 87 89 88 89 85 90 86 82 
81 81 80 84 85 84 86 89 88 88 86 85 86 86 85 83 84 86 88 89 
89 86 86 82 85 83 83 81 82 87 88 87 83 82 82 82 80 80 80 78 
74 75 83 80 83 85 85 82 80 84 84 86 85 86 85 86 86 83 84 83 
83 86 86 92 87 87 87 87 88 88 87 85 84 83 83 38 82 84 84 82 
79 83 83 86 86 84 87 86 87 87 88 88 86 87 88 87 91 84 81 84 
82 79 83 86 87 92 86 86 81 83 83 81 82 85 85 86 86 86 92 84 
85 83 83 86 85 85 85 87 85 83 89 88 89 89 88 92 89 87 88 87 
88 88 88 88 87 89 88 86 87 86 87 86 87 87 87 88 87 86 84 88 
89 89 87 90 88 87 89 86 87 85 87 90 90 89 89 90 90 90 90 90 
89 88 86 91 90 88 86 86 84 86 85 83 82 85 84 88 78 91 88 90 
89 88 88 88 92 86 84 85 85 79 91 87 84 88 89 84 89 89 89 91 
89 88 88 97 97 97 97 97 97 97 97 97 97 97 97 97 97 97 97 97 
93 97 97 97 97 97 97 97 97 97 97 97 97 11 97 97 97 97 97 97 
97 97 97 97 97 97 97 97 97 97 97 97 97 97 97 97 97 97 97 97 
97 97 97 97 97 97 97 97 97 97 97 97 97 97 97 97 97 97 97 97 
97 97 97 97 97 97 97 97 97 97 97 97 97 97 97 97 97 97 97 97 
97 97 97 97 97 97 97 97 97 97 97 97 97 97 97 97 97 97 97 97 
97 97 97 97 97 97 97 97 97 97 97 97 97 97 97 97 97 97 97 97 
97 97 97 97 97 97 97 97 97 97 97 97 97 97 97 97 97 97 97 97 
97 97 97 97 97 97 97 70 97 97 97 97 97 97 97 97 97 97 97 97 
97 97 97 97 97 97 97 97 97 97 97 97 97 97 97 97 97 97 97 97 
97 97 97 97 97 97 97 97 97 97 97 97 97 96 97 97 97 97 97 97 
97 97 97 97 97 97 97 97 97 97 97 97 97 97 97 97 97 97 97 97 
97 97 97 97 97 8 97 97 97 97 97 97 97 97 97 97 97 97 97 97 
97 97 87 97 97 97 97 97 97 97 97 97 97 97 97 97 97 97 97 97 
90 88 97 97 97 97 97 97 97 87 97 97 97 97 97 97 97 97 97 97 
97 97 97 97 97 97 97 97 97 97 97 97 97 97 97 97 97 97 97 97 
97 97 97 97 97 97 97 97 97 97 97 97 74 91 97 97 97 97 97 92 
97 97 97 97 97 97 97 84 59 97 97 97 97 97 97 97 92 97 83 97 
97 97 97 97 81 97 97 92 97 97 97 97 97 97 97 97 97 97 97 97 
97 97 97 97 97 97 97 97 97 97 93 97 90 79 97 97 96 97 97 97 
97 97 97 97 97 92 96 94 97 97 97 97 91 85 97 97 94 97 97 97 
97 90 96 97 84 97 90 97 97 97 90 97 96 96 97 97 18 97 85 97 
96 97 97 97 97 97 97 97 97 91 92 78 66 97 94 97 97 97 97 97 
51 94 97 97 97 97 82 93 83 96 97 97 97 97 97 74 75 96 86 97 
80 97 81 97 5 89 97 70 71 97 97 97 85 92 79 70 61 71 91 81 
92 72 74 81 43 75 72 83 81 89 72 70 75 60 73 70 56 63 66 71 
71 68 53 56 45 48 43 48 46 52 52 49 49 51 48 53 51 61 62 57 
61 47 48 51 49 50 48 62 62 62 52 51 52 51 50 49 47 47 46 44 
50 44 46 59 52 52 49 52 58 50 51 50 48 51 56 52 58 61 54 62 
58 52 62 62 62 65 57 62 62 52 52 52 3 62 63 62 54 53 50 46 
47 41 47 44 65 48 52 51 50 49 52 62 52 48 49 50 52 61 11 62 
65 64 65 63 62 58 62 62 52 53 63 65 52 51 60 54 61 56 53 58 
51 54 47 40 42 35 41 39 41 46 51 53 52 53 53 53 51 46 50 53 
52 52 52 37 29 36 36 36 36 36 36 36 37 37 36 36 28 29 30 37 
38 20 36 15 34 35 13 28 32 20 24 37 36 36 36 28 19 14 12 12 
10 10 19 24 21 25 19 27 35 28 16 26 27 30 18 33 34 11 28 12 
27 35 35 17 20 36 36 36 36 27 36 21 23 30 36 36 36 36 37 41 
30 35 26 27 11 26 33 29 41 19 17 34 15 33 33 33 30 22 32 15 
23 11 32 26 24 29 33 30 16 27 29 13 27 11 19 25 22 16 16 13 
13 19 19 28 25 14 15 10 8 9 8 17 22 32 26 26 32 32 30 31 
31 23 18 22 24 35 26 32 33 12 17 14 13 35 24 16 21 34 23 36 
10 12 17 9 21 34 34 24 13 11 18 10 11 21 11 10 14 26 16 12 
13 10 13 19 17 21 17 28 17 15 11 17 12 9 10 10 11 10 17 13 
13 10 18 
>Contig3
25 32 21 17 35 27 20 26 18 18 19 19 24 25 21 21 35 24 24 34 
24 24 35 35 34 34 35 28 24 19 24 17 22 25 32 26 32 39 31 34 
32 32 21 27 35 27 27 36 36 36 37 35 34 34 36 36 36 32 35 32 
32 32 32 32 35 32 32 32 32 33 31 28 31 31 31 36 36 36 35 34 
34 35 35 35 34 36 36 36 36 36 35 32 36 35 32 32 32 36 36 36 
34 34 34 36 36 36 34 35 36 53 53 50 52 52 49 49 48 48 48 50 
45 45 46 46 44 43 43 51 51 52 52 52 57 57 52 51 51 44 44 44 
51 48 53 55 51 53 54 61 61 61 54 54 62 53 53 53 53 57 57 59 
59 55 68 50 51 51 68 49 50 50 57 52 52 50 50 50 67 67 67 68 
65 62 68 67 59 50 52 54 67 50 51 51 60 50 47 42 23 42 49 49 
52 68 55 55 59 60 51 48 53 50 52 49 49 50 45 46 50 52 53 53 
58 59 64 59 57 50 53 45 45 47 45 51 49 55 55 54 54 50 50 53 
50 50 45 45 41 41 41 45 44 47 45 50 44 47 40 42 47 50 45 49 
49 51 51 51 51 50 51 50 51 52 52 60 60 49 49 41 43 41 51 52 
51 51 49 51 48 46 47 45 46 43 47 47 49 51 49 48 47 46 46 50 
51 57 52 52 48 43 42 40 27 39 42 42 47 47 47 48 49 57 51 51 
50 52 51 51 46 47 45 47 47 49 47 60 52 54 47 48 45 45 42 42 
45 51 52 54 52 52 49 49 49 52 52 52 53 54 52 53 56 52 52 52 
49 49 47 45 47 51 52 60 60 60 62 58 58 53 60 52 52 53 53 50 
50 49 45 45 49 46 46 47 50 50 48 48 50 52 49 50 44 43 41 26 
42 46 44 45 43 48 46 46 46 41 36 36 36 36 36 36 36 36 36 36 
36 36 36 36 36 36 36 34 36 36 36 36 36 36 36 36 36 36 36 36 
36 36 36 36 36 36 36 36 36 36 36 36 36 36 36 36 36 36 36 36 
36 36 36 36 36 36 36 36 36 36 36 36 34 36 34 35 36 36 36 38 
36 34 36 35 34 36 35 34 34 35 36 35 36 36 36 36 36 36 36 36 
41 36 36 36 36 35 35 33 35 35 36 33 34 34 33 36 36 40 36 32 
36 34 36 34 36 35 36 36 36 34 36 34 36 33 34 36 36 36 36 37 
36 36 36 36 37 36 36 29 34 24 36 36 36 36 36 36 36 37 36 36 
36 28 35 35 35 36 40 41 36 33 35 36 36 36 36 36 37 36 37 36 
36 36 36 37 36 34 32 34 25 30 35 35 38 36 36 36 36 36 36 36 
36 36 36 36 25 20 27 28 33 36 36 36 36 36 40 20 27 30 29 24 
26 34 33 36 36 34 25 27 24 12 21 20 22 25 24 34 19 29 24 17 
32 33 31 36 11 28 14 34 24 32 32 18 24 26 26 28 30 35 36 31 
30 36 37 38 33 34 23 32 21 26 24 23 35 28 23 19 29 35 27 24 
24 35 32 24 28 28 28 31 23 25 24 20 23 16 15 17 13 24 33 17 
29 29 28 28 31 21 21 28 23 27 20 28 27 28 30 37 35 28 35 28 
32 17 20 10 18 13 11 9 24 18 24 25 24 22 23 24 17 28 30 28 
19 28 17 13 24 24 35 26 29 31 36 24 21 23 20 33 20 26 30 26 
24 32 36 24 24 21 8 15 8 25 19 24 13 24 16 16 15 15 17 13 
25 13 17 21 25 35 19 14 10 10 8 10 20 15 9 10 10 22 23 16 
15 19 14 14 27 31 28 16 19 16 19 21 22 26 34 27 24 8 10 8 
7 7 10 17 23 14 27 23 11 10 9 11 8 9 7 13 8 17 17 26 
12 23 11 24 35 20 24 11 24 26 17 32 29 37 23 28 13 21 26 18 
15 24 16 16 19 15 32 16 13 8 8 8 8 12 13 13 15 11 18 16 
20 13 21 8 10 8 
>Contig4
25 32 34 42 45 44 35 28 21 11 25 43 42 53 48 48 48 52 51 52 
53 53 52 52 52 48 48 41 35 38 33 22 26 41 49 46 47 46 49 50 
49 49 51 50 53 53 49 51 51 51 50 52 50 50 51 48 48 48 48 48 
52 50 53 51 50 52 51 50 52 50 8 8 47 47 47 61 63 63 64 70 
57 59 59 61 65 66 61 61 66 61 66 64 66 64 68 63 61 61 61 70 
70 68 70 70 70 65 71 63 63 62 67 63 71 74 71 70 68 66 64 64 
67 62 59 65 64 66 65 81 86 84 85 90 85 37 91 84 85 80 76 79 
76 78 74 78 80 83 85 85 87 88 89 87 88 90 87 88 87 88 89 85 
87 87 86 88 86 85 87 86 84 84 87 85 84 84 84 85 86 87 87 89 
87 87 82 84 85 85 83 82 82 86 87 83 86 97 97 97 97 97 97 97 
97 97 97 97 97 97 97 97 97 97 97 97 97 97 97 97 97 97 97 97 
97 97 97 97 97 97 97 97 97 97 97 97 97 97 97 97 97 97 97 97 
97 97 97 97 97 97 97 97 97 97 97 97 97 97 97 97 97 97 97 97 
97 97 97 97 97 97 97 97 97 97 97 97 97 97 97 97 97 97 97 97 
97 97 97 97 97 97 97 97 97 97 97 97 97 97 97 97 97 97 97 97 
97 97 97 97 97 97 97 97 97 97 97 97 97 97 97 97 97 97 97 97 
97 97 97 97 97 97 97 97 97 97 97 97 97 97 97 97 97 97 97 97 
97 97 97 97 97 97 97 97 97 97 97 97 97 97 97 97 97 97 97 97 
97 97 97 97 97 97 97 55 97 97 97 97 97 97 97 97 97 97 97 97 
97 97 97 97 97 97 97 97 97 97 97 97 97 97 97 97 97 97 97 97 
97 97 97 97 97 97 97 97 97 97 97 97 97 97 97 97 97 97 97 97 
97 97 97 97 97 97 97 97 97 97 97 97 97 97 97 97 97 97 97 97 
97 97 97 97 97 97 97 97 97 97 97 97 97 97 54 97 97 97 97 97 
97 97 97 97 97 97 97 97 97 97 97 97 97 97 97 97 97 97 97 97 
97 97 97 97 97 97 97 97 97 97 97 97 97 97 97 97 97 97 97 97 
97 97 97 97 97 97 97 97 97 97 97 97 97 97 97 97 97 97 97 97 
97 97 97 97 97 97 97 94 97 97 97 97 97 97 97 97 97 97 97 60 
97 97 97 97 97 97 97 97 97 97 97 97 97 97 97 97 97 97 97 97 
97 97 97 97 97 97 97 97 97 97 97 97 87 97 97 97 97 97 97 97 
97 97 95 97 88 97 97 97 97 53 97 97 97 97 97 97 97 97 97 97 
97 97 97 91 97 97 97 97 97 97 97 97 97 97 97 97 51 97 97 97 
96 97 97 96 97 97 97 97 97 97 97 97 97 89 84 83 97 97 96 93 
97 97 97 91 97 97 97 97 97 97 97 97 97 97 88 95 97 97 96 92 
97 61 97 89 97 97 87 92 97 97 97 97 97 97 97 97 97 97 97 97 
97 90 97 97 97 97 54 97 95 91 70 97 97 89 43 83 97 97 95 96 
97 97 97 97 92 94 90 84 97 82 70 57 79 60 94 81 90 85 80 81 
81 81 92 97 97 88 96 97 97 97 97 97 97 97 97 96 78 63 63 85 
94 69 90 97 94 94 89 92 97 95 82 84 92 88 87 44 89 67 62 73 
94 86 85 73 73 97 82 89 87 82 97 78 76 94 97 78 84 93 90 71 
86 39 84 42 84 71 73 63 83 60 66 24 65 72 53 72 67 74 62 86 
83 18 47 64 76 22 69 31 0 27 15 65 67 77 66 60 69 57 62 66 
86 84 75 67 71 26 63 47 82 96 72 81 59 54 60 83 89 89 86 70 
89 34 76 66 67 63 57 62 53 59 52 61 71 68 72 56 54 67 38 63 
78 72 67 35 64 43 59 90 68 81 52 79 69 8 3 38 37 40 45 31 
33 31 3 13 6 27 23 35 25 21 19 22 22 41 26 35 30 22 25 24 
19 28 16 29 32 24 24 26 21 12 18 23 17 21 21 17 21 12 17 17 
11 28 15 9 13 11 14 23 10 12 34 18 28 33 33 36 36 39 36 34 
34 35 35 30 30 28 26 28 19 25 34 34 34 35 28 19 26 23 12 32 
>Contig5
23 65 54 53 63 57 41 45 25 29 32 40 59 67 65 61 61 60 65 79 
74 74 82 79 87 87 96 81 71 71 75 72 79 83 86 92 97 86 80 83 
82 82 78 82 94 97 97 97 97 97 97 97 97 95 88 84 84 81 83 77 
87 93 97 97 97 97 97 97 93 97 93 91 96 88 86 89 92 90 89 94 
94 93 94 97 97 97 97 93 93 97 97 97 97 97 97 97 97 97 97 97 
97 97 97 97 97 97 97 97 97 97 97 97 97 97 97 97 97 97 97 97 
97 97 97 97 97 97 97 97 97 97 97 97 97 97 97 97 97 97 97 97 
97 97 97 97 97 97 97 97 97 97 97 97 97 97 97 97 97 97 97 97 
97 97 97 97 97 97 97 97 97 97 97 97 97 97 97 97 97 58 97 97 
97 97 97 97 97 97 97 97 97 97 97 97 97 97 97 97 97 97 97 97 
97 97 97 97 97 97 97 97 97 97 97 97 97 97 97 97 97 97 97 97 
97 97 97 97 97 97 97 97 97 97 97 97 97 97 97 97 97 97 97 97 
97 97 97 97 97 97 97 97 97 97 97 97 97 97 97 97 97 97 97 97 
97 97 97 97 97 97 97 97 97 97 97 97 97 97 97 97 97 97 97 97 
97 97 97 97 97 97 97 97 97 97 97 97 97 97 97 97 97 97 97 97 
97 97 97 97 97 97 97 97 97 97 97 97 97 97 97 97 97 97 97 97 
97 97 97 97 97 97 97 97 97 97 97 97 97 97 97 97 97 97 97 58 
97 97 97 97 97 97 97 97 97 97 97 97 97 97 97 97 97 97 97 97 
97 97 97 56 97 97 97 97 97 97 97 97 97 97 97 97 97 97 97 97 
97 97 97 97 97 97 97 97 97 97 97 97 97 97 97 97 97 97 97 97 
97 97 97 97 97 97 97 97 97 97 97 97 97 97 97 97 97 97 97 97 
97 97 97 97 97 97 97 97 97 97 97 97 97 97 97 97 97 97 97 97 
97 97 56 97 97 97 97 97 97 97 97 97 97 97 97 97 97 97 97 97 
97 97 97 97 97 97 97 97 97 97 97 97 97 97 97 97 97 97 97 97 
97 97 97 97 97 97 97 97 97 97 97 97 97 97 97 97 97 97 97 97 
97 97 97 97 97 97 97 97 97 97 97 97 97 97 97 97 97 97 97 97 
97 97 97 97 97 97 97 97 97 97 97 97 97 97 97 97 97 97 97 97 
97 97 97 97 97 97 97 97 97 97 97 97 97 97 97 97 97 97 97 97 
97 97 97 97 97 97 97 97 97 97 48 97 97 97 97 97 97 97 97 97 
97 97 97 97 97 97 97 97 97 97 97 97 97 97 97 97 97 97 97 97 
43 97 97 97 97 97 97 97 97 97 97 97 97 97 97 97 97 97 97 97 
97 97 97 97 97 97 97 97 97 97 97 97 97 97 97 97 97 97 97 97 
97 97 97 97 97 97 97 97 97 97 97 97 97 97 97 97 97 97 97 97 
97 97 97 97 97 97 97 93 97 97 97 97 97 97 97 97 97 97 97 97 
97 97 97 97 97 97 97 77 97 59 97 97 97 97 97 97 97 97 97 97 
97 97 83 97 97 97 79 97 97 97 97 97 97 97 96 97 97 97 97 97 
97 97 12 97 97 97 30 97 97 97 97 97 97 97 90 97 97 20 97 90 
97 97 97 62 97 97 97 97 97 96 77 97 97 97 97 97 97 97 97 92 
95 97 87 97 97 97 97 97 97 97 97 97 89 97 85 70 52 59 49 78 
84 69 79 85 21 49 40 92 87 55 58 54 56 79 54 65 87 67 72 73 
75 29 77 83 83 73 97 97 93 78 87 68 25 53 56 58 76 80 71 38 
74 85 30 97 97 97 79 77 65 49 4 57 73 48 49 75 82 55 42 23 
48 49 56 80 97 73 75 28 59 79 59 48 31 53 27 40 23 49 43 51 
34 27 22 24 41 46 38 45 31 24 22 10 
>Contig6
34 43 38 43 45 45 31 32 18 23 24 26 33 33 48 50 48 53 53 51 
51 51 53 48 49 39 34 31 15 29 8 25 29 38 37 38 50 47 46 49 
49 47 47 49 53 54 51 55 52 52 51 50 50 44 44 36 37 25 35 38 
40 42 53 53 52 52 51 51 52 50 49 3 4 4 5 8 4 50 49 56 
52 52 52 53 52 54 53 53 52 53 52 52 51 52 54 52 52 53 53 49 
47 47 46 49 48 47 52 54 63 62 59 62 64 65 65 64 64 64 62 69 
58 57 58 63 63 63 61 58 63 63 65 66 69 62 67 61 63 62 58 56 
58 56 57 57 58 59 65 62 62 62 68 62 63 76 73 76 77 77 76 77 
76 78 76 76 70 66 75 74 76 73 74 71 76 73 71 72 74 77 72 72 
74 73 82 84 81 80 75 75 63 74 76 75 79 79 80 75 75 76 75 79 
74 75 71 73 73 84 84 87 84 80 76 61 76 77 82 79 78 74 74 73 
73 74 73 74 78 82 78 82 80 80 75 68 71 72 81 77 86 87 88 84 
82 77 74 74 77 77 78 83 75 78 78 77 78 97 97 97 97 96 97 96 
95 92 97 91 94 97 97 97 96 92 94 91 92 93 92 90 97 96 97 97 
97 97 97 97 97 97 97 97 97 97 97 97 95 97 94 97 97 97 97 97 
97 97 97 97 97 97 97 97 97 97 95 97 97 97 97 97 94 95 94 97 
97 97 95 97 97 97 97 97 97 95 93 95 97 93 92 93 97 95 97 96 
95 95 83 92 93 96 95 94 93 97 97 96 96 97 96 97 96 97 97 97 
97 97 97 97 97 97 96 97 97 97 97 97 96 97 97 97 96 96 92 92 
97 95 97 97 97 94 94 93 94 94 96 94 94 97 94 91 92 92 93 95 
95 97 96 93 79 90 92 95 95 95 92 93 92 94 97 97 94 95 93 95 
92 88 89 90 90 89 90 90 89 89 89 89 88 89 89 88 89 89 89 88 
88 88 87 81 86 87 89 89 89 89 86 89 87 86 86 88 88 90 88 86 
88 88 88 87 88 88 89 88 93 89 88 88 88 89 89 90 89 89 90 88 
87 87 84 88 89 86 86 91 85 85 86 83 88 88 87 79 87 87 88 87 
87 86 88 89 88 89 85 87 88 87 94 89 88 89 92 89 90 89 88 89 
87 88 78 91 89 86 88 89 88 89 84 89 85 84 87 86 81 87 85 87 
87 86 80 90 86 94 88 86 89 81 88 84 86 87 88 87 87 88 86 84 
87 87 85 86 86 86 87 87 86 87 81 83 83 88 89 89 87 83 81 79 
85 85 82 88 86 87 89 87 87 85 85 73 84 85 88 91 90 38 87 89 
89 89 83 89 76 86 82 89 88 88 87 93 86 86 79 88 80 82 84 85 
87 82 88 86 89 79 88 77 88 78 88 86 84 84 83 90 82 79 84 83 
86 90 85 79 79 85 70 76 80 85 90 81 88 79 78 82 73 69 83 79 
89 90 90 74 79 82 70 57 81 73 73 88 82 87 82 79 36 57 82 60 
77 87 84 90 87 73 83 62 81 22 79 72 80 81 80 88 83 78 78 86 
87 88 50 86 74 75 83 84 80 84 78 87 82 79 52 84 79 78 79 82 
77 77 52 76 68 70 18 69 66 74 44 85 79 74 48 81 86 75 80 53 
67 83 64 48 87 84 86 77 80 76 51 78 75 82 72 63 61 70 67 54 
59 61 54 67 67 36 78 82 61 67 71 87 74 88 73 73 53 70 64 66 
56 33 2 70 58 33 69 62 79 71 38 72 73 76 41 48 62 53 49 49 
46 24 42 55 60 55 19 72 82 72 62 27 35 39 42 45 62 59 48 53 
53 54 32 40 17 37 53 45 42 37 68 70 51 29 29 50 58 38 23 4 
22 30 31 46 52 36 37 5 25 39 28 35 2 25 16 23 10 9 3 22 
23 1 19 15 15 15 19 15 34 27 27 14 36 
>Contig7
35 53 41 69 69 63 61 80 77 57 53 39 32 37 58 69 81 97 97 97 
97 97 97 97 97 97 97 97 97 97 97 97 97 97 97 97 97 97 97 97 
97 97 97 97 97 97 97 97 97 97 97 97 97 97 97 97 97 97 97 97 
97 97 97 97 97 97 97 97 97 97 97 97 97 93 53 97 97 97 97 97 
97 97 97 97 97 97 97 97 97 97 97 94 97 97 97 97 69 97 97 97 
97 97 97 97 97 97 97 97 97 97 97 97 97 97 97 97 97 97 97 97 
97 97 97 97 97 97 97 97 97 97 97 97 97 97 97 97 97 97 97 97 
97 97 97 97 97 97 97 97 97 97 97 97 97 97 97 97 97 97 97 97 
97 97 97 97 97 97 97 97 97 97 97 97 97 97 97 97 97 97 97 97 
97 97 97 97 97 97 97 97 97 97 97 97 97 97 97 97 97 97 97 97 
97 97 97 97 97 97 97 97 97 97 97 97 97 97 97 97 97 97 97 97 
97 97 97 97 97 97 97 97 97 97 97 97 97 97 97 97 97 97 97 97 
97 97 97 97 97 97 97 97 97 97 97 97 97 97 97 97 97 97 97 97 
97 97 97 97 97 97 97 97 97 97 97 97 97 97 97 97 97 97 97 97 
97 97 97 97 97 97 97 97 97 97 97 97 97 97 97 97 97 97 97 97 
97 97 97 97 97 97 97 1 97 97 97 97 97 97 97 97 97 97 97 97 
97 97 97 97 97 97 97 97 97 97 97 97 97 97 97 97 97 97 97 97 
97 97 97 97 97 97 97 97 97 97 97 97 97 97 97 97 97 97 97 97 
97 97 97 97 97 97 97 97 97 97 97 97 97 97 97 97 97 97 97 97 
97 97 97 97 97 97 97 97 97 97 97 97 97 97 93 97 97 97 97 97 
97 97 97 97 97 97 97 97 97 97 97 97 97 97 97 1 97 97 97 97 
97 97 97 97 97 97 97 97 97 97 97 97 97 97 97 97 97 97 97 97 
97 97 97 97 97 97 97 97 97 97 97 97 97 97 97 97 97 97 97 97 
97 97 97 97 97 97 97 97 97 97 97 97 97 97 97 97 97 97 97 97 
97 97 97 97 97 97 97 97 97 97 22 97 97 97 97 97 97 97 97 97 
97 97 97 97 97 97 97 97 97 97 97 58 97 97 97 97 97 97 97 97 
97 97 97 97 97 97 97 97 97 97 97 97 97 97 97 97 97 97 97 97 
97 97 97 97 97 97 97 97 97 97 97 97 97 97 97 97 97 97 97 97 
97 97 97 97 97 97 97 97 97 97 97 97 97 97 97 97 97 97 97 97 
97 97 97 97 97 97 97 97 97 97 97 97 97 97 97 87 97 97 97 97 
97 97 97 97 97 97 97 97 97 97 97 97 97 97 97 97 97 97 97 97 
97 97 97 97 97 97 97 97 97 97 97 97 97 97 97 97 97 97 97 97 
97 97 97 97 97 97 97 97 97 97 97 97 97 97 97 97 97 77 97 97 
97 97 97 97 97 97 97 97 97 97 97 97 97 97 97 97 97 97 97 97 
97 97 97 97 97 97 97 97 97 97 97 97 97 97 97 97 97 97 97 97 
97 97 97 97 97 97 97 97 97 97 97 97 97 97 91 97 97 97 97 97 
97 97 97 97 97 97 97 97 97 97 97 97 97 97 97 97 76 97 97 97 
97 97 97 97 42 97 97 97 97 97 97 97 97 97 97 97 97 97 97 97 
97 97 97 97 97 97 97 97 74 61 81 26 67 77 97 80 83 97 97 97 
97 97 95 97 46 95 82 54 86 97 41 62 13 4 2 0 17 50 97 97 
97 97 97 97 97 97 97 94 97 51 43 31 29 18 7 7 7 7 7 7 
7 7 7 7 18 8 12 16 13 13 12 13 21 31 30 31 27 14 11 11 
8 7 10 10 11 23 25 21 21 10 10 7 9 9 10 11 10 9 13 11 
11 10 11 11 19 22 11 14 13 13 10 14 10 10 16 15 17 12 17 11 
10 9 8 7 9 10 17 15 21 18 9 8 8 8 8 10 12 16 17 19 
19 9 11 13 9 21 8 24 27 15 9 14 20 18 10 14 14 11 13 13 
10 8 8 9 8 8 12 8 9 11 11 10 14 10 10 9 9 7 8 8 
10 12 28 22 34 34 14 9 21 21 
>Contig8
8 10 10 7 20 18 12 13 11 7 9 7 15 7 8 15 13 21 23 32 
20 20 33 21 21 30 30 27 27 28 27 27 19 17 9 9 9 16 19 21 
28 18 26 28 28 24 27 28 27 30 28 26 31 32 32 32 32 34 32 32 
29 28 29 33 35 34 34 36 36 36 28 25 25 25 26 25 27 28 32 34 
36 35 34 35 36 32 32 35 32 32 34 36 34 34 34 35 32 32 32 32 
32 35 32 34 35 36 34 35 34 35 32 32 32 32 32 32 32 34 36 36 
36 34 34 34 35 34 34 34 34 35 34 34 32 32 32 35 32 32 32 34 
34 35 34 34 36 34 34 34 35 34 34 34 35 35 34 35 34 35 35 34 
34 35 36 36 36 34 34 35 35 32 32 32 35 32 32 32 35 35 32 32 
32 35 35 34 37 34 34 34 32 35 31 31 29 31 29 34 35 34 34 34 
36 34 53 50 47 47 52 45 53 51 53 52 52 51 51 51 51 50 51 51 
51 50 51 51 57 50 50 49 46 44 49 47 45 51 48 51 51 52 50 51 
50 51 48 49 53 48 50 51 53 52 52 52 53 52 55 52 50 51 52 52 
48 51 50 50 50 52 50 48 51 50 52 50 51 52 54 54 54 52 52 52 
52 52 50 54 53 53 53 57 54 54 51 54 51 54 51 52 53 51 53 51 
51 53 52 54 51 52 53 55 50 48 51 48 50 45 47 49 50 53 53 52 
54 52 53 53 52 53 52 54 53 53 52 52 51 53 54 54 53 51 51 52 
52 51 49 51 56 54 53 53 53 52 53 53 53 53 53 52 53 53 53 52 
49 50 52 47 50 50 54 54 53 53 52 52 51 52 51 54 53 52 53 53 
53 52 51 52 53 53 51 55 53 54 53 54 54 54 53 53 54 54 54 54 
54 53 53 57 53 53 52 53 53 55 51 54 52 53 54 54 53 54 54 53 
54 53 53 53 53 54 59 53 53 54 51 51 51 53 53 57 53 51 54 57 
53 53 53 53 53 52 51 50 50 48 54 51 52 52 52 53 52 52 53 53 
54 54 53 54 54 54 53 52 52 53 54 54 54 56 53 52 53 53 50 52 
52 51 50 51 52 52 51 49 51 51 50 53 53 53 53 53 53 51 52 52 
52 51 52 53 56 52 49 52 52 53 52 53 53 52 52 52 51 53 53 53 
53 54 54 53 53 51 52 52 53 53 53 52 52 52 52 52 52 51 53 53 
54 54 54 54 54 54 54 56 52 52 54 54 52 52 52 51 54 54 53 54 
54 54 54 54 53 53 54 52 51 46 49 51 46 53 55 54 54 54 54 53 
53 54 53 53 56 51 52 52 52 49 50 48 54 47 50 46 49 51 53 52 
50 49 52 50 51 51 55 53 53 53 52 52 50 53 53 52 53 52 52 52 
53 52 49 52 52 53 53 54 54 54 54 58 54 54 53 49 47 50 44 45 
52 52 53 49 52 41 50 49 39 44 44 38 28 46 43 48 51 53 51 51 
47 45 41 40 40 43 48 52 53 54 50 54 55 55 54 49 52 50 49 41 
45 41 44 39 50 54 53 44 53 54 53 54 55 53 54 54 52 58 54 53 
53 46 46 49 41 5 39 31 52 53 53 53 52 52 40 53 53 51 55 50 
52 52 49 52 52 51 38 50 34 48 45 53 45 51 31 46 44 44 41 46 
47 44 53 54 50 53 41 52 51 37 41 42 25 22 25 35 46 30 26 38 
33 22 4 40 37 41 41 44 47 8 9 45 26 38 21 37 33 30 27 36 
29 44 36 51 52 47 45 47 47 51 51 49 45 47 40 42 26 26 26 17 
9 17 13 14 28 11 10 28 22 34 34 32 26 18 32 32 24 10 17 21 
11 23 35 18 15 17 23 21 27 17 20 24 13 16 12 14 11 13 13 10 
11 15 21 26 24 17 12 21 9 14 11 19 13 19 7 
>Contig9
12 10 10 8 41 66 63 71 79 78 69 60 41 41 50 48 62 68 63 63 
76 71 73 88 79 83 88 88 88 84 80 79 65 77 72 64 64 78 74 77 
77 75 77 84 88 83 85 89 89 89 89 87 88 93 87 88 88 86 85 75 
23 26 28 20 24 37 86 90 39 85 37 85 86 33 84 1 7 3 40 41 
39 39 38 37 38 86 86 84 89 85 87 89 89 91 88 86 86 85 84 85 
85 87 85 88 87 83 84 83 89 88 84 88 87 87 88 87 88 88 83 85 
80 84 82 84 85 85 89 89 85 86 84 86 88 87 85 85 88 82 81 82 
86 81 84 82 85 87 85 85 83 86 83 86 80 85 85 87 88 88 85 91 
90 89 89 89 83 85 88 84 97 97 97 97 97 97 97 97 97 97 97 97 
97 97 97 97 97 97 97 97 97 97 97 97 97 97 97 97 97 97 97 97 
97 97 97 97 97 97 97 97 97 97 97 97 97 97 97 97 97 97 97 97 
97 97 97 97 97 97 97 97 97 97 97 97 97 97 97 97 97 97 97 95 
96 95 96 92 97 97 97 97 97 97 94 94 96 97 97 97 97 97 97 97 
97 97 97 97 97 97 97 97 97 97 97 97 97 97 97 97 97 97 97 97 
97 97 97 97 97 97 97 97 97 97 97 97 97 97 97 97 97 97 97 97 
97 97 97 97 97 97 97 97 97 97 97 97 97 97 97 97 97 97 97 97 
97 97 97 97 97 97 97 97 97 97 97 97 97 97 97 97 97 97 97 97 
97 97 97 97 97 97 97 97 97 97 97 97 97 97 97 97 97 97 97 97 
97 97 97 97 97 97 97 97 97 97 97 97 97 97 97 97 97 97 97 97 
97 97 97 97 97 97 97 97 97 97 97 97 97 97 97 97 97 97 97 97 
97 97 97 97 97 97 97 97 97 97 97 97 97 97 97 97 97 97 97 97 
97 97 97 97 97 97 97 97 97 97 97 97 97 97 97 97 97 97 97 97 
97 97 97 97 97 97 97 97 97 97 97 97 97 97 97 97 97 97 97 97 
97 97 97 97 97 97 97 97 97 97 97 97 97 97 97 97 97 97 97 97 
97 97 97 97 97 97 97 97 97 97 97 97 97 97 97 97 97 97 97 97 
97 97 97 97 97 97 97 97 97 97 97 93 97 97 97 97 97 97 97 97 
97 97 97 97 97 97 97 97 97 97 97 97 97 97 97 97 97 97 97 97 
97 97 97 97 97 97 97 97 97 97 97 97 97 97 97 97 97 97 97 97 
97 97 97 88 97 97 97 97 97 97 97 97 96 97 97 97 97 97 97 97 
97 97 97 97 97 91 97 89 97 97 97 97 97 79 93 76 93 97 97 97 
97 97 97 97 97 97 96 97 97 97 93 97 97 97 80 97 94 97 97 97 
45 97 86 95 91 96 97 92 97 97 97 97 97 97 97 97 97 97 97 97 
97 97 97 97 95 97 97 97 89 97 93 97 97 97 97 97 97 79 97 97 
97 97 97 97 87 97 97 89 97 88 96 81 97 97 94 97 97 97 97 97 
81 97 95 97 83 89 74 65 85 76 75 86 59 66 94 89 97 97 97 97 
97 92 97 97 97 97 82 95 87 97 88 97 89 97 97 97 97 97 97 73 
92 96 88 97 97 97 97 86 94 92 91 65 93 61 82 79 86 59 85 26 
78 86 90 89 86 78 49 62 60 53 64 48 49 62 56 55 54 59 41 62 
59 52 43 59 57 53 21 14 50 59 43 40 50 61 62 60 64 46 55 27 
45 41 51 48 59 38 48 48 32 39 38 27 38 45 37 22 17 39 28 33 
28 39 29 39 38 30 25 19 21 21 20 19 22 22 20 20 19 13 24 21 
13 9 25 34 32 35 25 20 12 23 15 12 28 18 13 12 28 28 28 29 
15 19 11 33 35 35 19 13 11 19 13 10 15 11 11 14 16 12 11 13 
10 14 21 17 24 22 27 26 16 
>Contig10
12 13 12 12 13 14 13 13 14 13 16 21 9 9 19 20 25 42 44 35 
56 56 56 45 40 37 37 32 46 56 41 35 31 31 30 30 30 20 36 39 
38 38 41 49 45 42 43 35 40 42 27 28 32 1 51 50 40 48 33 29 
32 40 45 53 64 66 48 47 35 35 35 44 38 35 31 30 31 36 44 58 
51 54 49 46 53 53 53 37 39 35 23 24 20 21 32 32 61 61 61 73 
58 58 52 55 55 45 44 38 40 35 54 54 45 45 53 54 50 44 49 48 
46 41 54 42 43 44 29 29 33 33 40 40 61 73 62 58 58 58 54 51 
48 35 35 36 33 33 39 62 65 56 54 55 55 59 56 78 65 65 61 58 
49 56 59 58 54 54 55 55 62 64 63 58 68 68 71 51 53 44 36 36 
46 48 50 62 60 52 59 62 54 59 61 61 57 58 58 58 61 64 61 53 
68 63 59 59 68 67 73 61 56 45 47 42 42 43 47 65 58 53 54 57 
51 41 42 42 37 41 36 46 51 73 73 73 64 73 63 67 63 63 58 65 
70 78 69 69 69 69 69 65 67 60 56 52 52 53 54 51 55 54 51 42 
47 36 36 31 32 37 38 63 67 67 53 52 62 67 64 62 65 65 78 79 
74 66 63 59 52 59 52 52 61 56 71 67 67 67 67 63 56 56 47 47 
52 51 55 59 55 53 57 56 54 56 44 44 55 60 59 72 66 48 50 46 
48 44 49 45 56 52 52 52 57 69 69 53 54 49 50 51 48 48 48 51 
45 47 52 56 52 50 51 50 53 58 62 65 62 58 55 54 47 52 51 61 
68 70 68 61 61 60 53 62 57 62 58 57 57 51 57 46 48 46 51 46 
48 57 60 59 71 70 60 59 59 59 58 58 63 55 54 50 50 45 54 57 
65 60 58 58 54 61 59 60 57 61 58 58 57 57 59 62 63 63 69 69 
67 70 68 70 57 52 52 51 52 57 57 63 62 68 66 78 68 64 70 64 
60 64 64 60 57 45 43 36 36 36 44 57 56 60 60 62 65 64 55 57 
48 48 45 50 58 57 53 50 38 28 36 42 28 35 42 54 55 55 42 40 
36 45 38 41 41 46 45 33 49 47 49 34 36 39 37 40 47 43 45 39 
43 31 40 39 39 32 36 38 43 44 56 58 59 59 64 67 67 67 59 49 
46 45 42 43 49 51 31 31 28 31 30 37 48 57 67 63 61 56 51 53 
49 54 48 51 42 53 44 47 44 48 49 38 23 20 23 23 31 49 54 53 
53 41 45 48 44 42 40 39 39 36 29 42 35 43 42 52 48 53 43 43 
54 43 41 46 45 50 49 45 49 30 27 21 23 36 25 20 40 35 23 30 
21 18 22 21 28 28 31 39 26 26 38 43 43 55 42 40 37 25 22 24 
50 35 34 57 59 45 45 56 45 43 25 25 19 25 26 20 19 19 19 33 
33 34 52 46 39 39 53 51 36 44 53 42 51 53 51 54 44 40 39 26 
24 18 17 24 29 53 42 51 28 27 27 20 8 18 34 39 35 41 35 35 
31 25 26 29 30 38 37 30 23 16 18 17 17 18 19 21 20 16 17 16 
19 20 20 25 34 33 39 23 19 19 19 19 27 22 25 34 31 40 19 45 
46 39 50 39 21 23 10 15 22 19 26 27 21 18 26 36 28 48 44 40 
21 28 20 19 23 18 17 24 16 16 17 19 17 15 15 13 22 23 21 14 
17 14 16 15 13 13 1 12 11 13 17 2 14 20 2 3 31 32 38 32 
23 23 21 21 21 17 26 19 14 13 9 8 
>Contig11
17 17 21 29 30 33 30 29 29 27 28 32 28 28 28 35 35 37 37 37 
37 36 22 22 14 14 13 28 30 46 46 42 34 34 33 42 35 42 48 39 
44 32 29 29 32 35 35 48 42 42 42 37 37 31 33 22 24 30 39 45 
51 56 48 48 42 37 37 33 31 31 19 17 17 33 33 46 29 33 30 33 
27 23 17 25 15 23 23 29 35 42 33 33 21 21 31 39 42 44 47 42 
42 42 37 42 42 50 50 50 50 44 44 50 50 50 47 47 50 50 50 50 
50 42 50 33 33 33 33 35 40 50 50 50 50 50 50 50 42 30 30 28 
31 42 35 33 35 29 33 33 50 61 61 64 70 65 62 56 53 53 50 53 
55 58 61 67 67 68 70 70 60 54 52 57 57 57 70 14 54 54 41 56 
60 64 51 56 59 58 56 55 58 73 76 74 84 84 76 73 66 53 51 51 
51 56 51 53 51 59 61 60 62 64 51 54 52 54 52 68 60 60 67 57 
54 54 54 64 49 49 51 55 55 46 46 37 57 57 48 48 48 49 49 54 
59 59 56 56 57 55 52 52 51 65 65 64 54 52 52 55 51 58 62 60 
60 58 58 55 62 64 58 55 55 58 62 56 61 61 58 58 58 60 61 60 
70 64 68 68 78 77 63 63 63 64 77 81 69 57 72 58 62 71 63 71 
63 63 63 62 61 59 59 61 60 55 64 63 62 69 73 72 81 59 59 58 
57 57 58 58 56 50 39 39 45 45 49 60 65 63 62 62 61 62 62 62 
58 57 51 48 42 44 40 43 39 42 47 49 59 70 70 70 70 58 62 62 
77 65 77 56 44 44 47 47 50 52 57 52 52 51 51 54 56 53 52 52 
52 51 47 49 43 44 50 62 47 46 44 45 45 49 69 62 57 56 51 51 
47 53 44 49 43 50 51 56 57 62 58 56 59 59 61 60 60 55 55 55 
56 50 50 57 57 58 58 62 66 55 55 49 47 41 50 46 51 55 62 56 
58 58 17 52 56 51 49 46 49 49 50 54 61 61 59 63 62 61 59 54 
53 53 59 50 50 40 42 41 35 26 25 16 16 17 29 28 33 33 49 56 
56 60 49 49 18 45 49 51 56 54 43 39 34 36 25 19 19 28 31 36 
34 35 37 46 64 68 64 62 60 60 45 46 45 46 46 50 53 50 44 43 
35 35 37 38 38 38 40 39 42 36 41 43 45 48 45 44 38 36 35 34 
29 28 23 20 23 23 28 27 30 26 31 35 35 37 49 36 27 20 20 20 
28 24 31 21 26 17 21 27 26 32 26 22 27 36 35 35 36 27 27 31 
31 25 23 26 20 15 24 21 31 28 25 26 27 34 31 28 22 15 23 26 
29 20 20 32 31 37 36 32 28 22 13 12 12 12 0 13 18 22 22 19 
18 17 14 15 17 15 14 13 11 11 16 16 12 11 13 12 13 23 21 27 
19 25 26 22 18 25 15 17 21 19 21 12 11 15 16 12 16 22 19 11 
11 0 10 0 0 10 11 11 13 23 22 29 5 19 11 13 13 10 10 11 
12 20 13 10 9 4 16 13 13 14 16 24 30 19 16 12 12 13 15 11 
10 1 10 10 10 11 10 14 3 2 10 11 12 12 12 11 10 12 11 2 
10 10 10 10 11 15 16 12 11 11 13 11 10 10 16 14 11 2 1 1 
2 4 10 0 12 2 11 14 11 11 11 8 2 8 11 7 7 6 6 6 
6 6 6 6 6 8 7 6 6 6 6 6 10 9 9 8 8 7 4 8 
4 4 7 6 6 6 6 6 8 8 8 9 8 6 7 6 6 10 6 7 
7 7 7 7 11 9 8 8 7 7 7 7 6 6 6 6 6 6 7 6 
6 9 6 6 6 6 6 6 6 6 6 6 6 6 7 7 7 9 9 9 
8 8 
>Contig12
20 30 31 40 34 33 37 37 26 30 15 16 17 24 28 15 40 39 41 53 
54 51 52 52 54 51 48 51 54 46 42 41 45 41 40 40 42 49 47 54 
45 47 45 45 42 45 48 53 48 48 51 51 48 48 48 50 51 51 51 51 
51 51 52 51 53 53 53 54 51 52 52 52 51 52 2 1 0 2 2 5 
51 54 53 53 50 50 52 50 50 51 51 52 54 55 53 53 52 53 56 53 
52 52 52 51 52 52 51 50 50 51 49 49 49 50 49 49 50 50 51 51 
52 52 52 58 53 54 54 53 52 53 53 51 52 51 54 54 54 54 53 53 
53 53 53 54 45 44 46 46 43 44 46 53 57 54 53 52 52 51 53 52 
52 53 54 53 53 53 53 53 54 55 52 53 53 53 51 56 52 52 51 53 
51 54 50 51 51 51 50 51 53 54 51 50 49 48 56 50 50 54 53 53 
53 53 52 52 52 52 54 52 52 54 53 54 54 53 54 54 54 53 53 52 
52 51 54 51 51 56 53 54 54 54 52 52 52 51 2 52 54 53 53 51 
51 53 53 51 54 54 53 53 53 53 51 52 52 54 51 52 52 52 51 51 
53 53 52 50 48 48 46 47 51 52 51 52 52 52 52 51 51 53 51 53 
52 52 52 53 53 54 54 54 54 54 54 54 53 54 54 53 53 54 54 54 
54 69 67 64 60 59 59 56 57 60 59 67 69 72 77 70 78 65 63 63 
66 68 67 67 67 73 77 81 78 78 78 77 78 71 71 77 76 80 79 73 
77 73 72 68 77 78 97 91 97 97 96 94 84 84 78 81 80 94 97 97 
97 97 97 97 97 96 91 91 91 97 97 97 97 97 97 96 96 97 97 96 
92 97 91 97 97 97 97 97 97 97 97 97 97 97 97 97 97 97 97 97 
97 97 97 97 97 97 97 97 97 97 97 97 97 95 94 93 89 88 92 97 
97 97 97 97 88 89 95 97 97 97 97 97 97 91 93 88 84 94 91 90 
97 97 97 97 94 96 94 91 88 92 97 97 97 96 80 96 97 97 97 88 
88 80 84 79 86 97 97 95 95 97 97 90 93 92 97 97 95 92 88 88 
91 87 80 88 97 97 97 96 95 95 95 97 97 97 97 97 97 97 97 97 
97 97 95 88 95 96 96 97 97 97 97 97 97 97 97 94 93 94 97 97 
97 97 94 96 92 87 87 85 91 88 94 94 92 94 97 97 92 91 86 82 
82 81 80 88 86 97 97 97 97 86 90 94 97 97 97 97 97 97 94 97 
95 86 86 94 7 94 97 95 91 97 93 89 88 92 90 97 96 97 96 94 
97 97 96 85 62 83 88 92 94 97 92 83 87 89 76 82 83 87 90 84 
83 87 78 76 78 78 91 97 97 33 93 94 90 96 80 76 90 91 90 78 
78 85 71 81 79 91 87 87 93 93 83 82 85 73 83 75 68 83 87 87 
84 80 87 78 73 84 82 97 96 97 97 97 97 97 97 96 92 94 83 93 
85 89 92 87 88 82 75 73 81 81 75 76 74 86 85 83 86 80 69 83 
87 90 81 77 72 71 75 65 69 74 78 83 70 70 66 72 65 73 75 83 
70 63 68 64 59 61 62 26 59 71 72 85 95 85 78 85 15 19 31 78 
68 72 75 58 73 55 78 81 74 70 58 70 73 67 71 77 77 84 90 92 
81 88 70 83 67 75 71 76 91 80 86 91 79 79 76 81 80 78 79 71 
78 70 68 56 60 64 80 74 79 85 76 80 81 66 88 85 69 63 63 65 
68 71 68 77 62 74 65 60 72 84 93 75 88 93 83 80 81 86 90 80 
70 68 57 58 40 44 48 62 50 53 53 57 55 59 68 59 59 65 78 64 
65 48 55 46 58 61 79 73 61 58 54 58 53 61 58 50 54 39 49 50 
48 30 30 23 54 50 50 52 60 52 40 51 43 39 26 38 32 38 32 40 
34 41 26 33 34 28 34 27 41 31 54 56 41 36 23 31 31 42 34 43 
41 44 41 20 43 44 26 26 27 26 30 24 34 43 40 47 42 43 39 43 
24 38 36 26 43 32 21 43 39 31 33 44 42 54 52 51 43 38 41 41 
36 34 26 14 24 32 28 33 17 17 11 17 17 27 35 37 37 23 23 16 
15 3 16 22 24 22 22 16 18 15 18 11 10 14 20 20 17 17 26 23 
21 19 19 17 17 23 29 24 32 30 29 23 28 30 27 30 29 27 27 27 
8 18 19 27 20 20 14 14 12 18 17 19 14 9 15 12 14 12 15 11 
11 11 12 13 13 13 20 18 25 21 19 20 14 13 13 12 12 21 19 16 
14 14 10 0 16 20 13 13 4 15 12 15 10 10 13 1 14 17 14 15 
18 18 16 4 12 13 11 11 10 16 16 11 7 7 7 10 14 9 9 9 
11 9 8 7 11 10 14 9 9 10 12 10 7 7 9 9 7 7 10 11 
10 9 11 9 9 8 8 9 11 9 9 14 10 9 9 8 10 10 11 11 
12 9 9 8 8 11 15 10 6 6 8 8 8 12 12 11 11 8 7 7 
7 6 6 7 7 7 7 9 10 12 11 8 8 6 6 6 6 8 9 9 
14 8 7 10 8 8 8 7 7 9 9 9 11 13 11 7 7 9 9 8 
8 7 7 
>Contig13
9 8 19 23 15 22 17 26 22 32 30 48 42 42 46 44 44 53 48 50 
46 46 52 53 44 40 37 28 38 24 25 45 44 49 49 46 45 48 49 48 
44 45 53 49 49 54 54 54 51 52 52 52 52 53 49 46 54 52 52 52 
52 52 51 51 52 52 53 53 50 1 1 48 48 48 50 47 46 53 51 60 
66 69 70 69 76 69 71 69 69 66 70 67 67 68 70 69 70 66 65 64 
64 64 64 64 67 75 67 71 75 72 69 70 67 61 67 55 56 55 56 61 
57 57 75 77 75 83 87 90 89 79 80 85 81 78 77 83 85 87 88 84 
85 84 86 87 88 90 90 88 88 84 88 87 82 84 93 97 97 97 97 97 
97 97 97 97 97 93 97 96 97 97 97 97 43 97 97 97 97 97 97 97 
97 97 97 97 97 97 97 97 97 97 97 97 97 97 97 97 97 97 97 97 
97 97 97 97 97 97 97 97 55 97 97 97 97 97 97 97 97 97 97 97 
97 97 97 97 97 97 97 97 97 97 97 97 97 97 97 97 97 97 97 97 
97 97 97 97 68 97 97 97 97 97 97 97 97 97 97 97 97 97 97 97 
97 97 97 97 97 97 97 97 97 97 97 97 97 97 97 97 97 97 97 97 
97 97 97 97 97 97 97 97 97 97 97 97 97 97 97 97 97 97 97 97 
97 97 97 97 97 97 97 97 97 97 97 97 97 97 97 97 97 97 97 96 
97 97 97 97 97 97 97 97 97 97 97 97 97 97 97 97 97 97 97 97 
97 97 97 97 97 97 97 97 97 97 97 97 97 97 97 97 97 97 97 97 
97 97 97 97 97 97 97 97 97 97 97 97 97 97 97 97 97 97 97 97 
97 97 97 97 97 97 97 97 97 97 97 97 97 97 97 97 97 43 97 97 
97 97 97 97 97 97 97 97 97 97 97 97 97 97 97 97 97 97 97 97 
97 97 97 97 97 97 97 97 97 97 97 97 97 97 97 97 97 97 97 97 
97 97 97 97 97 97 97 97 97 97 97 97 97 97 97 97 97 97 97 97 
97 97 97 97 97 97 97 97 97 97 97 97 97 97 97 97 97 97 97 97 
97 97 97 97 97 97 97 97 97 97 97 97 97 97 97 97 97 97 97 97 
97 97 97 97 97 97 97 97 97 97 97 93 97 97 97 97 97 97 97 97 
97 97 97 97 97 97 97 97 97 97 97 97 97 97 97 97 97 97 97 97 
97 97 97 97 97 97 97 97 97 97 97 97 97 97 97 97 97 97 97 97 
97 97 97 97 97 97 97 97 53 97 97 97 97 97 97 97 97 97 97 97 
97 97 97 97 97 97 97 97 97 97 97 97 97 97 97 97 97 97 97 97 
97 97 97 97 97 97 97 97 97 97 97 97 97 97 97 97 97 97 97 97 
97 97 97 97 97 71 97 97 97 97 97 97 97 97 97 97 97 97 97 97 
97 97 97 97 97 97 97 97 97 97 97 97 82 97 97 97 97 97 97 97 
97 97 97 97 97 97 97 97 97 97 97 97 97 97 97 97 97 97 97 97 
97 97 97 97 97 97 97 97 97 97 97 97 97 97 97 97 97 97 97 97 
97 97 97 97 97 97 97 97 97 97 97 97 97 97 97 97 97 97 97 97 
97 97 97 97 60 97 97 97 97 97 97 97 97 93 97 97 97 97 97 90 
97 97 97 97 97 97 87 97 49 88 97 85 97 97 97 97 97 97 97 97 
97 97 97 97 97 97 97 97 95 97 97 97 97 97 97 97 97 97 97 97 
97 97 97 92 97 97 97 97 97 94 97 85 97 97 97 97 97 97 97 97 
97 97 97 97 92 97 97 97 97 97 97 97 96 97 94 97 97 97 89 91 
92 78 97 97 87 97 67 62 97 97 70 89 67 78 97 86 79 76 88 85 
97 97 97 97 97 90 97 97 97 97 33 58 91 34 97 97 76 79 58 85 
85 70 85 76 75 79 66 96 61 92 91 61 78 57 64 79 68 97 95 83 
79 66 81 46 80 53 70 64 58 14 29 7 33 43 72 69 66 63 91 77 
97 96 93 93 81 84 61 82 51 50 40 44 20 22 37 12 24 40 27 32 
43 34 38 32 6 29 29 31 32 21 21 1 20 24 25 28 26 37 25 31 
30 47 30 42 56 37 39 29 30 25 27 14 12 8 24 23 23 30 34 30 
25 24 30 34 35 33 24 26 33 24 33 36 30 37 3 35 27 28 26 20 
29 28 28 47 52 37 30 24 36 29 22 35 22 20 40 21 24 19 18 28 
43 20 46 28 46 32 20 26 23 36 33 30 29 28 24 7 10 10 21 12 
16 13 10 17 15 13 12 9 9 9 9 10 10 14 9 16 7 17 13 13 
20 22 22 7 16 9 13 14 19 22 24 26 17 10 17 11 11 18 11 12 
9 25 29 11 11 9 9 9 8 7 8 9 13 11 11 13 14 27 13 17 
11 22 15 17 12 29 29 18 12 16 12 12 17 14 27 27 27 27 12 21 
9 13 12 21 9 11 21 12 11 21 11 11 17 11 8 8 14 12 21 13 
9 10 10 10 8 28 13 14 14 15 13 11 17 
>Contig14
26 47 46 52 47 58 29 37 20 17 20 29 35 46 48 51 46 52 51 52 
50 53 48 48 53 49 25 15 10 10 12 11 18 35 40 46 47 48 47 51 
51 51 46 51 52 48 49 56 54 54 52 52 51 52 51 31 31 29 36 37 
42 43 51 52 52 52 53 53 57 53 53 53 54 53 54 54 54 54 51 46 
48 47 63 66 71 70 71 16 69 69 69 71 69 67 68 71 72 71 71 72 
71 73 71 72 70 70 67 67 68 70 70 70 65 64 65 65 63 64 68 70 
71 69 70 70 70 67 67 66 62 65 65 62 71 68 64 65 64 65 69 72 
70 71 71 71 70 68 68 67 65 68 69 70 69 68 70 70 69 70 69 69 
70 70 71 71 71 70 70 70 69 70 69 70 70 71 72 70 72 71 71 71 
71 71 71 70 71 71 69 70 68 70 17 71 71 72 72 73 72 72 72 71 
77 70 69 70 69 69 70 69 71 71 71 71 71 72 71 71 71 72 71 71 
71 71 68 71 70 71 71 71 69 69 73 72 72 73 72 72 72 72 71 71 
72 72 70 70 70 71 71 72 71 71 72 71 71 69 73 70 70 71 77 70 
69 68 69 71 67 71 70 70 70 69 68 72 72 72 72 72 72 69 70 70 
70 70 72 70 72 72 72 72 72 72 70 71 65 71 70 68 68 73 69 69 
67 72 72 72 70 70 71 70 69 70 66 73 72 72 70 67 69 71 65 70 
69 71 69 73 69 72 71 69 71 70 64 70 71 66 71 70 66 66 70 69 
70 69 68 64 67 73 65 72 74 67 71 64 72 72 70 71 65 72 67 75 
70 71 70 71 70 71 70 66 72 75 71 68 71 71 71 66 68 68 70 71 
69 68 73 70 67 68 71 61 71 66 71 66 71 66 70 71 68 72 72 71 
70 71 69 66 71 70 64 66 69 70 68 69 27 64 70 71 69 68 62 65 
68 67 68 70 71 67 68 67 72 72 72 69 71 66 68 64 65 67 67 67 
70 70 64 66 67 66 70 63 66 64 70 61 71 71 73 68 66 71 72 69 
63 70 68 71 68 72 68 74 65 63 67 71 68 65 66 66 71 70 72 63 
69 67 66 64 65 68 65 63 69 59 68 64 61 61 64 65 65 70 63 68 
63 64 63 66 65 65 67 69 72 71 67 67 72 70 61 60 52 67 54 74 
72 70 68 70 70 70 67 68 71 65 62 69 68 69 63 60 56 46 65 60 
63 65 65 61 69 65 71 63 65 61 62 71 70 63 69 58 55 68 47 68 
64 71 69 70 64 70 63 61 28 59 69 70 65 65 62 61 70 68 65 66 
66 62 47 20 60 63 69 71 69 69 61 59 64 60 68 71 71 59 63 56 
70 53 55 63 58 58 64 69 70 70 60 63 58 69 67 60 71 71 65 65 
67 63 69 68 49 40 59 57 25 61 44 61 60 61 61 62 59 62 60 62 
32 56 59 65 64 61 66 57 59 51 64 61 65 65 53 50 34 50 56 53 
49 56 49 62 57 59 58 44 55 59 48 63 43 61 58 59 56 52 51 39 
51 60 54 57 57 51 51 64 64 55 59 67 63 49 60 57 16 69 56 54 
52 37 38 30 48 45 34 62 63 31 54 38 50 41 46 32 45 58 55 53 
59 54 32 51 36 45 49 49 58 60 59 57 67 61 49 47 51 64 55 41 
60 39 46 39 26 34 56 30 6 51 53 1 38 40 24 34 22 27 37 7 
40 47 24 48 7 1 31 33 25 32 26 20 45 36 60 56 48 54 48 34 
39 28 25 33 13 43 26 19 42 40 40 45 44 54 34 36 28 37 25 26 
24 33 23 43 7 39 35 31 33 21 28 32 44 25 49 37 29 23 27 30 
34 26 16 20 38 12 27 10 28 34 24 16 17 23 13 35 21 20 3 33 
30 8 34 34 15 26 13 7 29 25 24 15 21 26 22 12 18 15 18 10 
10 8 10 11 15 8 8 10 10 23 24 23 22 12 12 11 7 14 8 10 
32 14 14 
>Contig15
33 58 41 41 66 64 43 45 19 21 23 26 39 49 48 44 61 53 51 55 
51 34 37 53 55 59 53 54 39 56 43 25 42 55 51 57 54 55 56 59 
62 62 62 70 71 72 69 68 70 69 69 69 68 70 62 57 54 46 56 58 
58 46 59 70 68 68 69 70 71 70 16 19 7 11 64 66 60 64 65 65 
64 65 62 64 65 66 70 69 68 71 71 71 70 71 71 70 71 71 65 65 
66 62 64 64 66 70 62 63 62 60 57 58 55 59 59 59 64 66 74 68 
71 66 63 60 65 66 70 67 82 85 80 84 94 96 97 97 97 97 93 88 
91 92 92 91 92 92 90 90 97 97 93 85 92 88 87 88 88 96 87 86 
97 97 97 97 97 97 97 97 97 97 97 97 97 97 97 97 97 97 97 97 
97 97 97 97 1 97 97 97 97 97 97 97 97 97 97 97 97 97 97 97 
97 97 97 97 97 97 97 97 97 97 97 97 97 97 97 97 97 23 97 97 
97 97 97 97 97 97 97 97 97 71 97 97 97 97 97 97 97 97 97 97 
97 97 97 97 97 97 97 97 97 97 97 97 97 97 97 97 97 97 97 97 
97 97 97 97 97 97 97 97 97 97 97 97 97 97 97 97 97 97 97 97 
97 97 97 97 97 97 97 97 97 97 97 97 97 97 97 97 97 97 97 97 
97 97 97 97 97 97 97 97 97 97 97 97 97 97 97 97 97 97 97 97 
97 97 97 97 97 97 97 97 22 97 97 97 97 97 97 97 97 97 97 97 
97 97 97 97 97 97 97 97 97 97 97 97 97 97 97 97 97 97 97 97 
97 97 97 97 97 97 97 97 97 97 97 97 97 97 97 97 97 97 97 97 
97 97 97 97 97 97 97 97 97 97 97 97 97 97 97 97 97 97 97 97 
97 97 97 97 97 97 97 97 97 97 97 97 97 97 97 97 97 97 97 97 
97 97 97 97 97 97 97 97 97 97 97 97 97 97 97 97 97 97 97 97 
97 97 97 97 97 97 97 97 97 97 97 97 97 97 97 97 97 97 97 97 
97 97 97 97 97 97 97 97 97 97 97 97 97 97 97 97 97 97 97 97 
94 89 91 97 97 97 97 97 97 97 97 97 97 97 97 97 97 97 97 97 
97 97 97 97 97 97 97 97 89 85 65 80 73 92 97 97 97 97 97 97 
97 97 97 97 97 97 97 97 97 97 97 97 97 97 97 97 97 97 97 97 
97 97 97 97 97 97 97 91 84 79 78 72 80 84 87 93 97 97 97 97 
91 88 44 85 83 95 97 97 90 87 85 85 76 71 78 89 90 91 92 95 
97 97 97 97 97 97 97 97 94 96 92 88 84 90 89 91 94 85 84 82 
87 92 91 85 93 87 89 89 90 96 90 92 88 88 86 71 85 85 71 65 
70 57 70 68 75 77 86 90 95 93 95 93 97 93 95 89 78 87 93 83 
92 89 87 81 81 81 76 81 82 86 80 88 92 94 97 88 80 90 86 73 
75 7 72 85 78 78 77 79 82 89 85 81 78 63 66 70 66 79 79 74 
74 82 75 65 71 78 80 73 71 71 47 79 82 79 75 58 70 52 72 66 
64 75 67 52 67 55 69 65 64 68 67 75 70 74 79 81 73 70 54 71 
78 77 81 80 77 80 78 77 82 76 65 80 62 75 79 83 83 71 73 80 
78 57 23 75 75 36 68 67 50 66 48 70 78 48 67 58 69 56 66 61 
29 58 49 41 56 29 48 65 65 62 83 83 85 78 75 47 51 33 57 59 
38 57 39 7 52 49 66 58 46 78 29 56 33 53 31 53 63 48 36 60 
38 13 54 52 59 51 59 54 69 52 69 53 45 43 0 43 50 49 48 33 
51 32 43 61 67 61 35 46 26 41 13 41 18 63 54 59 50 26 37 24 
27 41 36 1 35 50 57 61 67 55 38 39 29 32 24 29 38 22 6 30 
1 47 39 23 18 15 17 15 9 12 20 16 13 9 16 9 10 16 9 11 
9 9 13 11 15 26 19 15 19 9 7 
>Contig16
10 6 6 6 12 21 26 31 42 61 61 48 49 46 46 51 54 64 56 48 
48 46 46 43 45 46 48 47 46 49 59 56 47 41 40 44 53 55 55 59 
52 54 54 52 56 45 45 49 52 48 51 56 62 77 62 65 49 49 43 42 
44 45 55 58 51 53 54 59 65 58 59 44 49 49 59 62 78 79 66 64 
54 54 53 51 49 59 72 76 76 69 69 77 59 53 50 49 49 63 61 64 
64 64 72 72 66 63 60 60 58 60 68 66 72 64 77 77 77 73 67 60 
60 60 58 57 60 58 68 68 65 60 60 65 60 65 63 81 72 73 71 68 
61 59 77 77 67 71 67 69 69 72 72 84 65 61 61 65 65 61 66 68 
66 58 58 67 69 71 71 77 74 73 67 63 63 63 63 73 76 77 84 81 
72 74 74 76 76 68 73 73 73 73 72 84 84 84 84 84 81 76 76 74 
67 66 62 62 64 70 72 59 64 65 65 67 74 84 84 84 84 84 84 84 
84 84 81 81 66 66 64 64 72 76 76 72 73 76 66 64 64 71 69 75 
67 65 63 59 59 63 63 62 64 61 66 64 72 72 67 69 63 71 64 69 
67 72 77 81 84 77 75 75 73 73 68 81 81 84 77 72 73 63 63 62 
62 77 78 72 67 67 71 80 63 59 59 61 58 57 61 70 68 70 65 61 
56 57 59 60 65 65 65 60 59 56 57 57 57 57 68 62 71 65 58 58 
58 60 60 60 65 60 60 60 65 63 63 63 62 62 66 66 66 66 59 59 
59 68 56 57 54 54 50 54 65 60 60 63 77 77 69 63 54 59 2 60 
60 66 58 41 41 66 71 72 74 75 77 73 72 66 68 64 63 62 63 78 
69 63 2 46 41 31 31 61 66 79 66 63 63 63 58 64 65 66 64 54 
53 49 49 45 43 50 67 64 64 64 54 55 52 54 54 52 52 60 52 54 
52 65 60 60 63 57 57 51 51 41 43 42 53 47 60 60 49 46 46 40 
35 34 40 37 50 62 47 39 36 36 46 47 46 51 56 60 60 60 68 68 
34 25 20 18 15 22 24 34 34 51 64 70 64 47 44 29 27 18 20 15 
24 25 33 24 20 13 28 20 29 29 41 41 49 39 37 24 24 40 60 53 
60 60 60 40 34 31 23 22 32 38 37 29 26 31 2 38 41 46 46 54 
43 30 24 15 14 18 24 17 19 22 18 15 22 28 31 32 40 41 46 39 
37 29 23 22 29 25 26 31 34 32 37 35 38 31 33 30 34 37 32 27 
27 28 25 14 18 18 17 15 27 38 43 43 35 32 29 34 31 36 33 4 
28 13 13 14 13 13 16 36 37 46 35 13 13 12 12 12 28 21 15 23 
25 36 36 41 33 28 16 14 17 18 14 22 16 24 23 26 24 24 19 19 
23 16 16 28 31 32 3 31 19 24 19 26 24 24 14 16 13 28 21 13 
20 17 22 13 18 15 14 14 35 35 36 30 20 28 19 14 13 29 28 38 
33 36 31 36 34 32 32 27 25 24 27 24 23 14 13 14 14 12 12 14 
22 12 10 23 28 27 26 21 13 13 17 13 11 11 10 0 10 12 16 25 
16 9 9 10 10 10 10 9 11 10 14 8 7 7 7 13 10 9 10 17 
15 13 8 13 8 8 8 8 9 10 10 8 8 7 7 7 7 7 10 8 
8 9 9 14 10 10 11 10 15 10 10 10 21 16 19 19 15 15 14 12 
10 9 9 11 8 8 9 9 12 12 9 9 9 4 4 4 12 7 12 10 
7 7 7 7 7 7 7 7 7 8 11 12 11 13 10 7 7 7 7 7 
7 10 18 12 12 12 6 6 7 8 8 
>Contig17
23 23 37 39 57 66 56 55 66 53 51 42 38 2 19 58 51 81 77 90 
97 97 97 97 97 97 97 97 97 97 95 90 82 80 55 50 54 65 56 84 
97 97 80 97 94 92 89 97 97 97 97 97 97 97 97 97 97 97 97 97 
97 97 97 97 97 97 97 87 97 97 97 97 97 97 97 4 11 11 22 97 
49 53 41 97 97 97 97 97 97 93 86 84 77 76 85 81 97 97 97 97 
97 97 97 97 93 93 92 97 97 97 97 97 97 97 97 97 97 97 97 97 
97 97 97 97 97 97 97 97 97 97 97 97 92 97 97 97 97 97 97 97 
97 97 97 97 97 97 97 97 97 97 97 97 97 97 97 97 97 97 97 97 
97 97 97 97 97 97 97 97 97 97 97 97 97 97 97 97 97 97 97 97 
97 97 97 97 97 97 97 97 97 97 97 97 97 97 97 97 97 97 97 97 
97 97 97 97 97 97 97 97 97 97 97 97 97 97 97 97 97 97 97 97 
97 97 97 97 97 97 97 97 97 97 97 97 97 97 97 97 36 97 97 97 
97 97 97 97 97 97 97 97 38 97 97 97 97 97 97 97 97 97 97 97 
97 97 97 97 97 97 97 97 97 97 97 97 97 97 97 97 97 97 97 97 
97 97 97 97 97 97 97 97 97 97 97 97 97 97 97 97 97 97 97 97 
97 97 97 97 97 97 97 97 97 97 97 28 97 97 97 97 97 97 97 97 
29 97 97 97 97 97 31 97 97 97 97 97 97 97 97 97 97 97 97 97 
97 97 97 97 97 97 97 97 97 97 97 97 97 97 97 97 97 97 97 97 
97 97 97 97 97 97 97 97 33 97 97 97 97 97 97 97 97 97 97 97 
97 97 97 97 97 97 97 97 97 97 97 97 97 97 97 97 97 97 97 97 
97 97 97 97 97 97 97 97 97 97 97 97 97 97 97 97 97 97 97 97 
97 97 97 97 97 97 97 97 97 97 97 97 97 97 97 97 97 97 97 97 
97 97 97 97 97 97 97 97 97 97 97 97 97 97 97 97 97 97 97 97 
97 97 97 97 97 97 97 97 97 97 97 97 97 97 97 97 97 97 97 97 
97 97 97 97 97 97 97 97 97 97 97 97 97 97 97 97 97 97 97 97 
97 97 97 97 97 97 97 97 97 97 97 97 97 97 97 97 97 97 97 97 
97 97 97 97 97 97 97 97 97 97 97 97 97 97 96 97 97 97 97 97 
97 97 97 97 97 97 97 97 97 97 97 97 97 97 97 97 97 97 97 97 
97 97 97 97 97 97 97 97 97 97 97 97 97 97 97 97 97 97 97 97 
97 97 97 97 97 97 97 97 97 44 97 97 89 97 97 89 97 97 97 97 
97 97 97 97 97 97 97 97 97 97 97 21 97 97 97 95 91 91 97 75 
97 96 97 97 97 97 97 97 97 97 97 97 97 97 97 93 97 96 97 42 
28 76 89 84 70 70 80 97 97 97 97 97 76 66 54 97 85 97 97 97 
97 97 97 97 92 90 97 97 97 97 97 97 97 97 97 89 96 97 80 97 
97 97 97 97 97 97 78 65 59 97 97 97 97 97 97 97 97 97 86 93 
92 71 69 88 97 34 86 77 86 62 64 76 79 97 93 97 97 81 82 97 
93 97 74 88 97 83 83 41 72 95 89 56 68 56 62 54 42 57 83 74 
93 93 75 90 51 70 86 60 59 58 76 30 16 49 57 7 60 67 59 6 
71 56 56 56 72 82 81 71 76 53 37 5 60 43 40 35 50 41 40 37 
50 47 44 80 80 79 87 68 89 69 57 72 49 46 63 36 57 52 8 26 
38 22 16 22 16 17 28 33 31 28 28 1 35 45 41 24 19 26 28 13 
15 17 9 10 8 13 13 25 11 9 11 11 21 11 15 13 10 7 14 10 
9 10 11 7 7 9 9 10 18 19 13 17 16 11 12 24 12 10 18 16 
9 9 10 12 
>Contig18
13 26 33 31 35 38 36 32 25 38 26 50 41 43 51 47 63 63 81 80 
97 80 81 79 82 83 81 90 78 79 69 79 75 78 83 92 97 97 97 97 
97 97 97 97 97 97 97 97 97 97 97 97 97 96 97 93 93 87 61 97 
72 90 79 79 80 79 79 73 73 70 71 61 2 60 41 36 33 31 31 53 
53 65 97 1 97 91 97 97 97 97 97 97 97 97 97 97 97 97 97 97 
97 97 97 97 97 97 97 97 97 97 97 97 97 97 97 97 97 97 97 97 
97 97 97 97 97 97 97 97 97 97 97 97 97 97 97 97 97 97 97 97 
97 97 97 97 97 97 97 97 97 97 97 97 97 97 97 97 97 97 97 97 
97 97 97 97 97 97 97 97 97 97 97 97 97 97 97 97 97 97 97 97 
97 97 97 97 97 97 97 97 97 97 97 97 97 97 97 97 97 97 97 97 
97 97 97 97 97 97 97 97 97 97 97 97 97 97 97 97 97 97 97 97 
97 97 97 97 97 97 97 97 97 97 97 97 47 97 97 97 97 97 97 97 
97 97 97 97 58 97 97 97 97 97 97 97 97 97 97 97 97 97 97 97 
97 97 97 97 97 97 97 97 97 97 97 97 97 97 97 97 97 97 97 97 
97 97 97 97 97 97 97 97 97 97 97 97 97 97 97 97 97 97 97 97 
97 97 97 97 97 97 97 54 97 97 97 97 97 97 97 97 42 97 97 97 
97 97 58 97 97 97 97 97 97 97 97 97 97 97 97 97 97 97 97 97 
97 97 97 97 97 97 97 97 97 97 97 97 97 97 97 97 97 97 97 97 
97 97 97 97 97 97 97 97 97 97 97 97 97 97 97 97 97 97 97 97 
97 97 97 97 97 97 97 97 97 97 97 97 97 97 97 97 97 97 97 97 
97 97 97 97 97 97 97 97 97 97 97 97 97 97 97 97 97 97 97 97 
97 97 97 97 97 97 97 97 97 97 97 97 97 97 97 97 97 97 97 97 
97 97 97 97 97 97 97 97 97 97 97 97 97 97 97 97 97 97 97 97 
97 97 97 97 97 97 97 97 97 97 97 97 97 97 97 97 97 97 97 97 
97 97 97 97 97 97 97 97 97 97 97 97 97 97 97 97 97 97 97 97 
97 97 97 97 97 97 97 97 97 97 97 97 97 97 97 97 97 97 97 97 
97 97 97 97 97 97 97 97 97 97 97 97 97 97 97 97 97 97 97 97 
97 97 97 97 97 97 97 97 97 97 97 97 97 97 97 97 97 97 97 97 
97 97 97 97 97 97 97 97 97 97 97 97 97 97 97 97 97 97 97 97 
97 97 97 97 97 55 97 97 97 97 97 97 97 97 97 97 97 97 97 97 
97 97 97 97 97 97 97 66 97 97 97 97 97 39 97 97 97 97 97 97 
97 97 97 97 97 97 97 97 97 97 97 97 97 97 97 97 97 97 97 97 
97 97 97 97 97 97 97 97 97 97 97 97 97 97 97 97 97 97 97 97 
97 97 97 97 97 97 97 97 97 97 97 97 97 97 97 97 97 97 97 97 
97 97 97 97 91 97 97 97 97 97 97 97 97 97 97 97 97 97 97 97 
97 97 85 97 97 97 97 97 97 97 97 97 97 97 97 97 97 97 97 97 
97 97 97 97 97 97 97 97 97 97 97 97 81 97 97 97 97 97 97 97 
97 97 64 97 97 97 97 97 97 97 97 97 97 71 97 97 97 97 97 97 
97 97 97 97 97 97 97 97 84 72 87 74 78 79 89 80 96 86 97 97 
95 97 97 97 97 96 97 87 77 70 75 83 96 85 95 86 76 75 71 79 
86 75 81 80 87 87 87 82 59 28 88 83 89 89 95 97 95 94 97 91 
63 70 78 75 78 72 52 65 56 82 62 81 69 74 75 74 74 69 79 64 
69 68 57 66 72 64 80 69 68 75 57 79 75 68 71 77 61 46 43 42 
25 45 36 51 41 38 50 58 61 76 73 70 66 71 66 72 68 50 53 46 
45 35 
>Contig19
15 20 20 40 43 49 45 29 39 14 13 13 21 40 42 47 47 48 51 51 
51 52 54 40 43 54 46 36 27 25 39 35 19 26 43 46 46 47 45 46 
53 55 48 42 45 49 49 49 51 52 56 50 52 52 51 51 51 51 28 31 
34 42 51 53 56 52 53 53 51 52 52 52 51 52 52 51 54 51 51 52 
53 50 52 54 52 54 53 53 53 53 54 54 54 54 55 53 52 51 52 54 
54 54 54 48 51 48 48 48 52 47 52 53 52 52 52 52 52 52 54 52 
52 52 52 54 54 54 54 52 52 52 51 51 52 51 53 52 53 52 52 51 
52 51 52 51 51 52 51 53 51 51 53 53 57 51 52 52 51 52 54 52 
53 54 56 53 54 54 54 54 54 54 54 54 54 54 54 54 54 54 54 54 
54 54 54 54 56 53 53 53 53 53 53 53 54 53 57 53 53 54 54 54 
53 54 54 57 53 54 58 54 51 54 54 54 57 54 54 56 57 53 53 53 
53 53 53 52 54 54 53 54 53 54 53 53 54 52 52 53 52 53 53 54 
54 54 54 51 54 53 53 52 52 52 54 54 53 53 54 54 54 54 54 54 
54 54 53 53 51 52 52 52 52 52 52 54 53 54 53 54 54 54 54 53 
54 54 53 54 53 54 54 54 54 54 54 54 54 54 54 52 53 53 53 53 
53 54 54 54 54 54 54 54 54 54 54 54 54 54 54 54 54 54 53 51 
51 53 53 53 53 53 53 53 53 53 53 54 54 54 54 54 54 54 54 54 
54 53 54 53 54 52 52 51 51 52 52 54 54 53 54 54 54 54 54 54 
54 54 54 54 54 54 54 54 52 53 53 54 54 54 53 54 53 55 57 53 
54 54 54 54 54 53 53 54 54 54 54 54 54 54 54 54 54 54 52 51 
51 50 50 49 50 51 53 53 54 56 53 54 53 53 51 57 53 54 54 57 
54 54 54 53 53 53 54 53 51 51 51 52 50 52 50 53 53 53 53 53 
53 52 53 54 53 57 56 54 53 54 54 54 54 54 54 54 54 57 53 51 
54 54 57 52 52 52 51 52 50 52 51 53 55 53 53 53 56 52 52 52 
49 56 51 53 53 53 55 54 53 56 54 54 54 54 54 50 52 53 51 51 
47 51 53 53 53 51 53 53 55 54 54 54 55 54 54 55 54 53 50 53 
54 50 51 52 47 53 49 54 55 54 54 54 54 54 54 54 54 53 53 53 
54 58 53 54 55 54 54 54 54 54 56 54 54 49 54 53 46 49 47 41 
27 44 47 49 51 49 46 54 54 54 54 54 54 55 55 54 54 54 54 51 
54 55 54 47 52 49 52 53 51 53 54 54 54 54 54 54 53 49 53 47 
48 30 47 32 46 43 52 38 41 48 38 52 48 48 46 47 50 49 54 50 
52 34 51 35 52 36 46 45 54 54 54 55 54 56 46 50 42 45 23 52 
47 51 52 52 52 48 44 51 37 38 51 47 53 44 51 50 54 49 45 47 
45 42 40 51 45 55 54 47 46 36 50 29 39 48 43 45 53 53 52 43 
54 46 45 48 46 39 37 41 53 20 49 49 44 49 47 44 46 54 51 44 
51 43 36 43 47 45 39 45 48 42 37 18 44 41 39 32 41 33 26 23 
40 24 32 32 34 34 36 36 36 34 34 30 35 35 26 21 34 34 35 36 
26 24 15 15 23 18 13 32 35 32 35 34 28 26 35 31 24 34 25 24 
24 35 32 24 30 32 21 19 13 27 35 35 26 19 12 20 21 15 24 15 
16 26 32 21 24 15 24 27 23 24 12 15 30 28 19 13 22 13 14 28 
20 16 12 21 20 15 28 31 17 14 8 13 11 10 19 13 20 17 14 13 
17 15 18 16 21 21 18 17 23 35 20 13 25 21 12 13 10 18 16 16 
28 18 24 27 20 24 17 20 21 20 19 20 19 13 28 23 14 14 18 23 
19 15 12 14 19 13 24 29 
>Contig20
13 11 8 8 8 9 11 13 8 7 7 17 20 23 11 14 14 20 17 10 
12 17 22 23 29 29 32 32 21 20 15 15 20 25 29 29 21 21 21 29 
21 17 13 9 10 10 10 14 10 15 14 14 10 9 7 7 9 11 11 17 
16 19 13 8 8 13 11 11 11 15 16 14 10 10 11 11 11 21 27 39 
27 21 19 18 20 14 29 24 18 17 22 17 19 21 23 26 26 29 29 29 
35 35 38 40 35 33 33 35 35 35 44 43 41 41 36 36 34 22 32 22 
36 40 47 41 42 45 47 43 39 36 38 38 31 30 39 38 44 44 38 37 
38 39 39 41 39 39 45 58 53 52 46 46 45 46 46 43 42 38 43 43 
43 47 61 62 60 62 63 64 53 56 49 49 44 44 43 41 39 43 39 44 
44 49 49 52 54 50 53 53 59 63 57 54 54 53 49 47 47 46 41 42 
44 51 55 53 72 65 50 50 42 42 42 51 53 53 48 47 45 41 36 36 
37 32 34 43 51 51 50 53 52 52 52 48 50 50 62 72 72 72 63 63 
63 64 64 58 57 56 66 60 51 50 37 40 31 30 26 23 24 39 40 41 
36 44 44 44 44 50 46 47 68 65 50 55 51 52 55 58 55 62 62 44 
46 43 40 38 25 26 39 42 50 65 54 48 48 48 47 48 47 54 55 45 
43 34 45 45 44 47 50 60 56 50 43 43 39 42 39 38 38 41 53 54 
42 42 39 39 41 46 53 61 56 55 59 61 55 43 33 45 43 43 44 48 
50 62 57 58 52 53 47 49 49 58 66 76 77 77 54 51 49 49 52 56 
64 72 84 84 77 71 65 65 59 49 49 41 45 45 48 45 43 43 45 44 
45 64 73 73 74 78 76 71 56 58 54 54 54 47 45 46 42 39 40 47 
47 53 59 59 59 54 49 47 40 43 38 39 43 38 39 40 45 44 41 41 
41 46 47 50 49 55 53 44 43 35 36 29 24 28 37 50 49 49 49 59 
58 57 47 39 39 39 38 41 42 50 49 54 54 52 44 39 39 35 35 43 
45 48 45 40 40 36 39 34 34 47 41 41 33 40 39 45 45 42 42 34 
37 38 38 36 37 37 37 35 35 28 35 35 36 26 28 46 50 53 54 46 
47 43 43 37 45 45 62 45 47 44 43 41 40 37 42 42 50 38 47 28 
22 21 26 28 38 35 34 28 25 21 24 35 39 38 30 33 34 36 36 36 
31 29 17 6 12 27 24 22 22 25 25 20 29 25 39 42 44 43 39 38 
34 33 36 32 35 31 30 30 31 29 30 34 36 27 26 20 27 30 31 26 
31 32 34 35 36 32 25 25 16 19 14 24 28 34 40 48 46 31 28 24 
23 30 27 20 19 12 12 16 27 27 25 13 14 10 11 11 19 26 22 16 
2 14 14 17 15 23 17 23 25 24 24 22 27 25 26 23 25 14 14 15 
20 24 26 20 25 27 28 22 17 17 6 23 24 16 11 21 12 12 9 12 
16 17 10 10 10 11 17 16 18 11 11 11 10 12 17 11 11 15 11 15 
10 12 15 21 21 14 18 21 21 18 21 16 20 19 16 12 21 10 10 12 
14 14 17 9 10 12 12 4 4 4 8 8 8 8 11 8 8 10 13 11 
10 10 10 14 12 15 15 10 9 10 10 10 10 10 9 8 8 8 8 7 
7 7 9 6 6 9 6 7 7 8 9 8 8 9 7 7 7 7 9 7 
7 7 8 9 7 7 7 10 7 7 11 13 12 11 8 8 8 6 6 6 
6 6 6 7 8 11 10 10 7 7 7 10 9 8 8 7 8 8 9 10 
12 11 12 8 7 7 7 7 8 8 8 8 9 8 8 7 7 7 7 
>Contig21
14 28 33 32 26 30 31 30 23 22 16 39 22 52 53 57 67 97 97 89 
97 97 97 86 86 85 88 82 84 96 94 83 83 85 80 74 84 97 92 91 
88 97 97 97 95 97 97 97 97 97 97 97 97 97 97 97 93 91 97 93 
97 97 97 97 97 97 97 97 97 97 97 97 30 97 97 97 50 50 97 97 
97 97 97 96 94 91 82 81 80 69 81 80 84 89 97 97 97 97 96 94 
89 97 97 87 87 90 96 92 79 78 79 81 83 86 90 97 91 97 97 97 
93 90 97 93 97 97 97 97 97 97 93 89 84 88 86 97 97 97 94 97 
95 89 89 88 97 97 92 90 95 97 94 97 97 97 97 97 97 95 97 96 
96 97 97 97 97 97 97 97 97 97 97 97 97 97 97 97 97 97 97 97 
97 97 97 97 97 96 90 89 88 90 89 84 86 86 89 92 91 97 97 97 
97 97 97 97 97 97 97 97 96 94 95 97 96 88 94 94 92 97 97 97 
97 96 89 88 93 95 89 92 92 89 92 92 90 87 91 93 97 97 97 97 
95 94 97 97 97 97 97 97 94 97 97 97 97 97 94 89 94 97 97 97 
97 97 97 97 97 97 97 97 96 97 97 96 97 92 97 84 87 79 97 95 
97 96 97 97 97 97 96 97 93 93 90 86 97 97 97 97 90 91 86 78 
79 77 80 95 97 95 95 90 93 53 96 96 97 97 97 90 92 90 93 96 
97 97 97 95 97 88 85 83 89 93 96 82 97 97 93 92 94 85 82 89 
97 97 97 97 97 97 97 94 82 78 78 77 79 72 80 74 94 93 97 83 
90 83 84 86 97 97 97 97 97 97 97 91 89 91 97 97 97 97 97 97 
97 97 97 97 97 97 93 90 89 75 71 74 77 75 80 80 97 97 97 97 
97 97 97 97 96 90 90 94 87 88 97 95 94 89 84 86 91 92 88 90 
97 79 76 64 73 70 70 75 64 67 80 89 88 74 76 79 82 74 78 82 
87 90 77 78 67 63 50 50 49 64 70 79 79 82 92 94 76 75 50 53 
42 41 43 45 53 59 68 76 76 57 36 35 33 34 41 55 55 65 48 48 
49 49 36 26 47 57 56 39 42 43 49 45 44 42 42 43 43 43 43 44 
49 46 44 40 51 54 56 57 36 36 57 63 57 62 48 48 50 44 45 51 
55 65 35 65 70 62 58 58 69 60 60 61 52 52 51 34 32 31 41 48 
62 51 48 47 42 49 56 55 49 36 45 48 56 60 64 47 45 41 31 29 
46 42 39 49 42 40 41 51 46 59 60 80 61 17 48 40 50 55 60 55 
51 51 51 43 46 42 42 53 45 35 40 37 46 52 55 57 52 51 52 52 
22 25 30 28 42 40 39 53 70 57 55 60 49 40 33 30 41 34 28 26 
19 19 20 40 51 48 30 33 26 20 21 41 44 37 32 24 24 32 29 26 
44 33 42 53 48 40 34 26 27 29 25 43 24 28 28 28 35 46 44 34 
36 35 34 8 38 41 30 31 30 29 23 22 26 40 25 40 43 37 39 39 
33 33 35 47 30 33 32 27 23 10 45 43 34 31 37 3 32 29 26 32 
38 36 32 32 43 47 38 42 33 32 30 26 27 39 30 35 32 31 25 33 
26 27 39 39 19 0 14 13 14 15 15 17 15 8 15 22 20 23 18 19 
28 31 29 24 16 15 17 4 15 2 16 15 17 16 3 3 14 13 13 2 
19 18 17 23 5 23 27 19 21 10 24 17 22 17 18 6 4 16 5 5 
2 18 26 20 27 25 25 11 22 20 21 21 23 17 14 4 19 14 17 15 
4 1 4 15 15 16 15 13 12 13 13 14 1 16 16 18 19 8 6 3 
21 17 16 21 21 12 11 11 11 11 13 11 14 12 11 6 6 7 6 10 
9 8 7 8 8 8 8 6 6 
>Contig22
14 13 38 40 64 71 61 74 87 86 60 60 42 3 55 46 80 93 97 97 
97 97 97 97 97 97 97 97 97 97 97 97 97 97 65 80 85 92 86 97 
97 97 97 97 97 97 97 97 97 97 97 97 97 97 97 97 97 97 97 97 
97 97 97 97 97 97 97 97 97 97 97 97 73 82 83 35 47 77 89 92 
97 97 97 97 97 97 97 97 97 97 97 97 97 97 97 97 97 97 97 97 
97 97 97 97 97 97 97 97 97 97 97 97 97 97 97 97 97 97 97 97 
97 97 97 97 97 97 97 97 97 97 97 97 97 97 97 97 97 97 97 97 
97 97 97 97 97 97 97 97 97 97 97 97 97 97 97 97 97 97 97 97 
97 97 97 97 97 97 97 97 97 97 97 97 97 97 97 97 97 97 97 97 
97 97 97 97 97 97 97 97 97 97 97 97 97 97 97 97 97 97 97 97 
97 97 97 97 97 97 97 97 97 97 97 97 97 97 97 97 97 97 97 97 
97 97 97 97 97 97 97 97 97 97 97 97 97 97 97 97 97 97 97 97 
97 97 97 97 97 97 97 97 97 97 97 97 97 97 97 97 97 97 97 97 
97 97 97 97 97 97 97 97 97 97 97 97 97 97 97 97 97 97 97 97 
97 97 97 97 97 97 97 97 97 97 97 97 97 97 97 97 97 97 97 97 
97 97 97 97 97 97 97 97 97 97 97 97 97 97 97 97 97 97 97 97 
97 97 97 97 97 97 97 97 97 97 97 97 97 97 97 97 97 97 97 97 
97 97 97 97 97 97 97 97 97 97 97 97 97 97 97 97 97 97 97 97 
97 97 97 97 97 97 97 97 97 97 97 97 97 97 97 97 97 97 97 97 
97 97 97 97 97 97 97 97 97 97 97 97 97 97 97 97 97 97 97 97 
97 97 97 97 97 97 97 97 97 97 97 97 97 97 97 97 97 97 97 97 
97 97 97 97 97 97 97 97 97 97 97 97 97 97 97 97 97 97 97 97 
97 97 97 97 97 97 97 97 97 97 97 97 97 97 97 97 97 97 97 97 
97 97 97 97 97 97 97 97 97 97 97 97 97 97 97 97 97 97 97 97 
97 97 97 97 97 97 97 97 97 97 97 97 97 97 97 97 97 97 97 97 
97 97 97 97 97 97 97 97 97 97 97 97 97 97 97 97 97 97 97 97 
97 97 97 97 97 97 97 97 97 97 97 97 97 97 97 97 97 97 97 97 
97 97 97 97 97 97 97 97 97 97 97 97 97 97 97 97 97 97 97 97 
97 97 97 97 97 97 97 97 97 97 97 97 97 97 97 97 97 97 97 97 
97 97 97 97 97 97 97 97 97 97 97 97 97 97 97 97 97 97 97 97 
97 97 97 97 97 97 97 97 97 97 97 97 97 97 97 97 97 97 97 97 
97 97 97 97 97 97 97 97 97 97 97 97 97 97 97 97 97 97 97 97 
97 97 97 97 97 97 97 97 97 97 97 97 97 97 97 97 97 97 97 97 
97 97 97 97 97 97 97 97 97 97 97 97 97 97 97 97 97 97 97 97 
97 97 97 97 97 97 97 97 97 97 97 97 97 97 97 97 97 97 97 97 
97 97 97 97 97 97 97 97 97 97 97 97 97 97 97 97 97 97 97 97 
97 97 97 97 76 97 97 97 97 97 97 97 97 97 97 97 97 97 97 97 
97 97 97 97 97 97 97 97 97 97 97 97 97 97 97 97 97 97 97 97 
97 97 97 97 66 97 97 97 97 97 97 97 97 97 97 97 97 97 97 97 
97 97 97 97 97 97 97 97 97 97 97 97 97 97 97 97 97 97 97 97 
97 97 97 97 97 97 81 97 97 97 97 97 97 97 97 97 97 97 97 97 
97 97 97 97 97 97 97 97 97 97 97 97 97 97 97 97 97 97 97 97 
97 97 97 97 97 97 97 97 97 97 97 97 97 97 97 97 97 97 51 97 
97 97 97 57 97 75 79 53 97 93 97 97 97 97 97 97 97 97 97 97 
88 68 89 82 51 30 94 48 75 88 74 68 54 87 58 68 71 70 63 35 
71 76 62 70 43 44 34 44 44 33 33 36 40 34 39 41 23 27 29 23 
23 22 32 21 30 33 19 19 12 19 36 33 24 24 40 37 21 31 33 33 
33 41 26 33 29 9 12 10 26 36 33 41 31 27 24 28 26 36 33 35 
21 30 26 28 12 26 10 28 27 27 19 30 11 29 28 33 33 29 32 34 
16 30 27 16 20 12 24 11 16 11 12 23 23 23 16 24 18 12 11 12 
23 32 15 22 10 10 7 8 7 10 13 11 14 32 32 33 19 25 19 24 
13 15 13 10 9 9 7 14 14 15 24 18 31 31 17 21 21 16 18 28 
29 23 28 23 20 20 29 20 20 17 24 16 15 10 20 22 32 32 24 23 
26 16 13 8 10 10 12 8 10 9 11 12 18 15 13 10 8 12 11 13 
13 13 11 16 19 30 32 23 15 15 26 19 19 10 7 13 13 11 14 13 
11 11 13 10 10 8 14 13 24 19 17 12 11 9 10 11 8 8 9 16 
15 17 13 7 10 8 11 23 13 12 16 16 22 14 
>Contig23
53 54 54 57 61 52 51 44 50 27 52 57 75 80 85 88 97 85 93 93 
88 89 78 78 86 85 86 80 80 73 57 77 72 75 67 73 76 74 92 97 
97 97 95 97 97 97 97 97 97 97 89 93 86 90 93 95 95 97 97 39 
39 23 97 97 15 97 14 8 94 97 97 97 97 97 97 97 97 94 97 97 
95 96 97 97 97 97 91 97 93 97 97 97 97 97 95 94 84 83 88 94 
96 95 91 97 97 97 97 96 94 97 97 97 97 97 96 94 92 90 90 94 
97 97 95 97 97 97 97 97 97 97 97 97 97 97 97 97 97 97 97 97 
97 97 97 97 97 97 97 97 97 97 97 97 97 97 97 97 97 97 97 97 
97 97 97 97 97 97 97 97 97 97 97 97 97 97 97 97 97 97 97 97 
97 97 97 97 97 97 97 97 97 97 97 97 97 97 97 97 97 97 97 97 
97 97 97 97 97 97 97 97 97 97 97 97 97 97 97 97 97 97 97 97 
97 97 97 97 97 97 97 97 97 97 97 97 97 97 97 97 97 97 97 97 
97 97 97 97 97 97 97 97 97 97 97 97 97 97 97 97 97 97 97 97 
97 97 97 97 97 97 97 97 97 97 97 97 97 97 97 97 97 97 97 97 
97 97 97 97 97 97 97 97 97 97 97 97 97 97 97 97 97 97 97 97 
97 97 97 97 97 97 97 97 97 97 97 97 97 97 97 97 97 97 97 97 
97 97 97 97 97 97 97 97 97 97 97 97 97 97 97 97 97 97 97 97 
97 97 97 97 97 97 97 97 97 97 97 97 97 97 97 97 97 97 97 97 
96 97 97 97 97 97 97 97 97 97 97 92 94 97 97 97 97 97 97 97 
97 97 97 97 97 97 97 97 97 97 97 97 97 97 97 97 95 89 95 93 
97 97 97 97 97 97 97 97 97 97 97 97 91 97 95 97 97 97 97 97 
97 97 97 97 91 85 97 87 94 97 97 97 97 97 97 97 97 97 97 97 
97 97 97 97 97 97 97 92 84 85 83 80 90 84 94 97 93 97 95 97 
97 97 97 97 97 97 97 97 97 97 97 97 97 97 95 97 97 97 97 97 
97 97 97 97 97 97 93 97 93 97 54 97 97 92 91 96 86 97 97 95 
86 97 89 91 97 88 97 89 96 86 82 86 82 95 97 97 97 97 97 97 
97 90 87 90 96 90 88 84 93 97 97 96 89 81 86 79 90 87 94 91 
95 97 92 94 83 97 97 97 97 97 97 87 85 84 89 83 91 97 97 84 
92 82 96 90 92 93 87 87 79 77 81 81 81 84 86 97 97 84 85 86 
92 89 91 90 90 37 90 94 90 90 93 92 88 78 71 82 83 79 60 85 
87 93 89 77 77 55 75 77 49 42 55 81 87 80 80 78 81 77 74 79 
81 78 76 79 68 63 52 74 72 71 73 76 74 75 75 72 69 72 72 72 
72 72 72 72 72 72 72 72 72 72 72 72 72 66 0 23 33 31 23 22 
36 35 35 35 35 33 36 35 37 21 32 26 19 24 35 33 26 35 34 27 
33 15 33 35 35 29 21 13 22 36 20 36 20 36 36 37 29 27 19 23 
30 34 24 26 35 33 34 32 20 26 21 26 28 25 27 26 27 34 29 34 
34 24 17 14 13 11 11 13 19 36 28 15 21 23 24 20 24 36 32 21 
28 24 12 28 34 35 24 27 25 24 25 34 34 27 28 34 27 12 15 29 
26 21 23 28 27 33 17 27 29 35 19 20 24 30 22 27 19 16 27 33 
34 35 34 36 33 34 36 26 15 13 14 10 27 27 25 15 10 19 16 29 
28 14 16 11 20 19 24 18 20 27 9 13 10 14 9 28 20 19 22 19 
20 32 24 24 26 28 30 27 24 35 33 23 28 13 25 9 10 17 16 25 
12 14 10 19 14 13 35 16 21 17 33 26 21 12 13 12 14 29 12 13 
22 18 18 28 20 
>Contig24
30 15 15 25 28 18 23 15 16 23 31 24 42 35 42 51 46 46 53 47 
47 48 48 36 37 31 25 31 21 43 29 30 45 47 47 45 45 44 48 49 
49 48 50 50 51 50 50 50 50 48 51 51 47 45 45 43 37 39 21 25 
27 27 27 25 25 25 23 26 23 23 26 26 25 25 26 44 36 46 45 51 
50 50 52 51 56 59 61 74 71 66 70 69 69 68 69 69 68 74 70 65 
62 56 46 57 42 57 43 59 62 65 70 67 68 69 67 68 66 68 71 71 
69 66 70 71 71 71 67 65 59 58 63 65 67 67 68 67 67 67 67 66 
71 71 73 71 71 71 71 70 70 70 72 66 70 66 69 68 69 69 77 77 
71 72 71 74 71 64 64 69 69 70 69 69 71 70 65 70 71 71 71 71 
70 70 70 71 70 70 70 70 70 71 71 71 71 71 68 69 70 71 71 70 
71 71 70 71 71 68 69 68 68 70 75 68 70 71 70 71 71 71 71 71 
69 74 71 69 70 71 74 70 69 69 70 70 69 70 70 76 71 71 71 75 
71 73 71 68 69 69 69 70 70 69 70 69 69 73 70 70 70 71 72 76 
71 70 71 72 72 76 71 71 70 69 68 68 71 69 69 72 70 72 71 70 
70 70 71 71 70 69 70 71 69 70 71 71 71 68 71 69 70 70 71 72 
72 72 71 68 71 69 70 68 71 68 72 72 72 72 72 71 70 70 70 71 
69 68 70 70 72 75 72 71 74 70 70 71 71 71 71 71 71 72 72 71 
69 70 69 69 69 70 70 71 74 70 70 71 72 71 71 70 71 70 70 71 
71 71 72 72 72 72 71 72 72 71 72 72 72 71 70 71 71 70 70 71 
70 70 72 70 74 72 71 71 71 71 71 71 71 72 72 71 74 71 71 71 
70 70 71 71 70 71 71 71 71 69 70 71 71 71 70 71 70 68 68 69 
70 70 75 71 70 70 71 71 71 70 67 69 75 71 71 72 71 71 71 70 
69 68 69 70 70 68 69 74 71 72 72 71 71 71 71 71 71 71 71 71 
71 71 70 69 66 68 70 65 68 71 70 69 70 70 72 76 17 72 71 70 
70 71 70 70 71 70 71 71 70 72 77 72 71 72 72 72 72 72 74 72 
72 68 70 76 71 71 71 71 71 71 62 71 71 71 70 71 74 72 70 71 
70 69 71 71 72 71 70 71 70 68 67 70 70 72 72 72 72 71 71 71 
71 79 71 71 71 72 72 67 70 70 71 71 71 70 72 72 69 69 69 69 
59 71 71 72 71 64 69 70 71 68 69 66 71 71 71 65 70 69 71 71 
71 71 69 71 70 71 77 73 70 70 71 69 69 63 68 71 71 65 68 68 
71 69 71 71 67 74 70 69 68 68 56 64 67 61 63 64 67 65 73 64 
69 49 68 66 62 56 57 68 61 67 66 69 67 63 51 67 73 69 71 75 
73 73 64 73 68 70 67 68 52 69 70 66 67 63 68 61 70 67 67 73 
60 63 68 71 71 71 72 72 72 72 71 71 71 71 70 65 62 62 67 63 
3 13 2 18 16 10 26 26 34 34 36 33 16 35 24 12 32 18 15 13 
34 30 24 35 28 22 19 13 27 35 34 26 20 10 18 19 13 29 13 13 
21 28 21 21 13 7 10 19 20 21 32 23 21 24 15 25 16 21 28 10 
15 10 13 16 13 16 24 26 13 17 10 8 8 11 12 17 21 16 13 11 
13 15 15 14 16 17 28 31 28 21 17 26 17 20 16 28 16 21 30 24 
21 24 29 18 27 18 17 17 20 23 21 21 11 13 14 29 15 12 19 24 
15 15 15 11 24 24 23 28 29 25 20 24 35 32 11 11 18 9 14 14 
18 11 9 18 11 21 10 8 11 9 12 8 18 11 17 22 9 9 7 9 
11 8 8 10 17 9 8 10 14 10 11 9 11 11 9 10 13 15 9 12 
7 12 7 12 13 35 11 12 11 9 13 9 9 24 7 13 12 31 13 12 
7 10 12 10 28 11 10 10 15 
>Contig25
21 15 24 30 35 12 18 8 8 8 7 21 21 32 32 35 34 35 35 34 
34 27 27 34 35 35 35 35 30 29 30 32 32 28 32 32 32 32 35 34 
35 35 37 36 36 36 36 36 36 35 34 34 35 37 35 32 36 36 34 36 
35 37 36 39 36 36 36 36 36 36 36 36 36 36 36 36 37 35 34 34 
35 35 35 35 34 36 34 34 35 35 37 35 34 34 34 34 36 36 35 34 
35 35 35 35 35 39 36 36 36 34 34 35 34 35 34 35 35 36 36 34 
36 36 36 36 36 36 42 45 40 42 42 41 52 44 46 45 44 47 46 61 
65 52 52 54 53 51 54 51 52 47 43 43 44 43 43 45 65 53 54 53 
53 51 54 62 65 54 51 48 48 48 48 48 48 47 63 53 53 49 49 49 
50 60 60 53 63 62 53 60 53 53 54 51 52 46 46 46 46 48 51 53 
54 53 59 62 60 48 47 46 48 46 48 53 65 59 48 49 54 48 48 48 
58 62 62 58 62 62 62 62 57 59 61 62 51 52 52 52 53 52 58 62 
53 53 53 61 61 61 64 51 51 51 51 51 51 65 65 65 58 53 62 58 
62 51 53 53 52 53 49 53 53 59 52 52 59 62 62 51 60 53 60 53 
53 65 63 58 62 54 52 52 53 49 53 65 62 65 65 65 66 58 65 65 
62 62 62 52 56 53 60 53 59 58 62 62 67 65 65 65 62 58 53 53 
53 53 60 58 65 65 67 65 58 61 52 60 53 60 53 53 62 62 67 62 
49 53 51 51 51 51 65 65 65 64 64 64 64 62 58 57 59 53 59 61 
62 53 62 60 60 53 53 58 62 64 65 65 64 65 53 52 54 50 54 52 
58 67 65 67 67 67 67 65 65 65 63 58 62 58 63 62 65 65 65 65 
62 53 53 60 53 53 58 65 67 65 65 59 62 58 62 62 61 50 48 48 
54 51 53 54 52 52 52 53 52 52 54 51 51 63 59 62 53 53 53 52 
47 48 49 48 49 50 64 67 67 65 64 65 58 61 63 61 62 65 51 53 
53 51 50 52 64 64 63 57 53 55 54 52 50 60 61 61 65 64 64 62 
57 62 58 57 58 65 65 64 67 67 67 64 62 63 62 62 63 63 65 65 
65 62 64 63 58 63 63 62 58 58 62 58 62 53 52 52 64 65 63 64 
65 59 65 65 65 60 48 43 48 46 48 48 60 62 62 58 58 65 62 62 
58 58 62 58 52 53 54 53 53 60 53 58 58 67 67 66 51 49 53 46 
53 53 62 62 50 52 60 51 55 51 55 54 53 53 49 51 53 53 62 62 
61 57 61 57 62 59 52 60 62 53 53 49 53 51 49 48 48 62 54 51 
53 52 52 53 52 51 56 53 50 58 64 64 63 64 65 62 64 62 58 61 
55 64 49 52 44 51 52 48 52 48 49 64 60 48 52 50 62 53 53 62 
52 54 51 60 54 51 54 49 62 62 65 65 54 59 63 60 61 54 58 47 
58 51 53 53 53 46 54 63 62 42 42 42 40 40 40 40 40 34 10 10 
19 12 21 26 28 28 36 36 33 29 33 36 26 26 35 24 21 21 35 30 
26 32 34 26 36 17 29 36 34 20 16 12 27 27 15 36 13 36 27 37 
33 15 11 9 10 9 11 9 18 15 19 12 10 10 9 8 11 11 10 13 
24 22 34 18 24 10 8 7 7 13 13 12 19 14 12 10 13 13 12 9 
18 15 34 35 34 13 18 15 10 8 7 8 9 9 16 11 27 29 21 28 
30 28 10 23 8 23 24 13 30 11 28 13 16 23 17 16 19 11 30 25 
17 30 36 29 29 29 28 27 19 13 16 14 13 13 15 10 7 18 7 20 
9 14 16 9 24 10 19 15 17 22 9 10 9 9 9 8 14 9 11 8 
9 12 30 27 19 19 19 16 13 11 14 9 9 12 11 9 23 13 21 27 
12 11 10 10 13 13 10 13 16 13 18 14 13 9 9 9 12 11 14 8 
13 
>Contig26
23 20 20 34 34 28 23 16 18 20 25 25 32 16 16 38 22 32 38 46 
46 48 47 53 49 46 49 37 41 39 38 37 47 36 44 42 40 44 52 51 
53 42 52 48 52 52 54 54 54 47 49 49 49 55 46 46 48 50 43 40 
50 52 52 54 52 52 51 53 53 51 2 53 53 53 54 54 54 54 54 54 
54 54 54 54 54 53 52 52 52 52 51 53 52 51 53 66 66 65 63 66 
64 71 71 71 69 69 69 69 68 72 69 69 69 71 70 70 67 66 68 68 
65 65 65 69 77 70 74 72 72 75 72 70 69 70 69 70 69 65 65 68 
69 67 68 68 67 71 71 71 70 71 70 71 71 71 68 68 67 69 68 70 
71 72 70 71 72 70 73 72 72 76 71 71 68 70 69 71 71 71 71 71 
72 71 71 71 70 71 70 70 72 72 72 72 72 72 72 72 72 71 71 70 
70 70 74 71 71 75 71 70 75 72 72 72 75 70 72 73 73 72 72 72 
72 72 71 72 72 71 72 71 71 71 72 72 72 72 71 68 71 69 71 71 
70 71 72 72 72 72 72 72 71 70 70 70 70 70 70 69 69 70 68 70 
70 71 71 72 72 72 71 72 72 72 70 70 71 71 70 69 68 68 69 69 
68 70 72 71 71 70 70 71 71 70 70 70 71 71 70 72 71 70 69 71 
69 69 69 70 72 72 72 72 70 70 70 70 70 70 69 72 72 72 71 71 
71 72 72 72 71 72 72 72 72 72 72 72 70 68 72 71 70 71 72 70 
73 72 72 72 72 72 72 72 72 72 72 72 72 72 72 72 71 72 72 72 
72 70 71 71 71 71 71 71 72 72 71 71 71 71 71 70 72 72 70 70 
69 70 71 70 70 72 71 71 71 70 72 71 70 70 71 71 71 71 71 72 
72 71 71 71 72 71 71 72 71 71 75 71 71 71 72 72 72 70 69 69 
73 72 71 71 70 71 77 72 72 72 71 72 71 71 71 71 71 71 71 72 
72 71 71 72 76 68 68 71 69 69 68 70 72 71 72 72 72 70 72 70 
71 70 72 72 72 72 72 71 63 61 61 65 64 65 66 72 72 71 72 72 
72 71 70 71 71 71 70 71 71 70 70 69 70 71 71 70 70 74 72 72 
72 72 72 72 72 72 71 72 72 72 72 71 75 71 71 71 71 72 71 70 
70 71 72 70 70 71 72 70 69 70 76 77 71 71 70 71 70 70 71 70 
71 70 71 71 70 71 72 72 70 71 72 72 72 76 72 72 72 72 72 72 
72 71 71 70 69 72 73 71 75 72 72 71 74 71 69 71 69 71 71 71 
71 76 71 71 72 72 72 71 72 71 71 71 72 74 75 71 69 71 71 71 
72 72 71 72 71 72 70 71 71 71 72 72 71 73 71 61 68 70 71 71 
72 71 71 72 63 71 58 69 69 69 64 71 75 71 73 70 70 70 69 60 
71 70 71 71 68 68 70 67 71 71 71 73 71 67 71 71 69 71 71 72 
72 72 72 72 72 72 72 72 72 72 72 72 72 72 71 12 61 41 53 58 
48 43 71 71 70 71 70 67 59 68 64 54 68 64 53 50 70 69 54 72 
68 51 60 26 65 70 69 54 44 32 51 58 42 52 48 59 59 74 68 53 
43 53 65 65 44 61 66 69 61 65 45 68 51 65 69 64 60 61 62 65 
62 68 70 66 48 53 35 48 53 53 60 56 63 59 36 51 59 49 44 58 
69 60 66 68 66 62 42 58 53 39 40 53 38 39 45 48 35 48 55 61 
59 65 62 58 49 53 49 54 51 32 50 55 59 33 34 50 53 41 42 38 
31 58 65 54 69 69 68 61 53 59 49 32 25 52 48 35 47 41 28 21 
37 23 39 37 19 21 29 26 25 38 31 44 37 15 16 14 18 14 17 8 
21 21 29 27 5 28 47 30 33 31 17 38 42 23 31 26 23 24 25 8 
16 9 23 18 23 16 12 12 16 23 17 36 19 21 19 33 19 19 10 20 
13 21 27 12 13 12 21 
>Contig27
18 19 30 24 36 22 25 25 16 32 23 33 28 33 45 47 61 59 48 43 
47 45 46 42 45 38 53 62 53 41 20 2 1 12 0 2 2 13 1 13 
6 16 17 8 9 19 25 28 32 36 46 44 33 38 48 36 42 38 12 20 
52 40 37 13 14 1 14 2 4 11 18 22 31 62 60 47 44 44 45 45 
63 65 65 65 63 58 50 50 42 45 44 47 53 59 62 47 48 49 47 48 
48 65 65 61 52 51 50 51 51 51 58 62 63 63 61 58 58 56 58 51 
49 55 48 40 47 49 49 47 55 62 65 65 61 57 54 52 48 48 45 43 
44 44 50 3 52 52 52 54 62 52 52 49 49 48 44 43 43 42 43 42 
46 48 48 53 61 64 64 64 6 52 52 52 52 52 64 64 67 67 66 58 
62 62 58 62 61 61 63 57 62 62 61 62 62 62 61 61 60 44 41 45 
45 52 45 62 62 58 61 61 61 61 56 45 43 43 51 43 45 50 65 65 
65 65 65 54 13 65 66 61 58 62 62 62 62 63 65 65 65 65 65 65 
65 56 62 62 62 62 62 65 64 64 65 64 62 61 58 62 58 62 65 58 
64 64 64 65 52 52 5 53 53 53 67 58 57 61 58 61 58 62 65 65 
65 65 63 65 65 58 62 58 53 53 56 61 63 62 66 65 65 65 65 65 
65 65 65 62 65 57 62 61 62 56 61 65 64 65 65 64 64 65 64 63 
65 65 65 65 62 58 62 62 62 57 62 65 65 62 65 62 58 58 63 58 
62 62 59 65 58 53 53 53 54 53 58 65 62 58 62 62 61 58 61 57 
65 65 62 65 58 62 52 57 58 56 65 65 62 62 62 62 63 64 61 57 
62 60 50 61 65 65 67 67 67 66 48 52 47 48 45 46 65 65 63 60 
60 55 56 56 61 65 65 65 62 58 53 58 59 65 62 62 62 52 58 62 
65 65 62 63 58 64 58 62 65 62 60 52 53 59 52 57 61 61 65 65 
67 65 62 65 67 62 65 62 62 56 62 63 50 52 52 45 51 48 47 53 
60 62 62 65 62 62 62 52 62 63 67 64 64 58 51 63 64 59 63 61 
47 60 44 53 52 53 53 65 65 54 65 65 62 64 61 61 61 62 62 53 
65 65 65 63 62 61 67 65 67 65 12 63 63 53 62 58 58 58 62 59 
59 65 63 67 67 67 67 65 65 65 63 61 65 61 58 56 50 56 51 52 
51 49 51 48 53 62 58 65 65 50 64 63 65 65 65 67 67 61 65 63 
58 57 56 53 51 61 63 63 62 61 59 59 60 52 52 50 50 60 52 51 
46 40 50 49 51 58 56 61 56 56 57 64 65 61 63 52 80 75 74 89 
84 74 93 84 77 80 92 92 80 86 76 91 85 94 87 93 92 83 73 68 
68 83 68 97 97 76 78 78 65 93 60 82 69 70 65 56 64 87 97 97 
96 97 74 97 97 97 97 85 80 83 66 75 97 85 88 75 97 77 81 97 
85 56 74 62 61 43 85 78 76 80 89 61 87 86 69 97 97 97 80 62 
97 97 97 90 97 97 23 82 87 75 95 91 83 94 77 84 94 88 73 87 
85 84 81 67 91 90 85 97 97 96 33 85 97 97 92 85 61 79 65 61 
61 70 89 97 97 91 97 97 88 78 90 84 90 90 79 81 94 88 90 90 
97 97 97 96 97 90 89 97 97 43 97 94 91 89 78 74 79 78 80 74 
76 82 71 85 69 75 86 97 87 96 92 93 90 97 91 85 86 74 68 78 
80 79 94 93 91 94 93 84 83 88 91 89 95 97 90 53 88 92 87 74 
75 34 74 76 79 91 90 88 90 97 97 97 97 97 95 97 97 90 78 71 
70 72 73 97 88 75 73 88 89 73 85 88 96 86 90 84 84 91 57 75 
75 73 74 67 62 67 69 88 97 72 82 76 58 57 74 74 75 75 85 86 
66 78 77 97 86 73 79 63 66 73 74 82 82 80 69 78 96 75 76 70 
70 73 70 82 80 73 72 63 69 32 62 75 82 90 82 65 66 58 63 55 
57 55 58 58 62 62 60 58 61 68 64 67 79 66 63 61 64 60 43 57 
59 57 44 47 48 51 53 54 55 55 54 56 52 46 52 44 44 48 47 47 
49 50 48 52 52 52 52 54 54 54 54 48 51 47 45 47 45 48 49 49 
48 52 52 52 52 85 88 85 90 89 89 89 86 81 81 79 76 79 76 84 
82 84 86 84 82 86 84 76 83 78 82 80 82 78 86 81 84 85 84 79 
86 84 85 82 81 79 80 82 81 79 79 82 89 87 88 84 89 95 89 85 
86 85 86 81 84 84 85 85 85 86 83 83 79 76 81 7 79 80 85 84 
83 84 86 84 86 85 86 88 90 91 84 91 92 85 84 85 89 87 89 88 
86 86 84 80 84 86 89 87 88 86 87 82 87 88 90 86 86 85 86 88 
14 85 85 82 83 86 13 83 82 84 91 85 81 81 83 81 82 80 83 82 
85 85 85 86 86 83 85 82 89 86 92 90 90 92 90 92 90 85 85 86 
81 87 87 90 86 88 86 86 86 86 86 90 91 90 91 83 83 86 84 82 
83 82 87 86 86 90 89 91 90 88 88 90 89 91 91 87 89 89 88 86 
86 90 88 89 90 87 84 79 89 90 90 85 80 82 84 85 85 86 14 83 
89 87 85 85 83 84 89 92 87 85 85 83 84 81 83 80 82 80 84 82 
82 90 85 84 82 85 86 82 82 82 82 83 81 83 85 88 85 86 83 81 
82 83 82 86 86 87 91 90 90 81 84 86 86 87 85 90 19 88 85 87 
82 83 83 13 86 87 86 85 90 97 97 97 97 97 95 97 96 43 97 97 
97 97 97 97 97 97 97 97 97 97 97 97 97 97 97 97 97 97 48 97 
97 97 97 97 97 97 97 95 97 97 97 97 97 97 97 97 97 97 97 97 
97 97 97 97 97 97 97 97 97 97 97 96 96 97 97 97 97 97 97 97 
97 97 97 97 97 97 97 97 95 97 97 93 97 97 97 97 97 97 97 97 
97 97 97 97 97 97 97 97 97 97 97 97 97 97 97 97 97 97 97 97 
97 97 97 97 95 97 97 97 96 97 97 97 97 97 97 97 97 97 97 97 
94 92 93 92 95 95 97 97 97 97 97 97 97 97 97 96 89 94 96 96 
92 89 91 97 95 95 94 97 97 95 97 85 84 81 74 77 79 73 61 53 
54 53 53 53 53 57 53 53 53 53 53 52 52 53 53 53 1 54 54 54 
53 54 53 52 52 52 53 56 53 54 54 54 54 54 54 54 54 54 54 54 
54 53 54 53 52 54 53 52 54 54 53 54 54 53 54 49 52 52 54 50 
51 53 54 54 53 54 53 51 48 52 52 52 53 53 54 54 52 54 0 54 
54 53 52 56 54 53 50 53 53 49 54 54 55 54 55 0 53 57 54 54 
54 54 54 54 54 54 54 54 54 54 54 54 54 54 54 55 52 52 52 54 
48 37 24 38 36 37 38 53 53 53 53 53 52 50 53 55 49 53 48 32 
47 53 49 40 43 50 43 45 35 45 47 50 37 25 35 41 48 39 51 42 
50 44 48 48 37 35 38 44 42 49 40 45 47 46 45 39 39 33 48 50 
50 50 42 45 48 31 39 39 37 38 24 38 40 42 40 51 46 45 35 24 
36 35 33 39 40 47 43 33 39 49 42 46 43 44 39 40 43 34 43 53 
49 48 44 46 49 45 50 50 52 49 47 48 43 44 48 41 43 49 33 37 
40 33 33 29 25 30 37 48 42 53 53 51 45 44 44 36 36 35 25 36 
30 36 29 33 33 38 43 46 41 34 30 27 25 36 34 26 28 29 23 21 
29 45 32 50 43 43 52 39 41 48 41 33 35 34 32 41 35 35 47 39 
38 43 41 38 39 29 46 40 40 39 41 28 35 44 45 37 44 28 33 29 
50 39 31 27 24 20 26 40 29 23 24 26 28 31 36 36 36 36 36 36 
36 30 23 24 27 30 24 33 28 16 26 33 35 36 33 32 24 31 35 36 
36 33 26 24 14 23 16 26 33 25 35 36 36 36 36 36 36 36 36 36 
36 36 36 35 28 16 17 21 18 17 22 24 34 35 35 35 36 33 27 27 
24 25 16 28 20 21 29 26 16 16 20 27 29 26 26 20 29 30 20 21 
35 36 29 34 21 35 28 33 34 24 27 24 35 34 31 29 20 36 36 23 
12 34 14 10 7 11 8 17 19 21 25 12 21 13 30 32 36 22 28 32 
18 30 18 20 16 28 32 17 28 21 15 12 15 29 34 36 22 24 12 16 
12 9 9 8 11 11 21 19 17 19 19 15 15 24 23 18 32 29 13 16 
20 24 29 17 24 27 23 12 19 17 17 18 21 15 24 30 21 18 34 24 
16 34 21 19 20 20 22 27 27 12 13 19 24 36 28 27 18 18 18 16 
12 12 18 24 17 24 18 10 13 14 22 28 13 22 21 12 19 24 15 19 
17 29 11 15 16 24 21 15 17 26 20 20 12 12 15 13 12 16 20 26 
35 36 35 23 16 27 24 17 13 20 14 12 11 22 7 19 15 27 10 21 
12 26 18 17 19 9 20 14 14 24 19 17 21 21 21 24 20 17 26 17 
21 21 28 15 8 15 8 13 13 13 14 14 14 19 9 10 7 9 8 10 
7 8 9 11 10 21 12 21 17 12 28 28 28 11 20 20 8 9 15 7 
9 8 11 13 25 11 9 11 7 13 12 10 19 18 8 18 21 
>Contig28
12 19 9 24 25 14 14 24 25 20 25 25 16 20 31 29 39 29 43 47 
49 52 52 61 58 57 62 57 65 40 39 35 43 17 35 37 40 41 45 54 
49 40 42 42 40 41 41 63 54 51 51 51 52 58 47 58 56 58 51 50 
52 53 44 49 51 58 62 58 61 62 61 61 61 61 61 59 53 62 52 52 
52 48 50 50 53 54 49 45 43 45 44 43 43 52 52 61 57 52 57 62 
57 61 61 57 50 49 49 52 53 47 64 61 52 52 50 52 52 51 43 45 
45 46 43 45 48 45 62 62 65 64 61 59 52 52 59 52 62 58 58 53 
58 62 62 62 61 61 61 64 63 63 61 47 53 46 46 50 53 57 57 55 
53 49 51 53 51 50 47 47 46 53 59 48 47 49 47 46 51 61 57 61 
61 52 53 61 57 57 62 61 60 63 63 63 63 64 64 64 64 64 64 64 
64 64 67 66 67 64 64 65 58 58 62 62 62 57 64 64 64 64 64 63 
63 57 63 63 65 53 51 53 51 51 53 64 64 58 58 61 64 62 65 63 
63 65 64 57 62 64 52 52 52 51 51 53 65 64 57 61 58 57 57 63 
65 64 64 61 64 64 64 64 65 64 64 64 64 64 65 64 65 65 65 64 
58 62 65 64 65 65 65 65 65 64 64 65 64 64 64 61 61 48 61 58 
62 57 62 58 58 57 52 52 53 53 52 52 52 57 61 65 64 62 65 51 
50 54 52 54 52 57 57 61 57 61 57 61 51 61 61 64 64 64 64 63 
63 62 57 61 57 64 64 64 64 64 65 62 65 61 58 58 57 57 61 64 
64 64 61 64 61 52 52 52 52 52 52 52 52 52 57 54 65 65 65 64 
61 55 62 58 58 62 61 57 64 64 61 64 61 65 57 50 61 57 57 61 
64 64 57 53 62 61 61 57 64 64 64 58 58 64 65 65 59 65 62 65 
46 43 59 59 51 58 64 78 73 79 28 73 65 66 64 60 65 63 74 80 
75 75 68 67 69 70 66 18 70 77 70 75 72 65 65 62 63 57 59 62 
66 60 65 66 67 70 63 65 64 65 61 72 78 74 78 79 76 79 72 75 
71 77 89 71 74 75 75 72 80 90 91 91 95 95 91 81 89 87 86 89 
88 75 96 92 92 91 86 90 90 86 85 86 87 87 90 85 97 85 79 78 
60 71 58 59 76 71 64 81 92 95 94 91 92 88 92 92 91 83 89 83 
70 80 84 86 85 84 79 78 80 79 78 77 85 92 87 92 88 85 89 87 
87 90 83 87 87 85 80 84 88 90 97 97 88 88 88 91 89 89 90 95 
89 83 82 83 83 89 89 79 78 78 81 86 97 97 95 93 85 95 82 85 
81 80 86 86 77 94 97 83 96 97 97 97 97 97 97 97 97 97 97 97 
97 97 97 97 97 84 96 97 97 97 97 97 97 97 97 97 56 97 97 97 
97 97 97 97 97 97 97 97 97 95 88 94 92 97 97 97 97 97 97 97 
97 97 65 97 97 97 97 93 97 97 97 97 97 97 97 97 97 97 97 97 
97 97 97 97 97 97 97 92 97 97 97 94 82 77 94 97 97 97 97 97 
97 97 97 97 97 97 97 97 97 97 97 97 97 97 97 97 97 97 97 97 
97 97 97 97 97 97 97 97 97 97 97 97 97 97 97 97 97 97 97 97 
97 97 97 97 97 97 97 97 97 97 97 97 97 97 97 97 97 97 97 97 
97 97 97 97 97 97 97 97 97 97 97 97 97 97 97 97 97 97 97 97 
97 97 97 97 97 97 97 97 97 97 97 97 97 97 97 97 97 97 97 97 
97 97 97 97 97 97 97 97 97 97 97 97 97 97 97 97 97 97 97 97 
97 97 97 97 97 97 97 97 97 97 97 97 97 97 97 97 97 97 97 97 
97 97 97 97 97 97 97 97 97 97 97 97 97 97 97 97 97 97 97 97 
97 97 97 97 97 97 97 97 97 97 97 97 97 97 97 97 97 97 97 97 
97 97 97 97 97 97 97 97 97 97 97 97 97 97 97 97 97 97 97 97 
97 97 97 97 97 97 97 97 97 97 97 97 97 97 97 97 97 97 97 97 
97 97 97 97 97 97 97 97 97 97 97 97 97 97 97 97 97 97 97 97 
97 97 97 97 97 97 97 97 97 97 97 97 97 97 97 97 97 97 97 97 
97 97 97 97 97 97 97 97 97 97 97 97 97 97 97 97 97 97 97 97 
97 97 97 97 97 97 97 97 97 97 97 97 97 97 97 97 97 97 97 97 
97 97 97 97 97 97 97 97 97 97 97 97 97 97 97 97 97 97 97 97 
97 97 97 97 97 97 97 97 97 97 97 97 97 97 97 97 97 97 97 97 
97 97 97 97 97 97 97 97 97 97 97 97 97 97 97 97 97 97 97 97 
97 97 97 97 97 97 97 97 97 97 97 97 97 97 97 97 97 97 97 97 
97 97 97 97 97 97 97 97 97 97 97 97 97 97 97 97 97 97 97 97 
97 97 97 97 97 97 97 97 97 97 97 97 97 97 97 97 97 97 97 97 
97 97 97 97 97 97 97 97 97 97 97 97 97 97 97 97 97 97 97 97 
97 97 97 97 97 97 97 97 97 97 97 97 97 97 97 97 97 97 97 97 
97 97 97 97 97 97 97 97 97 97 97 97 97 97 97 97 97 97 97 97 
97 97 97 97 97 97 97 97 97 97 97 97 97 97 97 97 97 97 97 97 
97 97 97 97 97 97 97 97 97 97 97 97 97 97 97 97 97 97 71 97 
97 97 97 97 97 97 97 97 97 97 97 97 97 97 97 97 97 97 97 97 
97 97 92 97 97 97 97 97 97 97 97 97 97 97 97 97 97 97 97 97 
97 97 97 97 97 97 97 97 97 97 97 97 97 97 97 97 97 97 97 97 
97 97 97 97 97 97 97 97 97 97 97 97 97 97 97 97 97 97 97 97 
97 97 97 97 97 97 91 97 97 97 97 97 97 97 97 97 97 97 97 97 
97 97 97 97 97 97 97 97 97 97 97 97 97 88 93 97 97 93 97 97 
97 97 97 79 97 97 97 96 73 97 97 81 97 97 97 92 97 97 95 97 
89 65 94 85 97 83 97 97 66 95 97 97 92 81 97 97 97 82 97 79 
92 68 71 97 97 84 97 85 97 97 90 85 89 65 77 57 97 97 84 97 
66 71 73 97 92 97 92 97 96 90 60 85 69 64 70 91 92 43 56 67 
92 75 52 73 63 67 89 96 72 68 71 58 52 76 63 73 58 67 82 89 
32 80 61 55 67 71 70 73 82 96 73 82 78 86 76 76 81 79 71 93 
82 62 85 59 61 78 86 49 52 67 47 69 11 45 43 40 35 46 69 55 
31 70 50 68 37 36 41 71 65 44 64 29 43 65 55 39 48 81 86 78 
63 89 91 97 96 89 64 59 34 46 53 45 15 23 23 24 24 30 29 32 
32 34 35 35 19 28 24 25 24 20 24 18 16 17 17 21 17 13 16 18 
13 16 24 28 29 23 30 20 19 16 16 14 14 21 21 24 24 16 14 20 
11 17 32 20 26 19 19 14 14 12 15 18 16 24 21 21 26 22 28 23 
23 9 8 9 8 8 7 7 13 10 13 10 10 7 8 8 12 18 35 24 
15 26 25 26 18 19 22 23 25 23 20 15 15 16 12 11 9 12 17 
