# Supplementary material for: QualitySNP: a pipeline for detecting single nucleotide polymorphisms and insertions/deletions in EST data from diploid and polyploid species
Source: BMC Bioinformatics. 2006 Oct 9;7:438. doi: 10.1186/1471-2105-7-438 (PMC1618865; doi:10.1186/1471-2105-7-438)
Supplement: Additional file 2 — testQualitySNP. A dataset for testing QualitySNP;The file is unpacked by using the command "gunzip testQualitySNPseq.tar.gz", and then use "tar -xvf testQualitySNPseq.tar" on a Unix/Linux computer. [file 1471-2105-7-438-S2.gz › testQualitySNP/testseq.cap.singlets]

>BG596374|Kennebec|sprouting eyes from tubers
TTCAAAATAAAGCCTGGGAGACCTTCAACCGGCGGATGGGCAGGCCCGCTACTAGTAAAC
AAGTTGGAATCCCCCGGGCTGCAGGATTTCGGCACGAGTGACTCCGCAACCCAGAGCTAA
TCCGTGGCGTCGGAAAAGTTCTCACGTTCCAAAATGTACCACAAGAAGGGTTTACTGGGC
AATTAAGATAGATAAACCGGCGGCAAATTACCCCTCCACGATGAAAAAACCCGCCGCCGC
CGTCGCCGCTGTAAAGCCACCAAAATTCTACCCTGCCGATGACGTGAAAAAGCCCCTTGT
TAACAAACACAAGCCAAAACCTACAAAGCTTAGGGCAAGTATTACCCCTGGAACAGTGTT
GATTATCCTTGCTGGTAGGTTTAAGGGAAAGAAGAGTTGTGTTTTTGAAGCAGCTTACTT
CTGGATTGCTTCTTGTTACTGGTCCGTTTAAGCTTAATGGAGTTCCATTGAGAACGTGTG
AATCAAGCTTATGTTATTGGTACCTCGACGAAGGTTGATATTTCTGGAGTGAATGTGGAG
AAGATTGATGATAAGTATTTTGCTAAGCAGGTTGAGAAGAAGCAGAAGAAGGGAGAAGGA
GAGTTTTTTGAAGACAAGAAAGAGGAGAAGAATGTGCTTCCACAAGAAAAGAAAGATGAG
CAGAAAGCTGTGGATGCTGCATTGCTCAAGACCATCGAAGGAATTCCTGAATTGAAGGCG
TATTTGTCTGCAAGGTTCTCGTTGAAGTCAGGCATGAAACCACACGAGCCTTGTGTTCTA
AAGGAAGAACACCTACAAACATTTCTGTTAAAACTGATTTTTGTTACTACTATTTTTATA
GTTTTCTTCGGTTTGAACCTACGTTAAGAAATCATATTGAGTATAAACATCTTTAATTAG
AAATTTGCAAAAAAAAAAAAAAACTCGAAGGGGGGCCCGGTACCCAATTCGCCTTAAATG
GAGTCGTAT
>BG594052|Kennebec|sprouting eyes from tubers
GGGGGGGGGGGCCGCCGAGGCCAGCCGGGTTGTGTTTTTGGGGGGTCTCTTGGCTGGGAC
TCCACCCTGTGGCGGCCGCTCTAGAACTAGTGGATCCCCCGGGCTGCAGGAATTCGGCAC
GAGGGTACAATTCTTTTGCTGTGCCCTTGTTCTTCCATTGCCTCCAGAACCCTAGCCCCA
AACCCCCAGGTAAGTCATGAAGCACAACAATGTTATTCCCAATGGGCACTTCAAGAAGCA
TTGGCAGAACTATGTAAGGACATGGTTCAATCAACCTGCTAGGAAAACAAGGAGACGTGC
TGCTAGACAGCAGAAGGCTGTGAAGATCTTCCCTAGGCCAACAGCTGGTTCACTTCGACC
TATTGTTCATGGACAAACACTTAAATACAACATGAAAGTCCGTGCTGGCAGGGGATTCTC
TCTTGAAGAACTGAAGGCAGCTGGTATTCCCAAAAAGCTAGCACCAACCATAGGCATTGC
TGTTGATCATCGCCGCAGGAACAGATCCTTGGAAGGTCTCCAAACCAATGTCCAGCGGCT
TAAGACCTACAAGGCTAAGCTAGTTATCTTCCCAAGGCGTGCTAAGAAGGTCAAGGCTGG
TGATTCTAGTGCAGAGGAACTTGCTACTGCCACCCAGGTCCAGGGTTCATACCTGCCTAT
TACTAGGGAGCAGCCTGCTGTTGACTTTGTGAAAGTCACAGATGAGATGAAATCATTCAA
GGCCTATGGCAAGCTTCGTATTGAGCGTACAAATGCTCGACATATGGGAGCCAGGTTTGA
AGAGGGCAGCTGAAGCAGAAAAGAAGAAGAAGAATAAGCATTAAGAGTCGTATTGTAGTC
TGTTAACCTTATCAACTTTCTGTAGGCGTTGTGGTGAAAGTTTATCATACAATCATTTTG
AGAACCTAAGTTTTCAAAAAAAAAAATAAAAAAAAAAAA
>BQ508252|Kennebec or Binjte|mixed tissues
TGAACTGGGTAACCGGGCCCCCCCCTCGAGTTTTTTCTAATCCTTTTTTTTAAGGTAAAC
ATTCAACTCTACTTTAGAAATAGTAAAGAGTATGCAGAACAATGCGACAAATTAAAGGAG
AAAAATGGTTCAAGCTGCCAAAATTGTTTCATAACAGAGACTAAGGACATTAAACTTAAA
ACAGCTTTGGCATTGCAGAAGATTTCAATGCTCACGCCTTTGCCTTCCTAGGAGCCAACT
GAGTCTCCGGCTCTTTCTTGACAGACTCTTCCTTCTCAGATAAAATCAACTCAATATGGC
AGGGGTGAGACATATAGGGGTTAATTCTTCCATGTGCACGGTAGGTACGACGTCTCTGTT
TTTGAGCTTCATTCACTTGGATGTGAGATATATAAAGTGAATCCACATCCAAACCTTTCA
CCTCAGCGTTGCTCTCAGCATTTTTGAGCAAATCTAGAATAAACCCCTGCTGATTTGACA
GGCCAACGTCCTTGACCATTTGAATGGCGATTCTTTGCCTGAGCAGTGCGACCAACTCCA
CGACAAAAGCGAGTGAAAGGAATGGCTTTGTTGTGGGCAAAAACATCCTCTAGATATCTC
TTTGCCTTGTCCAATGGCATCTTCCTAAGAGCATGGGCAGTCTCTCGTGTATTCTTGAAA
TGAACTCGGAGACTTTGAACCCCTGGATTTGCAGAATTTGGTGGGGTTATCGGGTTTCCC
TTGAATACTTCACCATGGCTTCCGGCGATAGCTGTTGCTGCCCTCGTGCCGAATTCGGCA
CGAGGTGAAATTCCATCAAAAGGCAAAATACCGCCATGAAAATCTGTAATTGAAGCTCGA
AGAATCTAGATTTTTCCAGAGCTTGTACGAGAAACCGTGGTTATGAAGGGAATTATAGGG
AGATTTGATACGCGACGAATCTCGCCAGCTGTAA
>BG593628|Kennebec|sprouting eyes from tubers
ACTGGGGCTGGAGCTCCACCGTGTGGCGGCCCGCTCTAGAACTAGTGGATCCCCCGGGGC
TGCAGGGGGCTCGCTACAGCATCAACCATGGTTCTCAAGACAGAACTTTGCCGTTTCAGT
GGTGCCAAGATTTACCCTGGGAGAGGCATCAGATTTATCCGTTCAGATTCTCAGGTGTTC
CTATTCGTCAACTCAAAATGCAAACACTACTTCCACAACAAGTTGAAGCCGTCCAAACTT
ACATGGACAGCTATGTATAGGAAGCAACACAAGAAGGATATTGCACAAGAAGCTGCTAAG
AAGAGGCGACGTACCACCAAGAAGCCTTACTCTAGGTCTATTGTGGGTGCAACCTTGGAG
GTTATCCAGAAGAAGAGAACTGAAAGGCCAGAAGTTCGAGATGCTGCCAGGGAGGCTGCT
CTTCGTGAAATTAAGGAAAGGATCAAGAAGACAAAGGATGAAAAGAAGGCGAAGAAAGCA
GAGGTTCAGGCCAAGTCCCAGAAAGCTGGAGGAAAGGGCAATATGTCCAAAGGAGGTGCA
TCTAAAGGTCCTAAGCTTGGTGGTGGCGGAGGAAAACGTTAAGCTGTTGTTTATGTTGTT
TCCTTATTAGCAATAGAGTGCCTTGTTTGAAGAGACTGTAAGCGAAGACCTTCATTTACA
AGTATCTCATACATCTGCAGACAAAATTCTCGTTGACGGGTTTGCATTTGGTATGCAGCT
GTTGATTCTCCACATACTGTTGACTTCTTGTGGGTTCATTCTCTATTACAGATGTAGTTT
TTTGACTCCTAAACAATATATTTTTGGAAAAAAAAAAAAAAAAACTCCAGGGGGGGGCCC
GGACCCCAATTCCCCCTATAAGAAGGCGGATTACATATAC
>BG597364|Kennebec|sprouting eyes from tubers
TCATAAGCTGGAGCTCCCCGCGGTGGCGGCCGCTCTAGAACAGTGGATCCCCCGGGCTGC
AGGAATTCGGCACGAGGCAACCATGGTTCTCAAGACAGAACTTTGCCGTTTCAGTGGTGC
CAAGATTTACCCTGGGAGAGGCATCAGATTTATCCGTTCAGATTCTCAGGTGTTCCTATT
CGTCAACTCAAAATGCAAACACTACTTCCACAACAAGTTGAAGCCATCCAAACTTACTTG
GACAGCTATGTATAGGAAGCAACACAAGAAGGATATTGCACAAGAAGCTGCTAAGAAGAG
ACGACGTACAACCAAAAAGCCTTACTCTAGGTCTATTGTGGGTGCAACCTTGGAGGTAAT
CCAGAAGAAGAGAACTGAAAGGCCAGAAGTTCGAGATGCTGCCAGGGAGGCTGCTCTTCG
TGAAATTAAGGAAAGGATCAAGAAGACAAAGGATGAAAAGAAGGCGAAGAAAGCAGAGGT
TCAGGCCAAGTCCCAGAAAGCTGGAGGAAAGGGCAATATGTCCAAAGGAGGTGCATCTAA
AGGTCCTAAGCTTGGTGGTGGCGGAGGAAAACGTTAAGTTGTTGTTTATGTTGTTTCCTT
TTTAGCAAATAGAGTGCCTTGTTTGAAGAGACTGTAAGCGAAGACCTTCATTTACAAGTA
TCTCATACATCTGCAGACAAATTTCTCGTTGACGGTTTTGCATTTGGTATGCAGCTGTTG
ATTCTCACATACTGGGTGACTTCTGTGGGTCATTCTCTATACAGATGTAGTTTTTTGACT
CCTAAACATATATTTTTGAAATCTGCTTCTTCGAAAAAAAAAAAAAAAAACTCGAGGGGG
GCCCCGTCCCAATTCGCCTATAGGGAAGCGATTACATTCACTGGCCGCCGTTTA
>BI431992|Kennebec|leaf
GCTGGAGCTCCCCGCGGTGGCGGCCGCTCTAGAACTAGTGGATCCCCCGGGCTGCAGGCG
CTACAGCATCAACCATGGTTCTCAAGACAGAACTTTGCCGTTTCAGTGGTGCCAAGATTT
ACCCTGGGAGAGGCATCAGATTTATCCGTTCAGATTCTCAGGTGTTCCTATTCGTCAACT
CAAAATGCAAACACTACTTCCACAACAAGTTGAAGCCGTCCAAACTTACATGGACAGCTA
TGTATAGGAAGCAACACAAGAAGGATATTGCACAAGAAGCTGCTAAGAAGAGGCGACGTA
CCACCAAGAAGCCTTACTCTAGGTCTATTGTGGGTGCAACCTTGGAGGTTATCCAGAAGA
AGAGAACTGAAAGGCCAGAAGTTCGAGATGCTGCCAGGGAGGCTGCTCTTCGTGAAATTA
AGGAAAGGATCAAGAAGACAAAGGATGAAAAGAAGGCGAAGAAAGCAGAGGTTCAGGCCA
AGTCCCAGAAAGCTGGAGGAAAGGGCAATATGTCCAAAGGAGGTGCATCTAAAGGTCCTA
AGCTTGGTGGTGGCGGAGGAAAACGTTAAGCTGGTGGTTATGGTGGTTCCTTATTAGCAA
TAGAGTGCCTTGTTTGAAGAGACTGTAAGCGAAGACCTTCATTTACAAGTATCTCATACA
TCTGCAGACAAATTTCTCCGCTGACGGGTTTGCATTTGGGATGCAGCTGTTGATTCTCAC
ATACTGGTGACTTCTTGTGGGGTCATTCTCTATTACAGATGAAGGTTTTTGACTCCTCAA
CATATATTTTTTGAAAAAAAAAAAAAAAAACTCGAGGGGGGGCCCGGAACCCAATCGCCT
CTAAGGGGGGCGAATACAATCCCTGGGCGGCGTTTTACAAGG
>BQ115444|Kennebec or Binjte|mixed tissues
GGATTGGGTACCGGGCCCCCCCTCGAGATTTTTTTTTTTTTTTTTTTTTTTTTTAGGAGT
CAAAAAACTACATTCTGTAATATGAGAATGAACCCACAAGAAGTCAACAGTATGTGGGAG
AATCAACAGCTGCATACCAAATGCAAAACCGTCAACGAGAAATTTGTCTGCAGATGTATG
AGATACTTGTAAATGAAGGTCTTCGCTTACAGTCTCTTCAAACAAGGCACTCTATTGCTA
ATAAGGAAACAACATAAACAACAGCTTAACGTTTTCCTCCGCCACCACCAAGCTTAGGAC
CTTTAGATGCACCTCCTTTGGACATATTGCCCTTTCCTCCAGCTTTCTGGGACTTGGCCT
GAACCTCTGCTTTCTTCGCCTTCTTTTCATCCTTTGTCTACTTGATCCTTTCCTTAATTT
CACGAAGAGCAGCCTCCCTGGCAGCATCTCGAACTTCTGGCCTTTCAGTTCTCTTCTTCT
GGATAACCTCCAAGGTTGCACCCACAATAGACCTAGAGTAAGGCTTCTTGGTGGTACGTC
GCCTCTTCTTAGCAGCTTCTTGTGCAATATCCTTCTTGTGTTGCTTCCTATACATAGCTG
TCCATGTAAGTTTTGACGGCTTCAACTTGTTGTGGAAGTAGTGTTTGCATTTTGAAGTGA
CGAATAAGAACCCCTGAAAATCCTGACCGATAAATCTGATGCCTCTCCCAGGGAAATCTT
GGCACCCCTGAAACGGCCAAAGTCTGTCTTGAGAACACTGGTGATGCTGTAACCAACCTC
CTGCCGATTTCTTGCACCCGGGGGATCCCTAATTCTAAAGCGGCCCCCCCCCGGGGAGCC
CCCGCTTTTGTTCCCTTTAGGGAGGTAATTTTCAGCTGGCCGAAACCCGGGCCAAACTGT
TCCCGGGGGAAATGTTTCCCCC
>BI178705|Bintje|axillary buds of stem explants; growing sink-tubers
TAGATCTTTAGCTGGAGCTCCACCGTGTGGCGGCCGCTCTAGAACAGTGGATCCCCCGGG
CTGCAGGAATTCGGCACGAGGCGTCGTCTCATTTGCCTCCAGAGGAAAACCGGAGCGGCG
ACCACCTTGCTTGACAAAATGGCGCAAGAATCACTTGTCCTTCGCGGCACCATGAAAGCC
CACACCGATTGGGTCACTGCCATCGCCACCCCAATTGATAACTCCGACATGATCGTTACT
TCCTCCAGGGACAAGTCCATCATTGTCTGGTCTCTCACCAAGGACGGTGCACAGTACGGT
GTCCCCCGCCGCCGTCTCACCGGACACGGACACTTTGTTCAGGATGTTGTTCTCTCCTCC
GACGGTATGTTTGCTCTCTCTGGTTCTTGGGATGGAGAGCTTCGCCTTTGGGATCTTCAA
GCCGGCACTACTGCTCGCCGTTTTGTTGGTCACACTAAGGATGTTCTCTCCGTTGCTTTT
TCCGTTGATAACCGTCAGATTGTGTCCGCTTCACGGGACAAGTCTATCAAGCTTTGGAAC
ACTCTCGGTGAGTGTAAGTACACCATTCAGGACGGAGACTCACATTCCGATTGGGTTTCG
TGTGTGCGTTTCAGCCCAAATACTCTTCAGCCAACTATTGTTTCTGGTTCCTGGGATCGT
ACTGTGAAAATCTGGGACCTTACGAACTGTAAGCTGCGTTCGACTCTTGCTGGACACTCT
GGCTATGTGAACACGGTGGCAGTGTCACCTGATGGTTCCTTGTGCGCTAGTGGAGGCAAG
GATGGGAGTATTTTGCTCTGGGATTTGGCTGAGGGCAAGAACTCTACTCGCTTGATCCAG
TTCCATCATCCATACTCTCTGCTTTAGTCCTAACAAGTACTGGCTCTGCGCCGCCATGAG
TCTAACATTAAGATTG
>BG591840|Kennebec|leaf
TTCACAATAAAGCCTTGGAAGCCTTCCACCCGCGGGTTGGGCCGGCCCGCTTCTTAGAAA
CCTAGATTGGAATCCCTCCCGGGGCCTTGCAAGGAAATTTTCTGGCACCTGAGGGGAGCC
ATAGCCACCAAGTAACTGAAGCTTCACTTTGAGCCCTTAAAGCCCAACCTTTCACTTTTG
GAAGAAAAAATCAGTGAAAAGGGCTTCCCATCACTTGCCAGACCTTCTTCTTCCTTCAAA
GTTGTGGCTAGTGGTGTCAAGAAGCTTAAGACTGACAAACCCTATGGAATTAATGGAAGC
ATGGCCTTGAGAGAATGGGCTTGATGCCTCAGGCCAGGAAGCCCAAGGGAAAGGGTGTGT
ACCAATATGTTGACAAATATGGAGCTAATGTTGATGGATACCAGTCCCATCTACAACACA
GATGAAGTGGTCTCCAAGTGGTGATGTCTATGTTGGAGGTACCACTGGATTAGCCATATG
GGCCGTGACCCTTGGTTGGCATTCTTGCAGGAGGTGCTCTCCTTGTCTACAACACAAGTG
CTTTGGCACAGTAGATGTTATCCTTGTATTGTACTATTTTAAGTTGTATTCCATGTAATC
TTTTCAAAAATACTTCAAAATATTTCCAGGCATCTTGATTAATATGTAATTGCTGTGATT
TTACTGTGGATAATATTACACCTAATGTTGCTGTTTTAAGTTCTTTAAAAAAAAAAAAAA
AACCAAAAACTAAAACCTCGAGGGGGGGGCCCCGGTACCCCAATTCGCCCCTATAGTGGA
AGTCGTATTACAATCCACTGGCCCGTCGTTTTACAAACGTCGTGACTTGGGAAACCCCTG
GCGTTACCCAACTTAATCGCCTTGCAGCACATCCCCCTTTCGCCGTCTGGCGTAATAGCG
AAGAGGCCCGCACCGATCGCCCTTCCCACAATTGCGCAGCCTGAATGGCGATATGGCAAT
GGGAA
>BI435681|Kennebec|leaf
GGAGCTCACCGCGGTGGCGGCCGCTCTAGAACTAGTGGTCCCCCGGGCTGCAGGAAAAAG
GATAGGAGAAAATGGCAAGCACAGTAATGAGCTCATTGAGCCTAAAGCCAACTTTCACTT
TGGAGAAAACATCAGTGAAAGGGCTTCCATCACTTGCTAGATCTTCTTCTTCCTTCAAAG
TTGTGGCTAGTGGTGTCAAGAAGCTTAAGACTGACAAACCCTATGGAATTAATGGAAGCA
TGGCCTTGAGAGATGGGCTTGATGCCTCAAGCAGGAAGCCCAAGGGAAAGGGTGTGTACC
AATATGTTGACAAATATGGAGCTAATGTTGATGGATACAGTCCCATCTACAACACAGATG
AGTGGTCTCCAAGTGGTGATGTCTATGTTGGAGGTACCACTGGATTAGCCATATGGGCCG
TGACCTTGGTTGGCATTCTTGCAAGAGGTGCTCTCCTTGTCTACAACACAAGTGCTTTGG
CACAGTAGATGTTATCCTGGTATTGTACTATTTTAAGTTGTATTCCATGTAATCTTTTCA
AAAATACTTCAAAATATTTCCAGGCATCTTGATTAATATGTAATTGCTGTGATTTTACTG
TGGATAATATTACACCTAATGTTGCTGTTTTAAAAAAAAAAAAAAAAAAAAAAAACTCGA
GGGGGGGGCCCGGTACCCAATTTCGCCCTATAGTGAGTCGTATTACAATTCACTGGCCGT
CGTTTTTACACGTCGTGACTGGGATAACCTGGCGTTACCCACTTATCGGCTTGCAGCAAT
CCCCCTTGTCGCAGCTGGGGTATAACGAAGAGCCCGCACGATCGCCCTTCCAAAATTGCG
CAGCCTGATGGCGATGGCAATTGAAGCGTTATATTTGGTAAATCCCGTAAATTTTGTTAT
CAGC
>BQ113279|Kennebec or Binjte|mixed tissues
GATCTGGGCTGGAGCTCCCCGTGGTGGCGGCCGCTCTAGAACTAGTGGATCCCCCGGGCT
GCAGGAATTCGGCACGAGGGAAAAAAGGTATAGGAGAAAATGGCAAGCACAGTAATGAGC
TCATTGAGCCTAAAGCCAACTTTCACTTTGGAGAAAACATCAGTGAAAGGGCTTCCATCA
CTTGCTAGGTCTTCTTCTTCCTTCAAAGTTGTGGCTAGTGGTGTCAAGAAGCTCAAGACC
GACAAACCCTATGGAATTAATGGAAGCATGGCCTTGAGAGATGGGCTTGATGCCTCAGGC
AGGAAGCCCAAGGGAAAGGGTGTGTACCAATTTGTTGACAAATATGGAGCTAATGTTGAT
GGATACAGTCCCATCTACAACACAGATGATTGGTCTGCAAGTGGTGATGTGTATGTTGGA
GGTACCACTGGCTTAGCCATATGGGCCGTGACCTTGGTTGGCATTCTTGCAGGAGGTGCT
CTCCTTGTCTACAACACAAGTGCTTTGGCACAGTAGATGTTATCCTTGTATTGTACTATT
TTAAGTTGTATTCCATGTAATCTTTTCAAAAATACTTCAAAATATTTCCTGGCATCTTGA
TTAATATGTTAAAAAAAAAAAAAAAATTAAAAAATTTAAACTCGAGGGGGGGCCCGGTAC
CCAATTCGCCCTATAGTGAGTCGTATTACAATTCACTGGCCGTCGTTTTACAACGTCGTG
ACTGGGAAAACCCTGGCGTTACCCAACTTAATCGGCTTGCAGCACATTCCCCCTTTCGCC
AGCTTGCCGTAATAGCGAAGAGGCCCCGAACCGATCGCCCTTTCCAAACAGTTGCGCACC
TGAATGGCGAATGGA
