# Supplementary material for: QualitySNP: a pipeline for detecting single nucleotide polymorphisms and insertions/deletions in EST data from diploid and polyploid species
Source: BMC Bioinformatics. 2006 Oct 9;7:438. doi: 10.1186/1471-2105-7-438 (PMC1618865; doi:10.1186/1471-2105-7-438)
Supplement: Additional file 2 — testQualitySNP. A dataset for testing QualitySNP;The file is unpacked by using the command "gunzip testQualitySNPseq.tar.gz", and then use "tar -xvf testQualitySNPseq.tar" on a Unix/Linux computer. [file 1471-2105-7-438-S2.gz › testQualitySNP/testseq.cap.contigs]

>Contig1
CGCGGTGGCGGCCGCTCTAGACTAGTGGATCCCCCGGGCTGCAGGAATTCGGCACGAGGA
TCAGTCCTTCCCTCTTTCTTCAAATTGAATCTTCTTCTGCAACCCTAGATCGATATCCCT
TTCTCTCTACCCATCGAATCACCATGACGAAGCAGCAAGCTAACTGGTCTCCTTATGACA
ACAATGGCGGAACCTGCGTGGCAGTAGCTGGAGCAGATTACTGTGTAATTGCAGCAGATA
CTCGCATGTCCACCGGCTACAACATTCTTACTCGCGATTACTCCAAGATCATTAAACTAG
CGGATAAATGTGTGATGGCATCGTCAGGATTTCAGGCTGACGTGAGAGCTTTGCAAAAGG
TTTTGGCATCAAGACATCTGATCTACCAGCACCAGCACAATAAGCAAATGAGCTGTCCAG
CTATGGGCCAGCTTCTTTCGAACACACTATACTACAAACGTTTCTTCCCCTACTATTCGT
TCAATGTTCTAGGTGGCCTTGACAATGAAGGGAAGGGGTGTGTCTTCACCTATGATGCTG
TGGGATCATATGAGAGGGTTGGCTATAGCTCTCAAGGTTCTGGTTCAACTCTGATCATGC
CTTTCTTGGACAACCAACTGAAGTCTCCTAGCCCTCTGTTGCTGCCTGCTGTGGATGCTG
TTACTCCACTTTCTGAATCAGAAGCCATTGATTTAGTTAAGACATGCTTTGCTTCAGCAA
CAGAAAGGGATATATACACTGGTGACAAACTGGAAGTTAGTGTATTAAATGCTGATGGCA
TTCGTAGAGAAGAATGGACTGAGGAAGACTGATTTCTTGTGTTCTATCCGATATGAATGA
ATGTATGAGATAATTTACATATGATA
>Contig2
AAAGCTGGAGCTCCCCGCGGTGGCGGCCGCTCTACAACTAGTGGATCCCCCGGGCTGCAG
GAATTCGGCACGAGGCGAATCATCAGTCCTTCCCTCTTTCTTCAAATTGAATCTTCTTCT
GCAACCCTAGATCGATATCCCTTTCTCTCTACCCATCGAATCACCATGACGAAGCAGCAA
GCTAACTGGTCTCCTTATGACAACAATGGCGGAACCTGCGTGGCAGTAGCTGGAGCAGAT
TACTGTGTAATTGCAGCAGATACTCGCATGTCCACTGGCTACAACATTCTTACTCGCGAT
TACTCCAAGATCATTAAACTAGCGGATAAATGTGTGATGGCATCGTCAGGATTTCAGGCT
GACGTGAGAGCTTTGCAAAAGGTTTTGGCATCAAGACATCTGATCTACCAGCACCAGCAC
AATAAGCAAATGAGCTGTCCAGCTATGGGCCAGCTTCTTTCGAACACACTATACTACAAA
CGTTTCTTCCCCTACTATTCGTTCAATGTTCTAGGTGGCCTTGACAATGAAGGGAAGGGG
TGTGTCTTCACCTATGATGCTGTGGGATCATATGAGAGGGTTGGCTACAGCTCTCAAGGT
TCTGGTTCAACTCTGATCATGCCTTTCTTGGACAACCAACTGAAGTCTCCTAGCCCTCTG
TTGCTGCCTGCTGTGGATGCTGTTACTCCACTTTCTGAATCAGAAGCCATTGATTTAGTT
AAGACATGCTTTGCTTCAGCAACAGAAAGGGATATATACACTGGTGACAAACTGGAGATA
GTTGTATTAAATGCTGATGGCATTCGTAGAGAAGAAATGGAACTGAGGAAAGACTGATTT
CTTGTGTTTCTTATCCGATTATGAATGAATGTAATGAGATTAATTTACATTATGATAAGA
TTGGGAGTTTAAACTAATTTGGTTTGAAAAAGGTGCAAGTGGCTTAGAGGGGTTATTGGG
ATTCATTGTTAGCTCCAGACTGTGGAGTGTCCTTGAGAATCTCTCTGTAGGGCTTTCTTC
CAATGTGGATTTTATGTAGTATTTGTTAAGCTTTCATCAAAAAGGAAACCTTTTGGCTCA
AATCTCTGTAGGGCATTCGTAGAGAAGAAATGGAACTGAAGAAAGACTGATTTCTTGTGT
TTCTTATCCGATTATGAATGAATGTACTGAGATTAATTTACATTATGATAAGATTGGGAA
GTTAATTTAAAAAAAAAAAAAAGGGGGGGCCCGGTACCCATTCGCCCTATAGTGAGTCGT
ATTACAATTCACTGGCCGTCGTT
>Contig3
CTGGAGCTCCCCGCGGTGGCGGCCGCTCTAGAACTAGTGGATCCCCCGGGCTGCAGGTTT
CACTCTTTCATCAGAGCTTCTCAAGCGTTTCTCCAATGGCGGCGAAGAAGACAATCCGAA
ACCCAGAGCTAATCCGTGGCGTCGGAAAGTTCTCACGTTCCAAAATGTACCATAAGAAGG
GTTTATGGGCAATTAAGAAGAAAAACGGCGGCAAATTACCCCTCCACGAGAAAAAACCTG
CCGCCGCCGTCGCCGCTGTAAAGCCACCAAAATTCTACCCTGCCGATGACGTGAAAAAGC
CCCTTGTTAACAAACACAAGCCAAAACCTACAAAGCTTAGGGCAAGTATTACACCTGGAA
CAGTGTTGATTATCCTTGCTGGTAGGTTTAAGGGAAAGAGAGTTGTGTTTTTGAAGCAGC
TTACTTCTGGATTGCTTCTTGTTACTGGTCCGTTTAAGCTTAATGGAGTTCCATTGAGAC
GTGTGAATCAAGCTTACGTTATTGGTACCTCGACGAAGGTTGATGTTTCTGGAGTGAATG
TGGAGAAGATCGATGATAAGTATTTTGCTAAGCAGGTTGAGAAGAAGCAGAAGAAGGGAG
AAGGAGAGTTTTTTGAAGACAAGAAAGAGGAGAAGAATGTGCTTCCACAAGAAAAGAAAG
ATGAGCAGAAAGCTGTGGACGCTGCATTTGCTCAGACGATTGAAGGAATTCCCTGAATTG
AGGCGTATTTGTCTGCAAGGGTCTCGTTGAAGTCAGGCATGAAGCCACACGAGCTTGTGT
TTCTAAGGAAGAAAACACTACACATTTCTGGTGAAACTGATATTTGGTACTAACTATTTT
TCTGGTTTCCTCGGTTTGACTTTACGTAAGAGATCATATTGAGTAT
>Contig4
CTGGAGCTCCCCGCGGTGGCGGCCGCTCTAGAACTAGTGGATCCCCCGGGCTGCAGGAAT
TGGCACGAGGGTTTTCACTCTTTCACCAGAGCTTCTCAAGCGTTTCTCCAATGGCGGCGA
AGAAGACAATCCGAAACCCAGAGCTAATCCGTGGCGTCGGAAAGTTCTCACGTTCCAAAA
TGTACCATAAGAAGGGTTTATGGGCAATTAAGAAGAAAAACGGCGGCAAATTACCCCTCC
ACGAGAAAAAACCCGCCGCCGCCGTCGCCGCTGTAAAGCCACCAAAATTCTACCCTGCCG
ATGACGTGAAAAAGCCCCTTGTTAACAAACACAAGCCAAAACCTACAAAGCTTAGGGCAA
GTATTACACCTGGAACAGTGTTGATTATCCTTGCTGGTAGGTTTAAGGGAAAGAGAGTTG
TGTTTTTGAAGCAGCTTACTTCTGGATTGCTTCTCGTTACTGGTCCGTTTAAGCTTAATG
GAGTTCCATTGAGACGTGTGAATCAAGCTTATGTTATTGGTACCTCGACGAAGGTTGATG
TTTCTGGAGTGAATGTGGAGAAGATTGATGATAAGTATTTTGCTAAGCAAGTTGAGAAGA
AGCAGAAGAAGGGAGAGGGAGAGTTTTTTGAAGACAAGAAAGAGGAGAAGAATGTGCTTC
CACAAGAAAAGAAAGATGAGCAGAAAACTGTGGACGCTGCATTGCTCAAGACCATCGAAG
GAATTCCTGAATTGAAGGCGTATTTGTCTGCAAGGTTCTCGTTGAAGTCAGGCATGAAAC
CACACGAGCTTGTGTTCTAAAAGAAGAAACACCTACACATTTCTGTTGAAACTCTTTTTT
GGTACTACTATTTTTCTGGTTTCTTCGGTTTGACTTACCTTAGAGTTCATATTGAGTATT
TGTTGAGTATAAACATCTTTTATTAGAAATTTGCAAAAAAAAAAAAAAAGGGGGGCCCGG
>Contig5
CTGGAGCTCCCCGCGGTGGCGGCCGCTCTAGAACTAGTGGATCCCCCGGGCTGCAGGAAT
TCGGCACGAGGCAGAACCCTAGCCCCAAACCCCCAGGTAAGTCATGAAGCACAACAATGT
TATTCCCAATGGGCACTTCAAGAAGCATTGGCAGAACTATGTAAGGACATGGTTCAATCA
ACCTGCTAGGAAAACAAGGAGACGTGCTGCTAGACAGCAGAAGGCTGTGAAGATCTTCCC
TAGGCCAACAGCTGGTTCACTTCGACCTATTGTTCATGGACAAACACTTAAATACAACAT
GAAAGTCCGTGCTGGCAGGGGATTCTCTCTTGAAGAACTGAAGGCAGCTGGTATTCCCAA
AAAGCTAGCACCAACCATAGGCATTGCTGTTGATCATCGCCGCAGGAACAGATCCTTGGA
AGGTCTCCAAACCAATGTCCAGCGGCTTAAGACCTACAAGGCTAAGCTAGTTATCTTCCC
AAGGCGTGCTAAGAAGGTCAAGGCTGGTGATTCTAGTGCAGAGGAACTTGCTACTGCCAC
CCAGGTCCAGGGTTCATACCTGCCTATTACTAGGGAGCAGCCTGCTGTTGACTTTGTGAA
AGTCACAGATGAGATGAAATCATTCAAGGCCTATGGCAAGCTTCGTATTGAGCGTACAAA
TGCTCGACATATGGGAGCCAGGTTGAAGAGGGCAGCTGAAGCAGAAAAGGAAGAGAAGAA
ATAAGCAATTAAGAGTCGTATTGTAGTCTGTTAAGCATTATCAACTTTCTGGTAGGCGTT
GTGGTGAAAGTTTTATCATACAATCATTTTGAGGAACTAATGTTTTTCATATTATTCGAG
GATTTTGGTTTGTTTGTGAAATATGCAAATCT
>Contig6
CTGGAGCTCCCCGCGGTGGCGGCCGCTCTAGAACTAGTGGATCCCCCGGGCTGCAGGAAT
TCGGCACGAGGAGAACCCTAGCCCCCAAACCCCCAGGTAAGTCATGAAGCACAACAATGT
TATTCCCAATGGGCACTTCAAGAAGCATTGGCAGAACTATGTAAGGACATGGTTCAACCA
ACCTGCTAGGAAAACAAGGAGACGTGCTGCTAGGCAGCAGAAGGCTGTGAAGATCTTCCC
TAGGCCAACAGCTGGTTCACTTCGACCTATTGTTCATGGACAAACCCTTAAATACAACAT
GAAAGTCCGTGCTGGCAGGGGATTCTCTCTTGAAGAACTGAAGGCTGCTGGTATTCCCAA
AAAGCTAGCACCAACCATAGGCATTGCTGTTGATCATCGCCGCAGGAACAGATCCTTGGA
AGGTCTCCAAACCAATGTCCAGAGGCTTAAGACCTACAAGGCTAAGCTAGTTATCTTCCC
AAGGCGTGCTAAGAAGGTCAAGGCTGGTGATTCTAGTGCAGAGGAACTTGCTACTGCCAC
CCAGGTCCAGGGTTCATACCTGCCTATTACTAGGGAGCAGCCTGCTGTAGACTTTGTGAA
GGTCACAGATGAGATGAAATCATTCAAGGCCTATGGCAAGCTTCGTATTGAGCGTACAAA
TGCTCGACATATGGGAGCCAGGTTGAAGAGGGCAGCTGAAGCAGAAAAGGAAGAGAAGAA
ATAAGCAATCAAGAGTCGTATTGTAGTCTGTTAAGCATTATCAACTTTCTGGTAGGCGTT
GTGGGTGAAAGTTTATCATACAATCATTTTGAGGAACTAATGTTTTTCATTTTATTCGAG
GATTTTGTTTTGGTTGTGGAATTATGCAAATCT
>Contig7
AAGCTGGAGCTCACCGCGGTGGCGGCCGCTCTAGAACTAGTGGATCCCCCGGGCTGCAGG
AATTCGGCACGAGGAGGAAGCAGCAGCAGCAACAGCTATCGCCGGAAGCCATGGTGAAGT
ATTCAAGGGAACCCGATAACCCCACCAAATCTTGCAAATCCAGGGGTTCAAGTCTCCGAG
TTCATTTCAAGAATACACGAGAGACTGCCCATGCTCTTAGGAAGATGCCATTGGACAAGG
CCAAGAGATATCTAGAGGATGTTCTTGCCCACAAACAAGCCATTCCCTTCACTCGCTTTT
GTCGTGGGGTTGGTCGCACTGCTCAGGCAAAGAATCGCCATTCAAATGGTCAAGGACGTT
GGCCTGTCAAATCAGCAGGGTTTATTCTAGATTTGCTCAAAAATGCTGAGAGCAATGCTG
AGGTGAAAGGTTTGGATGTGGATTCACTTTATATATCTCACATCCAAGTGAATGAAGCTC
AAAAACAGAGGCGTCGTACCTACCGTGCACACGGAAGAATTAACCCCTATATGTCTCACC
CCTGCCATATTGAGTTGATTTTATCTGAGAAGGAAGAGTCTGTCAAGAAAGAGCCGGAGA
CTCAGTTGGCTCCTAGGAAGGCAAAGGCGTGAGCATTGAAATCTTCTGCAATGCCAAAGC
TGTTTTAAGTTTAATGTCCTTAGTCTCTGTTATGAAACAATTTTGGCAGCTTGAACCATT
TTTCTCCTTTAATTTGTCGCATTGTTCTGCATACTCTTTACTATTTCTAAAGTTGAGTTG
AATGTTTACCTTTGGTAAAAAAAAAAAAAAAAAATTTTTTTTAAAACTCGGGGGGGGCCC
CGTACCCCATTCGCCTATAGTGAGTCGTATACAATTACTGGCCGTCGTTTAACACGTCGT
GACTGGGAAACCCTGGCGTTCCCAACTTATCGCCTTCAGACATCCCCTTT
>Contig8
AAGCTGGAGCTCACCGCGGTGGCGGCCGCTCTAGAACTAGTGGATCCCCCGGGCTGCAGG
AATTCGGCACGCGGAGCAGCAACAGCTATCGCCGGAAGCCATGGTGAAGTATTCAAGGGA
ACCCGATAACCCCACCAAATCTTGCAAATCCAGGGGTTCAAGTCTCCGAGTTCATTTCAA
GAATACACGAGAGACTGCCCATGCTCTTAGGAAGATGCCATTGGACAAGGCCAAGAGATA
TCTAGAGGATGTTCTTGCCCACAAACAAGCCATTCCCTTCACTCGCTTTTGTCGTGGAGT
TGGTCGCACTGCTCAGGCAAAGAATCGCCATTCAAATGGTCAAGGACGTTGGCCTGTCAA
ATCAGCAGGGTTTATTCTAGATTTGCTCAAAAATGCTGAGAGCAACGCTGAGGTGAAAGG
TTTGGATGTGGATTCACTTTATATATCTCACATCCAAGTGAATGAAGCTCAAAAACAGAG
ACGTCGTACCTACCGTGCACATGGAAGAATTAACCCCTATATGTCTCACCCCTGCCATAT
TGAGTTGATTTTATCTGAGAAGGAAGAGTCTGTCAAGAAAGAGCCGGAGACTCAGTTGGC
TCCTAGGAAGGCAAAGGCGTGAGCATTGAAATCTTCTGCAATGCCAAAGCTGTTTTAAGT
TTAATGTCCTTAGTCTCTGTTATGAAACAATTTTGGCAGCTTGAAACATTTTTCTCCTTT
AATTTGTCGCATTGTTCTGCATACTCTTTACTATTTCTAAAGGTGAGTTGAATGTTTACC
TTAAAAAAAAAAAAAAAAAAACTCGAGGGGGGGCCCCGGTACCCAATTCGCCCTATAGTG
AGTCGTATTACAATT
>Contig9
AAAGCTGGAGCTCCCCGCGGTGGCGGCCGCTCTAGAACTAGTGGATCCCCCGGGCTGCAG
GAATTCGGCACGAGGCAGCAGCAGCAACAGCTATCGCCGGAAGCCATGGTGAAGTATTCA
AGGGAACCCGATAACCCCACCAAATCTTGCAAATCCAGGGGTTCAAGTCTCCGAGTTCAT
TTCAAGAATACACGAGAGACTGCCCATGCTCTTAGGAAGATGCCATTGGACAAGGCCAAG
AGATATCTAGAGGATGTTCTTGCCCACAAACAAGCCATTCCCTTCACTCGCTTTTGTCGT
GGAGTTGGTCGCACTGCTCAGGCAAAGAATCGCCATTCAAATGGTCAAGGACGTTGGCCT
GTCAAATCAGCAGGGTTTATTCTAGATTTGCTCAAAAATGCTGAGAGCAACGCTGAGGTG
AAAGGTTTGGATGTGGATTCACTTTATATATCTCACATCCAAGTGAATGAAGCTCAAAAA
CAGAGACGTCGTACCTACCGTGCACATGGAAGAATTAACCCCTATATGTCTCACCCCTGC
CATATTGAGTTGATTTTATCTGAGAAGGAAGAGTCTGTCAAGAAAGAGCCGGAGACTCAG
TTGGCTCCTAGGAAGGCAAAGGCGTGAGCATTGAAATCTTCTGCAATGCCAAAGCTGTTT
TAAGTTTAATGTCCTTAGTCTCTGTTATGAAACAATTTTGGCAGCTTGAACCATTTTTCT
CCTTTAATTTGTCGCATTGTTCTGCATACTCTTTACTATTTCTAAAAGTGAGTTGAATGT
TTACCTTATTTTGGTGGCTTAAAAAAAAAAAAAAAACTCGAGGGGGGGCCCGGTACCCAT
TCGCCCTATAGTGAGTCGTATTACAATTC
>Contig10
AAGCTGGAGCTCCCCGCGGTGGCGGCCGCTCTAGAACTAGTGGATCCCCCGGGCCTGCAG
GAATTCGGCACGAGGCAGCAATCGCCGGAAGCCATGGTGAAGTATTCAAGGGAACCCGAT
AACCCCACCAAATCTTGCAAATCCAGGGGTTCAAGTCTCCGAGTTCATTTCAAGAATACA
CGAGAGACTGCCCATGCTCTTAGGAAGATGCCATTGGACAAGGCCAAGAGATATCTAGAG
GATGTTCTTGCCCACAAACAAGCCATTCCCTTCACTCGCTTTTGTCGTGGGGTTGGTCGC
ACTGCTCAGGCAAAGAATCGCCATTCAAATGGTCAAGGACGTTGGCCTGTCAAATCAGCA
GGGTTTATTCTAGATTTACTCAAAAATGCTGAGAGCAATGCTGAGGTGAAAGGTTTGGAT
GTGGATTCACTTTATATATCTCACATCCAAGTGAATGAAGCTCAAAAACAGAGGCGTCGT
ACCTACCGTGCACACGGAAGAATTAACCCCTATATGTCTCACCCCTGCCATATTGAGTTG
ATTTTATCCGAGAAGGAAGAGTCTGTCAAGAAAGAGCCTGAGACTCAGTTGGCTCCTAAG
AAGGCAAAGGCGTGAGCATTGAATCTTCTGCAATGCCAATGCTGTTTTAAGTTTAAATGT
CCTTAGTCTCTGGTATGAAACAATTTTGGCAGCTTGAACCATTTTTCTCCTTTAATTGGC
GCATTGGTCTGCATACTCTTTACTATTTCTATATTTGAGTTGAATGGTTACCTTAAAAAA
AAAAAAAAAAAA
>Contig11
CCGCGGTGGCGGCCGCTCTAGAACTAGTGGATCCCCCGGGCTGCAGGAATTCGGCACGAG
GGGATCGCATCCGAAAGCTTGCAGACAACTGTACTGGTCTTCAGGGGTTCCTGGTCTTTA
ATGCTGTTGGTGGTGGTACCGGTTCAGGTCTTGGGTCACTTCTGCTGGAGCGTCTCTCAG
TTGACTATGGAAAGAAATCCAAACTTGGTTTCACAATTTATCCCTCACCACAGGTCTCAA
CTTCTGTTGTTGAGCCTTACAACAGTGTCCTGTCAACTCATTCTCTACTTGAGCACACTG
ATGTGTCAATCCTTTTGGATAATGAAGCCATTTATGACATTTGCAGGCGCTCATTGGACA
TTGAGCGCCCTACCTACACCAACCTCAATCGCCTTATCTCACAGGTTATATCTTCTCTGA
CAGCTTCTTTGAGGTTTGATGGGGCTCTGAATGTTGATGTGAATGAGTTCCAGACCAATC
TTGTCCCCTATCCCAGGATCCATTTTATGCTTTCCTCATACGCCCCTGTCATTTCTGCTG
AGAAGGCATACCATGAGCAGCTTTCAGTTGCAGAAATCACTAACAGTGCCTTTGAGCCAT
CTTCTATGATGGTTAAGTGTGACCCTCGCCATGGCAAGTACATGGCTTGCTGTCTCATGT
TCCCGGGTGATGTGGTGCCAAAGGATGTTAATGCTGCTGGGCCACCATCCAGACTAAGCC
GCACCATCCCATTTGTTGACCTGGGGCCCACAGGAATTCAAGTGTGTATCAACTACCAGC
CACCAACCTGTGTTCCCTGTGGTGACCTTGCTAAAGTGCACAGGGCTGGTGCATAATTTC
CA
>Contig12
AGCTGGAGCTCCCCGCGGTGGCGGCCGCTCTAGAACTAGTGGATCCCCCGGGCTGCAGGA
ATTCGGCACGAGGGTAACGGCGTCTTGATAAACGCCGTCCTTCTCTTCTTCTTCTTCTAC
ATTTGAATTTTAGGGTTTCGATTTTTTCATTTCTATATCGAAAATGAGAGAGTGCATTTC
AATCCATATTGGTCAGGCCGGTATTCAGGTCGGAAATGCTTGCTGGGAACTTTACTGCCT
CGAGCACGGCATTCAGCCTGATGGCCAAATGCCAGGTGACAAAACTGTTGGAGGGGGTGA
TGATGCATTCAACACCTTCTTCAGTGAAACTGGAGCTGGAAAGCATGTGCCTAGAGCTGT
CTTTGTAGATCTTGAGCCCACTGTCATTGATGAAGTGAGGACAGGAACTTACCGTCAGCT
CTTTCACCCTGAACAGCTCATAAGTGGCAAAGAAGATGCAGCCAACAACTTTGCTCGTGG
CCACTATACCATTGGGAAAGAGATAGTTGATCTCTGCTTGGATCGCATCCGAAAGCTTGC
AGACAACTGTACTGGTCTTCAAGGTTTCCTGGTCTTTAATGCTGTTGGTGGTGGTACCGG
TTCAGGTCTTGGGTCACTTCTGCTGGAGCGTCTATCAGTTGACTATGGAAAGAAATCCAA
ACTTGGTTTCACAATTTATCCCTCACCACAGGTCTCAACTTCTGTTGTTGAGCCTTACAA
CAGTGTCCTGTCAACTCATTCTCTACTTGAGCACACTGATGTGTCAATCCTTTTGGATAA
TGAAGCCATTTATGACATTTGCAGGCGCTCATTGGACATTGAGCGCCCTACCTACACCAA
CCTCAATCGCCTTATCTCACAGTTATATCTTCTCTGACAGCTTCTTTGAAGTTTGATGGA
GCTCTGAATGTTGATGTGAATGAGTTCCAGACCAATCTTGTTCCCTATCCCAAGATCCAT
TTTATGCTTTCCTCATACGCCCCTGTCATTTCTGCTGAGAAGGCATACCATGAGCAGCTT
TCAATTGCAGAAAATACTAACAGTGCCTTTGAGCCATCTTCTATGATGGGTAAATGTGAC
CCTTCCCATGGCAAGGACATGGGTTGCTGGTCTATGTTTCCTGGGTGATGTGGTGGCCAA
AGGATTTAAATGCTGTTGTGGCC
>Contig13
GGAGCTCCCCGCGGTGGCGGCCGCTCTAGAACTAGTGGATCCCCCGGGCTGCAGGAATTC
GGCACGAGGCAGCCAACAACTTTGCTCGTGGCCACTATACCATTGGGAAAGAGATAGTTG
ATCTCTGCTTGGATCGCATCCGAAAGCTTGCAGACAACTGTACTGGTCTTCAAGGGTTCC
TGGTCTTTAATGCTGTTGGTGGTGGTACCGGTTCAGGTCTTGGGTCACTTCTGCTGGAGC
GTCTATCAGTTGACTATGGAAAGAAATCCAAACTTGGTTTCACAATTTATCCCTCACCAC
AGGTCTCAACTTCTGTTGTTGAGCCTTACAACAGTGTCCTGTCAACTCATTCTCTACTTG
AGCACACTGATGTGTCAATCCTTTTGGATAATGAAGCTATTTATGACATTTGCAGGCGCT
CATTGGACATTGAGCGCCCTACCTACACCAACCTCAATCGCCTTATCTCACAGGTTATAT
CTTCTCTGACAGCTTCTTTGAGGTTTGATGGAGCTCTGAATGTTGATGTGAATGAGTTCC
AGACCAATCTTGTCCCCTATCCCAGGATACATTTTATGCTTTCCTCATACGCCCCTGTCA
TTTCTGCTGAGAAGGCATACCATGAACAGCTTTCAGTTGCAGAAATCACTAACAGTGCCT
TTGAGCCATCTTCTATGATGGTTAAGTGTGACCCTCGCCATGGCAAGTACATGGCTTGCT
GTCTGATGTTCCGTGGTGATGTGGTGCCAAAGGATGTTAATGCTGCTGTGGCCACCATCA
AGACTAAGCGCACCATCCAATTTGTTGACTGGTGCCCCACAGGATTCAAGTGTGGTATCA
ACTACCAGCCACCAACTGTTGTTCCTGGTGGTGACCTTGCTAAGGTGCAGAGGGCTGTGT
GCATGATTTCCAACTCAACGAGTGTTGCTGAGGTCTTCTCACGCATTGACCACAAGTTTG
ATCTGATGTATGCCAAGCGTGCTTTTGTGCATTGGTATGTCGGTGAGGGCATGGAGGAAG
GGTGATTCAGTGAAGCACGTGAAGATCTTGCTGCCCTTGAGAAAGATTATTGAGAGGTGG
TGCTGAACCTGATGGAAAGGTGATGATGATGAGGACCATACTGAGCATGATGT
>Contig14
CTGGAGCTCCCCGCGGTGGCGGCCGCTCTTCAACTAGTGGATCCCCCGGGCTGCAGGAAT
TCGGCACGAGGGGCAAAGAAGATGCAGCCAACAACTTTGCTCGTGGCCACTATACCATTG
GGAAAGAGATAGTTGATCTCTGCTTGGATCGCATCCGAAAGCTTGCAGACAACTGTACTG
GTCTTCAAGGGTTCCTGGTCTTTAATGCTGTTGGTGGTGGTACCGGTTCAGGTCTTGGGT
CACTTCTGCTGGAGCGTCTATCAGTTGACTATGGAAAGAAATCCAAACTTGGTTTCACAA
TTTATCCCTCACCACAGGTCTCAACTTCTGTTGTTGAGCCTTACAACAGTGTCCTGTCAA
CTCATTCTCTACTTGAGCACACTGATGTGTCAATCCTTTTGGATAATGAAGCTATTTATG
ACATTTGCAGGCGCTCATTGGACATTGAGCGCCCTACCTACACCAACCTCAATCGCCTTA
TCTCACAGGTTATATCTTCTCTGACAGCTTCTTTGAGGTTTGATGGAGCTCTGAATGTTG
ATGTGAATGAGTTCCAGACCAATCTTGTCCCCTATCCCAGGATACATTTTATGCTTTCCT
CATACGCCCCTGTCATTTCTGCTGAGAAGGCATACCATGAACAGCTTTCAGTTGCAGAAA
TCACTAACAGTGCCTTTGAGCCATCTTCTATGATGGGTAAGTGTGACCCTCGCCATGGCA
AGTACATGGCTTGCTGTCTGATGTTCCGTGGTGATGTGGTGCCAAGGATGTAATGCTGCT
GTGGCCCCCATCAAGACTAAGCGCACCATCCAATTTGTTGACTGGTGCCCCACAGGGATT
CAAGTGTGGGTATCAACTACCCAGCCACAACTGTTGTTCCTGG
>Contig15
CTGGAGCTCCCCGCGGTGGCGGCCGCTCTAGAACTAGTGGATCCCCCGGGCTGCAGGATT
CGGCACGAGGAGAAGATGCAGCCAACAACTTTGCTCGTGGCCACTATACCATTGGGAAAG
AGATAGTTGATCTCTGCTTGGATCGCATCCGAAAGCTTGCAGACAACTGTACTGGTCTTC
AAGGTTTCCTGGTCTTTAATGCTGTTGGTGGTGGTACCGGTTCAGGTCTTGGGTCACTTC
TGCTGGAGCGTCTATCAGTTGACTATGGAAAGAAATCCAAACTTGGTTTCACAATTTATC
CCTCACCACAGGTCTCAACTTCTGTTGTTGAGCCTTACAACAGTGTCCTGTCAACTCATT
CTCTACTTGAGCACACTGATGTGTCAATCCTTTTGGATAATGAAGCCATTTATGACATTT
GCAGGCGCTCATTGGACATTGAGCGCCCTACCTACACCAACCTCAATCGCCTTATCTCAC
AGGTTATATCTTCTCTGACAGCTTCTTTGAGGTTTGATGGAGCTCTGAATGTTGATGTGA
ATGAGTTCCAGACCAATCTTGTCCCCTATCCCAGGATCCATTTTATGCTTTCCTCATACG
CCCCTGTCATTTCTGCTGAGAAGGCATACCATGAGCAGCTTTCAGTTGCAGAAATCACTA
ATAGTGCCTTTGAGCCATCTTCTATGATGGTTAAGTGTGACCCTCGCCATGGCAAGTACA
TGGCTTGCTGTCTCATGTTCCGTGGTGATGTGGTGCCAAAGGATGTTAATGCTGCTGTGG
CCACCATCAAGACTAAGCGCACCATCCAATTTGTTGACTGGTGCCCACAGGATTCAGTGT
GGTATCAACTACCAGCCCACCACTGTTGTACCTGGTGGTGACCTTGCTAAG
>Contig16
ACCGCGGTGGCGGCCGCTCTAGAACTAGTGGATCCCCCGGGCTGCAGGAATTCGGCACGA
GGCGGCTCGCTACAGCATCAACCATGGTTCTCAAGACAGAACTTTGCCGTTTCAGTGGTG
CCAAGATTTACCCTGGGAGAGGCATCAGATTTATCCGTTCAGATTCTCAGGTGTTCCTAT
TCGTCAACTCAAAATGCAAACACTACTTCCACAACAAGTTGAAGCCGTCCAAACTTACAT
GGACAGCTATGTATAGGAAGCAACACAAGAAGGATATTGCACAAGAAGCTGCTAAGAAGA
GGCGACGTACCACCAAGAAGCCTTACTCTAGGTCTATTGTGGGTGCAACCTTGGAGGTTA
TCCAGAAGAAGAGAACTGAAAGACCAGAAGTTCGAGATGCTGCCAGGGAGGCTGCTCTTC
GTGAAATTAAGGAAAGGATCAAGAAGACAAAGGATGAAAAGAAGGCGAAGAAAGCAGAGG
TTCAGGCCAAGTCCCAGAAAGCTGGAGGAAAGGGAAATATGTCCAAAGGAGGTGCATCTA
AAGGTCCTAAGCTTGGTGGTGGCGGAGGAAAACGTTAAGCTGTTGTTTATGTTGTTTCCT
TATTAGCAATAGAGTGCCTTGTTTGACGAGACTGTAAGCGAAGACCTTCATTTACAAGTA
TCTCATACATCTGCAGACAAATTTCTCGTTGACGGGTTTGCATTTGGTATGCAGCTGTTG
ATTCTCCACATACCTGTTGACTTCTTGGGGTTCATTCTCTATTACAGATGTAGTNTTTGA
CTCCTAACAATATATTTTTAAATCTGCTTCT
>Contig17
AAAGCTGGAGCTCCCCGCGGTGGCGGCCGCTCTAGAACTAGTGGATCCCCCGGGCTGCAG
GAATTCGGCACGAGGCTCGCTACAGCATCAACCATGGTTCTCAAGACAGAACTTTGCCGT
TTCAGTGGTGCCAAGATTTACCCTGGGAGAGGCATCAGATTTATCCGTTCAGATTCTCAG
GTGTTCCTATTCGTCAACTCAAAATGCAAACACTACTTCCACAACAAGTTGAAGCCGTCC
AAACTTACATGGACAGCTATGTATAGGAAGCAACACAAGAAGGATATTGCACAAGAAGCT
GCTAAGAAGAGGCGACGTACCACCAAGAAGCCTTACTCTAGGTCTATTGTGGGTGCAACC
TTGGAGGTTATCCAGAAGAAGAGAACTGAAAGGCCAGAAGTTCGAGATGCTGCCAGGGAG
GCTGCTCTTCGTGAAATTAAGGAAAGGATCAAGAAGACAAAGGATGAAAAGAAGGCGAAG
AAAGCAGAGGTTCAGGCCAAGTCCCAGAAAGCTGGAGGAAAGGGCAATATGTCCAAAGGA
GGTGCATCTAAAGGTCCTAAGCTTGGTGGTGGCGGAGGAAAACGTTAAGCTGTTGTTTAT
GTTGTTTCCTTATTAGCAATAGAGTGCCTTGTTTGAAGAGACTGTAAGCGAAGACCTTCA
TTTACAAGTATCTCATACATCTGCAGACAAATTTCTCGTTGACGGTTTTGCATTTGGTAT
GCAGCTGTTGATTCTCACATACTGTTGACTTCTTGTGGGTTCATTCTCTATTACAGATGT
AGTTTTTTGACTCCTAAAAAATATATTTTTGGAAATCTGCTTCTTCGAATGTGTGCGGCA
ACTCCTTGCAGTAATTTACCATGC
>Contig18
GCTGGAGCTCACCGCGGTGGCGGCCGCTCTAGAACTAGTGGATCCCCCGGGCTGCAGGAA
TTCGGCACGAGGTCGCTACAGCATCAACCATGGTTCTCAAGACAGAACTTTGCCGTTTCA
GTGGTGCCAAGATTTACCCTGGGAGAGGCATCAGATTTATCCGTTCAGATTCTCAGGTGT
TCCTATTCGTCAACTCAAAATGCAAACACTACTTCCACAACAAGTTGAAGCCATCCAAAC
TTACTTGGACAGCTATGTATAGGAAGCAACACAAGAAGGATATTGCACAAGAAGCTGCTA
AGAAGAGACGACGTACAACCAAAAAGCCTTACTCTAGGTCTATTGTGGGTGCAACCTTGG
AGGTAATCCAGAAGAAGAGAACTGAAAGGCCAGAAGTTCGAGATGCTGCCAGGGAGGCTG
CTCTTCGTGAAATTAAGGAAAGGATCAAGAAGACAAAGGATGAAAAGAAGGCGAAGAAAG
CAGAGGTTCAGGCCAAGTCCCAGAAAGCTGGAGGAAAGGGCAATATGTCCAAAGGAGGTG
CATCTAAAGGTCCTAAGCTTGGTGGTGGCGGAGGAAAACGTTAAGTTGTTGTTTATGTTG
TTTCCTTTTTAGCAAATAGAGTGCCTTGTTTGAAGAGACTGTAAGCGAAGACCTTCATTT
ACAAGTATCTCATACATCTGCAGACAAATTTCTCGTTGACGGTTTTGCATTTGGTATGCA
GCTGTTGATTCTCCACATACTGTTGACTTCTTGTGGGTTCATTCTCTATTACAGATGTAG
TTTTTTGACTCCTAAACAATATATTTTTGAAATCTGCTTCTTCGAATGTGTGCGCAAACT
CTTGCAGTAATTTACCATGCAGCAATCCTACTGAGCTAGAAT
>Contig19
GCTGGAGCTCCCCGCGGTGGCGGCCGCTCTAGAACTAGTGGATCCCCCGGGCTGCAGGAA
TTCGGCACGAGGCAACCATGGTTCTCAAGACAGAACTTTGCCGTTTCAGTGGTGCCAAGA
TTTACCCTGGGAGAGGCATCAGATTTATCCGTTCAGATTCTCAGGTGTTCCTATTCGTCA
ACTCAAAATGCAAACACTACTTCCACAACAAGTTGAAGCCGTCCAAACTTACATGGACAG
CTATGTATAGGAAGCAACACAAGAAGGATATTGCACAAGAAGCTGCTAAGAAGAGGCGAC
GTACCACCAAGAAGCCTTACTCTAGGTCTATTGTGGGTGCAACCTTGGAGGTTATCCAGA
AGAAGAGAACTGAAAGGCCAGAAGTTCGAGATGCTGCCAGGGAGGCTGCTCTTCGTGAAA
TTAAGGAAAGGATCAAGAAGACAAAGGATGAAAAGAAGGCGAAGAAAGCAGAGGTTCAGG
CCAAGTCCCAGAAAGCTGGAGGAAAGGGCAATATGTCCAAAGGAGGTGCATCTAAAGGTC
CTAAGCTTGGTGGTGGCGGAGGAAAACGTTAAGCTGTTGTTTATGTTGTTTCCTTATTAG
CAATAGAGTGCCTTGTTTGAAGAGACTGTAAGCGAAGACCTTCATTTACAAGTATCTCAT
ACATCTGCAGACAAATTTCTCGTTGACGGTTTTGCATTTGGTATGCAGCTGTTGATTCTC
CACAAAAAAAAAAAAAAAAAACTCGAGGGGGGGCCCGGTACCCAATTCGCCCTATAGTGA
GTCGTATTACAATTCACTGGCCGTCGTTTTTACACGTCGTGACTGGGAAAACCCCTGGCG
TACCAACTTAATCGCTTGCAGCACATCC
>Contig20
GCGGCGGCGTTCGCTCTAGAACTAGTGGATCCCCCGGGCTGCAGGAAATTCGGCCCGAGG
CTCAATTTGCCTCCAGAGGAAAACCGGAGCGGCGACCACCTTGCTTGACAAAATGGCGCA
AGAATCACTTGTCCTTCGCGGCACCATGAAAGCCCACACCGATTGGGTCACTGCCATCGC
CACCCCAATTGATAACTCCGACATGATCGTTACTTCCTCCAGGGACAAGTCCATCATTGT
CTGGTCTCTCACCAAGGACGGTGCACAGTACGGTGTCCCCCGCCGCCGTCTCACCGGACA
CGGACACTTTGTTCAGGATGTTGTTCTCTCCTCCGACGGTATGTTTGCTCTCTCTGGTTC
TTGGGATGGAGAGCTTCGCCTTTGGGATCTTCAAGCCGGCACTACTGCTCGCCGTTTTGT
TGGTCACACTAAGGATGTTCTCTCCGTTGCTTTTTCCGTTGATAACCGTCAGATTGTGTC
CGCTTCACGGGACAAGTCTATCAAGCTTTGGAACACTCTCGGTGAGTGTAAGTACACCAT
TCAGGACGGAGACTCACATTCCGATTGGGTTTCGTGTGTGCGTTTCAGCCCAAATACTCT
TCAGCCAACTATTGTTTCTGGTTCCTGGGATCGTACTGTGAAAATCTGGAACCTTACGAA
CTGTAAGCTGCGTTCGACTCTTGCTGGACACTCTGGCTATGTGAACACNGTGGCAGTGTC
ACCTGATGGTTCCTTGTGGCGCTAATGGAAGCCAGGGATGGAGTAATTTTGCTCTTGGAA
TTTGGCTGAAGGCCAAGAAACTCTACTTCGCTTGATGCC
>Contig21
AGCTGGAGCTCCACCGCGGTGGCGGCCGCTCTAGAACTAGTGGATCCCCCGGGCTGCAGG
AATTCGGCACGAGGGTCTCATTTGCCTCCAGAGGAAAACCGGAGCGGCGACCACCTTGCT
TGACAAAATGGCGCAAGAATCACTTGTCCTTCGCGGCACCATGAAAGCCCACACCGATTG
GGTCACTGCCATCGCCACCCCAATTGATAACTCCGACATGATCGTTACTTCCTCCAGGGA
CAAGTCCATCATTGTCTGGTCTCTCACCAAGGACGGTGCACAGTACGGTGTCCCCCGCCG
CCGTCTCACCGGACACGGACACTTTGTTCAGGATGTTGTTCTCTCCTCCGACGGTATGTT
TGCTCTCTCTGGTTCTTGGGATGGAGAGCTTCGCCTTTGGGATCTTCAAGCCGGCACTAC
TGCTCGCCGTTTTGTTGGTCACACTAAGGATGTTCTCTCCGTTGCTTTTTCCGTTGATAA
CCGTCAGATTGTGTCCGCTTCACGGGACAAGTCTATCAAGCTTTGGAACACTCTCGGTGA
GTGTAAGTACACCATTCAGGACGGAGACTCACATTCCGATTGGGTTTCGTGTGTGCGTTT
CAGCCCAAATACTCTTCAGCCAACTATTGTTTCTGGTTCCTGGGATCGTACTGTGAAAAT
CTGGAACCTTACGAACTGTAAGCTGCGTTTCGACTTCTTGCTGGACACTCTGGCTATGTG
AACACTGTGGCAGTGTCACCTGATGGTTCCTTGGCGCTAGTGGAGGCAAGGATGGAGTAT
TTTTGCTCTGGGATTTGGCTGGAGGCAAGAACTCTACTCGCTTGATGCCAGTTCCATAAT
CCATACTCT
>Contig22
AAAGCTGGAGCTCACCGCGGTGGCGGCCGCTCTAGAACTAGTGGATCCCCCGGGCTGCAG
GAATTCGGCACGAGGGTCTCATTTGCCTCCAGAGGAAAACCGGAGCGGCGACCACCTTGC
TTGACAAAATGGCGCAAGAATCACTTGTCCTTCGCGGCACCATGAAAGCCCACACCGATT
GGGTCACTGCCATCGCCACCCCAATTGATAACTCCGACATGATCGTTACTTCCTCCAGGG
ACAAGTCCATCATTGTCTGGTCTCTCACCAAGGACGGTGCACAGTACGGTGTCCCCCGCC
GCCGTCTCACCGGACACGGACACTTTGTTCAGGATGTTGTTCTCTCCTCCGACGGTATGT
TTGCTCTCTCTGGTTCTTGGGATGGAGAGCTTCGCCTTTGGGATCTTCAAGCCGGCACTA
CTGCTCGCCGTTTTGTTGGTCACACTAAGGATGTTCTCTCCGTTGCTTTTTCCGTTGATA
ACCGTCAGATTGTGTCCGCTTCACGGGACAAGTCTATCAAGCTTTGGAACACTCTCGGTG
AGTGTAAGTACACCATTCAGGACGGAGACTCACATTCCGATTGGGTTTCGTGTGTGCGTT
TCAGCCCAAATACTCTTCAGCCAACTATTGTTTCTGGTTCCTGGGATCGTACTGTGAAAA
TCTGGAACCTTACGAACTGTAAGCTGCGTTCGACTCTTGCTGGACACTCTGGCTATGTGA
ACACGGTGGCAGTGTCACCTGATGGTTCCTTGTGCGCTAGTGGAGGCAAGGATGGAGTTA
TTTTGCTCTGGGATTTGGCTGAGGGCAAGAAACTCTACTCGCTTGATGCCAGTTCCATCA
TCCATACTCTCTGCTTTAGTCCTAACAGGTACTGGCTCTGCGCCGCCACTGAGTCTAGCA
TTAAGATTTGGGACTTGGAGAGCAAGACCATCGTGGTGGACCTTAGAGTTGATCTCAAGC
ATGAGAGTGAGATGGCTGCTAATGAGAGTGGAACTGCACCAAAAACAAAGTCATTTACTG
TACCCGTTTGAGTTGGAGTGCTGATGGAAGTACACTTTTCAGCGGATTACAGATGGGTTG
AATAGGGTCTGGGGGATTGGGCGTTCCTAGGAATGAATTGCATCTTAGCAAGCC
>Contig23
TGGAGCTCCACCGCGGTGGCGGCCGCTCTAGAACTAGTGGATCCCCCGGGCTGCAGGAAT
TCGGCACGAGGAGAAAATGGCAAGCACAGTAATGAGCTCATTGAGCCTAAAGCCAACTTT
CACTTTGGAGAAAACATCAGTGAAAGGGCTTCCATCACTTGCTAGATCTTCTTCTTCCTT
CAAAGTTGTGGCTAGTGGTGTCAAGAAGCTTAAGACTGACAAACCCTATGGAATTAATGG
AAGCATGGCCTTGAGAGATGGGCTTGATGCCTCAGGCAGGAAGCCCAAGGGAAAGGGTGT
GTACCAATATGTTGACAAATATGGAGCTAATGTTGATGGATACAGTCCCATCTACAACAC
AGATGAGTGGTCTCCAAGTGGTGATGTCTATGTTGGAGGTACCACTGGATTAGCCATATG
GGCCGTGACCTTGGTTGGCATTCTTGCAGGAGGTGCTCTCCTTGTCTACAACACAAGTGC
TTTGGCACAGTAGATGTTATCCTTGTATTGTACTATTTTAAGTTGTATTCCATGTAATCT
TTTCAAAAATACTTCAAAATATTTCCAGGCATCTTGATTAATATGTAATTGCTGTGATTT
TACTGTGGATAATATTACACCTAATGTTGCTGTTTTAAAAAAAAAAAAAAAAAAATCGAG
GGGGGGCCCGGTACCCAATTCGCCCTATAGTGAGTCGTATTACAATTCACTGGCCGTCGT
TTTACACGTCGTGACTGGGAAAACCCTGGCGTTACCCAACTTAATCGCCTTGCAGCACAT
CCCCCTTTCGCCAGCTGGCGTAATAGCGAAGAGGCCCGCACGATCGCCCTTCCCACAAGT
GCGCAGCCTGAATGGCGATGGGCAA
>Contig24
TGGAGCTCCCCGCGGTGGCGGCCGCTCTAGAACTAGTGGATCCCCCGGGCTGCAGGAATT
CGGCACGAGGAAGAAAAAAGGTATAGGAGAAAATGGCAAGCACAGTAATGAGCTCATTGA
GCCTAAAGCCAACTTTCACTTTGGAGAAAACATCAGTGAAAGGGCTTCCATCACTTGCTA
GGTCTTCTTCTTCCTTCAAAGTTGTGGCTAGTGGTGTCAAGAAGCTCAAGACCGACAAAC
CCTATGGAATTAATGGAAGCATGGCCTTGAGAGATGGGCTTGATGCCTCAGGCAGGAAGC
CCAAGGGAAAGGGTGTGTACCAATTTGTTGACAAATATGGAGCTAATGTTGATGGATACA
GTCCCATCTACAACACAGATGATTGGTCTGCAAGTGGTGATGTGTATGTTGGAGGTACCA
CTGGCTTAGCCATATGGGCCGTGACCTTGGTTGGCATTCTTGCAGGAGGTGCTCTCCTTG
TCTACAACACAAGTGCTTTGGCACAGTAGATGTTATCCTTGTATTGTACTATTTTAAGTT
GTATTCCATGTAATCTTTTCAAAAATACTTCAAAATATTTCCTGGCATCTTGATTAATAT
GTAATTGCTGTGATTTTACTGTGGATAATATTACACCTAATGTTACTGTTTTAGGTTCTT
ATAAAAAAAAAAAAAAAAAAAACGAGGGGGGGCCCGGTACCCAATTCGCCCTATAGTGAG
TCGTATTACAATTCACTGGCCGTCGTTTTACAACGTCGTGACTGGGAAAACCCTGGCGTT
ACCCACTTAATCGCCTTGCAGCACATCCCCCTTTCGCCAGCTGGCGTAATAGCGAAGAGA
GCCGCACCGATCGCCCTTCCAACAGTTGCGCAGCCTGAATGGCGAATGG
>Contig25
TGGAGCTCCCCGCGGTGGCGGCCGCTCTAGAACTAGTGGATCCCCCGGGCTGCAGGGTGA
GAGCAAAAGAAGAAAAAAGGTATAGGAGAAAATGGCAAGCACAGTAATGAGCTCATTGAG
CCTAAAGCCAACTTTCACTTTGGAGAAAACATCAGTGAAAGGGCTTCCATCACTTGCTAG
ATCTTCTTCTTCCTTCAAAGTTGTGGCTAGTGGTGTCAAGAAGCTTAAGACTGACAAACC
CTATGGAATTAATGGAAGCATGGCCTTGAGAGATGGGCTTGATGCCTCAGGCAGGAAGCC
CAAGGGAAAGGGTGTGTACCAATATGTTGACAAATATGGAGCTAATGTTGATGGATACAG
TCCCATCTACAACACAGATGAGTGGTCTCCAAGTGGTGATGTCTATGTTGGAGGTACCAC
TGGATTAGCCATATGGGCCGTGACCTTGGTTGGCATTCTTGCAGGAGGTGCTCTCCTTGT
CTACAACACAAGTGCTTTGGCACAGTAGATGTTATCCTTGTATTGTACTATTTTAAGTTG
TATTCCATGTAATCTTTTCAAAAATACTTCAAAATATTTCCAGGCATCTTGATTAATATG
TAATTGCTGTGATTTTACTGTGGATAATATTACACCTAATGTTGCTGTTTTAGGTTCTTA
AAAAAAAAAAAAAAAAAACTCGAGGGGGGGCCCGGTACCCAATTCGCCCTATAGTGAGTC
GTATTAAATTCACTGGCCGTCGTTTTAAACGTCGTGACTGGGAAAACCTGGCTTACCCAA
CTTAATCGCCTGCAGCACATCCCCCTTTCGCCAGCTGGCGTAATAGCGAAGAGGCCGCAC
CGATCGCCCTTTCCACAGGTGCGCAACCTGAATGGCGAATG
>Contig26
TGGAGCTCCCCGCGGTGGCGGCCGCTCTAGAACTAGTGGATCCCCCGGGCTGCAGGAATT
CGGCACGAGGAAAAGAAGAAAAAAGGTATAGGAGAAAATGGCAAGCACAGTAATGAGCTC
ATTGAGCCTAAAGCCAACTTTCACTTTGGAGAAAACATCAGTGAAAGGGCTTCCATCACT
TGCTAGGTCTTCTTCTTCCTTCAAAGTTGTGGCTAGTGGTGTCAAGAAGCTCAAGACCGA
CAAACCCTATGGAATTAATGGAAGCATGGCCTTGAGAGATGGGCTTGATGCCTCAGGCAG
GAAGCCCAAGGGAAAGGGTGTGTACCAATTTGTTGACAAATATGGAGCTAATGTTGATGG
ATACAGTCCCATCTACAACACAGATGATTGGTCTGCAAGTGGTGATGTGTATGTTGGAGG
TACCACTGGCTTAGCCATATGGGCCGTGACCTTGGTTGGCATTCTTGCAGGAGGTGCTCT
CCTTGTCTACAACACAAGTGCTTTGGCACAGTAGATGTTATCCTTGTATTGTACTATTTT
AAGTTGTATTCCATGTAATCTTTTCAAAAATACTTCAAAATATTTCCTGGCATCTTGATT
AATATGTAATTGCTGTGATTTTACTGTGGATAATATTACACCTAATGTTACTGTTTTAAA
AAAAAAAAAAAAAAAACTCGAGGGGGGGCCCGGTACCCAATTCGCCCTATAGTGAGTCGT
ATTACAATTCACTGGCCGTCGTTTTACAACGTCGTGACTGGGAAAACCCTGGCGTTACCC
AACTTAATCGCCTTGCAGCACATCCCCCTTTCGCCAGCTGGCGTAATAGCGAAGAGGCCC
CGCACCGATCGCCCTTCCCCACAGTGCGCAGCCTGAATGGCGAATGG
>Contig27
ATTGGGTACCGGGCCCCCCCTCGAGTTTTTTACAATTCATTTTGATTAAATTAACAAATT
AAAGCCTCTCTTATAAACAAAAAAAAAGTCTGACTAACAAAAAAGGTCAGCACTTTCTAT
CAACTCTTGTGCTAAATGATATGCTGTATCTATGAAATGTATCTAAATATATGAGTTGTT
AACTACATTGGAAGGGAAGATTCCAATTCCATGGATACTGCAGTTTCTTCAAGTTCTACT
GTTATCAAGCCATTGAGAAGTAGAGGGTCTTGTTCATCAATATTATTCACCTTCCCGCAC
GTCTTCTTATTGTGGCCTAGGCCCTTACACTTGCTGCACTGCATCTGACGTTTGACTATG
TCAAAAGTGTCTGCCTTTTTCATCTTTGGTCGACCAGGTGGACGTTTTGTTGGTGGAGGT
GTAACAACTATGACCATATGCTCCATATCTGGTTCACCTTTAATTGGTTTTTCCAGATGA
GGTATGGGGTTAATTGATTCAGCATATGTTGCATGGTAACTCTCAGTTGAGAAGTATCGG
GAGCAAAGATCATAGGGGCTCCTTCCTAGGTATTCAGAAACAGCAATAGTATGGCAACAA
GGCAATCCATTAAGCTGCCACTCTTTGCAACTACAATCCCATTGATCAATATCAACTACT
TCGACAGATTCACCACGAACTTCAAATGTGCTGCCATGTGAGGGTAATGGGTGAAGTGAC
CTCGCTTTTGATGCATCAATTTGAAGTTTTTGTTCCATCAAAGGTGTCAATGTAGTAACC
CACTGACTGGATTCAACACGCCTAGCATAAATCAATTCCATTACTTTACCTCGTAACCCA
TCGACCATTTGAGTTATTGGCAGCTCATTCAACTCCGCTACCCAATCATAGAAAAGCTTC
CCAAAGTTGGACATCAAGTGGCCGAAGAAAAAAGGTATAGGAGAAAATGGCAAGCACAGT
AATGAGCTCATTGAGCCTAAAGCCAACTTTCACTTTGGAGAAAACATCAGTGAAAGGGCT
TCCATCACTTGCTAGATCTTCTTCTTCCTTCAAAGTTGTGGCTAGTGGTGTCAAGAAGCT
TAAGACTGACAAACCCTATGGAATTAATGGAAGCATGGCCTTGAGAGATGGGCTTGATGC
CTCAGGCAGGAAGCCCAAGGGAAAGGGTGTGTACCAATATGTTGACAAATATGGAGCTAA
TGTTGATGGATACAGTCCCATCTACAACACAGATGAGTGGTCTCCAAGTGGTGATGTCTA
TGTTGGAGGTACCACTGGATTAGCCATATGGGCCGTGACCTTGGTTGGCATTCTTGCAGG
AGGTGCTCTCCTTGTCTACAACACAAGTGCTTTGGCACAGTAGATGTTATCCTTGTATTG
TACTATTTTAAGTTGTATTCCATGTAATCTTTTCAAAAATACTTCAAAATATTTCCTGGC
ATCTTGATTAATATGTAATTGCTGTGATTTTACTGTGGATAATATTACACCTAATGTTAC
TGTTTTAGGTTCTTAAAAAAAAAAAAAAAAAAAAAAAAAAACTCGAGGGGGGGCCCGGTA
CCCAATTCGCCCTATAGTGAGTCGTATTACAATTCACTGGCCGTCGTTTTACAACGTCGT
GACTGGGAAAACCCTGGCGTTACCCAACTTAATCGCCTTGCAGCACATCCCCCTTTCGCC
AGCTGGCGTAATAGCGAAGAGGCCCGCACCGATCGCCCTTCCCAACAGTTGCGCAGCCTG
AATGGCGAATGGCAAATTGTAAGCGTTAATATTTTGTTAAAATTCGCGTTAAATTTTTGT
TAAATCAGCTCATTTTTTAACCAATAGGCCGAAATCGGCAAAATCCCTTATAAATCAAAA
GAATAGACCGAGATAGGGTTGAGTGTTGTTCCAGTTTGGAACAGAGTCCACTATTAAAGA
ACGTGGACTCCAACGTCAAAGGGCGAAAAACCGTCTATCAGGGCGATGGCCCACTACGTG
AAACATCACCCTAATCAGTTTTTTGGGGTCGAGGTGCCGTAAAGCACTAAATCGGAACCC
TAAAGGGAGCCCCCGATTTAAAGCTTGACGGGGGAAAGCGGGCGAACGTGGCGAGAA
>Contig28
AAGCTGGAGCTCCCCGCGGTGGCGGCCGCTCTAGAACTAGTGGATCCCCCGGGCTGCAGG
AATTCGGCACGAGGGTGCAATTACATTTACAATGGAGTTGCATCACCAATATTATTTCTT
CACACTTTTTTCTGTAATTTTTCTGGTAAGTCATGCAGCAAATTTATCTCCTGAGGTGTA
TTGGAGAGTCAAATTGCCCAATACTCCCATGCCCACACCAATCAAAGATGCACTACACAT
TTCTGAGAATGAGCTTCACAAAGTACGTCAACCATATGGAGTGCTTGCATGGTATCAGGC
TGCCTCCGAGAATGAGCTTCACAAAGTACGTCAACCATATGGAGTGCTTGCATTGCATCA
GGCTGCCTCCGAGAATGAGCTTCACAAAGTACGTCAACCATATGGAGTGCTTGCATTGCA
TCAGGCTGCCCCCGAGAATGAGCTTCATAAAGTACGCCAACCATATGGAGTGTATAGATG
GTATCAGGCTGCCTCCGAGAATGAGCTTCACAAAGTACGCCAACCATATGGAGTGTATAG
ATGGTATCAGGCTGCCTCCGAGAATGAGCTTCACAAAGTACGCCAACCATATGGAGTGTA
TAGATGGTATCAGGCTGCCCCCGAGAATAAGCTTCATAAAGTACGCCAACCATATGGAGT
GTCTAGATGGTACAATGATGCTGCTACGAAAGATCTTAATGACAATCACCCAGTGACGCC
ATACTTCTTTGAAACAGATTTACATCAAGGGAAAAAAATGAATCTTGAGTCTCTCAAAAA
CTACAATCCAGCACCCATTTTGCCACGTAAAGTTGTAGATTCCATCGCTTTCTCATCGGA
CAAAATTGAGGAAATTCTTAATCACTTCTCTGTTGATAAGGACTCAGAACGTGCTAAAGA
CATCAAGAAAACAATCAAAATGTGTGAAGACCCTGCGGGTAACGGAGAGGTAAAACATTG
TGCCACTTCTTTGGAATCTATGATTGATTTCACCTTATCTCACCTGGGAACAAACAATAT
TATAGCAATTTCCACTGAAGTAGAGAAGGAAACTCCAGAGGTGCAAACATATACCATCGA
AAAAGTGGAAGAGAAAGCAAATGGCAAAGGTGTTGTATGTCACAAAGTAGCTTACCCATA
TGCACTACACTTTTGCCATGATGTAGGAAGCACTAGGACATTTATGGTGTCTATGGTGGG
TGCTGATGGAACAAAAGTAAATGCAGTATCAGTCTGCCATGAGGATACTGCATCCATGAA
CCCTAAGGCATTGCCTTTTCAGTTGCTCAACGTTAAGCCTGGAGACAAGCCTATTTGCCA
TTTCACTTTGGACGATCAAATTGCCCTGTTTCCTTCTCAAAACGCACTAGCTGAAAACTA
ATAACATGGAGAAAGTTCGGTCATTACCTGCTCCTTTGTTGCAATAGTCACAACGCTTTG
TCTAATAATGTATCTCCCTGATGTAAATACTGTTTATTGCAATGTTTTGTGTAATAATGC
ATGCCCTGTTGCAAGTACTGTTTAACTGTGTTAATCACAGTTCATGATGCACGTTGAGTG
CATGTGTGAATGAAAATGTTTGGGGTGGATTTCGTTTCCCCAAAAAAAAAAACTAAGGG
>end file
>end file
>end file
>end file
>end file
>end file
