# Supplementary material for: QualitySNP: a pipeline for detecting single nucleotide polymorphisms and insertions/deletions in EST data from diploid and polyploid species
Source: BMC Bioinformatics. 2006 Oct 9;7:438. doi: 10.1186/1471-2105-7-438 (PMC1618865; doi:10.1186/1471-2105-7-438)
Supplement: Additional file 2 — testQualitySNP. A dataset for testing QualitySNP;The file is unpacked by using the command "gunzip testQualitySNPseq.tar.gz", and then use "tar -xvf testQualitySNPseq.tar" on a Unix/Linux computer. [file 1471-2105-7-438-S2.gz › testQualitySNP/testseq.qual]

>AW906692|Bintje|axillary buds of stem explants, swelling stolons
0 0 0 0 0 0 0 0 0 0 0 9 10 14 14 9 0 9 8 8
8 8 0 0 8 15 19 18 26 25 36 35 37 26 31 32 26 26 26 9
10 9 9 8 8 8 10 26 19 12 11 12 12 15 11 15 25 34 26 31
29 26 31 26 26 20 24 17 20 22 22 20 31 22 26 26 25 14 18 14
12 17 17 13 17 13 21 22 27 32 25 29 32 32 30 32 34 36 29 31
26 22 29 31 26 26 26 19 18 24 26 31 29 20 22 31 26 37 37 36
30 30 35 29 34 35 29 29 26 21 17 17 16 21 21 17 22 32 25 20
26 37 35 37 30 30 32 36 36 29 26 24 26 22 26 19 36 37 29 29
31 29 31 32 31 32 36 27 36 35 35 22 25 25 32 29 25 36 36 33
37 36 33 34 36 35 36 29 35 32 33 37 26 32 34 31 31 22 31 29
29 22 35 30 33 33 33 33 43 43 30 34 27 32 32 29 35 30 32 37
43 43 35 35 43 43 38 33 30 32 32 37 20 29 31 31 32 29 32 32
31 29 22 35 37 35 38 43 35 43 37 43 43 43 35 43 43 34 22 29
22 29 22 22 26 36 32 32 36 34 37 34 34 35 36 36 29 27 36 37
30 30 34 35 37 37 33 37 33 37 36 34 37 32 32 36 32 37 34 37
36 34 36 37 38 37 36 36 31 32 25 25 25 29 29 32 34 34 37 36
30 30 32 33 37 30 26 32 36 26 26 33 38 37 37 38 33 37 36 37
37 38 43 35 35 33 33 33 32 35 35 36 29 32 32 33 33 36 36 33
37 36 36 36 37 36 36 35 27 36 36 29 36 32 35 36 37 33 37 37
37 37 37 27 33 36 36 37 38 38 33 32 36 30 32 32 29 36 32 32
29 32 32 34 37 32 29 36 34 32 27 36 30 37 37 38 37 33 33 37
43 35 43 38 37 37 38 33 33 37 37 37 33 37 37 37 37 38 33 37
37 34 29 29 36 36 27 29 27 27 32 35 36 35 27 27 37 37 33 38
37 37 37 33 37 37 37 37 33 37 33 38 33 36 37 34 32 27 35 35
36 33 37 33 37 37 37 33 37 37 43 38 36 36 36 29 32 35 36 38
38 37 36 34 36 36 26 33 30 37 37 37 37 37 36 37 37 33 37 37
37 37 35 35 32 22 31 26 20 27 34 34 33 37 37 37 35 33 37 37
37 36 33 38 43 37 35 30 32 34 37 30 37 37 32 36 37 37 33 38
37 33 37 37 37 37 38 35 35 36 32 27 32 36 37 36 27 35 35 35
36 37 37 36 31 31 31 22 29 22 26 30 37 32 30 30 30 36 34 36
37 37 36 38 37 38 34 34 34 27 36 35 36 38 37 36 34 37 32 37
36 37 35 39 43 34 37 37 35 37 36 36 35 35 35 32 31 32 32 32
31 32 37 36 37 36 37 36 36 37 37 37 37 30 34 36 36 37 37 37
36 30 37 36 26 36 36 26 37 37 33 36 35 34 36 30 34 34 26 37
37 37 35 30 32 34 34 35 31 34 35 35 33 34 34 35 35 35 25 30
30 25 31 31 25 25 21 35 35 34 35 30 30 30 25 28 30 34 35 29
36 36 20 36 35 35 32 35 34 34 35 34 34 32 24 33 34 34 33 32
34 34 32 35 30 22 15 8 18 20 8 29 32 30 32 32 31 32 30 34
33 34 33 34 33 31 23 31 33 33 18 30 28 21 0 0 0 0 8 8
0 18 17 18 10 22 20 28 27 30 30 33 33 31 34 32 33 29 28 27
13 13 27 22 11 11 27 22 22 25 27 27 22 11 11 27 18 21 21 14
9 21 11 11 10 11 13 8 8 0 17 27 27 25 27 21 24 26 0 21
26 30 20 26 26 15 8 13 0 13 13 0 0 21 24 20 24 26 26 14
9 30 31 17 8 26 26 24 24 21 26 20 23 11 20 11 9 9 9 14
0 11 11 0 12 14 18 12 25 19 23 23 13 11 14 8 14 16 10 11
0 0 0 0 0 0 0 0 0 11 0 0 11 0 14 14 0 15 10 18
18 29 25 29 29 29 22 22 30 17 9 0 0 0 0 0 0 0 17 15
9 18 0 0 0 0 0 0 0 9 14 18 14 18 23 14 0 14 12 10
12 12 15 15 0 0 0 0 0 0 0 0 0 0 0 0 0 0 0 0
0 0 0                 
>BE924054|Kennebec|leaflets and petioles
10 17 14 10 9 9 4 0 0 4 0 0 0 0 4 4 4 0 4 4
6 6 6 6 6 6 6 6 6 6 6 7 7 7 4 0 0 4 6 6
7 4 0 4 4 4 4 4 6 6 9 10 8 14 13 4 4 4 9 9
9 21 23 24 10 10 10 23 28 46 40 40 40 39 39 35 42 37 34 34
34 34 34 34 40 40 40 39 39 39 39 39 39 40 48 48 48 48 48 37
27 21 12 8 8 8 11 20 24 29 44 44 48 46 40 37 37 29 29 34
27 30 23 28 28 33 33 35 37 33 33 30 27 27 30 33 28 22 22 17
17 19 33 33 44 44 42 42 42 37 37 30 30 30 33 33 44 42 24 24
21 33 25 37 37 44 44 44 42 37 40 40 40 40 40 42 42 35 35 33
30 26 28 30 28 27 28 28 33 33 37 42 42 35 35 30 30 30 35 42
42 42 44 44 44 37 37 29 30 30 33 42 35 42 35 36 36 40 33 33
28 33 33 30 35 37 42 42 37 42 29 37 37 37 37 33 50 33 33 31
26 21 20 20 20 23 23 33 42 33 37 44 42 50 37 35 35 31 31 31
24 21 31 31 35 37 35 41 35 37 22 22 12 12 12 29 29 35 35 33
30 23 23 21 30 23 33 27 27 27 31 31 50 37 31 31 27 22 22 27
31 37 35 31 31 31 28 23 31 28 23 23 31 31 35 39 37 40 40 50
50 50 33 29 29 37 48 29 32 32 35 35 35 37 42 35 35 35 37 35
33 35 30 30 33 26 26 26 46 33 37 33 42 27 19 11 11 11 16 24
31 36 40 35 31 31 31 37 31 31 19 31 27 30 19 28 28 23 23 13
13 15 25 25 35 35 35 35 35 37 37 40 42 37 42 42 35 20 20 14
12 23 19 19 26 29 29 32 33 42 42 42 22 22 15 16 16 27 27 29
35 42 42 38 37 35 29 27 18 18 18 31 31 20 19 14 14 14 25 27
35 35 33 35 35 42 42 40 34 34 33 33 28 28 28 28 26 27 27 17
10 10 17 20 25 25 29 29 29 25 24 19 19 25 21 23 18 21 16 14
14 9 9 11 10 10 21 21 17 10 10 16 27 19 24 23 23 23 22 25
14 14 9 18 16 16 11 18 16 14 9 9 8 11 15 21 20 22 22 22
20 21 18 21 15 15 25 31 27 29 25 23 23 21 18 22 14 16 20 12
12 19 19 12 9 12 16 12 15 20 24 25 18 18 23 23 19 25 29 27
27 25 19 24 18 18 13 19 13 14 14 18 25 33 40 35 29 29 26 22
19 15 18 18 29 29 29 37 30 30 30 33 30 28 28 28 31 28 28 24
19 22 23 27 18 18 18 18 15 15 20 21 21 12 10 12 9 9 9 8
8 8 11 12 15 20 17 19 11 8 8 9 11 13 13 7 7 10 8 7
9 7 7 6 6 6 6 8 8 12 11 11 11 14 14 15 16 25 20 20
22 20 18 14 17 12 12 15 15 20 19 12 10 10 9 12 9 9 11 9
8 10 11 8 8 10 12 12 12 12 15 15 17 8 8 8 14 11 8 8
8 8 12 13 11 13 7 7 7 7 10 10 7 7 7 8 13 11 10 19
12 14 8 8 8 9 16 8 8 8 8 13 9 8 8 9 7 7 9 7
7 7 7 7 7 9 9 17 21 10 10 11 8 8 8 8 8 15 8 7
6 6 7 8 8 6 6 6 6 8 7 12 8 8 6 6 6 6 7 10
9 7 7 7 6 6 6 6 10 6 8 9 8 8 9 7 6 6 6 7
15 24 16 10 8 6 6 6 6 6 8 12 9 11 11 10 10 8 9 14
8 8 13 9 12 6 6 6 6 8 8 10 9 9 9 14 14 9 11 9
11 9 11 10 13 9 10 10 6 6 6 6 11 7 7 10 9 7 8 9
9 10 6 6 6 6 6 8 8 10 15 7 6 6 6 6 7 7 8 10
10 8 9 8 4 0              
>BF187299|Bintje|axillary buds of stem explants, swelling stolons
0 4 9 9 4 0 4 7 7 9 9 6 6 8 4 0 0 4 6 4
6 6 6 6 6 6 6 6 6 6 6 8 11 6 6 6 6 6 6 8
13 16 26 21 32 25 25 16 15 10 23 23 39 39 39 39 40 35 35 35
32 32 29 29 29 32 45 45 45 45 45 45 51 56 56 56 51 51 51 51
40 40 45 45 40 45 51 51 56 56 56 56 51 51 40 40 37 40 37 37
56 56 56 51 51 45 51 40 40 40 40 45 37 37 37 37 37 37 40 42
42 56 56 56 56 45 40 40 40 40 40 40 40 40 43 56 56 56 56 56
51 46 56 56 56 56 56 56 51 56 56 56 56 56 50 50 50 45 40 40
40 40 40 40 42 42 46 46 51 43 43 43 56 56 56 56 56 56 56 56
56 56 51 51 40 45 43 43 40 40 41 41 42 42 50 56 45 41 41 41
41 41 43 43 51 44 45 43 43 41 43 45 42 42 50 50 44 41 40 40
40 43 43 38 38 38 40 40 51 56 56 56 56 56 51 46 43 41 43 38
43 40 40 40 43 43 40 43 40 38 41 41 56 56 56 56 56 51 45 45
43 43 43 45 45 45 41 43 43 51 43 43 43 51 51 46 56 56 56 56
56 56 56 42 43 42 42 41 45 45 41 41 41 42 43 43 56 56 41 45
45 41 41 41 56 43 41 41 41 41 41 45 46 46 41 41 41 41 41 41
50 50 50 50 56 50 50 44 44 44 50 39 40 35 35 35 40 42 42 46
46 42 42 42 42 50 50 56 56 51 51 40 40 40 40 37 37 40 40 45
40 40 40 43 56 56 40 40 40 40 40 40 43 43 51 51 56 56 42 42
42 40 40 37 42 42 37 35 35 32 32 35 40 37 37 35 32 32 32 35
37 40 40 40 46 42 42 42 42 42 43 43 40 40 40 40 40 40 40 40
40 40 40 40 43 42 42 42 44 44 48 46 46 37 37 35 46 42 43 42
42 38 40 42 37 37 37 37 37 35 40 40 40 34 34 34 40 40 33 33
30 25 19 15 15 15 24 24 33 34 29 29 29 32 27 27 21 15 15 24
29 25 19 18 29 24 26 26 28 28 37 37 44 35 35 29 32 32 35 42
56 56 56 42 42 42 42 34 34 34 48 44 56 40 40 40 40 40 32 40
23 26 13 12 12 21 21 24 29 23 25 25 25 29 29 30 33 32 29 29
26 23 17 11 10 10 11 23 20 24 15 17 17 24 29 31 31 28 33 33
42 34 34 40 40 35 31 33 33 30 29 32 31 29 29 16 19 23 27 24
18 18 15 15 13 16 20 24 19 17 24 19 27 18 16 14 25 17 18 18
26 26 20 20 20 24 23 24 23 18 14 10 10 10 16 14 21 23 23 24
24 30 29 32 30 23 19 12 12 10 17 20 15 11 11 19 21 17 18 11
18 21 19 14 15 19 16 7 8 7 7 8 9 9 17 14 19 21 24 17
10 10 9 8 10 8 8 8 8 10 11 12 22 25 27 19 12 10 9 9
9 8 8 9 20 10 9 9 12 9 9 8 10 12 10 10 8 8 7 7
7 8 8 8 8 9 9 13 9 8 8 9 9 6 6 8 10 11 12 10
9 8 6 6 6 6 6 6 9 7 7 9 7 7 7 7 7 7 7 11
10 9 9 11 10 8 12 10 6 6 6 6 9 9 8 6 6 6 6 8
8 6 6 7 7 6 6 6 6 6 7 7 8 8 8 8 8 8 7 7
7 7 7 7 7 9 11 9 6 6 6 6 9 6 6 6 8 8 8 8
10 11 9 10 9 10 8 7 7 7 7 7 7 7 7 7 8 8 8 7
7 7 9 9 8 8 7 7 7 6 6 6 7 6 6 7 7 9 9 8
8 7 7 7 10 9 6 6 6 6 8 8 8 8 8 7 7 7 6 6
6 6 6 7 7 7 7 7 7 7 7 12 10 6 7 6 6 6 6 10
8 6 7 6 6 6 6 6 6 6 6 7 10 7 8 9 8 8 8 8
8 6 6 6 6 6 6 7 4 6 6 6 6 6 6 6 7 7 9 8
8 10 8 8 8 8 9 9 8           
>BG592319|Kennebec|sprouting eyes from tubers
7 8 16 7 9 8 9 8 15 8 9 9 8 8 9 7 10 15 25 25
28 20 28 28 24 24 24 32 34 34 34 35 35 24 18 13 12 10 12 21
14 26 26 26 23 13 10 10 12 19 18 28 28 36 36 36 36 36 28 31
27 24 15 29 25 19 13 25 25 32 24 22 25 10 11 24 11 16 25 29
30 28 14 29 26 26 28 28 28 28 31 29 25 29 16 17 25 30 39 36
36 36 36 36 35 36 36 34 31 39 32 26 24 25 27 26 28 30 31 34
32 34 34 35 35 35 34 34 34 34 35 36 35 30 31 26 27 27 28 25
27 27 32 34 28 26 26 30 24 25 25 28 12 13 25 25 28 28 27 25
20 26 27 31 31 31 31 31 31 27 27 27 25 28 32 39 32 35 32 32
34 32 32 31 28 28 31 31 28 33 32 28 22 28 27 32 32 32 32 32
32 32 32 32 32 32 35 34 35 28 27 26 27 20 26 30 32 36 34 34
32 31 31 28 28 31 31 32 31 31 39 28 28 31 31 35 32 32 32 35
32 32 35 35 36 35 34 34 35 35 35 35 34 35 34 34 34 35 34 35
35 34 36 35 35 32 32 32 35 32 34 35 35 35 34 37 34 34 36 36
36 36 36 36 36 36 36 36 36 36 36 36 36 36 36 36 36 35 34 35
31 31 31 28 28 31 31 35 32 32 32 32 36 36 36 35 34 32 32 35
32 28 32 35 35 35 35 34 34 34 34 36 36 35 34 35 34 35 35 35
35 35 34 36 36 39 34 34 34 34 34 35 32 32 35 32 35 32 35 31
31 31 24 27 30 33 34 34 34 34 36 34 34 34 35 35 35 34 35 34
36 34 35 35 31 31 27 28 31 31 36 36 36 36 36 36 36 36 36 36
36 36 37 35 34 34 35 35 34 35 35 35 34 35 35 36 34 34 34 36
35 35 35 35 34 35 35 35 35 35 33 35 35 35 34 32 32 32 32 32
32 25 34 34 35 35 26 26 26 27 27 26 22 33 36 34 36 34 35 35
35 35 35 36 35 34 35 36 36 36 36 34 36 36 36 36 36 36 31 31
28 25 21 28 28 37 32 33 35 35 30 35 36 36 37 30 31 28 25 21
28 27 35 34 36 35 35 35 35 35 33 35 29 36 36 36 36 35 33 35
28 35 32 32 34 35 34 32 32 32 28 28 31 32 35 34 35 36 36 37
36 36 36 35 33 32 30 35 35 32 27 32 32 35 32 28 33 33 35 34
34 34 35 33 33 33 35 35 34 33 33 35 35 24 35 28 28 31 28 13
30 28 31 20 35 33 24 36 36 37 30 35 35 32 35 21 29 23 32 35
32 32 21 26 32 32 36 28 36 34 29 32 32 21 25 27 32 30 33 33
33 26 35 36 34 29 32 35 29 33 33 36 33 29 36 28 34 17 28 33
33 36 33 36 40 36 33 36 35 34 33 36 36 18 18 30 29 28 24 29
24 9 17 16 7 7 8 7 23 13 23 12 24 13 29 33 15 15 20 22
14 15 17 18 24 24 28 21 28 26 19 25 13 27 33 18 20 28 19 20
22 16 18 29 23 36 36 37 34 33 33 34 24 22 21 32 34 28 32 32
34 33 29 23 12 20 20 13 36 34 20 27 29 34 33 28 33 30 30 20
25 16 15 24 20 24 20 17 30 33 20 28 26 18 25 10 15 18 21 8
34 11 25 20 23 24 28 16 14 31 28 17 33 15 34 15 22 20 28 9
20 23 19 31 10 11 9 7 9 16 9 23 9 20 28 32 27 24 32 34
34 9 16 9 17 26 8 11 9 9 7 7 10 10 12 9 9 7 10 10
14 12 14 27 16 26 11 15 11 11 10 13 22 11 21 21 16 22 14 11
22 17 8 10 9 8 8 14 11 13 17 25 15 11 11 22 12 19 15 11
9 7 8 7 17 24 14 28 13 17 19 18 31 16 13 11 17 12 13 13
13 13 14 14 13 16 7 10 9 7          
>BG595126|Kennebec|sprouting eyes from tubers
12 8 7 9 7 13 13 12 8 8 12 7 10 10 7 9 8 9 9 9
11 9 10 11 10 12 11 14 19 19 26 21 24 22 19 22 24 27 24 30
25 25 27 28 19 15 14 13 13 19 15 30 23 31 29 33 30 29 32 32
32 32 32 32 32 32 32 32 32 32 36 36 36 35 34 34 34 32 32 32
32 31 34 32 32 25 25 25 25 25 30 28 32 32 32 32 32 35 31 28
33 31 32 32 32 34 34 37 35 35 35 35 35 36 36 36 34 35 35 34
36 36 36 34 32 35 32 32 32 32 35 37 35 36 36 36 36 36 34 36
36 35 35 34 35 34 36 36 36 36 35 34 35 34 34 35 34 34 36 35
34 35 34 34 34 34 34 35 35 35 34 35 36 35 35 35 35 35 34 35
35 34 34 35 34 34 34 37 34 34 36 36 34 36 36 36 37 34 35 34
35 34 35 35 35 35 35 34 34 35 35 34 34 35 34 36 35 36 36 36
36 36 34 35 34 34 35 34 35 35 35 35 35 34 34 31 31 31 31 32
32 35 34 35 35 35 34 35 34 34 34 34 34 34 35 35 34 34 34 36
36 36 36 36 34 34 34 35 35 35 35 34 36 35 34 35 34 34 35 35
37 35 35 34 34 34 36 36 36 36 36 36 34 36 34 34 34 35 36 36
36 36 36 36 36 36 36 36 35 35 36 36 36 34 34 34 35 35 34 35
34 35 35 34 35 36 34 36 34 34 35 34 35 34 34 34 34 34 34 34
36 36 36 36 36 36 36 36 36 36 34 34 34 35 34 34 35 36 35 35
34 34 34 36 36 36 34 31 31 33 31 28 31 35 34 34 35 35 34 34
35 36 36 36 36 36 36 34 34 36 36 36 37 35 34 36 34 36 34 35
35 35 35 35 35 36 39 36 35 36 36 36 36 36 36 36 36 35 35 34
34 34 35 35 35 35 34 35 34 35 34 36 34 34 36 36 36 36 34 35
36 35 35 35 35 34 34 34 34 34 35 35 34 34 34 36 34 34 34 35
34 34 34 34 36 36 36 36 36 36 36 36 34 35 35 35 34 35 35 36
34 34 36 36 36 36 36 36 36 36 36 36 32 31 31 33 24 34 39 36
35 35 34 34 29 34 34 40 36 31 31 28 28 29 33 28 34 35 35 35
32 34 34 34 33 34 33 36 36 36 36 34 35 35 35 35 35 35 36 35
35 32 32 32 28 29 35 32 36 36 36 36 36 36 36 36 36 34 36 33
33 35 35 32 28 32 26 35 35 36 36 36 36 36 36 36 36 36 36 37
36 36 35 35 34 35 34 33 35 28 28 31 28 24 31 30 33 37 35 34
33 36 36 35 33 35 35 35 33 36 35 33 35 34 35 35 29 34 35 35
36 36 36 36 32 31 28 18 15 28 31 32 32 35 33 29 35 35 36 33
35 39 34 40 36 36 33 37 36 28 27 17 26 35 32 33 35 35 35 33
35 35 35 33 37 38 36 32 33 32 32 35 34 34 33 30 35 34 28 14
13 21 10 13 13 11 29 17 34 40 35 36 32 34 29 27 21 34 34 37
34 32 32 20 16 17 13 24 35 33 33 33 21 24 28 24 20 39 25 36
36 35 33 35 32 25 35 29 36 38 36 36 36 33 35 35 32 26 19 20
20 21 26 28 31 30 29 34 33 27 34 32 29 23 34 34 29 36 33 28
21 21 30 36 26 24 35 35 33 27 33 34 7 32 21 29 28 30 21 28
18 17 32 27 15 32 19 35 21 29 30 28 27 33 33 30 33 27 24 18
36 36 32 28 11 22 24 13 28 24 36 28 34 34 11 21 12 18 22 19
28 28 18 16 14 28 13 25 10 23 14 24 30 24 21 30 34 36 36 34
23 28 20 12 12 20 28 12 30 7 18 26 16 22 12 22 22 22 16 12
20 11 22 26 9 10 18 12 19 21 10 17 11       
>BG596918|Kennebec|sprouting eyes from tubers
7 7 7 8 12 8 11 14 18 14 15 28 24 15 25 24 25 24 25 28
31 28 32 34 35 34 34 35 34 34 34 34 31 33 28 26 26 26 24 22
26 26 28 31 30 30 28 33 28 28 28 28 32 34 31 30 33 33 32 32
31 32 32 32 32 32 32 32 34 36 39 34 36 34 34 32 31 31 30 29
26 26 27 28 26 32 32 32 32 32 32 39 28 31 31 28 28 34 34 32
35 32 32 32 31 35 36 36 36 35 34 35 34 34 35 36 34 35 34 34
34 34 34 35 34 34 35 36 36 36 36 35 34 34 34 34 34 35 35 34
36 35 34 34 35 34 35 35 34 35 36 35 34 34 35 34 35 35 35 34
35 35 35 34 34 35 37 35 34 36 35 35 35 35 34 35 34 34 35 34
34 37 34 34 35 34 34 34 34 36 37 35 35 35 34 35 32 32 32 32
32 32 32 34 35 34 35 35 36 36 36 36 35 35 34 34 34 34 34 35
35 35 34 35 35 35 34 35 32 32 32 32 32 35 32 35 35 34 35 35
35 34 34 35 35 35 35 34 34 28 37 36 34 36 36 39 36 34 35 34
35 34 35 35 34 36 35 35 35 35 34 35 35 34 35 35 33 34 33 34
35 36 36 36 36 36 36 34 33 33 32 36 36 34 34 36 35 36 36 36
34 34 34 37 37 36 35 34 35 35 34 34 34 35 34 35 34 35 36 34
35 34 34 36 34 34 34 34 32 35 35 34 34 34 35 32 36 36 36 36
34 34 35 34 32 35 34 34 34 28 34 35 36 34 34 35 34 35 36 35
28 34 34 34 35 34 33 35 34 35 35 30 34 35 36 36 36 36 36 34
31 34 34 34 40 34 35 34 36 36 36 35 35 34 34 35 35 35 35 33
30 21 28 35 36 36 36 36 37 36 35 34 34 35 34 34 34 34 34 35
34 34 34 36 36 37 34 36 36 36 36 36 36 28 28 24 34 32 28 23
28 25 34 32 32 35 32 34 34 35 32 21 30 30 37 36 36 37 36 35
26 34 27 27 27 32 34 32 36 33 35 30 35 26 36 33 33 38 30 26
27 30 37 35 36 34 31 33 33 33 33 24 30 36 36 26 21 29 32 19
27 35 28 19 19 20 21 25 24 33 34 34 34 35 36 36 35 24 25 16
38 36 36 36 25 27 29 31 35 34 33 36 35 35 34 26 28 25 20 33
34 33 32 34 35 36 28 35 34 33 24 33 28 27 33 24 25 33 28 32
36 36 37 36 15 30 32 33 28 34 25 20 24 29 35 34 21 33 33 28
28 35 28 28 28 28 15 28 21 32 30 33 30 29 36 35 37 36 24 24
17 27 24 35 33 33 27 30 35 24 25 36 41 36 27 33 33 32 32 23
13 23 27 32 34 19 27 26 27 26 28 29 30 30 35 34 22 22 33 25
15 31 17 25 10 20 19 17 20 27 28 34 25 24 33 34 17 30 36 36
36 36 36 28 33 35 32 26 12 32 17 21 23 21 29 26 24 27 27 22
26 20 36 33 17 20 15 16 12 28 18 29 24 32 32 17 15 17 11 13
18 17 32 32 11 28 30 17 20 32 18 30 30 23 19 21 15 21 24 15
10 16 21 17 24 17 21 21 26 18 15 17 24 11 20 11 10 13 15 23
20 28 26 19 17 15 12 17 20 33 23 23 14 13 19 29 19 18 32 32
19 8 8 12 10 18 10 18 22 11 8 14 10 13 20 18 12 13 14 35
24 32 33 32 24 31 28 17 28 10 12 12 10 14 15 20 17 17 28 19
17 18 18 24 32 25 10 20 15 14 14 26 19 27 19 14 17 22 14 22
12 30 15 17 18 18 16 12 12 18 29 29 18 27 11 11    
>BM406976|Kennebec|roots
10 23 24 25 32 15 32 17 21 28 24 24 34 24 24 34 34 30 31 14
14 13 11 7 13 17 20 31 31 28 31 32 35 34 35 34 35 36 36 39
36 35 35 34 35 35 30 31 29 29 31 31 30 29 35 35 35 35 34 35
35 35 35 35 34 36 36 36 36 36 36 36 36 36 35 35 35 35 34 35
35 35 34 35 35 36 36 36 35 35 34 34 35 34 36 36 36 36 36 34
34 35 34 34 35 34 35 36 36 36 36 36 36 36 36 34 34 34 35 34
35 35 34 36 36 36 36 34 34 34 36 36 32 32 32 32 32 32 35 35
36 36 32 35 32 32 32 35 36 35 34 35 34 35 34 35 35 35 35 35
35 34 34 34 36 36 36 36 36 36 36 34 36 34 35 36 36 36 34 36
36 36 36 36 36 36 36 36 36 36 36 35 34 35 35 34 34 35 36 36
36 36 36 36 36 36 36 34 35 35 35 34 35 36 36 36 36 36 34 36
34 35 35 35 34 35 36 36 36 36 36 36 36 36 36 36 36 36 36 36
36 36 36 36 36 36 36 36 36 36 36 36 34 36 36 34 34 35 36 36
36 34 36 34 36 34 36 39 36 35 36 36 36 36 34 36 34 34 34 35
34 35 34 34 36 36 36 35 34 34 34 35 34 34 34 34 34 36 36 36
36 36 36 36 34 35 35 34 34 34 34 36 34 34 34 36 34 36 36 36
36 36 34 34 34 36 36 35 34 35 35 34 34 36 36 36 36 34 36 34
36 36 34 34 35 35 35 35 36 35 36 36 36 35 34 35 34 36 36 36
36 36 36 36 36 36 36 36 36 36 36 36 36 36 36 36 36 36 36 36
36 36 36 36 36 36 36 36 36 36 36 36 34 36 34 36 36 36 36 36
36 36 36 36 36 36 36 36 35 36 36 36 36 36 34 36 36 36 36 36
36 36 36 36 36 36 36 36 36 36 36 36 36 36 36 36 36 36 36 36
36 36 36 36 36 36 36 36 36 36 36 36 36 36 34 34 34 36 36 36
36 36 36 36 36 36 36 36 36 36 34 34 35 34 36 36 36 36 36 36
36 36 36 36 36 36 35 36 34 36 36 36 36 36 36 36 36 36 36 36
36 36 36 36 36 36 36 36 36 35 34 36 31 34 34 36 36 36 36 36
36 36 35 34 37 36 36 36 36 36 34 33 36 33 36 34 35 36 34 34
33 34 35 33 36 34 36 36 36 36 36 36 36 37 36 38 37 36 36 40
33 31 34 34 34 27 37 29 33 35 35 35 36 41 35 29 35 37 36 36
34 36 37 36 37 40 37 36 36 36 36 36 36 36 36 37 36 40 36 36
32 36 33 36 27 35 35 35 30 35 35 35 33 29 35 35 35 36 37 36
34 36 36 36 37 36 36 36 37 36 41 36 35 40 32 34 37 31 36 34
36 36 28 29 16 27 26 30 35 40 36 36 36 36 36 38 30 36 37 36
37 38 37 29 36 36 36 36 36 36 36 37 37 36 36 28 29 30 37 38
20 36 15 34 35 13 28 32 20 24 37 36 36 36 28 19 14 12 12 10
10 19 24 21 25 19 27 35 28 16 26 27 30 18 33 34 11 28 12 27
35 35 17 20 36 36 36 36 27 36 21 23 30 36 36 36 36 37 41 30
35 26 27 11 26 33 29 41 19 17 34 15 33 33 33 30 22 32 15 23
11 32 26 24 29 33 30 16 27 29 13 27 11 19 25 22 16 16 13 13
19 19 28 25 14 15 10 8 9 8 17 22 32 26 26 32 32 30 31 31
23 18 22 24 35 26 32 33 12 17 14 13 35 24 16 21 34 23 36 10
12 17 9 21 34 34 24 13 11 18 10 11 21 11 10 14 26 16 12 13
10 13 19 17 21 17 28 17 15 11 17 12 9 10 10 11 10 17 13 13
10 18 10 11 9               
>BQ045803|Kennebec|leaf
10 17 17 17 32 27 32 26 34 34 35 28 23 13 13 15 13 21 20 32
32 30 34 34 34 36 39 39 36 36 32 11 12 11 9 7 8 14 14 28
32 32 28 31 33 32 35 21 27 27 27 28 36 36 36 32 37 34 32 32
24 24 24 28 18 22 39 34 35 34 35 34 35 34 36 34 32 35 32 32
32 36 35 34 35 35 34 35 36 36 28 36 36 36 36 36 36 35 36 36
32 32 35 35 32 35 35 36 35 32 34 35 32 32 32 34 34 34 34 36
36 34 34 34 36 36 36 36 34 34 34 34 34 37 35 34 34 34 35 34
34 36 36 36 35 34 37 35 34 35 35 35 34 34 34 34 34 31 31 31
32 32 32 32 35 32 35 32 35 32 32 32 35 36 36 36 36 36 36 36
36 36 36 36 36 34 35 34 36 34 36 36 36 36 36 34 36 36 35 36
36 36 36 34 36 34 34 35 36 36 34 31 31 31 32 32 29 32 34 36
36 36 36 36 34 37 35 35 34 34 39 37 34 34 35 34 32 32 32 32
26 32 32 36 34 34 36 35 35 36 36 36 36 34 36 36 36 36 36 36
36 34 36 36 36 36 36 36 36 36 34 34 34 36 34 34 34 34 34 34
35 35 36 36 36 36 34 36 36 34 36 36 36 34 36 36 36 39 36 34
36 34 34 36 36 36 39 35 34 34 36 36 36 36 36 36 36 36 36 36
36 36 34 34 34 34 35 34 35 35 36 36 36 36 36 34 36 36 36 36
36 36 36 36 36 36 36 36 34 35 35 35 32 35 35 36 37 36 36 34
35 36 35 33 34 35 34 35 33 35 32 36 36 36 36 36 36 37 36 36
36 36 36 32 36 35 34 34 34 33 36 35 35 33 35 34 36 22 40 36
40 36 36 36 35 41 36 34 33 36 27 41 36 30 35 36 31 36 36 36
37 36 36 36 36 36 36 36 36 36 36 36 36 36 36 36 36 33 37 40
35 28 33 35 33 29 40 33 36 34 33 36 31 36 35 36 36 32 34 35
35 27 33 20 20 36 29 33 27 34 33 23 37 34 36 36 36 37 36 36
36 36 41 23 36 34 28 28 28 18 30 30 31 34 34 33 34 30 30 35
40 33 35 36 35 30 35 33 37 25 32 28 20 28 28 28 16 35 33 36
36 35 34 33 33 29 25 36 29 28 17 25 32 33 35 28 28 26 26 26
32 15 36 17 36 36 37 33 33 35 21 33 35 33 30 28 33 34 26 41
33 32 24 15 25 24 24 32 23 34 27 24 14 25 27 22 9 18 28 32
19 32 31 36 36 33 34 27 23 27 33 35 36 38 26 35 33 29 20 35
14 36 30 34 30 29 16 34 34 31 35 33 31 35 34 35 29 29 40 37
38 36 36 36 36 36 36 34 32 33 32 25 24 18 23 29 32 27 33 33
32 33 36 36 25 34 26 17 22 28 29 35 24 29 33 33 19 18 32 33
16 28 32 37 37 36 37 36 32 36 19 13 25 11 20 9 27 20 34 28
22 34 16 17 30 24 19 28 28 17 33 33 27 15 18 23 24 18 32 20
18 9 9 17 15 14 16 24 26 31 28 28 29 36 37 26 20 13 13 13
13 14 11 27 27 36 29 38 35 32 27 21 20 30 13 12 13 13 17 11
9 13 11 13 24 20 12 20 9 12 10 8 12 10 24 16 12 23 11 9
11 8 9 11 7 7 10 20 19 16 17 16 9 27 10 20 16 20 12 10
11 11 12 12 12 23 18 15 12 18 25 21 15 19 13 11 12 14 11 7
11 14 11 15 11 11 19 18 11 16 15 29 20 12 15 16 12 10 10 8
22 9 11 9 11 23 18 16 8 10 10 11 11 12 14 13 9 13 12 12
11 22 11 16 16 9 21 21 13 9 11 9 8 7 8 14 11 8 8 8
14 16 12 11 19 10 9 20 11 10 8 8 7 7 7 8 8 11 8 18
8 11 7 11 8 9 12 21 13 12 12 11 12 10 14 10 9 12 15 15
21 33                  
>BQ113843|Kennebec or Binjte|mixed tissues
14 7 8 9 9 9 9 9 9 6 11 12 13 10 14 9 6 10 10 10
11 9 9 9 6 7 9 23 21 45 45 32 26 21 21 21 19 23 16 13
12 13 13 13 14 15 19 19 20 23 18 18 18 22 19 18 29 28 21 22
22 22 22 27 30 26 34 30 30 30 29 38 38 35 44 34 40 34 34 23
23 20 22 19 18 20 18 22 22 19 24 27 45 28 24 33 15 19 15 14
15 19 25 23 25 25 45 15 15 15 16 13 17 32 39 40 40 39 40 38
35 24 23 21 21 21 21 23 28 39 39 26 27 27 34 23 24 34 34 35
44 47 45 36 34 45 40 36 39 40 23 24 34 30 25 27 29 27 31 34
27 27 25 24 23 21 36 45 38 39 36 40 39 47 44 29 34 26 28 23
29 34 35 29 27 33 30 45 40 44 40 47 47 47 47 47 47 44 47 45
45 47 47 47 47 35 35 35 33 33 28 38 44 45 47 47 44 35 34 34
34 34 44 47 45 26 21 20 22 21 20 38 45 45 44 40 44 44 47 49
40 32 22 23 23 22 20 18 34 34 40 31 31 32 31 31 34 31 30 36
45 49 47 49 30 30 26 28 30 27 38 38 29 34 20 23 23 23 24 26
44 38 44 44 47 47 47 47 40 34 34 34 33 27 23 21 22 26 20 44
47 47 47 41 47 47 36 45 32 30 33 30 28 30 34 44 45 36 47 44
35 35 35 35 33 44 33 33 33 33 42 40 47 47 47 44 33 33 24 24
33 33 28 26 28 28 29 24 25 29 29 34 44 49 49 47 49 28 22 20
22 24 22 33 24 29 25 23 30 30 44 45 34 33 35 35 31 31 36 34
34 26 33 29 24 28 28 33 33 28 28 35 34 35 30 29 28 34 30 40
40 30 28 34 33 42 35 40 44 44 35 27 30 29 30 26 22 30 22 32
36 45 44 44 39 40 29 35 34 34 29 29 39 40 47 34 33 29 27 33
33 42 44 44 31 34 34 34 36 36 40 34 34 29 45 45 35 44 35 33
30 33 40 38 29 34 45 44 44 44 44 35 35 40 44 40 44 47 47 38
45 38 29 33 33 35 35 35 45 36 30 30 24 23 26 34 36 47 47 44
44 44 44 44 40 47 47 47 44 38 44 44 44 40 47 47 34 31 36 31
34 31 44 44 35 47 47 47 40 44 35 42 42 35 44 44 47 36 36 24
25 25 25 35 33 34 29 29 34 34 44 44 40 44 33 33 33 33 44 29
40 36 44 49 47 47 34 34 31 34 34 26 22 23 22 19 26 44 47 44
47 47 34 31 31 34 31 34 47 47 47 47 39 45 40 32 40 39 47 44
40 25 25 22 22 14 24 21 33 32 31 32 31 31 34 34 44 44 40 44
29 29 32 32 29 29 44 44 44 33 30 33 30 26 27 18 21 21 17 21
23 31 42 35 35 36 31 44 34 33 30 27 30 30 35 44 44 35 44 40
35 44 44 44 47 35 44 44 33 32 32 39 44 45 44 34 34 20 21 23
19 23 23 47 35 35 33 30 34 34 45 35 30 35 30 35 44 47 44 47
47 47 45 44 40 44 44 33 33 45 45 33 33 40 38 44 38 38 40 34
36 23 24 26 27 28 26 23 23 23 34 33 35 35 35 27 31 29 32 32
31 29 22 22 19 22 26 22 19 25 33 35 42 35 29 29 29 28 23 23
30 24 18 17 16 15 12 15 17 15 17 25 12 12 12 12 12 19 16 12
12 12 12 12 9 15 9 8 9 9 12 12 9 13 10 8 10 8 8 8
7 8 8 8 9 9 9 9 8 9 11 9 7 9 6 8 9 14 10 7
12 9 7 9 13 10 11 9 15 12 18 27 24 24 13 11 20 24 22 12
12 10 9 12 12 17              
>BE344378|Bintje|axillary buds of stem explants, swelling stolons
8 10 10 9 9 19 19 25 24 29 27 21 21 21 20 20 22 22 22 23
42 47 56 56 56 56 40 42 42 37 37 35 36 29 29 29 25 25 25 35
36 36 38 38 33 33 22 21 21 30 27 35 36 35 35 32 35 35 29 30
28 28 28 23 23 23 24 24 19 17 17 31 33 35 35 35 40 40 35 31
31 17 17 16 31 28 35 37 30 37 37 44 44 44 37 37 44 35 35 36
36 40 40 42 42 37 50 29 30 30 50 26 28 28 39 33 33 29 30 30
50 50 50 50 47 44 50 50 42 33 35 37 50 30 30 30 42 33 27 13
13 13 27 27 33 50 37 37 42 42 33 28 28 33 35 31 31 22 23 25
32 35 35 35 40 42 47 42 40 33 33 23 23 23 23 31 31 37 37 37
37 33 33 35 29 29 19 18 11 11 11 19 19 23 23 29 17 16 13 13
16 23 19 26 26 30 30 30 30 28 30 28 30 33 33 42 42 27 27 11
14 14 30 27 30 30 30 30 24 22 24 22 22 17 27 27 30 30 27 27
22 22 22 33 33 40 32 32 26 16 13 8 8 9 12 12 22 22 22 29
30 37 30 30 28 33 30 30 25 27 22 27 22 27 27 42 33 36 22 24
19 18 13 13 18 31 33 36 33 33 26 26 26 33 33 35 35 37 35 35
38 35 35 35 29 29 22 22 22 30 33 42 42 42 44 40 40 35 42 32
32 35 35 29 29 27 18 18 27 21 21 22 28 28 25 25 28 32 27 28
16 14 10 10 13 20 17 23 18 25 20 20 20 11 9     
>BG592981|Kennebec|sprouting eyes from tubers
7 7 8 8 7 10 11 7 7 8 7 8 7 7 7 8 8 7 7 7
7 7 7 7 7 10 8 15 15 7 9 10 10 7 7 7 7 7 9 9
9 9 7 9 7 7 7 10 9 9 7 9 7 9 18 18 9 11 9 11
7 9 7 24 36 35 33 31 33 31 31 31 21 21 24 11 8 9 9 11
22 27 25 25 25 17 17 25 25 32 34 32 32 32 35 34 31 31 28 28
28 28 28 28 28 32 35 35 35 35 32 32 33 31 31 31 31 32 32 34
34 25 28 28 33 33 33 30 28 30 28 30 28 28 31 35 32 31 31 31
31 35 32 34 34 34 34 32 32 32 32 32 32 34 34 36 36 34 34 32
32 35 32 31 33 28 31 31 33 37 34 34 37 34 34 35 34 37 32 31
31 28 31 28 31 32 34 35 35 34 36 36 35 35 35 36 36 36 36 36
35 35 35 34 35 35 35 34 35 34 34 35 34 34 34 35 35 36 36 36
36 34 34 34 35 35 34 34 35 32 34 34 34 34 36 36 34 36 34 35
35 34 34 34 34 34 34 34 34 37 35 35 34 36 36 36 36 35 35 36
36 36 34 36 36 36 36 36 36 35 34 35 34 34 35 35 36 36 35 35
35 33 28 31 31 32 30 32 32 34 34 34 35 34 35 34 39 36 35 36
36 36 34 34 34 36 36 35 34 34 36 36 36 36 36 34 39 34 35 32
32 32 34 35 35 35 35 36 36 36 34 35 35 34 34 34 36 36 34 34
37 35 36 35 34 34 34 34 34 36 36 36 36 36 36 36 36 36 36 36
36 34 36 35 36 36 36 36 36 36 34 35 36 36 36 36 36 36 36 36
36 35 34 34 34 34 34 35 35 36 36 36 36 36 36 35 36 35 35 35
35 34 35 35 34 35 35 35 37 36 36 36 36 36 35 36 36 36 36 36
34 36 36 35 34 34 34 35 35 35 36 39 36 34 34 36 36 34 36 36
36 34 35 39 35 36 36 35 36 36 36 36 36 36 36 36 36 36 36 36
36 36 36 36 36 36 36 35 36 34 34 35 35 35 35 35 35 35 35 35
35 35 34 35 35 35 34 35 35 34 35 35 34 34 36 35 34 35 35 34
36 34 36 34 35 35 35 35 34 35 36 36 35 34 35 35 35 35 34 34
36 36 36 36 36 36 36 35 40 36 34 35 35 34 35 35 35 36 34 36
36 32 32 32 28 29 32 34 34 35 34 35 36 34 36 36 34 36 35 35
34 35 34 35 35 34 35 35 28 36 28 34 34 33 35 37 36 34 33 34
29 35 35 36 36 35 36 36 35 35 36 35 33 35 36 36 36 36 36 36
36 36 35 41 36 34 36 36 33 32 32 28 31 23 31 31 28 24 32 35
35 32 32 27 32 21 32 32 35 31 36 36 33 36 36 34 35 35 36 34
35 36 34 36 22 34 35 35 36 36 36 36 36 36 36 36 36 36 36 36
36 36 36 36 37 36 36 36 36 36 36 33 36 36 25 24 23 36 36 25
24 34 34 29 21 34 29 36 36 36 36 36 36 36 37 29 33 30 30 33
25 35 13 35 25 35 34 29 32 35 35 35 34 27 34 35 32 30 29 36
33 35 19 35 27 27 34 36 35 33 26 17 34 34 27 30 29 33 33 28
30 33 35 34 32 27 30 30 27 35 20 13 13 17 9 27 23 28 28 29
11 28 20 33 32 35 25 34 29 33 33 32 29 32 30 34 35 18 12 18
21 28 13 34 34 35 24 26 26 33 28 29 29 33 32 32 23 35 17 24
21 21 9 14 7 15 28 18 25 28 28 35 25 24 24 33 21 21 24 23
19 25 9 23 11 19 19 18 15 24 10 16 11 14 12 13 11 13 17 18
33 24 10 16 12 16 12 17 12 14 12 9 14 8 18 11 17 18 14 16
11 24 16 18 10 17 10 10 15 21 36 19 14 14 21 11 10 22 22 27
14 32 23 26 12 21 18 12 21 16 11 14 28 15 15 22 9 10 8 7
10 7 13 8 11 11 12 14 18 20 32 28 34 24 21 12 12 13 24 20
13 11 8 8                
>BG596374|Kennebec|sprouting eyes from tubers
7 7 7 7 7 10 10 9 9 9 10 14 15 13 29 22 18 18 7 9
7 7 7 10 8 7 9 8 8 9 11 10 14 11 13 13 10 8 8 9
16 18 25 8 19 11 14 13 11 9 9 9 9 8 10 8 10 7 7 8
8 8 11 8 8 8 12 9 12 9 10 13 16 26 22 13 14 14 16 12
17 23 17 12 9 12 9 9 10 27 24 34 36 26 11 11 9 8 8 8
8 8 8 12 9 13 17 14 11 10 10 10 11 12 7 11 11 11 9 9
9 9 10 14 18 18 24 35 36 34 28 24 19 16 13 10 10 19 19 17
23 26 19 19 19 19 13 12 17 10 11 8 8 9 9 12 23 12 8 8
9 8 7 8 11 12 10 10 13 13 17 13 11 13 11 14 10 12 10 11
9 7 11 13 10 9 9 9 9 8 8 9 9 9 9 9 18 16 14 11
31 35 35 22 14 10 7 9 9 13 10 17 22 22 29 28 27 21 12 9
9 10 9 7 7 11 12 10 17 9 14 20 27 33 33 33 33 27 33 33
29 31 29 34 35 29 24 31 21 28 24 36 29 23 14 24 22 22 25 28
28 27 22 15 13 14 13 23 23 23 18 23 17 28 32 23 21 14 15 15
15 12 16 20 24 29 36 26 24 21 17 21 22 35 36 36 30 30 36 30
20 21 33 33 33 31 29 35 33 33 33 33 33 35 35 35 33 33 33 30
30 29 30 26 30 26 29 20 16 21 12 12 15 12 21 32 35 31 30 26
29 21 25 29 26 30 36 36 26 18 10 9 8 8 10 10 20 33 34 31
22 24 23 17 24 24 24 33 36 36 36 36 35 34 34 36 36 34 26 22
22 13 8 8 14 21 12 8 10 16 14 8 8 10 9 10 9 20 34 36
36 36 36 36 36 36 36 36 36 36 36 36 34 32 32 28 28 33 25 34
36 36 36 36 30 27 28 35 31 34 34 36 36 36 36 36 36 36 39 36
34 36 35 36 34 36 36 36 36 36 36 36 36 35 36 36 36 34 36 36
36 36 36 36 36 36 36 34 36 31 28 28 15 9 20 30 27 34 36 36
36 36 36 34 34 34 34 35 35 35 35 34 35 36 35 36 36 35 34 34
34 34 35 35 32 31 31 23 28 31 26 34 29 34 36 36 36 36 36 36
35 35 35 35 35 34 39 36 36 36 36 36 36 36 36 36 36 36 36 36
34 34 34 35 34 36 34 36 34 39 34 36 35 35 34 35 34 35 35 35
35 34 34 36 33 35 34 35 29 34 35 36 36 36 36 35 36 34 34 35
36 36 36 35 34 35 34 36 35 29 36 36 34 36 36 35 34 34 34 36
34 34 36 36 36 36 35 36 36 36 35 35 36 35 35 35 35 35 35 35
36 34 34 37 36 35 36 36 36 36 34 34 36 35 30 28 33 35 35 34
35 20 34 28 28 36 34 20 34 34 34 32 28 34 36 36 30 41 35 34
36 28 36 36 36 36 36 36 36 36 31 34 35 35 30 33 35 34 30 30
36 35 36 33 37 34 36 28 32 35 23 11 23 18 35 33 34 35 35 24
35 35 35 33 36 36 36 35 35 35 33 33 35 35 36 34 29 29 32 28
33 30 31 36 36 29 32 33 33 20 22 11 11 9 9 14 20 24 24 24
35 29 35 34 35 29 21 26 21 14 23 27 37 37 36 33 32 32 29 23
35 12 36 13 28 25 28 17 32 21 27 26 24 17 27 26 30 37 30 33
35 33 23 35 28 24 16 28 11 14 11 25 32 28 13 17 9 18 9 12
13 21 36 39 20 24 21 13 32 32 34 24 9 21 21 27 28 16 31 31
31 28 35 10 13 11 22 17 23 30 24 24 25 23 24 17 15 13 7 21
16 15 19 19 25 17 14 17 29 21 34 23 32 25 22 13 11 10 17 21
11 13 13 14 28 17 14 11 11 11 11 11 12 13 11 15 11 25 32 20
21 18 15 13 17 34 16 15 15 14 17 27 25 22 14 9 8 9 10 12
14 14 9 10 30 17 24 16 17 9 9 10 10 23 21 34 32 24 21 32
21 21 7 13 11 13 9 11 11 11 14 15 24 22 9 17 28 12 10 17
12 9 9 20 11 12 12 11 13 11 7 10 7 7 8 8 8 7 7 7
8 8 7 9 7 8 9 7 7           
>BG599571|Kennebec|sprouting eyes from tubers
10 10 7 10 7 7 7 15 17 17 15 18 14 21 13 17 10 11 12 25
16 28 28 33 33 36 36 34 34 35 36 34 32 32 28 26 25 26 25 18
26 27 32 32 31 31 28 33 31 28 28 28 32 36 32 32 32 32 32 32
31 32 32 32 32 32 32 26 34 34 34 34 35 35 37 32 32 32 32 35
32 34 36 34 36 36 33 29 30 24 25 28 28 24 28 28 30 32 32 35
35 35 34 35 37 35 33 33 34 34 28 35 33 33 35 35 34 37 34 34
34 37 35 32 32 32 32 32 32 34 36 34 34 31 28 31 33 28 28 33
35 36 36 36 36 36 36 34 34 34 35 34 35 35 35 34 32 32 32 35
32 36 32 34 37 36 36 37 36 36 39 34 35 36 36 36 34 35 35 30
31 31 31 35 35 35 33 34 30 34 34 29 32 32 32 36 34 36 35 35
36 36 34 35 35 35 35 34 36 35 35 35 35 35 35 35 34 34 35 36
35 35 34 35 36 36 36 32 35 32 32 32 35 35 34 34 34 36 36 36
34 34 34 36 36 36 36 36 35 35 35 35 35 34 34 36 36 36 36 34
34 34 34 34 36 35 35 36 35 36 36 36 36 36 36 36 34 34 35 34
35 35 33 33 33 35 35 35 35 35 35 36 36 36 36 34 35 34 35 35
35 37 37 30 27 35 36 36 34 34 32 34 36 34 35 35 34 35 35 34
34 35 36 36 34 34 34 36 34 36 36 35 35 35 35 35 35 34 35 34
34 36 36 34 34 34 34 34 36 36 36 34 35 36 41 35 35 34 36 36
36 36 35 36 34 34 36 34 35 35 35 34 36 35 40 36 36 36 36 36
36 36 36 37 34 35 35 35 35 34 35 35 36 35 35 35 35 35 35 32
32 32 32 35 35 35 34 33 35 35 35 34 35 36 34 36 36 34 40 36
36 36 36 34 35 35 35 35 36 34 36 36 36 36 36 36 35 35 33 36
35 35 35 37 35 33 35 35 36 36 36 35 35 35 35 35 35 35 35 35
35 35 34 34 37 36 36 36 35 34 35 35 35 35 35 34 34 33 28 30
33 35 35 33 35 34 36 36 36 36 36 36 36 36 34 36 36 36 34 36
36 36 40 36 36 36 36 36 36 36 36 36 36 36 36 32 36 36 40 36
36 32 32 25 32 32 35 34 35 35 35 35 35 29 34 24 35 34 34 27
35 35 35 34 35 34 34 36 35 34 36 35 34 34 30 33 33 36 34 36
36 34 36 36 41 36 36 36 36 33 36 36 35 35 34 35 35 34 35 36
36 33 34 36 22 29 26 35 33 25 20 35 34 32 27 34 29 34 36 40
35 36 37 28 25 22 21 36 33 21 28 35 13 34 30 32 29 20 23 31
28 31 20 26 29 32 27 32 33 32 25 37 19 35 35 35 35 34 35 29
27 19 32 32 21 27 15 31 29 24 29 34 33 34 34 26 30 24 28 35
23 17 12 14 10 32 27 32 26 21 35 23 27 32 29 28 17 18 28 35
30 33 33 34 33 27 29 29 15 21 27 27 15 14 24 17 25 21 23 33
27 23 16 27 29 22 9 28 13 20 21 27 23 32 28 37 35 23 27 24
19 31 18 23 29 32 23 23 32 28 23 26 9 28 10 28 21 20 13 21
9 11 18 9 12 12 13 18 15 20 20 32 24 13 21 25 12 18 34 14
13 13 14 18 24 17 18 25 13 18 9 15 17 15 11 12 11 9 14 11
21 23 24 26 15 26 25 35 35 35 34 30 33 35 30 13 19 21 12 8
8 7 7 7 10 15 26 16 12 28 28 24 31 27 14 18 26 23 17 24
36 20 36 13 32 21 16 16 14 19 13 9 9 10 10 9 10 7 8 7
9 17 13 14 12 10 15 32 13 34 12 26 18 10 16 25 15 10 12 12
15 11 11 11 9 9 12 8 20 8 13 9 19 9 12 14 10 11 7 11
>BG600112|Kennebec|sprouting eyes from tubers
11 7 7 7 7 7 7 11 17 20 28 25 16 19 10 7 9 11 23 20
28 32 32 32 34 34 35 35 34 35 35 32 32 28 26 27 27 24 16 18
26 28 28 31 28 31 31 28 31 30 33 34 35 30 31 31 33 32 34 31
32 34 32 32 32 32 32 34 34 34 36 34 32 32 32 32 32 28 27 31
31 28 31 31 28 35 26 27 26 24 27 30 23 26 28 24 30 28 33 28
31 31 28 28 28 39 34 34 34 34 34 31 39 31 31 28 31 31 36 36
36 34 32 32 32 32 30 28 18 27 30 30 30 29 29 34 34 36 34 34
34 32 32 31 28 33 28 27 24 28 32 32 34 35 35 35 35 34 34 35
34 36 36 36 36 36 36 36 36 36 34 32 32 32 32 32 32 32 32 32
32 35 32 34 32 36 36 36 32 34 32 32 32 29 31 34 35 27 33 35
34 35 35 34 34 34 35 34 34 34 35 34 34 35 35 34 34 35 33 36
36 36 33 34 34 34 36 36 34 36 34 34 34 34 34 34 35 35 34 35
35 36 35 34 36 34 34 32 32 34 32 26 32 32 34 34 34 34 34 34
36 34 34 36 36 36 36 36 36 35 34 34 35 34 34 35 36 36 36 35
34 34 32 32 32 32 32 29 32 34 34 34 34 36 36 35 36 36 36 36
36 36 36 36 36 36 36 36 34 36 34 36 36 36 36 36 36 36 36 36
36 36 36 36 36 36 36 36 36 34 34 34 34 34 36 36 36 36 36 35
34 34 34 35 35 35 35 34 34 35 35 35 35 35 36 36 36 36 36 36
36 36 36 36 35 35 35 34 34 36 36 36 34 39 36 34 36 34 36 36
35 36 36 36 36 36 36 36 35 35 32 32 32 32 32 36 36 36 36 36
36 36 36 36 36 36 35 35 35 35 35 35 35 36 36 36 36 36 36 36
36 36 36 36 35 36 41 36 36 36 36 36 36 36 36 35 35 34 34 34
35 35 35 34 34 35 35 34 36 37 36 34 35 35 34 35 35 34 34 36
35 34 35 35 35 35 35 34 27 35 35 35 35 35 35 36 36 36 34 35
35 35 35 34 35 36 36 36 36 35 35 35 35 29 35 39 35 34 36 33
30 35 34 34 36 36 35 35 35 33 33 35 35 35 36 36 34 40 36 36
36 35 36 35 35 35 35 34 35 35 34 36 35 27 28 30 35 36 36 36
37 36 36 36 36 36 35 36 35 34 35 35 36 36 36 36 36 41 36 36
37 36 36 36 36 37 36 36 36 41 36 36 36 37 36 36 34 33 20 32
32 32 29 34 34 35 32 35 28 32 21 32 32 35 28 36 34 36 36 36
36 36 36 35 35 35 35 32 36 22 34 36 35 36 36 36 36 36 36 36
36 34 31 36 27 37 23 33 21 20 35 36 35 35 36 36 36 34 33 30
21 21 35 35 35 35 36 37 37 29 36 36 36 36 36 36 36 36 36 34
35 29 28 34 30 30 35 15 34 32 31 31 18 21 31 31 32 35 35 33
36 36 37 37 36 35 35 24 35 34 35 35 37 35 29 28 21 33 35 28
24 24 33 33 32 29 35 35 35 33 26 30 32 25 28 30 15 11 20 10
28 24 34 34 29 35 27 29 33 33 33 34 33 31 34 33 34 33 35 34
29 29 18 14 20 24 28 19 33 35 35 26 26 30 34 34 28 28 23 19
16 16 14 15 17 17 32 34 27 34 33 33 24 28 24 20 31 20 23 24
32 24 20 25 25 24 29 10 29 13 26 21 21 20 28 18 13 14 18 15
19 13 29 18 17 16 21 24 14 15 13 18 14 12 18 12 12 11 25 16
10 10 11 8 11 12 21 21 34 32 21 23 21 10 13 24 24 34 21 27
14 29 22 21 18 10 11 7 11 13 14 30 23 24 14 14 9 10 10 10
8 8 8 15 17 26 28 25 11 20 28 15 16 25 14 21 15 15 12 12
11 20 24 15 13 28 17 17 21 12 25 10 10 7 7 7 7 7 9 15
9 13 15 28 11 14 18 7 14 18 7         
>BI434374|Kennebec|leaf
8 9 10 18 8 25 32 21 17 35 27 20 26 18 18 19 19 24 25 21
21 35 24 24 34 24 24 35 35 34 34 35 28 24 19 24 17 22 25 32
26 32 39 31 34 32 32 21 27 35 27 27 36 36 36 37 35 34 34 36
36 36 32 35 32 32 32 32 32 35 32 32 32 32 33 31 28 31 31 31
36 36 36 35 34 34 35 35 35 34 36 36 36 36 36 35 32 36 35 32
32 32 36 36 36 34 34 34 36 36 36 34 35 36 36 36 34 34 34 35
34 34 34 34 39 34 34 34 34 35 35 35 36 35 35 34 35 35 35 35
36 36 36 36 36 36 34 36 36 36 32 34 35 34 35 35 34 36 36 36
34 34 35 35 35 34 36 36 36 36 36 36 36 36 36 36 36 36 36 35
35 35 35 35 36 36 36 37 35 34 34 35 35 35 35 36 36 36 34 34
36 36 36 36 36 36 36 36 36 34 36 35 34 39 34 34 34 34 39 34
34 34 34 36 36 36 34 34 34 34 34 37 34 34 36 34 36 34 36 36
34 34 34 34 36 36 36 36 36 36 36 36 36 35 36 34 36 36 39 34
36 39 39 36 36 36 36 36 36 36 36 36 36 36 36 36 36 36 36 36
36 36 34 36 39 36 36 34 36 36 35 35 34 35 35 34 34 34 36 36
35 36 35 35 34 35 35 36 36 35 35 36 36 35 35 36 36 36 36 36
34 34 39 36 36 36 36 36 36 34 34 34 34 36 36 34 36 36 36 36
36 36 36 36 36 36 36 36 36 36 36 36 36 36 36 36 34 36 34 34
36 36 35 35 35 35 35 36 34 36 36 36 36 36 36 36 36 36 36 36
36 36 36 36 36 36 36 36 36 36 36 36 36 36 36 36 36 36 36 36
36 36 36 36 36 36 36 36 34 34 36 36 36 36 36 36 36 36 36 36
36 36 36 36 36 36 36 36 36 36 36 36 34 36 36 36 36 36 36 36
36 36 36 36 36 36 36 36 36 36 36 36 36 36 36 36 36 36 36 36
36 36 36 36 36 36 36 36 36 36 36 36 36 36 36 36 36 34 36 34
35 36 36 36 38 36 34 36 35 34 36 35 34 34 35 36 35 36 36 36
36 36 36 36 36 41 36 36 36 36 35 35 33 35 35 36 33 34 34 33
36 36 40 36 32 36 34 36 34 36 35 36 36 36 34 36 34 36 33 34
36 36 36 36 37 36 36 36 36 37 36 36 29 34 24 36 36 36 36 36
36 36 37 36 36 36 28 35 35 35 36 40 41 36 33 35 36 36 36 36
36 37 36 37 36 36 36 36 37 36 34 32 34 25 30 35 35 38 36 36
36 36 36 36 36 36 36 36 36 25 20 27 28 33 36 36 36 36 36 40
20 27 30 29 24 26 34 33 36 36 34 25 27 24 12 21 20 22 25 24
34 19 29 24 17 32 33 31 36 11 28 14 34 24 32 32 18 24 26 26
28 30 35 36 31 30 36 37 38 33 34 23 32 21 26 24 23 35 28 23
19 29 35 27 24 24 35 32 24 28 28 28 31 23 25 24 20 23 16 15
17 13 24 33 17 29 29 28 28 31 21 21 28 23 27 20 28 27 28 30
37 35 28 35 28 32 17 20 10 18 13 11 9 24 18 24 25 24 22 23
24 17 28 30 28 19 28 17 13 24 24 35 26 29 31 36 24 21 23 20
33 20 26 30 26 24 32 36 24 24 21 8 15 8 25 19 24 13 24 16
16 15 15 17 13 25 13 17 21 25 35 19 14 10 10 8 10 20 15 9
10 10 22 23 16 15 19 14 14 27 31 28 16 19 16 19 21 22 26 34
27 24 8 10 8 7 7 10 17 23 14 27 23 11 10 9 11 8 9 7
13 8 17 17 26 12 23 11 24 35 20 24 11 24 26 17 32 29 37 23
28 13 21 26 18 15 24 16 16 19 15 32 16 13 8 8 8 8 12 13
13 15 11 18 16 20 13 21 8 10 8 12 26 11 15 21 13 15 12 18
24 14 13 10 7 8 9 13 7 13 23 21 20 20 22 12 18 11 21 18
14 20 24 16 23 26 20 11 20 18 14 16 8 17 10 10 9 13 15 13
9 17 7 13 7 7              
>BM404957|Kennebec|roots
20 24 24 28 33 36 26 23 18 20 20 32 32 39 32 32 32 35 34 34
36 36 34 34 36 32 34 28 17 23 18 13 17 28 35 32 32 32 34 35
35 34 36 34 36 36 34 36 36 35 34 35 35 34 34 32 32 32 32 32
35 32 35 34 34 36 35 34 36 36 36 36 34 32 32 32 32 32 32 36
32 32 32 32 35 35 35 34 37 35 36 36 36 35 35 32 32 32 32 32
36 35 36 36 36 32 32 32 32 32 36 32 36 39 35 34 35 32 32 32
35 32 35 35 35 36 35 34 35 34 34 35 34 36 39 35 35 34 35 35
34 35 36 35 34 35 34 34 35 35 36 36 36 36 34 35 34 35 36 36
32 35 34 35 34 34 34 36 34 34 34 34 35 35 34 34 36 36 36 35
34 34 34 36 36 36 36 36 34 34 34 34 34 35 36 36 36 35 35 34
36 34 34 34 36 36 36 36 36 36 36 36 36 36 36 36 34 34 34 34
34 34 34 36 36 36 37 34 34 34 36 36 36 34 34 34 34 36 34 34
36 36 34 39 35 36 36 36 36 36 36 34 39 39 36 36 36 36 36 36
36 39 36 34 34 36 34 35 36 36 36 36 36 36 36 36 36 36 36 36
36 36 36 36 36 36 36 35 35 36 35 34 36 36 36 36 36 36 36 36
36 36 34 34 34 35 36 36 36 36 36 36 39 35 34 34 34 34 36 36
36 36 36 34 36 36 36 36 36 36 36 36 36 36 36 36 36 36 36 36
36 34 34 35 35 35 36 36 35 36 36 36 36 36 36 36 36 36 36 36
36 36 36 36 36 36 34 36 36 36 36 35 35 35 35 34 36 36 36 36
36 36 36 36 36 36 36 36 36 36 36 36 36 36 36 36 36 36 36 36
36 36 36 36 36 36 36 36 36 36 36 36 36 36 36 36 35 34 34 36
36 36 36 36 34 34 34 35 35 35 36 36 36 36 36 36 36 36 36 36
36 36 36 36 36 36 36 36 36 36 36 36 36 36 36 36 36 35 35 34
36 36 36 36 36 36 36 36 36 36 36 36 34 34 36 39 36 36 36 36
36 36 36 36 36 35 34 36 36 35 36 36 36 36 36 36 35 35 36 36
36 36 35 36 36 36 36 36 36 36 36 36 36 36 36 34 36 35 35 35
35 34 36 34 34 35 35 35 33 34 36 34 33 36 32 35 36 36 36 36
36 36 36 36 36 36 36 36 36 36 36 36 36 36 35 33 36 36 36 36
36 36 41 34 31 36 36 36 36 36 36 34 35 36 36 36 37 36 36 36
35 35 34 36 37 36 36 36 37 36 36 36 36 36 36 36 36 36 34 36
36 36 36 36 36 36 36 40 36 36 34 36 35 33 30 41 36 36 36 33
27 35 33 29 35 35 36 35 34 35 35 35 34 34 25 31 36 36 36 36
36 40 37 36 36 36 36 36 36 33 36 26 34 30 19 36 36 36 36 30
36 15 39 25 36 36 36 36 36 35 41 36 36 36 37 33 36 34 34 36
36 36 36 33 33 36 36 36 27 32 17 33 35 33 30 29 33 34 34 33
36 36 36 35 33 26 24 24 34 24 23 24 36 25 33 17 18 11 11 13
13 15 14 32 34 29 36 37 41 36 36 38 35 33 28 28 18 14 18 28
35 21 30 35 33 38 36 36 36 30 28 28 33 32 32 26 30 24 16 30
27 36 27 32 33 36 29 26 27 24 31 22 20 30 29 23 35 35 35 19
23 12 22 13 34 25 25 19 32 16 19 26 23 27 19 18 24 27 26 27
27 20 11 16 22 9 24 12 14 11 25 16 25 23 16 20 17 17 14 26
34 26 18 22 15 17 17 27 31 23 24 12 24 22 29 32 34 34 26 35
13 24 13 15 15 17 17 9 18 17 27 35 24 13 27 11 24 33 14 19
18 24 12 12 27 12 26 23 28 18 21 17 21 20 28 13 13 11 9 9
9 13 9 8 16 9 9             
>BM408479|Kennebec|roots
20 27 33 21 34 15 28 10 8 8 8 26 18 31 31 28 34 34 35 34
34 26 26 36 35 34 36 35 35 34 21 17 31 24 33 31 33 33 35 35
32 32 34 36 36 36 39 36 36 32 37 34 35 34 32 32 32 35 32 34
35 35 35 34 34 35 35 36 36 36 36 36 34 34 35 34 35 34 35 35
35 36 36 36 36 36 36 36 36 36 36 36 36 36 36 36 36 35 35 35
35 35 34 34 36 34 36 36 36 36 36 36 34 35 34 34 35 32 32 34
34 34 36 35 36 36 36 34 34 34 36 36 34 35 34 34 34 35 34 34
36 36 34 36 36 36 36 36 36 36 36 36 36 36 36 36 36 36 36 34
34 34 34 35 34 34 36 34 36 34 34 36 36 34 34 34 34 34 35 37
34 35 37 34 34 34 34 36 36 36 36 35 35 36 36 35 34 35 35 34
34 34 34 34 35 34 36 36 36 36 34 36 36 36 36 36 36 36 36 36
35 36 35 36 36 36 36 36 36 36 36 36 36 36 36 36 36 36 36 36
36 36 36 36 36 36 34 35 35 34 35 35 35 36 36 36 36 36 39 36
36 36 36 36 36 36 36 36 36 36 39 34 36 36 36 36 36 36 36 35
36 36 34 36 36 36 36 36 36 36 36 36 36 36 36 36 36 36 36 36
36 36 36 36 35 35 34 35 34 34 35 35 35 36 36 36 36 36 36 35
36 34 35 39 36 36 36 36 36 36 36 36 36 36 36 36 36 36 36 36
36 36 36 36 36 36 34 36 35 35 34 34 34 34 36 36 36 36 36 36
36 35 34 35 34 34 34 36 36 36 36 36 36 36 36 36 36 36 35 36
36 36 36 36 36 36 36 36 36 36 36 36 36 36 35 36 35 34 35 35
35 37 34 35 35 36 36 36 36 36 36 36 36 34 34 34 36 36 36 36
36 36 36 36 39 36 34 35 34 36 34 36 36 36 36 36 34 34 34 35
33 35 34 36 36 36 36 36 36 34 35 35 35 35 35 35 36 36 36 36
36 36 36 36 36 36 36 36 36 36 36 36 36 36 35 36 36 34 36 36
36 36 36 36 36 36 36 36 36 36 36 36 35 36 36 36 34 35 36 36
36 36 36 36 36 36 36 36 35 34 35 33 35 34 36 36 35 35 35 34
34 34 36 39 36 36 36 36 36 36 36 36 36 36 36 36 35 33 35 33
34 35 36 36 36 36 36 36 34 34 36 40 35 34 34 36 36 41 36 36
36 36 36 36 36 35 33 35 34 35 33 35 36 36 36 36 36 36 36 36
36 36 35 32 35 34 36 27 35 33 34 36 34 36 35 33 36 36 36 35
36 36 36 36 36 36 34 36 36 36 40 36 37 36 25 35 35 35 35 35
34 37 34 34 35 36 27 34 34 32 36 31 36 33 24 27 41 34 35 33
36 36 35 36 36 37 36 36 31 41 34 33 35 35 35 29 35 19 33 19
28 28 31 30 36 36 36 36 36 36 25 34 32 34 18 27 34 35 20 33
36 24 33 31 21 23 33 34 36 36 30 26 32 29 26 36 36 36 37 36
36 27 36 36 36 33 29 36 32 36 37 36 36 39 32 32 32 13 28 32
28 24 30 32 32 36 28 36 37 37 34 35 24 35 26 35 37 32 35 23
27 33 24 35 26 17 14 32 32 28 23 20 29 32 35 25 16 26 13 20
13 24 20 32 21 13 15 16 14 27 21 28 21 19 18 24 19 28 16 29
32 24 24 26 21 12 18 23 17 21 21 17 21 12 17 17 11 28 15 9
13 11 14 23 10 12 34 18 28 33 33 36 36 39 36 34 34 35 35 30
30 28 26 28 19 25 34 34 34 35 28 19 26 23 12 32 20 14 10 15
15 24 23 20 18 7 15 25 10 10 12 9        
>BE922660|Kennebec|leaflets and petioles
9 9 9 10 9 10 10 8 6 6 8 6 8 11 24 17 19 10 10 14
21 23 20 15 14 15 20 27 31 40 40 28 24 10 8 8 21 21 26 21
24 14 14 13 16 14 16 20 19 23 22 16 10 10 10 10 15 15 24 19
19 22 27 24 30 22 22 22 19 31 11 11 11 24 24 24 22 16 22 22
22 25 30 22 26 20 24 22 15 12 17 11 11 11 13 14 24 21 20 19
29 19 19 12 12 16 20 24 23 19 21 17 10 9 9 7 7 14 17 21
14 19 10 15 15 13 15 20 25 26 21 21 24 28 28 21 18 10 9 7
7 12 15 20 15 17 14 14 15 15 25 12 12 10 14 14 25 29 32 24
20 12 11 11 13 20 16 16 10 10 9 9 10 10 10 15 23 16 25 17
16 14 13 13 16 24 24 28 31 33 24 23 14 14 14 23 25 24 23 17
16 13 15 16 25 28 28 31 22 22 19 19 10 23 10 11 23 23 16 16
10 13 10 11 13 13 11 24 25 30 33 33 42 35 35 35 45 28 26 26
26 19 24 15 15 15 22 25 30 28 28 28 23 22 16 20 25 29 29 29
22 14 23 19 19 18 19 11 11 14 25 25 25 20 25 18 15 15 17 17
12 12 15 24 11 10 11 19 15 21 13 12 6 6 9 11 13 10 10 13
17 18 16 16 16 17 16 14 20 19 28 23 24 23 19 20 19 18 18 18
19 19 19 17 22 23 25 20 16 10 8 8 13 21 21 19 10 10 11 11
11 16 16 19 21 16 16 9 13 13 17 16 16 13 10 6 6 11 13 20
15 11 11 11 11 15 12 14 14 10 13 7 6 6 6 10 9 12 12 9
8 8                  
>BG098753|Kennebec|sprouting tubers
6 6 4 4 4 0 4 4 0 0 0 0 0 4 8 8 9 9 8 9
19 4 0 0 4 7 9 9 4 0 0 4 7 6 6 7 7 7 6 7
4 0 0 4 6 6 6 7 7 7 9 10 11 8 8 9 8 8 8 4
0 4 24 8 8 8 11 23 23 33 26 24 12 11 19 19 27 27 39 40
40 40 51 35 33 29 29 29 33 34 40 40 51 39 34 34 34 34 34 35
45 56 56 56 51 51 51 51 45 45 39 39 39 39 39 39 45 45 56 56
51 51 45 45 40 45 40 37 42 35 29 35 35 37 35 40 40 40 40 45
51 51 51 40 40 40 40 40 40 51 51 51 51 51 56 56 45 45 45 45
45 45 56 56 56 56 56 56 56 56 56 56 56 56 56 56 56 56 56 56
51 51 51 51 51 51 56 56 56 51 51 51 45 45 45 51 51 51 56 56
56 56 56 56 51 51 51 51 51 51 45 43 43 43 43 43 45 50 50 47
50 50 56 56 56 56 56 56 51 51 51 51 45 45 45 43 43 43 45 45
45 51 51 51 51 56 56 56 56 56 56 56 51 51 56 45 43 43 43 43
40 45 45 43 40 40 43 43 43 43 43 43 43 45 45 45 51 51 56 56
51 51 51 51 51 51 51 56 56 56 56 56 56 56 56 56 56 56 56 43
45 45 45 43 43 45 45 45 45 51 51 51 51 45 45 45 45 51 43 43
43 43 43 43 51 45 45 43 43 43 45 51 51 45 45 45 45 45 45 56
51 51 45 45 45 45 51 51 51 51 56 56 56 56 56 56 56 56 56 56
56 51 43 43 43 43 43 43 43 43 43 40 40 45 56 56 56 51 51 51
51 51 51 56 56 46 43 43 43 43 56 56 56 42 43 42 42 44 44 42
43 40 45 45 40 40 43 51 40 45 40 37 37 45 45 45 45 56 56 40
37 40 37 37 37 45 45 40 37 37 40 37 37 40 42 46 42 56 48 46
42 42 40 40 40 40 40 45 46 51 51 51 37 35 35 35 35 35 37 37
37 35 37 37 37 37 37 40 40 42 42 46 42 56 56 40 38 36 35 35
35 37 37 37 40 35 37 37 37 37 37 37 42 42 42 42 42 42 40 37
29 31 31 35 35 29 29 22 25 25 32 32 32 27 23 19 17 24 25 25
25 32 32 33 33 33 37 35 40 33 34 34 29 29 29 22 22 21 15 15
21 29 32 29 32 29 27 24 19 15 10 10 12 19 23 27 24 19 19 25
23 27 29 29 29 33 33 33 33 33 28 28 32 27 32 19 17 8 9 9
19 23 25 18 17 21 23 25 25 18 15 8 8 10 19 23 23 19 9 9
9 19 16 22 25 16 15 12 17 16 24 26 32 30 32 20 22 16 16 16
19 19 22 22 25 23 20 12 12 12 24 24 26 24 16 17 22 19 20 15
21 21 15 11 11 17 20 21 19 20 21 21 21 21 18 19 19 25 29 28
28 31 28 28 33 33 27 19 11 11 16 20 24 22 22 24 25 21 14 9
10 8 8 8 8 8 8 13 13 12 10 10 12 10 15 19 24 19 16 16
19 11 14 10 15 21 21 26 23 23 18 18 15 12 12 23 21 20 21 19
15 15 11 16 16 14 14 8 8 8 12 9 8 8 8 8 8 13 8 6
6 6 6 6 7 7 7 8 10 11 10 15 7 7 7 7 7 7 7 4
10 4 0 4 7 7 8 10 15 11 10 10 14 10 9 9 9 9 14 16
13 4 0 4 9 7 8 7 7 7 7 9 10 8 9 9 9 8 8 9
10 11 10 11 9               
>BG591403|Kennebec|leaf
8 7 7 10 15 20 11 25 25 15 18 26 19 18 9 9 11 11 24 24
32 32 34 34 34 34 35 34 34 35 35 31 31 27 25 25 25 19 19 25
27 28 31 28 28 31 31 29 33 30 31 32 36 32 32 32 35 32 32 32
35 37 34 35 36 35 35 36 36 35 36 34 34 34 35 35 35 34 35 36
35 35 30 26 30 27 19 30 28 31 31 31 39 28 31 28 32 32 29 29
32 36 35 35 34 34 32 32 32 32 35 36 34 32 32 32 32 32 35 32
34 32 35 32 32 32 32 32 32 32 32 32 32 32 35 32 32 33 30 35
28 28 31 31 35 35 35 35 35 34 35 34 34 35 32 35 32 32 31 28
33 28 28 28 32 34 34 35 36 36 36 39 36 36 35 36 36 36 34 35
35 35 34 34 37 34 34 34 34 32 31 32 35 32 36 32 35 35 35 34
36 36 36 36 36 36 36 36 36 36 36 36 36 36 34 36 35 36 34 36
36 36 36 36 34 32 32 32 32 26 32 32 34 34 35 36 34 34 35 32
32 35 32 32 36 36 34 34 34 35 34 34 34 35 30 34 32 32 35 32
32 34 34 34 34 34 34 35 34 35 35 36 35 35 36 36 34 36 36 34
35 37 34 35 35 36 39 34 36 36 36 36 36 36 36 36 36 36 34 34
36 36 36 36 36 36 36 36 36 36 36 36 36 34 34 35 35 34 34 35
34 34 36 35 34 34 34 32 32 32 36 35 34 34 36 36 36 36 36 36
36 36 36 36 36 35 35 35 34 35 34 35 34 35 35 32 32 35 32 32
37 32 35 34 35 34 35 32 34 35 35 35 35 35 31 31 31 28 28 31
31 32 35 35 35 35 34 35 36 34 34 34 37 35 35 34 35 35 35 35
34 35 36 36 34 36 36 36 36 36 36 36 35 34 34 35 34 35 35 32
30 31 31 28 31 39 36 36 36 35 36 34 36 34 36 35 39 34 36 36
36 36 36 36 36 34 34 34 34 35 34 34 34 35 34 34 35 34 34 34
35 35 34 32 26 24 26 32 32 32 32 26 37 32 34 36 34 34 34 34
34 34 35 32 35 35 34 34 32 32 34 35 35 34 28 37 35 34 35 35
35 35 35 34 35 30 34 34 35 34 34 32 32 32 32 37 32 34 35 33
35 32 35 35 36 32 25 31 25 31 31 28 35 36 32 32 32 32 34 34
34 36 36 36 36 40 36 35 34 35 36 36 36 34 34 36 36 36 35 27
22 25 23 22 22 29 32 29 35 35 31 35 35 33 35 34 34 39 34 35
28 35 35 35 34 35 35 33 35 33 34 35 35 32 24 35 34 26 36 36
31 30 28 30 19 31 28 28 35 32 35 39 34 36 35 32 34 36 35 32
29 32 32 32 36 31 32 32 29 23 32 27 30 33 33 34 34 35 24 35
35 35 35 34 37 27 24 27 31 16 21 28 27 28 34 26 34 33 35 30
35 24 21 26 30 35 35 36 35 35 28 29 15 35 33 30 35 29 35 34
33 34 22 33 28 15 25 19 19 20 25 31 34 34 35 20 16 33 34 36
19 24 24 28 26 28 28 24 31 31 9 26 17 18 12 18 16 12 21 20
23 24 29 15 35 35 24 24 22 20 8 17 25 25 27 30 18 28 18 21
24 20 20 24 25 20 22 32 18 17 23 32 26 33 26 23 10 13 7 9
9 9 8 8 7 7 7 8 14 19 8 9 9 15 20 9 10 19 17 17
18 21 9 18 23 14 15 29 26 18 17 23 14 10 17 8 9 26 27 16
18 24 26 15 34 31 28 28 16 16 13 12 18 12 10 27 28 23 8 8
8 9 10 9 22 23 24 24 19 17 18 21 13 34 12 30 9 13 7 8
8 10 7 10 10 13 9 10 10 10 10 11 13 17 16 25 9 11 9 8
12 13 11 21 18 32 32 32 32 32 32 34 37 37 35 28 27 26 28 18
10 13 11 10 7 7 10 14 21 22 21 18 8 13 28 7 7 10 7 
>BG594052|Kennebec|sprouting eyes from tubers
12 10 17 8 8 13 13 10 8 7 7 7 7 10 8 7 7 11 7 7
7 7 8 8 7 7 7 19 18 10 9 10 10 12 10 15 10 10 7 7
7 7 7 7 7 7 8 7 8 13 9 8 7 7 7 11 13 8 11 19
22 25 15 11 8 8 8 7 9 22 22 36 34 30 28 28 28 28 31 22
30 24 12 17 28 25 28 35 35 31 25 25 30 23 19 25 25 32 34 34
35 35 34 35 34 35 34 34 34 35 34 35 35 36 36 34 35 34 36 34
36 34 36 35 35 34 34 35 32 32 32 34 34 34 34 34 36 36 36 34
34 34 36 36 36 36 36 36 34 34 34 34 31 31 31 28 28 28 28 37
34 32 31 32 32 35 32 36 35 35 36 36 34 34 36 34 35 35 34 35
35 34 35 34 35 35 36 36 36 36 34 36 31 28 28 28 31 28 30 32
35 34 34 34 34 34 35 34 35 36 35 35 34 35 34 34 34 34 34 36
34 36 34 36 36 34 34 35 34 34 34 35 34 34 35 34 34 35 36 36
34 34 35 34 34 34 34 31 31 31 31 33 31 39 34 36 36 35 34 34
35 35 34 35 32 32 32 32 32 39 32 32 32 32 32 35 35 34 36 36
36 36 36 36 35 36 36 36 34 34 34 34 34 35 35 36 34 34 34 34
34 36 36 36 35 35 35 34 34 35 35 36 36 36 36 36 34 36 36 36
34 34 36 36 34 36 34 35 36 36 36 36 36 36 36 32 30 32 32 32
32 32 35 34 34 36 34 32 35 32 32 31 32 32 35 35 36 36 34 39
36 36 36 36 35 35 35 36 35 34 34 34 34 34 35 34 36 36 35 35
34 34 35 37 36 36 36 36 35 36 36 36 36 36 36 36 36 36 34 35
34 35 35 35 34 34 35 35 34 34 34 36 36 36 36 36 39 36 34 39
36 34 34 36 36 36 35 35 35 34 34 34 35 34 35 35 35 32 32 32
34 36 32 32 36 34 36 36 36 36 36 36 36 36 36 35 34 35 34 34
35 34 36 35 34 35 34 35 34 35 34 35 39 34 34 34 34 34 35 35
36 35 34 36 35 34 32 32 35 32 32 34 34 34 34 35 34 35 35 36
36 36 36 36 36 34 36 36 36 36 34 34 35 35 33 34 33 34 36 36
36 35 35 35 35 34 35 34 35 34 36 36 35 40 36 35 36 34 36 36
35 32 35 34 35 30 34 35 36 36 36 36 32 29 32 32 24 32 32 35
35 29 34 35 36 35 36 36 36 36 35 35 35 34 27 27 34 33 36 35
35 34 35 32 34 35 36 29 32 34 29 32 32 32 32 35 36 36 36 36
37 36 41 36 34 36 36 36 36 37 36 34 35 35 36 19 35 35 36 35
36 35 36 34 34 32 31 31 28 20 31 20 29 34 35 35 28 39 37 36
36 32 28 36 39 33 36 41 33 32 33 36 36 36 35 35 32 29 21 31
35 33 36 40 27 33 35 35 30 30 35 29 32 36 35 33 33 33 32 30
24 33 35 27 29 30 34 35 26 26 34 35 35 35 36 34 36 20 29 22
32 25 26 22 26 26 18 16 35 28 34 28 32 32 25 36 31 35 28 22
32 29 26 35 36 21 29 27 35 37 34 36 33 36 26 34 33 32 30 15
24 24 35 19 24 27 23 24 15 17 9 24 24 29 30 33 20 27 32 16
16 27 17 15 27 14 24 28 23 11 28 28 13 7 32 23 35 23 32 20
21 13 10 7 7 7 9 9 16 20 32 28 35 36 19 28 7 25 15 15
15 24 14 18 17 24 9 8 8 25 16 31 32 21 33 17 32 20 20 20
15 11 7 9 7 8 9 15 20 17 15 11 11 16 11 11 23 16 16 11
13 13 12 7 9 11 13 16 11 11 11 13 17 11 14 24 23 33 28 13
24 27 23 18 17 20 18 16 9 17 7 7 7 7 7 7 12 18 18 11
14 22 22 9 11 11 13 12 21 19 15 19 17 17 13 11 22 26 26 28
9 10 9 9 7 9 8 10 10 8 12 10 10 9 7 7 8 10 15 32
30 24 18 14 7 7 7 7 7 7 7 7 7 7 7 7 7 7 7 
>BG596623|Kennebec|sprouting eyes from tubers
7 7 7 8 7 7 7 11 20 10 14 25 25 17 18 9 10 13 13 21
22 32 34 34 36 36 34 34 34 34 35 36 32 28 26 26 26 19 22 26
28 28 31 30 33 31 33 33 31 30 31 35 36 32 32 32 32 32 31 32
32 32 32 32 32 32 35 35 34 36 36 34 35 34 32 32 29 31 31 28
39 32 32 35 35 35 36 35 35 34 35 35 35 34 35 34 34 34 34 35
27 27 26 24 28 26 26 35 35 35 37 34 35 35 36 34 36 36 36 36
36 35 34 35 32 32 32 32 32 32 32 36 36 36 34 36 32 32 32 32
32 32 32 35 35 34 34 36 34 34 36 36 34 36 34 32 32 32 32 32
32 35 34 35 35 34 35 34 34 34 35 35 34 37 32 31 33 28 30 28
31 28 28 34 35 35 34 34 34 35 35 34 34 34 36 36 34 34 35 32
32 32 35 34 32 32 34 34 35 37 34 34 37 35 35 34 36 36 35 34
35 35 35 34 35 34 35 35 34 36 39 34 36 35 34 36 35 36 36 36
36 35 34 32 32 32 32 32 34 32 34 36 36 36 36 35 35 34 35 35
34 34 34 32 32 32 32 34 39 35 34 34 32 35 32 32 32 39 32 35
36 34 35 35 39 36 36 34 36 36 36 36 36 36 39 34 35 34 36 36
36 36 36 36 36 36 36 36 36 36 36 36 36 36 36 36 36 35 36 36
36 36 36 36 36 36 36 36 36 36 36 34 35 35 35 34 35 35 35 35
37 36 36 36 36 34 35 37 34 34 35 35 34 34 36 34 36 36 36 36
36 36 35 35 34 34 35 34 35 35 34 35 35 34 34 35 35 35 35 35
35 37 34 34 35 35 34 34 35 35 36 36 34 31 31 34 28 33 31 32
32 32 35 34 35 34 35 34 34 35 34 34 34 34 36 36 36 36 36 35
36 35 34 36 36 36 36 36 36 35 35 35 35 35 35 35 34 36 35 35
35 35 34 35 33 35 34 34 34 35 35 35 35 35 35 35 35 36 36 34
34 35 34 35 33 35 35 35 34 35 35 35 35 34 35 35 36 36 35 37
35 35 34 35 35 35 34 34 39 32 32 32 32 34 35 34 33 34 35 35
32 32 32 34 35 35 34 34 35 34 33 36 36 36 36 36 36 36 34 35
35 35 34 28 34 35 35 34 35 35 35 34 35 32 29 35 32 29 34 35
34 34 34 34 40 35 40 35 34 34 35 35 34 35 35 35 35 35 35 34
34 35 35 33 34 35 35 35 34 34 35 35 29 35 35 36 36 32 32 32
32 32 32 32 35 34 34 35 34 34 34 36 36 36 36 36 36 41 36 36
36 36 34 33 35 32 35 36 35 35 33 35 35 36 36 36 37 36 32 32
32 32 29 32 32 35 33 35 34 34 29 35 34 33 29 36 39 33 35 35
34 35 33 35 34 34 36 33 35 32 32 37 34 35 27 33 29 24 30 35
35 34 36 33 32 32 32 23 24 33 29 36 36 37 36 35 35 27 35 33
24 35 34 36 36 40 35 35 28 32 15 35 35 37 37 36 36 36 33 34
36 36 36 24 36 36 34 34 35 34 34 33 32 32 28 16 34 32 34 35
34 35 34 31 32 32 32 19 32 29 35 21 34 32 18 9 28 34 27 29
20 23 32 28 13 35 33 35 28 29 27 15 34 34 32 23 19 21 28 24
22 17 23 24 24 28 17 23 26 18 20 23 31 28 32 28 27 23 32 18
20 26 11 18 27 20 13 23 25 27 13 21 16 26 26 28 11 13 17 19
17 22 21 8 14 24 17 19 16 25 24 11 8 17 7 20 16 20 24 23
21 23 21 23 11 32 17 17 28 11 18 16 31 31 24 10 11 28 28 22
12 9 10 10 7 14 20 12 13 13 7 11 15 30 10 21 8 19 7 16
7 17 17 9 12 11 11 11 9 12 26 20 7       
>BG599224|Kennebec|sprouting eyes from tubers
10 10 10 7 9 8 14 14 19 18 26 22 23 15 17 9 9 14 11 17
18 27 17 32 33 41 41 35 33 35 34 32 32 28 19 23 17 12 18 7
9 9 7 18 18 28 28 28 28 32 32 35 32 32 32 32 39 32 32 37
35 34 34 33 33 33 33 35 34 34 36 35 32 31 39 28 28 28 30 33
28 31 34 28 32 32 36 32 33 28 33 28 28 32 32 35 34 34 35 35
35 35 34 30 34 31 31 28 33 28 33 35 35 34 34 35 34 35 32 34
32 29 29 28 29 36 36 33 33 33 33 35 30 29 30 32 28 28 28 27
27 27 25 20 25 27 36 35 31 36 27 31 35 35 34 34 34 34 36 32
31 32 32 32 32 34 34 35 34 36 34 34 34 35 33 35 35 36 35 35
35 34 35 34 33 40 36 36 36 36 36 36 33 30 35 35 32 35 34 36
36 36 34 34 36 34 32 31 32 32 32 32 32 36 36 34 34 34 34 33
32 32 32 35 32 32 32 32 32 29 32 32 35 35 35 33 34 35 34 35
35 34 34 32 32 32 32 32 32 32 33 36 37 31 36 35 35 35 34 35
35 34 34 36 36 36 36 36 34 34 36 36 37 36 36 36 36 36 36 36
34 35 36 35 34 35 34 34 36 36 36 36 36 36 36 35 35 35 36 34
34 34 36 36 35 36 34 35 35 35 35 34 35 35 35 33 33 41 33 36
36 35 33 33 36 36 35 34 35 33 33 32 35 34 35 35 34 34 35 32
31 28 36 36 36 34 34 35 35 35 35 34 34 36 36 35 34 36 34 35
34 37 33 35 35 34 34 35 34 34 33 36 35 35 34 36 36 36 36 36
34 34 34 36 36 36 36 36 36 35 36 36 35 35 35 35 35 33 35 41
36 34 35 35 32 34 30 36 29 30 24 24 33 35 35 35 35 35 35 34
36 36 35 34 34 33 35 35 30 30 31 33 32 32 33 35 34 34 35 36
36 35 33 33 33 21 33 35 37 41 35 34 35 36 34 26 35 34 34 34
36 36 34 34 28 35 34 34 34 35 34 36 37 36 35 36 36 36 36 36
36 36 35 34 35 35 29 32 32 35 34 33 34 35 33 35 32 29 32 32
29 35 33 35 35 35 34 29 36 34 36 36 37 36 36 35 35 35 35 34
35 35 35 35 34 35 36 35 36 40 35 35 35 35 35 29 35 35 36 35
35 35 33 35 35 34 35 35 35 35 35 33 35 34 34 35 35 36 36 36
40 36 36 36 35 36 36 35 30 34 29 36 36 36 36 36 36 36 37 36
36 28 26 27 19 16 25 27 34 34 34 35 35 30 35 35 33 34 36 35
33 35 34 34 35 34 34 34 35 34 33 35 34 34 36 33 34 29 33 33
28 33 36 34 35 34 27 33 27 35 28 27 33 31 34 29 33 36 36 33
33 33 24 22 34 34 34 34 33 35 36 30 33 16 36 34 32 33 33 36
36 35 34 36 37 32 21 28 29 34 35 32 34 34 33 35 34 29 24 34
34 34 36 36 35 35 27 35 35 35 22 34 35 35 31 34 34 24 10 35
33 33 33 24 34 29 24 14 35 33 32 24 27 20 16 32 32 32 27 24
19 32 28 26 29 31 34 33 33 24 21 30 30 33 30 33 32 34 33 26
32 30 33 41 37 36 36 31 19 10 11 8 7 7 7 15 14 14 19 23
23 25 25 24 9 15 23 17 13 27 22 18 12 25 16 19 14 26 17 27
27 26 29 26 28 21 32 28 32 28 17 14 14 15 27 24 16 19 35 35
22 16 16 19 18 16 28 28 27 21 17 19 32 27 21 11 20 18 22 11
29 23 32 26 21 16 17 29 32 24 21 11 7 7 7 8 8 7 7 7
7 7 7 7 7 7 7 7 7 7 7 7 7 7 7 7 7 7 7 7
7 7 7 7 7 7 7 7 7 7 7 7 7 7 9 12 24 24 15 15
10 15 7                 
>BG599856|Kennebec|sprouting eyes from tubers
8 7 7 12 7 7 7 11 10 10 13 22 22 20 20 9 10 13 18 26
32 32 34 34 36 36 34 34 34 34 35 28 28 28 26 26 26 25 22 22
27 28 39 28 28 28 32 28 28 25 28 32 34 30 30 31 31 32 31 31
32 35 32 32 32 32 32 36 34 34 36 35 34 35 35 34 34 33 35 32
32 33 28 28 29 27 36 36 37 27 20 32 28 27 27 23 26 27 28 27
25 28 27 23 20 28 26 34 34 34 36 34 36 34 34 36 32 35 35 35
32 32 32 34 34 34 35 30 32 29 37 34 35 35 34 35 35 35 34 37
35 34 35 35 34 34 34 34 35 36 35 36 34 37 35 35 20 26 26 29
26 36 36 36 36 35 34 31 31 31 28 28 31 31 36 36 34 34 36 32
32 32 32 32 32 32 34 34 34 35 34 34 36 35 34 34 34 34 35 34
35 35 34 34 37 37 35 37 35 35 35 35 36 36 35 35 36 35 34 36
34 36 36 34 34 36 36 36 36 34 35 34 35 36 34 35 35 35 35 34
36 34 35 36 36 36 36 36 36 36 36 36 36 36 36 35 35 34 34 34
34 34 36 34 37 35 35 35 34 34 36 36 36 34 36 36 36 36 36 36
39 35 36 35 36 35 35 35 34 35 35 34 34 35 35 34 35 33 31 33
28 30 34 32 35 35 35 35 35 35 36 36 34 36 36 34 32 32 35 32
32 35 32 34 34 35 35 35 34 34 35 34 34 34 34 35 35 34 35 36
36 34 36 36 36 36 36 36 36 36 35 36 36 35 35 35 35 34 35 35
34 34 35 35 35 34 35 34 29 32 32 36 36 35 35 34 35 35 34 34
34 35 36 35 35 34 34 34 33 34 34 35 34 35 35 34 34 34 36 36
36 36 36 35 35 35 34 27 34 35 35 35 34 34 34 35 32 35 34 34
33 34 34 34 35 35 34 34 36 34 36 34 35 36 36 35 34 35 35 33
34 36 36 34 35 34 36 28 34 35 36 35 35 35 35 26 35 32 32 32
32 28 35 33 35 35 35 35 32 34 33 34 34 35 34 34 32 33 35 35
35 36 35 34 34 35 34 33 35 35 34 35 32 32 32 23 28 26 34 36
36 30 30 29 28 31 31 28 35 33 35 34 36 33 33 29 24 35 35 35
33 29 34 28 35 34 36 33 35 27 34 29 36 36 35 33 41 35 35 30
35 35 35 35 34 34 32 37 34 35 30 35 29 34 30 36 33 36 35 33
35 33 35 34 34 35 33 34 32 35 35 32 33 35 29 30 24 34 33 24
30 34 30 36 35 36 36 36 26 30 34 25 24 37 30 32 35 33 36 36
35 25 35 34 24 33 34 36 36 33 31 36 29 37 19 35 24 28 26 26
35 35 32 20 34 41 35 13 34 27 27 35 35 34 34 30 35 34 29 19
34 34 35 34 34 34 31 19 34 33 34 14 28 34 33 19 34 33 26 11
33 28 30 30 19 26 33 19 13 32 27 29 23 30 20 16 29 25 29 28
25 19 33 29 23 27 22 25 27 27 21 28 34 24 33 28 36 32 36 36
36 27 28 32 35 22 15 25 34 12 23 18 27 27 13 20 14 15 26 18
17 23 29 26 26 24 9 14 28 24 21 16 24 36 36 31 21 24 13 21
17 20 18 18 24 20 20 11 16 7 7 9 11 14 9 15 17 18 11 13
27 24 20 12 9 12 14 8 9 15 12 13 8 8 15 14 12 18 9 14
13 8 14 34 29 28 27 27 27 28 28 27 24 21 17 17 17 17 17 17
17 21 21 21 21 30 32 32 18 14 9 9 11 8 8 15 15 15 25 17
8 8 7 10 9 8 9 10 7 12 25 13 7 10 16 23 21 11 19 32
12 14 11 13 11 11 10 14 10 13 13 10 11 11 11 11 11 11 22 16
16 16 25 10 11 12 10 9 18 8 9 8 7 7 7 7 8 7 8 9
8 9 10 8 9 8 7 7 10           
>BM110416|Kennebec|roots
13 16 13 9 14 33 21 17 29 23 23 24 8 9 9 9 22 21 24 17
24 19 21 35 24 24 25 20 25 25 22 20 15 13 16 21 32 34 32 35
35 31 31 32 32 32 24 28 27 27 24 36 36 36 32 35 35 32 32 28
28 28 31 17 17 31 35 35 35 35 34 34 35 35 35 35 35 34 36 36
39 35 36 39 36 36 37 36 35 39 36 36 36 36 39 36 36 36 34 35
35 36 36 35 35 35 37 34 35 34 35 35 34 34 34 35 34 34 35 34
34 34 35 35 35 35 35 35 35 35 35 34 34 34 34 36 34 36 36 34
34 34 35 35 35 34 36 35 34 36 34 35 35 34 36 36 35 35 35 35
34 34 35 34 35 35 36 35 35 35 34 35 34 37 36 35 35 35 34 35
34 35 36 36 36 36 36 36 36 36 36 36 39 39 34 34 34 36 36 34
34 35 32 32 32 32 34 37 34 36 36 36 36 34 36 35 34 35 35 34
36 36 36 36 36 36 36 36 34 34 36 36 34 32 32 32 34 34 35 35
36 36 36 36 36 36 36 36 36 36 36 36 36 36 36 36 36 36 34 36
36 36 36 36 36 36 36 35 34 34 35 34 34 35 36 36 36 36 36 36
34 35 35 34 35 34 36 36 36 36 36 36 36 36 36 36 36 36 36 36
36 36 35 34 34 36 36 36 34 36 36 36 35 35 36 36 36 36 36 36
34 35 35 35 35 34 35 35 35 36 36 36 36 36 36 36 36 36 36 36
36 36 36 36 36 36 36 36 36 34 34 34 36 34 34 36 36 36 36 36
36 36 36 36 36 36 36 34 35 36 35 34 35 36 39 35 34 36 36 36
36 36 36 36 36 36 36 36 36 36 36 36 36 35 36 36 36 34 36 36
36 36 36 36 36 36 35 36 36 34 35 35 35 34 34 36 36 36 36 34
34 35 35 35 35 35 34 36 36 36 36 36 36 36 36 36 36 36 36 36
36 36 36 36 36 36 36 36 36 36 36 36 36 35 34 35 35 34 35 35
35 35 35 34 34 35 35 35 36 35 36 36 36 36 36 36 36 36 36 36
34 36 36 35 35 35 35 36 36 36 36 36 36 36 36 36 34 36 36 34
36 36 36 36 36 36 36 36 36 36 34 35 36 35 35 34 35 36 36 36
36 36 34 36 34 35 30 34 35 36 36 36 36 36 36 36 36 36 36 36
36 36 36 36 36 35 33 35 34 36 36 36 41 36 36 35 35 35 35 34
34 34 36 36 36 34 36 34 35 34 35 36 36 36 34 35 35 34 34 35
35 35 35 35 35 35 34 36 36 33 36 35 36 34 36 36 36 36 36 36
36 36 36 36 36 36 36 36 38 36 36 36 37 40 36 37 36 36 36 36
36 36 36 34 31 35 36 36 40 30 35 32 34 33 35 35 33 35 33 32
35 33 35 36 34 35 30 27 27 35 27 34 36 36 37 33 34 40 36 35
32 36 36 36 36 36 36 29 28 33 33 24 30 32 30 35 33 35 35 33
28 35 35 26 35 36 36 33 31 34 36 21 36 20 36 36 36 36 34 35
34 30 28 32 33 36 22 35 27 27 34 34 36 36 36 36 36 36 36 36
34 34 34 35 37 33 19 34 27 36 22 34 36 36 36 36 36 36 27 36
36 33 36 26 30 36 30 19 36 37 37 31 26 32 24 32 30 35 30 32
32 32 30 24 27 30 25 27 32 32 27 20 28 26 28 28 20 28 18 12
19 23 21 23 26 23 18 29 19 29 28 35 35 29 18 32 36 32 19 25
30 18 18 20 18 10 28 23 30 24 31 35 34 32 27 25 21 18 18 23
21 24 24 30 19 24 20 36 35 28 17 26 24 18 25 35 30 13 20 21
12 13 14 11 15 12 16 28 28 17 13 14 11 25 13 8 10 8  
>BM110502|Kennebec|roots
9 9 9 8 16 32 21 17 32 23 23 20 18 21 18 18 22 23 17 17
23 21 21 34 28 28 36 35 34 35 34 35 34 34 36 34 29 32 28 32
34 31 31 34 32 32 32 35 36 39 35 36 35 36 32 35 35 32 32 31
31 31 31 28 33 31 34 35 34 34 35 35 35 35 35 37 37 35 36 35
35 35 35 36 36 34 37 35 35 34 35 35 35 36 35 36 36 35 35 35
34 36 36 35 36 35 35 34 35 34 37 35 36 36 36 34 36 35 34 36
35 34 35 34 35 34 34 35 35 35 35 35 34 34 36 36 36 36 34 35
34 34 34 34 34 36 36 34 35 34 35 34 34 34 35 36 34 34 35 35
35 36 34 36 36 36 36 34 34 35 34 35 35 34 35 37 36 34 34 36
36 36 36 36 36 36 36 36 36 34 35 34 35 35 35 35 37 35 34 32
35 35 34 32 32 35 34 35 35 36 36 36 36 36 34 36 36 34 34 34
35 36 36 36 36 36 36 36 36 34 34 34 36 34 34 35 35 35 35 34
36 36 36 36 36 36 35 35 36 36 34 36 35 36 34 36 36 36 36 36
36 36 36 36 36 35 34 37 35 35 35 34 34 35 36 36 36 36 36 36
34 35 35 34 35 35 36 36 36 36 36 36 36 36 36 36 36 36 36 36
36 36 36 35 34 36 36 36 36 36 36 36 36 36 34 36 36 36 36 36
34 36 35 35 34 34 35 35 34 35 34 36 34 36 36 36 36 36 34 36
35 34 34 34 36 36 36 36 34 39 36 34 35 34 34 36 36 36 36 34
36 34 34 34 34 34 34 34 34 34 34 36 36 36 36 36 36 34 34 34
35 34 35 35 34 36 36 36 36 34 36 36 36 35 34 36 36 34 34 36
36 36 36 36 36 36 36 36 36 35 36 36 36 36 36 34 36 36 36 36
36 34 34 35 36 36 34 35 36 36 36 36 36 36 36 36 36 36 35 36
35 36 36 36 36 36 36 36 34 34 36 36 35 36 36 34 33 36 36 36
34 35 35 35 34 35 35 36 35 34 34 35 34 37 36 36 35 34 34 36
36 36 36 36 36 36 36 36 36 36 36 36 36 36 36 36 36 36 36 36
36 34 36 35 36 34 35 36 36 36 34 35 34 35 34 34 35 34 34 36
34 34 36 36 36 36 33 36 36 36 34 34 34 35 34 35 35 35 36 36
36 36 36 36 36 36 33 36 36 34 36 36 32 36 35 35 35 35 35 36
35 35 35 35 34 36 35 36 36 34 36 36 36 36 36 36 36 36 36 36
37 36 37 36 36 36 36 36 36 36 36 29 34 33 35 33 35 34 36 35
34 34 25 27 34 35 35 35 33 34 32 35 36 40 34 34 35 33 28 36
36 36 36 36 36 35 35 34 35 35 35 34 36 36 36 36 37 36 36 36
36 37 36 36 36 36 34 33 31 29 24 28 34 28 33 33 33 32 32 32
23 23 32 32 36 40 40 36 33 32 32 24 29 26 28 34 33 35 34 33
28 34 35 24 35 35 34 34 32 33 36 15 27 25 36 36 27 30 29 35
34 24 32 34 34 36 22 35 31 31 31 30 31 31 19 32 26 33 28 36
34 31 36 36 29 37 18 30 34 33 18 34 34 34 30 34 29 28 24 36
36 28 30 24 12 14 29 26 40 37 38 36 30 30 32 28 33 36 37 36
36 35 33 30 29 34 19 27 34 36 36 36 30 26 32 36 25 33 22 17
18 18 22 12 21 12 28 29 15 37 22 34 35 21 23 9 7 15 12 19
14 18 16 16 18 16 18 23 20 17 21 16 21 21 14 16 12 14 15 12
18 19 24 24 14 33 24 26 16 24 15 13 13 15 15 16 12 11 9 9
9 8 14 10 22 15 22 21 29 12 19 21 14 25 17 29 10 21 11 21
11 19 14 16 12 14 10             
>BM110677|Kennebec|roots
29 33 33 36 33 33 23 23 14 18 18 20 23 22 32 32 29 34 35 34
34 34 36 26 26 15 13 11 11 7 11 7 7 20 18 15 35 28 31 32
32 32 32 34 36 36 35 39 36 36 35 35 34 25 25 8 10 7 7 7
10 17 35 34 35 35 34 35 36 36 34 34 35 35 36 39 35 35 35 34
36 36 35 36 35 36 36 36 35 36 35 35 34 35 37 35 35 36 36 36
34 34 34 35 35 34 35 37 32 32 32 32 32 35 32 34 34 35 34 36
35 35 35 35 35 35 34 34 36 36 36 36 36 34 36 35 35 35 35 34
34 35 34 34 35 35 35 35 35 34 36 36 35 36 35 36 35 35 35 37
35 34 35 35 35 35 35 35 35 35 36 36 36 36 36 36 36 36 34 36
36 34 34 36 36 36 36 35 36 36 35 35 35 36 36 35 35 35 35 34
35 34 34 34 36 36 36 36 36 36 36 36 36 36 36 36 34 34 35 34
34 34 34 34 36 36 34 36 34 32 32 32 34 34 37 35 36 36 36 36
36 36 36 36 34 35 36 39 35 34 35 34 35 36 36 36 35 34 35 34
35 35 35 34 37 37 35 34 36 36 36 36 34 36 36 35 35 35 35 35
34 35 36 36 36 36 36 36 36 36 36 36 36 36 36 36 36 35 34 35
37 34 34 34 35 34 35 35 36 36 36 34 36 34 36 36 36 36 35 35
35 34 35 35 36 36 36 36 36 36 36 36 36 36 36 36 39 34 34 34
36 36 36 36 36 36 36 36 36 36 36 36 36 36 36 36 36 36 36 36
34 34 34 35 36 34 34 36 36 36 36 36 36 36 36 36 36 36 36 36
36 36 36 34 35 36 36 36 36 35 36 36 36 36 36 36 36 36 36 36
36 36 36 36 34 34 35 37 34 36 35 36 36 36 36 39 35 35 35 35
35 35 36 36 36 36 36 36 36 36 36 36 36 36 36 36 36 36 36 36
36 36 36 36 36 36 36 36 36 36 34 36 35 35 34 36 36 35 35 35
36 36 36 36 36 36 36 36 36 36 36 36 36 36 36 36 36 36 36 36
36 36 36 36 36 34 34 36 35 35 35 34 36 36 36 36 36 37 36 36
36 36 36 36 36 36 34 35 35 35 36 36 36 36 36 36 36 36 36 36
34 34 34 39 36 36 36 36 36 36 36 36 36 36 36 36 36 36 37 36
36 35 29 34 32 35 35 35 35 35 35 34 36 35 34 36 34 36 36 36
34 34 35 35 34 35 35 36 36 36 36 40 36 36 36 36 41 35 37 34
36 36 34 36 36 36 40 36 36 36 36 32 36 36 36 40 36 36 36 36
36 36 37 36 37 36 36 36 36 36 37 36 38 36 36 36 36 36 36 36
37 37 36 36 37 37 36 36 36 37 36 36 34 36 33 35 35 35 35 34
35 35 30 26 28 35 24 36 36 40 38 36 36 33 33 37 28 34 36 33
35 35 35 30 30 36 36 24 30 29 26 35 33 35 35 32 26 35 35 28
36 36 36 37 38 29 33 26 36 20 36 36 31 33 33 34 31 30 35 35
33 34 23 32 21 24 32 32 26 34 37 36 36 36 23 36 26 29 30 28
20 27 9 18 23 13 11 12 12 9 33 29 38 16 36 37 32 32 24 31
34 32 28 37 36 36 36 30 30 28 31 20 33 32 28 29 30 30 24 29
28 24 30 32 33 36 35 27 26 32 36 30 36 20 25 13 26 33 21 20
12 11 24 14 15 29 33 34 33 24 20 39 36 33 19 21 29 14 13 11
13 11 24 16 28 26 21 28 35 33 30 24 15 12 16 18 28 25 22 21
24 23 15 24 17 17 27 25 20 11 31 31 19 14 9 17 8 32 13 11
9 10 18 24 35 35 24 24 14 18 26 13 11 12 9 12 9 7 7 10
10 12 10 13 9 9 8 15 7 16 14 27 14 36      
>BM111548|Kennebec|roots
14 7 8 10 7 18 32 24 24 34 35 27 28 18 18 18 18 22 21 17
21 35 24 24 35 24 24 35 36 34 34 34 34 34 35 34 34 29 32 29
32 35 31 31 32 32 32 32 35 36 36 39 36 36 36 34 37 35 34 35
35 35 35 35 35 35 37 35 36 36 36 36 36 36 36 35 35 35 35 35
35 34 32 35 32 35 34 34 35 36 36 36 36 36 36 35 34 35 35 32
32 32 35 32 28 32 35 32 32 35 36 35 34 34 32 34 36 34 36 34
36 36 36 36 36 31 31 31 28 28 31 32 36 36 36 36 34 34 34 35
35 35 35 35 34 35 35 35 39 36 34 36 36 35 36 34 35 35 34 34
34 34 35 36 36 36 36 36 36 36 36 36 36 36 36 36 36 36 36 36
36 36 36 36 36 36 34 39 36 34 36 36 36 36 34 35 35 34 35 35
35 35 35 36 36 36 36 35 36 37 35 34 35 35 35 32 35 34 35 34
34 35 36 34 34 34 35 35 35 34 36 36 36 36 36 36 36 36 36 36
36 36 36 36 36 36 34 36 35 34 29 34 36 36 36 36 36 34 36 34
34 34 36 34 37 36 34 36 36 36 36 36 36 36 36 40 36 36 36 36
36 36 36 34 35 35 34 32 35 35 36 36 34 35 34 34 35 35 34 35
35 34 21 34 32 35 35 35 35 36 36 36 36 34 34 35 34 41 36 34
36 40 36 36 36 36 36 36 36 33 36 36 30 36 36 34 36 36 36 34
36 36 36 34 34 29 33 34 34 27 34 36 40 36 34 37 23 36 34 33
35 36 32 33 35 33 28 35 36 35 34 34 33 35 36 35 35 32 29 33
35 34 34 30 35 28 30 35 35 35 34 34 34 30 32 36 32 33 19 25
27 34 33 33 36 37 36 36 36 27 36 20 32 27 35 33 36 33 33 25
29 21 32 17 26 29 33 34 30 35 34 35 21 35 20 36 24 34 34 30
32 28 32 29 18 29 31 33 40 36 33 27 29 19 12 21 29 37 33 36
33 33 31 26 11 24 20 37 37 38 28 33 26 20 19 26 29 17 35 24
31 22 21 16 13 27 16 15 34 25 34 23 17 26 13 20 15 17 14 28
30 29 35 28 28 32 32 23 35 16 35 28 31 31 32 32 32 20 35 27
29 23 28 32 23 24 34 30 29 14 34 15 28 10 34 24 33 19 35 32
29 30 30 36 29 35 19 24 34 18 15 34 36 36 32 36 38 16 29 36
35 29 27 24 16 21 13 15 16 22 11 23 16 34 34 26 23 28 36 27
36 26 23 16 23 13 22 18 13 32 15 11 32 15 35 35 29 27 34 32
15 23 26 15 17 13 11 10 10 8 14 24 18 34 34 29 24 19 22 13
11 15 24 26 14 14 17 19 12 17 14 19 12 19 29 30 18 10 12 25
9 11 10 13 16 24 35 24 20 8 13 10 10 12 7 14 9 15 11 19
14 18 14 14 14 23 21 24 24 24 24 21 31 18 21 10 10 13 11 11
11 9 7 7 7 9 7 18 18 9 7 8 7 18 18 20 11 8 10 8
8 9 16 19 26 22 18 11 16 21 9 14 15 10 15 21 12 12 23 21
14 13 21 10 10 8 7 7 8 11 9 12 13 9 10 11 12 16 13 13
26 15 13 13 14 9 10 7 11 11 11 11 8 16 9 9 11 8 11 8
13 12 8 11 12 12 8 9 11 13 15 16 12 11 13 9 10 11 10 10
10 10 13 11 8 12 11 8 8 8 8 8 8 10 9 10 9 11 8 8
8 9 7 20 11 13 9 8 7 9 7 10 11 7 7 7 7 7 7 9
8 7 13 8 14 14 10 13 10 10 10 8 11 9 7 10 13 9 14 16
15 33 14 13 11 9 8 9 10 15 8 7 8 11 8 8 9 9 9 9
10 10 12 10 7 9 7 7 7           
>BM112378|Kennebec|roots
33 33 36 33 34 14 23 7 7 8 8 26 25 32 32 32 35 35 35 35
35 25 24 36 35 35 36 26 33 33 27 32 32 32 37 37 32 30 32 32
32 32 32 36 36 36 36 36 36 34 35 35 36 35 32 32 26 26 32 35
35 35 35 35 34 35 35 36 36 36 36 36 36 36 36 36 36 36 34 36
36 34 35 35 36 36 36 35 36 34 35 34 34 34 35 35 36 36 36 36
34 34 37 34 34 35 35 34 35 34 35 35 34 35 35 35 34 34 34 34
34 34 34 35 35 36 36 36 36 36 36 36 34 34 36 35 35 35 35 34
34 34 34 35 34 34 35 35 34 39 36 34 36 34 34 35 34 34 34 34
35 34 32 32 32 32 32 32 35 34 34 35 35 35 34 34 36 36 36 36
36 36 36 36 36 36 36 34 34 34 34 34 34 36 34 35 34 34 34 34
37 35 35 34 36 36 36 36 36 36 36 36 36 36 36 36 34 34 34 34
34 34 35 34 34 36 34 34 32 32 35 35 35 34 37 36 36 36 36 36
36 36 36 36 36 36 36 36 36 36 36 36 36 36 36 36 36 36 34 34
34 35 34 35 35 35 34 36 36 36 36 34 36 36 35 35 34 34 37 34
35 36 36 36 36 36 36 36 36 36 36 36 36 36 36 36 34 35 36 34
36 36 36 36 36 36 36 36 36 34 34 36 34 34 36 36 39 34 34 34
34 35 35 35 36 36 36 36 36 36 36 36 36 36 36 36 36 36 36 36
36 36 36 36 36 36 36 36 36 36 34 36 36 36 39 36 36 36 36 36
36 36 36 34 34 36 36 36 36 36 36 36 36 36 36 36 36 36 36 34
39 36 39 34 34 36 36 36 34 34 36 36 36 36 36 36 36 36 36 36
36 35 36 35 34 36 36 36 36 36 36 36 36 36 36 36 34 34 36 36
36 34 34 36 36 36 36 36 36 35 36 36 36 36 36 36 36 36 36 36
39 36 32 34 34 36 36 36 36 34 35 33 34 35 35 35 36 36 35 36
36 36 36 36 36 34 36 36 36 36 36 36 36 36 36 36 36 36 36 37
36 36 36 36 36 36 36 36 36 36 36 36 36 36 37 36 37 36 36 36
36 35 36 36 36 35 35 34 34 35 35 36 36 36 36 36 36 36 34 36
35 22 34 34 34 35 36 36 36 36 36 36 36 36 36 36 36 36 36 36
36 36 36 36 36 36 36 35 36 36 36 35 36 34 37 40 36 36 36 36
36 36 36 40 35 36 36 34 36 33 22 33 35 35 35 22 35 33 35 35
35 33 35 36 37 36 35 35 36 34 36 36 36 36 37 37 36 37 36 36
36 36 36 30 36 36 35 36 32 34 33 27 40 32 36 36 36 36 37 37
32 35 35 32 22 36 25 36 36 36 35 37 34 33 36 36 40 36 35 34
35 21 26 27 34 24 30 34 33 36 32 34 28 34 37 27 36 36 36 36
37 37 30 21 32 32 24 30 28 26 33 33 35 34 32 24 35 33 32 36
36 36 37 37 36 36 19 31 15 36 33 36 38 29 35 33 25 34 34 33
36 28 34 35 35 34 35 34 34 28 35 29 32 15 23 26 11 13 24 17
7 14 17 22 28 13 26 34 35 33 34 31 29 29 36 40 36 36 27 30
28 20 17 36 29 36 36 24 28 24 26 29 33 29 36 37 33 27 24 25
28 17 27 29 36 36 36 29 24 38 35 21 28 15 18 11 13 16 14 15
9 12 22 18 13 24 28 31 19 24 34 35 28 19 20 28 21 17 19 23
23 24 26 27 24 33 36 34 27 18 28 21 17 13 13 12 16 23 18 17
20 10 30 36 35 27 23 20 11 14 14 14 11 7 8 7 21 10 11 9
10 14 11 24 39 21 20 12 15 15 8 16 12 11 14 8 16 9 23 8
17 21 9 14 11 12 20 20 7 24 28 21 16 11 21 21 14 21 10 10
8 9 11 12 9 18 13 30 30 30 26 26 26 26 28 28 28 28 32 32
32 26 26 35 35 32 30 30 26 32 26 26 20 13 9 12 12 11 11 31
31 35 35 34 22 26 23 17 8 14 12 11 12 14 13 15 11 9 7 11
9 10 9 9 9               
>BM407108|Kennebec|roots
12 15 18 22 14 35 21 21 24 24 24 34 28 28 22 16 13 7 10 7
10 8 7 7 7 9 23 29 30 28 33 25 29 32 32 32 32 34 34 34
34 35 34 32 34 35 35 16 22 21 17 17 23 25 28 35 35 34 35 35
36 36 36 36 36 35 35 39 36 36 36 36 36 34 39 36 35 35 35 35
34 34 36 34 34 34 36 36 39 34 36 34 36 36 36 39 36 36 32 32
32 32 32 32 32 35 35 37 35 34 32 32 32 32 35 32 32 35 35 34
34 35 34 34 35 36 34 36 36 36 36 36 36 36 36 36 36 36 36 36
34 34 36 36 35 34 34 36 35 34 34 34 36 34 34 36 35 36 34 34
36 34 34 34 34 34 34 34 36 36 32 32 32 30 32 32 32 35 35 36
36 36 36 36 36 34 34 35 35 37 35 34 36 34 34 36 36 39 36 36
36 36 34 36 34 34 34 34 34 35 34 36 36 36 36 36 36 36 36 36
36 36 36 36 36 36 36 36 36 36 36 35 36 36 34 34 34 36 34 34
36 36 36 36 36 36 34 36 36 34 34 34 34 34 35 35 35 36 36 36
36 36 36 36 36 36 36 36 34 39 36 36 34 35 34 34 36 36 35 36
36 36 36 36 36 36 36 36 36 36 36 36 36 35 35 35 34 35 34 36
36 36 36 36 36 36 36 36 36 34 35 35 34 34 34 36 36 36 36 36
36 36 36 36 36 36 36 36 36 34 36 36 36 36 36 36 36 36 36 36
36 36 36 34 39 36 35 35 36 36 36 34 34 34 36 36 36 36 34 34
34 34 34 35 34 34 34 36 34 36 34 36 36 36 36 36 36 36 32 32
32 34 34 34 36 34 36 36 36 36 36 36 34 39 34 34 36 34 34 36
36 36 36 36 36 36 36 36 36 36 36 36 36 36 36 36 36 36 36 36
36 36 36 35 36 34 36 36 36 34 36 36 36 36 36 36 36 36 36 36
36 36 36 36 36 36 36 36 36 36 36 36 36 36 36 36 36 36 36 36
36 36 34 34 36 36 39 36 36 36 36 36 36 34 34 35 26 34 34 36
36 36 36 36 36 36 36 36 36 36 36 36 36 36 36 35 35 36 34 35
36 36 36 36 36 36 36 36 36 36 36 36 36 36 36 36 36 34 34 34
36 36 35 36 36 36 36 36 36 36 34 35 35 36 35 36 36 36 36 36
36 36 36 36 36 36 41 36 36 36 36 33 35 35 34 35 35 35 34 36
35 33 33 35 35 36 36 35 36 36 37 36 36 36 36 36 36 36 36 36
36 37 36 36 37 36 34 33 41 27 36 36 36 36 36 36 41 36 36 36
36 36 36 36 37 36 36 38 36 40 36 36 36 36 34 36 35 29 32 29
35 29 33 36 33 33 33 33 29 37 40 29 31 36 36 36 36 37 32 24
37 36 24 33 36 27 36 35 34 26 33 21 34 29 37 36 36 36 36 36
35 36 23 33 17 36 36 38 33 28 32 27 20 32 30 30 35 23 35 35
35 35 34 34 34 33 35 33 41 27 35 35 28 17 26 29 35 29 34 32
33 25 34 35 35 34 36 36 27 36 38 33 30 29 24 29 30 29 26 38
37 28 29 26 30 19 33 28 35 36 36 36 35 30 30 28 28 26 28 34
36 36 36 30 36 32 35 23 24 24 18 16 30 15 16 24 13 21 21 13
27 26 26 24 17 11 28 26 14 20 26 19 24 24 24 16 24 28 30 24
32 24 28 21 23 14 14 11 10 18 10 21 21 14 13 20 20 10 14 19
14 23 17 12 16 12 16 13 10 13 24 11 11 7 12 11 17 15 28 24
10 14 13 16 17 11 18 8 20 9 16 12 19 10 22 25 17 12 12 15
24 28 26 35 26 21 19 10 15 15 18 21 12 9 7 9 8 9 7 9
7 12 7 14 9 9 13 9 7           
>AW906372|Bintje|axillary buds of stem explants, swelling stolons
9 9 9 8 6 6 4 0 0 0 4 19 9 8 9 9 9 9 9 9
9 9 4 6 6 6 8 9 9 10 10 7 7 7 7 8 8 6 6 6
7 7 8 8 11 17 4 0 4 8 8 8 8 19 24 39 39 46 26 19
19 19 22 26 29 40 40 40 34 34 34 34 34 34 39 45 56 56 56 51
51 56 56 40 45 35 35 35 35 35 35 45 45 56 45 45 45 45 45 45
39 39 39 40 40 35 35 35 35 35 35 40 40 56 56 48 44 44 44 44
44 44 47 48 56 56 56 56 51 51 51 51 45 45 45 45 45 45 51 51
51 46 46 44 44 44 56 44 56 56 56 56 56 56 56 51 51 56 56 56
56 56 56 51 51 51 51 45 45 51 51 40 40 40 40 40 40 40 46 56
56 56 56 56 51 51 51 56 51 51 56 56 56 56 56 56 56 56 56 56
56 56 56 56 56 56 51 51 51 51 51 51 51 51 51 51 51 51 51 51
51 51 51 51 56 45 45 51 51 51 51 51 43 40 43 43 38 38 43 43
45 45 45 45 41 41 43 56 42 42 43 56 56 56 56 51 51 51 51 51
51 51 43 45 51 45 45 45 56 42 42 42 46 46 51 56 51 51 56 51
51 51 56 56 56 56 56 56 56 56 56 56 56 56 45 41 41 41 45 45
51 51 51 51 56 56 56 50 42 42 46 46 51 51 56 56 56 56 56 45
43 45 43 43 43 45 45 45 46 56 42 42 46 46 51 51 50 50 44 44
42 43 41 38 38 43 43 43 40 43 38 38 40 43 43 56 56 56 56 56
56 56 56 56 41 38 43 43 40 43 45 51 51 51 56 56 56 56 43 41
41 45 45 45 41 43 41 41 45 40 40 40 40 38 40 41 43 43 46 46
41 38 38 38 38 38 43 50 50 44 42 42 41 45 45 45 43 41 42 42
43 44 56 45 43 43 41 41 43 46 51 56 56 56 56 51 43 43 42 43
42 56 43 43 43 41 41 41 40 42 42 46 42 42 42 46 46 42 50 44
44 44 50 50 56 51 51 51 51 51 45 45 40 45 45 40 40 40 40 45
56 56 51 43 43 42 43 42 42 42 50 42 36 40 35 36 35 40 50 56
56 44 40 40 40 40 40 40 40 40 40 56 56 47 44 44 40 40 35 35
35 35 35 33 33 39 35 35 37 37 37 40 35 35 35 35 35 38 42 44
46 42 44 44 44 44 40 40 35 35 37 35 35 35 37 45 42 42 42 42
42 35 42 28 33 33 31 28 35 35 39 29 29 29 29 29 32 38 42 56
56 56 56 47 47 42 40 40 40 40 46 40 40 32 32 26 29 24 19 16
12 12 16 21 28 37 28 29 28 33 30 40 37 40 40 40 40 40 46 27
27 18 18 18 23 14 17 24 24 18 24 15 27 19 24 30 25 29 23 20
18 13 8 15 8 8 8 13 8 13 13 15 16 19 15 11 11 17 24 28
32 40 40 31 31 24 22 25 20 20 23 20 23 18 18 18 23 23 30 30
29 17 17 14 10 10 14 19 15 19 9 9 9 19 19 18 18 21 17 18
25 22 18 19 16 12 10 10 11 11 20 21 26 31 28 16 13 8 8 8
13 20 24 15 18 17 14 10 10 14 12 19 15 19 15 17 17 16 10 10
14 10 12 11 17 18 17 12 19 24 22 12 15 8 8 8 10 11 18 18
12 10 8 12 8 8 11 12 14 16 10 10 7 7 7 15 15 10 10 15
20 18 20 21 18 15 12 19 21 21 24 23 14 14 20 17 11 19 13 15
11 10 14 10 6 6 8 6 6 17 13 12 8 8 8 15 9 12 12 12
10 13 15 25 25 22 17 23 17 17 17 22 26 26 26 26 32 22 20 12
13 10 11 8 4 4              
>BE339869|Bintje|axillary buds of stem explants, swelling stolons
0 0 0 4 6 6 6 9 6 6 8 6 6 6 4 0 4 4 0 0
4 4 0 4 9 4 0 0 0 4 6 6 6 9 7 4 0 0 4 8
8 13 9 8 8 9 4 0 0 0 4 6 6 8 12 21 19 14 10 8
6 6 6 6 6 9 9 15 10 10 14 11 11 11 12 12 19 19 19 19
20 18 22 15 15 20 39 24 26 22 22 22 22 26 29 32 28 28 22 29
32 32 29 26 19 19 15 11 12 20 23 29 29 29 29 19 20 20 29 33
40 44 44 33 26 9 9 9 16 10 10 9 9 9 19 26 42 37 37 29
22 22 22 22 25 28 24 16 10 10 11 24 24 34 44 44 56 46 46 40
40 40 32 32 25 27 20 15 15 20 21 21 22 22 25 28 30 30 29 29
18 20 20 19 21 12 9 9 16 16 28 28 44 56 40 32 29 29 29 32
26 22 20 22 17 17 22 42 42 42 42 42 42 46 43 56 37 32 29 29
29 29 35 46 42 42 42 43 44 51 51 46 56 56 56 37 37 20 14 9
9 9 13 20 35 36 35 35 37 37 35 35 35 35 35 37 37 37 35 35
35 35 35 46 42 42 42 51 46 56 35 25 22 22 22 22 22 32 40 28
26 28 26 23 22 20 22 11 11 9 24 33 56 56 56 43 51 46 46 46
46 40 48 48 56 40 40 40 40 40 32 40 27 25 17 12 16 19 20 22
22 20 14 14 10 22 22 14 14 19 26 33 40 40 37 37 45 51 46 46
42 42 56 56 51 46 46 42 35 35 34 34 34 39 48 40 40 40 40 32
29 29 25 25 21 18 18 23 25 27 26 26 25 21 25 18 18 26 36 44
56 56 35 33 29 29 24 24 27 40 35 35 35 40 44 44 35 35 30 35
35 32 29 29 29 29 29 32 37 40 35 35 35 35 37 37 42 42 42 43
40 38 32 32 35 35 42 42 42 34 34 37 36 40 40 40 40 40 40 33
40 22 27 21 18 18 23 25 30 32 39 48 46 31 31 29 29 29 29 32
16 15 6 6 9 19 27 40 32 29 29 29 29 29 32 35 35 29 29 20
20 20 30 33 45 45 45 40 42 42 46 40 35 35 35 35 42 42 42 46
46 44 56 46 40 48 40 40 40 40 40 40 27 24 9 9 10 24 24 32
32 32 34 40 40 40 40 33 33 29 28 28 27 19 13 6 6 9 10 10
19 24 25 27 27 20 16 9 7 7 13 13 8 7 9 9 11 10 10 9
14 9 10 10 10 17 21 25 25 15 19 21 24 19 20 22 26 25 24 28
31 31 40 40 40 40 30 29 21 20 15 17 9 13 12 13 7 7 11 24
27 40 40 32 33 33 33 33 33 40 33 40 31 27 19 15 9 9 10 14
8 8 8 9 9 10 21 12 12 12 21 27 19 14 10 10 11 19 17 32
25 23 15 16 17 18 17 17 24 16 13 23 21 21 10 11 11 12 13 10
17 19 13 9 13 8 8 8 11 8 10 9 8 7 7 10 7 7 13 18
24 27 16 13 7 7 7 10 13 16 14 21 24 19 19 24 23 19 9 9
9 17 11 9 7 7 7 17 17 19 16 8 8 8 18 15 19 17 18 15
15 19 15 18 19 23 15 11 8 8 8 8 11 12 12 9 10 10 15 8
8 8 15 20 19 12 14 13 13 13 15 15 17 19 21 12 10 10 10 11
11 11 13 12 12 9 10 8 8 8 8 15 21 22 17 14 9 9 9 9
15 15 9 9 8 15 8 8 7 8 8 12 8 7 10 7 7 7 8 12
11 9 9 9 8 8 8 8 8 9 8 8 9 10 9 9 18 10 13 12
12 12 10 10 10 13 14 12 10 10 9 10 9 9 9 9 8 8 8 8
8 8 8 14 15 25 26 32 26 17 17 17 17 17 17 26 19 14 13 9
8                   
>BE342532|Bintje|axillary buds of stem explants, swelling stolons
6 6 6 16 8 6 6 8 9 9 9 9 9 4 0 0 0 0 0 4
19 4 0 4 6 6 4 0 4 6 6 6 8 10 11 9 9 9 9 9
8 8 6 6 8 8 9 10 10 10 9 6 7 11 14 26 32 32 17 10
8 9 9 20 24 34 34 34 31 36 37 37 37 40 36 36 35 35 37 40
40 40 40 40 40 37 36 40 40 29 29 29 27 29 29 25 19 12 9 6
6 6 13 21 24 29 29 24 26 28 30 34 34 37 37 37 37 37 37 36
36 42 42 42 38 37 37 37 40 40 40 45 35 35 39 35 35 35 40 42
42 42 46 40 40 45 45 29 29 29 35 35 35 35 45 37 37 37 37 37
35 35 37 32 32 42 46 39 35 35 35 35 35 35 40 56 56 42 42 42
42 42 46 56 45 45 40 37 35 35 42 42 40 40 45 45 42 42 42 40
45 45 40 40 42 40 40 40 45 45 45 40 40 40 37 40 40 42 42 42
44 35 40 35 42 47 44 42 33 33 36 35 37 37 37 40 43 42 43 43
42 40 40 42 37 37 42 50 50 56 42 40 40 41 41 41 41 42 42 42
43 42 42 41 41 32 35 32 32 30 45 50 43 43 56 43 43 42 50 44
50 44 50 50 56 43 42 42 42 43 43 43 41 41 41 45 56 56 56 42
43 42 42 35 35 35 45 41 43 43 51 51 51 43 41 41 41 41 41 41
41 41 41 46 56 56 42 41 41 41 41 41 42 50 44 44 44 50 41 38
35 38 38 38 37 41 41 41 31 31 22 22 27 37 42 50 50 50 50 50
41 37 35 35 35 35 37 43 37 37 42 42 50 50 42 37 37 40 35 35
35 36 35 35 39 35 40 37 37 37 37 37 42 40 40 40 45 40 40 37
37 37 37 31 37 33 33 35 40 40 40 45 39 39 35 35 30 36 42 37
37 37 37 37 37 42 46 56 56 56 42 42 33 33 31 36 21 33 33 44
44 42 47 47 35 35 33 33 26 33 33 40 45 33 33 26 26 26 42 44
56 46 42 42 42 42 40 40 40 40 40 38 40 38 38 40 42 42 42 42
42 42 42 42 42 42 42 40 27 29 18 24 18 31 33 47 44 42 35 35
34 34 34 34 35 35 33 40 46 40 32 29 20 20 15 11 11 17 21 19
19 21 20 24 20 29 24 25 24 29 25 23 28 28 31 31 37 27 22 21
26 28 26 26 24 24 24 24 24 26 32 32 32 27 27 22 22 19 25 17
27 27 27 22 30 30 37 35 35 29 29 29 29 34 42 42 47 47 47 42
34 34 35 35 37 40 48 40 33 30 30 18 18 13 14 9 9 9 10 12
11 21 15 16 16 31 27 28 25 25 23 23 24 18 26 19 19 9 9 11
21 21 17 14 14 10 17 13 21 11 12 11 11 12 13 21 21 14 8 13
8 8 8 17 11 10 10 11 6 6 6 6 6 13 21 26 26 23 24 18
18 13 17 21 18 19 21 21 19 12 16 14 18 14 12 12 17 17 17 10
10 10 19 16 21 19 10 10 8 12 10 10 8 8 8 10 21 20 20 21
16 8 8 8 8 8 8 9 9 13 14 17 16 14 9 9 9 17 12 14
9 14 9 14 8 10 10 12 17 13 10 10 12 14 18 15 10 9 12 8
8 10 10 10 9 8 12 19 19 19 14 8 7 7 7 7 7 7 8 8
10 8 8 9 10 9 13 8 8 9 9 9 14 11 13 13 13 12 13 10
9 9 8 8 15 12 13 14 12 9 9 9 9 9 6 6 6 6 7 6
9 7 7 7 7 7 9 8 8 9 9 7 7 6 6 6 7 7 6 6
6 6 6 6 6 7 7 7 7 8 8 9 12 12 15 14 19 19 7 7
9 19 19 24 24 4 0 0 0 0 0 0 4 19 4 0 0 0 0 0
0 0 0 0 0 0 0 0 0 0 0 0 0 0 0 0 0 0 0 0
0 0 4 4 6 6 6 6 7 7 4 4        
>BE342537|Bintje|axillary buds of stem explants, swelling stolons
6 6 6 6 6 8 8 6 6 9 6 6 6 8 8 4 0 0 0 0
0 4 6 6 6 6 6 4 4 0 4 6 6 8 9 4 0 4 8 8
10 8 10 10 15 15 24 24 17 9 9 7 7 9 11 8 8 9 13 12
7 7 9 9 11 16 13 18 21 31 31 40 32 32 32 33 35 35 29 22
19 17 17 18 24 29 30 28 25 22 23 23 25 20 18 24 29 32 32 32
32 40 40 29 29 18 18 18 24 29 30 37 42 42 29 28 19 22 16 16
23 35 40 33 33 26 20 33 27 37 39 35 35 35 42 42 29 29 29 29
29 29 37 42 42 38 35 35 35 35 35 33 38 35 35 35 35 35 29 38
30 31 17 27 22 29 33 37 35 34 33 33 28 28 28 26 25 20 12 11
19 19 27 32 29 27 27 29 29 33 29 23 23 25 23 23 29 56 56 56
42 42 42 42 44 42 36 39 35 29 29 30 42 42 37 37 42 42 42 42
42 38 40 40 38 38 38 37 37 37 37 37 40 40 45 38 40 40 35 42
35 35 35 31 35 29 42 39 30 31 31 31 35 35 35 35 35 35 37 37
37 37 35 35 37 37 29 29 33 44 42 44 44 42 42 42 37 37 37 42
39 40 42 42 42 37 35 32 35 29 29 17 33 33 44 44 44 42 42 42
42 24 24 17 33 33 44 42 42 42 42 42 40 40 38 40 40 40 40 40
40 38 38 38 40 35 35 38 37 37 40 40 46 46 42 42 42 42 42 42
40 35 35 38 40 40 46 42 35 32 35 28 24 24 33 33 34 34 30 42
37 33 33 35 30 37 28 29 28 29 20 16 9 6 6 13 17 40 40 40
40 40 33 29 29 29 29 29 33 40 40 40 42 35 42 42 34 37 33 33
22 22 22 33 33 35 36 40 40 36 36 35 35 30 42 42 42 42 40 31
31 26 22 22 21 21 22 24 24 29 35 35 40 45 36 40 37 37 37 42
42 40 37 40 40 40 40 42 46 46 42 42 42 37 25 25 33 31 23 31
31 42 37 42 42 42 29 29 29 25 26 33 33 46 46 30 30 22 22 22
44 44 56 47 56 42 42 42 40 40 40 40 40 40 38 42 42 38 42 42
42 42 42 47 47 47 47 47 47 40 31 31 18 19 14 31 33 37 42 42
42 47 42 34 34 34 35 33 33 40 44 48 32 25 16 14 10 10 11 19
23 24 24 25 23 23 20 29 23 24 23 24 23 27 28 28 31 31 37 27
22 22 26 28 24 19 15 19 23 23 23 29 32 46 30 23 23 21 21 17
22 15 24 20 22 17 25 25 32 29 29 24 24 22 22 22 33 37 42 42
34 34 34 37 37 40 40 40 46 34 40 40 40 27 22 18 14 10 10 10
13 15 10 18 9 10 11 21 24 18 18 18 18 18 24 19 22 18 16 9
9 9 9 8 8 8 8 9 16 17 17 10 10 11 9 11 13 21 19 13
6 9 6 6 6 8 7 8 8 9 6 6 6 6 6 10 11 13 16 16
16 9 9 10 16 17 19 19 22 25 21 16 12 21 15 21 18 16 12 19
12 7 6 7 6 8 6 6 9 15 10 8 8 11 12 10 8 8 8 8
10 12 8 9 8 7 6 6 6 6 6 8 9 10 13 11 14 8 8 8
8 8 13 9 12 9 10 7 7 7 7 7 7 7 7 7 9 10 13 11
10 10 7 10 7 7 7 7 6 6 6 6 13 10 7 7 7 7 6 6
6 6 6 6 7 7 7 9 8 8 9 11 7 9 9 8 9 8 11 11
11 11 9 8 7 7 7 10 6 6 6 7 7 9 9 8 8 8 8 8
8 7 7 4 4 4 7 6 6 8 6 6 6 6 8 11 8 7 7 7
7 7 7 7 7 7 4 4 0 0 0 0 4 19 12 14 10 7 4 19
4 0 0 0 0 4 15 15 4 4 0 4 9 16 16 4 0 0 0 0
0 0 4 0 0 0 0 0 0 0 0 0 0 0 0 4 7 7 8 8
8 9 9 4 4 4              
>BE921885|Kennebec|leaflets and petioles
9 9 9 9 6 6 6 11 4 0 0 0 4 6 9 9 9 9 4 0
0 4 4 0 0 4 4 6 4 4 4 6 6 8 19 9 9 9 7 6
8 6 6 8 8 13 11 10 13 10 9 9 9 12 21 24 23 19 9 6
6 9 19 24 32 40 39 34 29 29 29 34 32 39 35 35 35 38 40 40
40 40 40 45 46 51 51 45 40 51 51 45 45 40 40 37 40 45 40 51
51 51 48 44 38 35 35 35 35 35 35 40 40 40 40 37 38 37 46 44
44 44 44 44 47 47 47 47 56 56 42 42 42 42 42 42 42 46 45 45
45 45 40 37 40 40 40 40 45 56 56 56 56 46 56 44 56 56 56 56
56 44 51 56 51 45 45 45 45 37 37 45 45 40 40 51 51 40 40 40
40 40 40 45 46 50 44 44 50 56 56 56 56 56 40 40 45 40 40 40
56 56 43 42 42 43 42 42 56 56 50 56 56 50 50 44 42 42 42 43
44 46 42 42 42 43 43 51 51 43 56 41 41 42 42 42 42 41 38 40
43 43 43 43 51 43 43 43 44 56 56 42 42 46 43 56 50 50 44 44
42 41 41 41 41 41 41 42 42 42 56 46 51 51 51 38 40 40 40 38
41 44 44 44 50 42 42 42 42 42 42 42 50 50 56 50 50 44 50 50
43 43 43 56 56 56 50 42 42 46 42 42 42 41 41 41 42 42 42 42
56 56 46 51 43 43 43 46 43 42 42 42 46 46 56 50 42 41 41 41
41 41 46 46 42 42 42 42 42 40 40 40 38 38 41 41 41 41 36 36
42 50 47 50 50 50 44 44 44 50 40 37 37 37 37 37 40 46 46 51
51 51 56 56 42 43 43 51 51 46 40 40 37 37 40 35 37 37 40 40
37 40 42 46 46 51 51 42 42 42 42 37 42 42 46 50 42 42 42 42
43 43 42 42 42 42 42 44 42 40 37 40 40 40 45 51 51 56 56 56
56 56 33 33 17 17 17 33 33 56 56 56 48 44 44 42 42 42 42 42
42 56 56 42 42 37 37 35 40 42 46 42 42 37 37 42 46 38 37 37
38 38 38 42 42 42 42 42 42 42 42 37 42 37 42 42 44 40 29 29
22 24 19 29 31 35 38 40 40 38 38 34 35 32 35 35 33 34 40 40
32 29 23 23 18 13 12 14 19 21 21 32 30 33 33 33 29 32 29 29
27 25 28 32 32 31 29 24 24 22 29 25 21 17 15 19 21 25 26 29
34 34 34 37 37 34 34 30 33 30 42 33 30 28 32 32 39 35 35 35
35 35 35 35 42 42 47 47 42 42 42 40 36 37 40 40 46 40 40 40
40 31 31 18 13 9 11 17 18 18 12 18 15 20 20 32 31 40 40 33
32 20 20 18 29 16 16 9 9 11 14 9 10 9 9 9 16 13 17 14
16 30 24 24 29 29 29 27 20 19 10 10 9 19 14 15 15 19 16 17
13 7 7 14 22 25 28 24 24 24 24 19 22 24 22 25 25 27 25 25
20 20 20 33 26 32 32 29 19 19 12 8 8 11 12 14 24 14 15 15
23 19 18 13 18 15 17 19 25 29 24 21 15 11 10 14 14 9 9 15
17 21 21 24 17 17 17 24 24 24 12 12 10 17 12 11 19 23 27 21
16 16 21 19 21 17 15 11 14 10 10 19 17 14 10 10 24 19 20 23
15 11 10 10 10 15 17 11 9 8 9 7 9 13 13 16 21 18 13 7
7 7 10 16 21 31 28 21 23 21 20 20 8 8 11 10 16 17 21 17
10 11 14 19 19 8 7 6 6 9 13 7 6 6 6 6 9 13 17 13
18 15 15 15 19 15 10 10 4 0 0 0 4 4 0 4 15 13 9 4
0 0 0 0 0 0 0 0 0 0 0 4 6 6 4 4 4 4 7 12
10 10 10 7 7 6 13 8 7 7 7 7 7 7 9 12 8 8 8 7
7 7 13 8 7 6 6 6 6 8 11 9 9 9 8 11 11 11 8 8
8 10 8 8 8 8 8 8 8 7 6 6 6 6 6 8 8 8 7 7
8 11 7 8 8 6 6 6 6 6 6 7 4 9 8 8 8 6 6 6
6 6 6 6 6 6 6 6            
>BG097757|Kennebec|leaflets and petioles
6 6 8 6 6 6 9 8 9 4 0 4 9 4 0 0 4 0 0 4
6 6 6 7 7 9 10 8 8 6 6 8 6 8 9 9 12 9 9 8
6 6 8 8 6 6 8 8 9 9 9 9 9 9 13 12 11 12 14 18
18 18 18 17 20 22 33 32 35 35 35 39 39 40 40 40 35 39 39 35
35 35 37 37 40 40 40 40 37 56 56 46 46 35 35 35 39 39 35 40
45 51 56 56 51 40 40 45 40 40 40 37 37 37 42 40 42 42 42 37
44 47 44 40 40 40 40 40 40 42 42 43 46 46 42 42 37 42 42 42
42 35 40 40 40 45 40 50 44 44 50 42 50 42 42 40 40 40 40 40
40 56 46 40 40 40 40 40 40 42 42 40 35 36 36 37 40 40 40 40
40 45 42 44 44 50 50 50 42 42 46 56 45 40 40 40 43 43 56 56
46 42 42 42 43 46 56 56 56 56 42 42 46 46 46 42 42 43 46 46
51 51 56 56 56 56 56 56 56 41 41 46 46 51 51 51 51 51 45 45
45 41 41 41 46 51 51 56 56 51 46 51 51 51 56 56 56 56 56 45
45 45 45 45 45 51 51 51 56 51 51 43 41 41 43 43 45 45 51 56
45 45 45 45 45 45 51 51 51 51 51 51 51 45 45 45 45 45 43 45
45 45 45 45 51 51 51 51 51 51 51 45 45 45 45 45 45 45 45 45
51 51 56 45 45 45 43 40 43 43 43 43 51 56 45 43 43 38 38 38
45 56 56 56 56 56 41 40 40 43 43 43 43 43 40 40 40 43 41 42
42 46 46 51 56 56 56 56 45 43 45 45 43 43 45 45 41 41 51 51
46 51 41 41 41 45 43 43 43 45 41 45 41 36 36 36 43 43 43 43
43 43 45 45 45 41 41 41 43 45 45 56 51 51 43 43 45 41 41 41
46 46 46 46 42 43 41 43 43 43 43 43 45 56 56 56 56 56 56 56
56 56 56 56 42 41 41 41 41 43 43 45 45 51 51 51 51 51 51 51
51 46 46 42 42 40 40 40 40 45 45 40 40 40 40 40 40 40 45 45
45 45 51 51 56 56 51 51 51 51 51 51 46 46 50 37 32 32 32 35
32 39 42 56 56 51 45 45 45 40 40 40 40 40 40 43 45 45 45 45
40 40 40 37 35 35 35 37 45 40 35 35 35 35 35 35 35 31 31 31
37 40 42 56 40 40 40 40 40 37 42 42 35 29 32 34 34 34 35 40
40 44 42 42 42 42 42 44 42 36 36 28 33 33 46 35 32 29 29 29
32 35 44 56 56 47 56 42 42 42 40 40 40 37 40 40 40 32 32 32
32 28 17 12 10 10 14 18 20 29 31 40 40 40 40 33 31 31 37 37
40 40 46 32 32 21 21 21 23 15 17 20 20 20 29 19 27 20 30 31
21 22 18 18 17 12 10 19 10 10 8 14 8 11 11 17 22 25 19 15
15 21 24 29 32 40 40 31 29 24 24 25 22 22 25 27 24 18 16 21
21 25 24 20 15 17 15 10 10 10 10 19 20 19 19 8 8 8 19 24
22 19 23 18 18 29 29 29 23 18 16 12 12 14 12 19 18 24 32 31
20 15 8 8 8 15 25 32 29 27 20 23 15 15 20 15 22 25 25 19
25 23 24 23 18 19 17 16 13 21 21 19 12 15 24 22 20 23 18 16
15 19 20 22 22 11 10 9 14 9 10 13 19 19 21 11 7 8 8 9
14 19 25 26 28 28 29 26 21 18 13 13 17 19 21 23 20 12 12 17
23 9 9 7 7 4 0 4 13 12 18 15 18 18 20 18 20 24 16 12
12 14 10 10 10 9 8 8 8 13 11 12 10 8 8 8 8 8 4 0
0 0 0 0 0 0 0 0 0 0 0 0 0 0 0 0 0 0 0 0
0 0 4 18 18 17 12 14 11 4 0 4 4 4      
>BG593021|Kennebec|sprouting eyes from tubers
7 7 10 13 16 28 15 32 32 28 28 35 32 25 19 17 17 23 17 28
26 36 36 33 29 24 33 25 21 27 28 28 24 33 33 31 32 32 13 13
15 12 15 10 12 23 31 30 30 24 24 21 25 30 31 33 33 29 29 29
36 35 36 35 36 36 36 38 35 34 32 32 32 27 29 34 20 29 36 36
36 27 25 24 24 28 28 28 28 31 31 31 29 31 30 28 32 24 22 17
18 17 18 18 35 28 33 33 33 34 24 18 14 15 10 10 8 25 32 34
28 23 23 20 19 17 20 26 29 24 24 34 33 33 33 20 29 28 28 28
28 25 28 17 28 26 28 28 28 21 25 24 22 36 36 28 31 32 29 29
28 24 21 17 19 24 28 28 36 31 31 28 28 28 28 28 33 36 36 36
36 36 34 32 31 33 28 30 27 28 31 31 28 28 28 23 27 26 26 24
28 28 34 34 36 31 25 25 30 30 24 35 35 30 29 28 29 27 36 36
34 34 36 36 36 36 36 36 27 24 21 23 25 25 28 35 28 34 35 34
34 34 34 32 32 32 32 32 32 27 25 21 22 21 23 22 27 34 35 35
35 37 36 36 36 36 36 36 37 34 35 37 35 34 34 36 36 36 36 35
35 35 31 31 31 31 28 31 31 36 36 32 32 32 35 32 32 32 36 34
34 36 36 34 36 36 34 35 36 34 36 36 36 36 36 36 36 36 34 36
34 36 35 36 36 34 34 35 35 35 34 34 36 36 36 36 36 36 35 34
37 35 35 34 34 34 35 34 34 34 34 36 31 31 31 24 28 28 31 34
36 36 34 36 35 35 34 35 35 35 34 34 36 36 32 32 32 32 32 32
35 36 35 34 34 35 37 35 34 35 34 36 36 36 36 36 34 34 36 34
36 34 36 36 36 36 36 36 36 36 36 34 34 34 34 36 36 34 34 32
32 34 30 32 32 32 35 35 35 34 34 35 35 36 36 36 36 34 36 34
36 36 36 36 36 36 34 34 34 34 35 37 34 36 34 36 36 36 36 36
36 36 34 34 34 35 33 35 35 36 36 34 36 34 36 36 36 36 36 36
36 35 35 35 34 34 36 34 34 32 32 28 29 31 28 32 32 35 34 35
35 35 33 35 34 34 30 35 35 36 35 35 34 34 34 28 32 35 35 34
29 32 34 20 35 34 34 34 34 36 35 35 34 33 35 35 34 36 36 35
35 34 30 33 35 35 36 34 35 35 34 35 35 35 34 34 36 36 36 35
35 34 36 36 36 36 36 35 34 35 34 35 31 32 32 35 32 32 32 35
35 35 32 35 34 36 34 33 35 33 35 35 35 32 32 33 34 25 32 32
31 31 28 24 25 20 33 35 34 36 36 36 36 34 36 36 32 32 28 32
23 32 32 32 28 31 28 24 31 25 20 30 35 35 35 35 33 33 35 25
36 36 36 35 36 36 33 33 36 36 33 36 36 36 36 36 33 35 28 29
24 32 28 23 32 28 28 18 32 32 34 34 33 28 33 36 36 35 34 37
36 35 36 32 24 32 26 21 32 32 30 35 33 33 26 36 21 22 28 32
35 28 24 26 36 35 36 35 35 35 36 33 33 33 36 36 29 30 28 19
20 20 18 27 32 35 35 35 30 27 35 30 36 36 35 36 35 35 35 29
35 19 33 17 31 30 26 18 36 24 34 33 33 36 34 34 26 29 29 30
34 16 24 26 15 20 24 15 19 24 24 20 23 11 15 8 7 12 18 24
14 14 28 24 33 33 28 15 10 9 17 17 13 15 10 7 7 7 7 7
7 15 14 22 22 26 28 18 11 7 7 7 7 7 7 7 7 7 7 7
7 7 7 7 7 7 7 7 7 7 7 7 7 7 7 7    
>BG594246|Kennebec|sprouting eyes from tubers
8 7 7 8 7 7 10 17 19 20 15 25 24 17 17 11 11 10 18 18
31 32 32 32 36 36 36 35 34 36 34 35 32 31 28 39 28 28 22 22
26 28 33 30 32 31 31 33 31 30 31 26 36 32 32 32 32 34 37 32
32 32 32 32 32 34 35 36 34 36 36 36 34 34 31 28 28 28 28 30
32 32 35 34 37 35 34 34 36 36 34 34 35 34 36 36 34 37 34 32
32 32 32 32 34 34 34 32 34 32 27 28 26 25 25 27 28 36 36 36
35 34 34 34 33 31 31 29 31 31 34 33 34 36 36 34 35 34 34 36
37 34 35 34 32 32 32 35 34 34 35 34 35 34 34 34 34 34 34 36
36 35 35 34 34 35 34 34 36 34 34 34 34 35 35 34 36 36 36 36
36 36 36 32 32 32 35 35 34 32 35 34 35 34 36 35 34 34 34 35
35 36 34 34 32 32 32 32 34 35 35 34 34 34 36 34 36 36 36 34
36 36 36 36 36 34 34 36 35 34 34 34 35 35 35 35 35 35 36 37
34 34 35 35 34 34 32 35 36 32 32 35 32 35 35 35 32 32 32 32
32 32 36 34 36 34 36 36 34 34 37 35 35 34 34 36 34 34 34 36
34 32 35 32 37 32 32 32 36 36 37 34 34 34 35 34 34 35 34 36
36 36 36 36 34 36 36 36 34 36 36 36 36 36 36 36 35 35 34 37
35 34 34 34 37 34 34 34 34 36 34 34 35 36 35 36 35 35 35 35
34 34 35 34 35 35 35 34 39 34 36 34 34 35 35 34 34 32 34 34
34 34 35 35 34 34 35 35 34 34 34 36 34 34 34 35 35 35 35 35
36 36 34 34 34 34 34 36 34 34 36 36 36 36 36 36 35 37 34 35
36 35 34 36 36 36 36 36 36 36 36 34 36 35 35 34 35 36 35 34
34 35 34 35 35 35 35 34 36 36 36 36 36 36 36 36 36 36 36 36
36 36 36 36 36 35 35 32 32 32 30 32 35 34 36 36 36 36 36 39
34 34 36 36 34 34 35 35 34 35 35 34 35 36 36 36 36 36 36 36
35 35 35 36 35 36 36 36 34 35 36 34 32 29 32 32 36 36 36 35
35 34 34 34 35 35 35 34 35 35 35 36 34 34 35 34 36 36 36 36
36 35 35 35 33 35 35 35 35 35 34 36 37 36 36 36 36 36 36 34
35 35 36 36 35 34 35 34 33 35 35 35 35 36 36 36 36 36 36 36
36 36 36 36 36 35 36 36 35 35 35 33 35 35 35 35 35 35 36 36
36 41 35 36 36 34 32 34 37 36 35 36 36 35 34 35 32 35 35 32
32 35 32 28 21 28 34 32 35 36 36 36 35 35 35 34 34 36 37 31
36 36 36 30 35 32 33 35 34 33 36 37 36 36 36 36 36 36 38 36
36 36 36 36 36 37 36 36 36 34 29 33 37 33 36 33 35 30 33 24
35 34 30 35 33 34 21 36 36 36 36 36 36 37 36 36 36 36 36 36
38 36 36 38 36 36 36 36 36 33 35 34 34 21 34 26 29 30 33 35
35 21 26 34 33 36 36 35 36 35 27 33 33 33 35 29 32 28 21 24
21 18 32 32 36 36 36 34 31 34 35 28 36 36 36 34 19 34 35 31
13 24 11 19 32 25 37 36 16 35 24 37 27 26 34 26 28 30 26 27
21 28 28 26 30 27 15 27 37 35 26 27 19 32 19 24 26 30 37 19
26 33 35 33 24 33 21 26 14 21 24 21 21 32 15 18 14 12 26 26
14 18 27 12 28 19 13 21 27 21 22 26 26 26 18 21 11 12 7 11
17 19 10 10 10 10 20 26 33 31 33 35 35 31 31 33 27 13 12 12
13 8 7 11 11 22 33 27 27 28 12 14 23 23 13 7 7 10 7 8
16 12 10 10 20 20 27 12 22 31 14 12 10 14 10 10 13 8 9 7
9 10 8 10 7 9 10 10 10 9 18 8 12 11 10 12 8 10 8 8
8 8 10 12 13 10 10 12 15 9 8 7 8 8 9 9 11 9 8 7
7 9 9 7 9 9 12 9 19 19 13 21 20 11 13 8 8 8 8 10
15 7 8 8 8 9 9 11 9 11 13 12 13 9 9 10 8 8 8 9
10 8 7 7 8 8 9 14 7 7 9 8 11 8 9 9 11 9 9 9
7 7 9 8 8 8 7 11 9 7 11 9 10       
>BG595633|Kennebec|sprouting eyes from tubers
7 7 7 7 10 12 23 22 32 31 26 26 32 35 21 23 13 15 15 14
20 29 21 27 30 18 24 27 23 21 16 16 31 28 28 31 31 18 17 8
8 8 10 12 16 10 21 25 30 33 24 29 28 31 28 29 34 23 28 30
27 36 33 31 31 16 29 17 25 35 30 35 34 34 27 21 15 13 15 15
13 13 19 24 19 16 21 21 21 28 28 28 32 31 33 30 33 28 29 29
21 17 17 16 18 21 21 35 31 34 35 34 33 17 17 11 14 11 10 11
27 35 35 24 24 24 24 24 19 24 28 28 24 24 37 31 33 34 20 31
32 32 32 32 32 36 29 32 32 31 32 30 32 32 32 28 36 36 32 32
32 31 28 27 27 30 24 22 32 32 32 36 32 32 31 28 31 31 31 33
34 36 36 34 36 34 28 31 28 25 21 24 21 28 25 28 27 26 24 16
24 28 29 31 34 33 30 30 26 27 29 30 29 32 34 35 35 34 35 35
34 36 35 34 36 36 36 36 36 36 38 32 32 32 28 32 32 32 32 35
35 34 34 35 35 33 30 31 31 28 31 33 34 41 33 33 29 32 32 32
32 35 32 36 34 36 36 36 36 36 34 35 35 34 34 34 34 34 34 34
34 34 35 34 32 32 32 32 32 32 32 36 36 35 36 35 34 34 34 35
35 34 34 34 37 36 36 36 34 36 36 36 36 36 36 36 36 36 36 36
36 34 34 34 34 34 34 34 34 34 35 35 34 34 35 36 36 34 36 39
36 34 35 34 35 34 34 35 34 34 34 34 34 36 30 26 27 22 20 22
27 34 35 34 35 35 35 34 34 35 35 34 35 36 36 36 34 32 32 32
32 32 32 36 36 34 34 35 35 35 37 35 35 34 35 35 34 34 34 35
35 35 35 35 34 35 36 36 36 36 36 34 39 36 36 36 36 34 36 35
32 32 32 32 35 34 32 34 36 35 36 34 36 36 35 35 34 35 35 35
32 34 36 36 36 36 36 36 36 36 35 34 34 35 35 36 35 36 36 36
34 36 34 36 34 36 35 34 35 35 35 35 33 35 34 36 36 36 36 36
36 36 36 34 36 34 34 36 36 36 36 35 36 35 35 34 35 34 29 35
35 34 35 36 34 34 34 34 35 34 34 35 34 34 34 36 35 32 32 35
36 35 34 35 35 34 35 33 34 35 34 36 35 34 35 33 34 35 35 36
36 36 34 35 33 34 34 34 32 35 32 32 32 29 35 35 34 36 36 36
36 36 36 36 36 36 36 36 36 33 36 34 36 36 35 35 34 32 32 32
32 34 35 33 34 36 34 36 41 36 34 35 36 35 36 35 35 35 35 35
35 32 33 33 28 28 20 20 28 26 33 34 35 36 32 32 31 32 20 29
35 34 28 34 35 35 35 32 29 30 32 24 26 34 33 34 37 35 33 36
33 34 36 36 36 36 36 36 37 36 36 36 34 35 41 36 35 36 36 35
28 32 21 32 24 21 32 27 32 24 36 36 36 36 36 36 29 33 36 36
36 29 36 30 25 25 12 12 15 12 23 23 32 33 33 35 24 33 24 27
28 33 36 37 19 32 34 34 28 27 20 35 36 33 35 30 28 32 27 32
32 23 21 16 18 28 32 36 36 36 29 32 28 23 28 24 16 35 23 17
32 32 16 22 17 22 35 17 24 30 23 11 29 16 30 30 24 28 20 30
23 28 28 30 28 14 24 28 23 13 26 32 21 27 10 24 14 7 8 23
13 28 18 19 23 28 29 23 17 12 16 17 10 12 21 21 27 12 11 8
7 7 8 9 24 24 33 33 31 31 26 14 15 7 7 7 7 7 7 7
7 7 7 7 7 7 7 7 8 7 7 7 7 7 7 7 7 8 8 8
7 7 7 7 9 14 23 24 24 12 10 17 9 11 11 11 11 12 11 9
9 11 7 11 14 31 14 13 12 10 12 12 16 15 11 9 9 8 10 8
>BG597508|Kennebec|sprouting eyes from tubers
7 7 7 7 10 18 20 14 25 25 15 15 26 20 18 11 8 9 10 25
18 28 32 32 32 34 35 34 35 35 37 35 35 32 28 26 25 27 26 27
26 26 31 39 39 32 31 33 29 29 31 31 32 34 32 32 32 36 32 32
35 37 35 35 35 34 35 35 35 34 36 36 36 35 37 35 32 32 32 32
35 35 35 34 36 32 32 32 32 32 35 37 34 34 34 34 34 36 34 34
35 32 32 32 35 37 32 37 34 35 34 34 35 31 33 31 28 28 33 33
35 36 35 32 32 32 32 33 31 34 28 35 31 31 36 36 36 36 34 34
34 35 34 34 35 34 35 35 35 35 37 35 35 35 34 34 34 34 36 34
34 39 35 36 37 36 35 34 35 34 35 36 30 32 32 32 35 35 32 36
36 36 36 35 34 35 32 32 32 32 35 32 32 34 34 35 35 35 34 35
34 35 35 34 34 37 36 36 34 35 34 35 34 34 37 35 34 35 36 36
36 36 36 36 36 36 36 36 36 36 36 36 32 32 35 32 32 32 32 35
35 35 37 34 34 35 34 35 35 34 34 34 34 36 34 35 34 34 35 34
34 35 35 35 35 36 36 36 36 36 36 36 36 34 35 35 35 35 35 35
35 35 35 35 32 32 32 35 35 35 34 36 36 35 34 34 36 35 35 35
34 35 34 34 34 34 34 36 34 34 34 36 36 36 36 36 36 36 36 35
35 37 35 35 37 35 34 34 34 35 35 34 35 34 35 35 36 35 36 36
35 36 34 34 35 35 35 35 35 36 36 36 36 36 34 34 34 35 32 32
32 34 37 34 35 34 36 34 34 36 35 32 32 34 35 34 34 31 31 28
28 31 31 34 36 36 34 34 34 34 35 34 34 36 36 36 36 36 34 34
34 34 35 34 34 35 36 36 36 36 34 36 34 36 39 36 35 36 36 34
35 35 35 34 35 35 35 35 35 36 36 36 36 36 36 36 36 36 36 36
36 36 36 36 36 36 36 36 35 35 35 35 35 34 35 36 36 36 34 35
34 34 35 35 35 34 36 35 35 35 35 34 35 34 35 35 39 36 36 36
36 35 36 36 34 34 36 35 36 36 35 35 35 35 35 32 35 35 30 35
34 34 35 35 34 35 34 35 34 34 34 35 41 35 34 34 35 35 35 35
36 36 36 34 34 34 34 35 35 35 35 36 35 35 36 32 33 29 36 36
40 35 36 34 33 35 35 35 34 34 33 33 34 28 28 29 34 34 34 33
35 36 35 34 35 35 35 37 35 32 34 36 36 36 36 37 36 35 34 34
37 36 34 36 25 35 35 35 35 32 35 31 34 35 36 36 36 33 34 30
35 35 34 35 33 30 19 17 33 30 30 34 36 36 35 35 33 33 31 32
37 36 30 37 33 32 29 31 23 19 31 26 29 34 37 35 34 34 33 33
33 26 35 35 34 36 36 36 40 36 37 36 33 36 37 34 33 36 35 33
18 29 16 32 32 30 32 32 27 19 35 24 19 34 35 33 22 27 34 33
36 31 36 24 34 34 30 37 33 32 33 34 22 24 29 32 17 24 24 29
19 27 26 20 16 9 13 9 9 7 12 26 26 37 34 32 33 34 29 34
17 12 12 7 7 7 8 7 7 9 17 15 25 33 18 27 36 36 33 27
27 18 35 15 34 17 28 29 21 25 26 23 19 23 23 29 28 20 24 16
37 26 34 23 35 34 21 29 26 19 17 26 24 27 20 17 20 12 12 15
17 11 12 11 24 9 11 17 25 15 24 9 17 10 18 18 28 10 16 12
12 12 35 25 17 26 11 22 11 21 20 19 21 23 23 18 23 21 29 35
16 28 35 34 16 12 26 28 25 17 8 8 7 7 7 7 7 9 9 14
24 32 32 18 12 7 7 7 7 7 7 7 7 7 7 7 7 7 7 7
7 7 7 7 7 7 7 7 7 7 7 7 7 7 7 7 7 7 7 7
7 7 7 7 7 9 7 7 7 7 7 7 8 17 25 25 23 11 8 7
7 7                  
>BG600168|Kennebec|sprouting eyes from tubers
8 7 7 8 8 10 10 7 20 18 12 13 11 7 9 7 15 7 8 15
13 21 23 32 20 20 33 21 21 30 30 27 27 28 27 27 19 17 9 9
9 16 19 21 28 18 26 28 28 24 27 28 27 30 28 26 31 32 32 32
32 34 32 32 29 28 29 33 35 34 34 36 36 36 28 25 25 25 26 25
27 28 32 34 36 35 34 35 36 32 32 35 32 32 34 36 34 34 34 35
32 32 32 32 32 35 32 34 35 36 34 35 34 35 32 32 32 32 32 32
32 34 36 36 36 34 34 34 35 34 34 34 34 35 34 34 32 32 32 35
32 32 32 34 34 35 34 34 36 34 34 34 35 34 34 34 35 35 34 35
34 35 35 34 34 35 36 36 36 34 34 35 35 32 32 32 35 32 32 32
35 35 32 32 32 35 35 34 37 34 34 34 32 35 31 31 29 31 29 34
35 34 34 34 36 34 36 36 35 34 36 36 36 36 36 36 36 35 35 35
34 34 35 35 35 34 36 36 36 36 36 35 32 32 34 32 32 35 32 35
35 35 36 35 36 35 34 35 35 34 35 35 36 36 36 36 36 36 36 36
36 35 36 36 34 35 34 34 34 36 34 32 35 32 35 32 32 35 36 36
37 35 34 35 34 34 34 36 36 36 36 36 36 36 34 36 34 36 34 35
35 34 34 34 34 36 35 37 34 35 34 37 34 34 35 34 35 35 34 34
35 34 35 35 37 35 36 36 34 36 34 36 35 36 34 34 34 36 36 36
36 34 34 35 35 32 29 32 34 37 35 34 34 35 34 34 35 35 37 34
36 36 36 32 31 31 35 28 31 31 36 36 34 34 35 35 35 35 35 35
36 36 36 36 36 36 35 35 35 35 35 37 34 36 34 36 36 36 34 35
34 36 36 36 36 36 36 35 35 35 35 34 35 37 34 36 35 34 36 36
36 36 36 36 36 36 36 36 36 36 36 36 36 36 34 34 35 35 35 34
34 35 36 39 34 34 35 34 34 35 35 36 34 36 35 35 34 35 35 35
34 35 36 35 36 36 36 36 36 36 35 35 35 35 34 36 36 39 34 34
36 34 32 32 32 30 32 32 35 35 32 32 32 32 32 35 35 35 35 35
34 34 35 35 36 35 36 36 39 36 34 35 35 36 35 35 35 34 34 35
34 36 36 36 34 36 36 36 36 34 35 36 36 36 35 35 34 35 35 35
33 34 36 35 36 36 36 36 36 36 36 36 36 36 36 36 35 35 34 34
36 36 36 36 36 36 36 36 36 36 36 36 36 36 36 36 33 34 36 36
36 36 36 36 36 36 34 36 39 35 35 35 35 27 29 34 35 33 36 36
36 35 34 35 34 30 35 35 35 33 36 36 36 36 35 32 34 35 34 33
34 33 36 35 34 34 33 35 33 35 34 36 36 36 36 40 36 36 35 33
35 35 29 34 35 36 36 28 35 29 35 34 27 32 32 28 20 34 32 35
33 36 34 34 36 36 36 34 33 36 37 36 36 38 36 36 36 36 36 37
36 36 36 30 36 32 36 31 35 36 36 27 36 36 35 36 36 34 36 35
33 40 36 35 36 32 32 35 27 23 23 23 35 34 35 35 35 32 30 35
36 36 36 36 36 35 30 35 35 32 23 32 24 29 35 35 36 36 24 35
33 33 33 29 33 27 36 36 36 36 27 35 34 26 30 33 15 11 21 29
26 18 15 15 12 10 18 25 25 16 16 23 27 25 26 33 16 23 13 26
24 18 15 28 21 35 27 34 35 33 26 26 31 31 33 28 28 32 27 27
26 26 26 17 9 17 13 14 28 11 10 28 22 34 34 32 26 18 32 32
24 10 17 21 11 23 35 18 15 17 23 21 27 17 20 24 13 16 12 14
11 13 13 10 11 15 21 26 24 17 12 21 9 14 11 19 13 19 7 11
8 7 9                 
>BI177953|Bintje|axillary buds of stem explants; growing sink-tubers
11 7 7 7 8 8 9 13 10 10 12 10 11 12 12 8 8 9 12 7
12 9 9 13 9 8 8 9 7 8 10 9 9 12 10 12 10 9 12 10
10 10 8 10 8 8 10 9 7 7 11 13 17 12 12 13 11 10 10 11
9 12 10 19 22 21 15 13 8 15 26 19 14 10 9 12 7 11 20 25
21 15 13 12 13 14 10 11 15 10 10 10 7 10 10 13 13 15 23 28
32 36 36 36 41 26 18 13 13 9 13 18 17 24 24 24 24 36 35 34
34 35 30 20 21 14 12 17 21 20 36 36 31 27 28 28 23 23 17 21
28 28 28 28 36 32 25 29 19 27 34 32 34 32 29 32 32 34 34 35
34 34 34 34 33 33 34 33 35 35 34 36 36 31 30 30 32 35 35 35
35 36 32 32 32 32 35 32 32 36 36 36 34 34 37 34 34 35 35 29
29 32 32 35 33 31 31 25 25 26 27 27 35 24 34 34 25 19 21 24
25 24 29 33 34 36 34 35 34 34 36 36 34 36 36 36 36 36 36 24
25 26 23 30 26 35 30 35 35 35 35 34 34 34 34 32 35 32 31 28
31 31 32 35 32 32 32 34 34 35 34 35 34 35 34 36 36 36 36 36
36 36 36 34 35 35 35 34 34 34 34 34 35 34 32 32 32 32 32 36
32 36 36 35 34 34 34 35 34 35 34 36 34 34 36 36 36 36 36 36
36 36 36 35 36 34 36 36 34 32 32 32 34 31 31 31 35 35 32 34
34 34 36 34 34 36 36 35 36 36 35 34 37 34 35 35 34 34 36 36
35 36 36 36 35 32 32 32 32 26 32 34 34 34 34 35 35 34 34 35
35 35 35 35 34 34 32 32 32 32 32 32 32 36 36 36 34 35 35 35
34 35 34 36 36 36 36 36 35 35 35 35 35 35 37 34 36 34 36 34
34 34 34 36 36 36 34 34 34 34 32 30 32 32 32 35 35 35 40 34
36 36 36 36 36 36 36 36 36 36 36 36 36 36 36 36 36 36 36 35
35 35 34 35 35 35 35 36 36 34 35 35 35 34 35 37 35 34 35 34
35 34 33 35 34 35 36 36 36 36 36 40 36 35 35 35 35 34 36 35
35 35 35 29 35 34 32 29 20 32 32 32 34 32 29 32 32 32 32 32
32 32 35 35 35 36 34 35 35 36 36 36 35 36 35 35 34 33 35 34
35 36 35 34 35 31 34 35 35 36 36 34 34 36 33 33 35 35 32 35
34 33 34 33 35 33 34 35 36 34 36 36 36 35 37 40 36 36 36 33
36 36 36 34 29 35 35 34 23 35 32 36 36 41 32 35 34 35 35 32
35 31 35 34 36 36 39 36 33 24 35 35 28 34 29 28 23 15 32 28
29 34 36 36 35 35 33 35 26 35 28 28 17 35 32 35 26 32 24 23
34 32 26 32 27 33 33 34 36 36 36 37 36 36 36 36 36 35 33 33
33 36 37 36 34 34 33 36 33 33 25 32 14 32 32 23 30 28 28 18
35 32 36 36 36 36 36 36 36 36 36 33 35 26 36 34 28 35 35 29
33 34 36 36 36 33 26 33 24 30 30 35 35 32 24 24 34 33 36 36
36 36 36 31 31 31 33 37 32 32 29 23 21 23 20 33 35 36 36 36
32 34 33 33 28 36 36 36 30 23 32 32 32 21 32 21 29 27 23 36
35 11 32 33 23 21 27 27 25 29 32 26 32 15 22 29 23 27 30 23
28 35 37 34 35 29 34 27 21 35 35 32 24 19 34 34 33 30 30 21
19 12 11 7 9 7 8 8 9 7 7 7 18 18 21 21 24 28 10 9
7 7 7 7 7 7 7 7 7 7 7 7 7 7 7 7 7 7 18 8
12 16 13 13 12 13 21 31 30 31 27 14 11 11 8 7 10 10 11 23
25 21 21 10 10 7 9 9 10 11 10 9 13 11 11 10 11 11 19 22
11 14 13 13 10 14 10 10 16 15 17 12 17 11 10 9 8 7 9 10
17 15 21 18 9 8 8 8 8 10 12 16 17 19 19 9 11 13 9 21
8 24 27 15 9 14 20 18 10 14 14 11 13 13 10 8 8 9 8 8
12 8 9 11 11 10 14 10 10 9 9 7 8 8 10 12 28 22 34 34
14 9 21 21 8 8 8 8 9 9 7         
>BI179451|Bintje|axillary buds of stem explants; growing sink-tubers
8 8 10 10 8 16 32 21 16 35 24 19 20 14 19 21 21 28 22 21
21 28 21 21 36 28 28 36 36 36 36 35 35 35 35 34 32 31 31 29
25 31 31 31 34 35 32 32 35 36 36 36 35 36 36 35 34 34 34 32
32 35 36 32 32 32 35 34 35 35 34 39 34 36 36 34 34 35 34 35
36 36 34 36 34 34 36 36 36 36 34 34 34 34 35 35 34 35 34 34
35 35 35 36 36 36 36 36 36 35 35 35 35 34 35 35 34 35 35 35
35 34 34 34 35 34 35 35 36 34 34 34 34 34 34 39 35 35 34 35
37 35 35 35 37 34 35 34 35 34 34 35 35 36 36 36 36 36 36 35
39 36 34 36 35 35 35 35 35 34 35 36 36 36 39 35 35 36 36 36
34 39 36 36 36 35 36 36 36 34 35 34 34 35 34 35 35 36 35 35
34 35 34 36 36 36 36 36 36 36 36 32 32 35 32 32 32 32 36 36
36 35 35 35 34 35 35 39 36 36 36 36 36 36 34 35 34 34 35 34
35 34 34 36 36 32 32 32 32 32 32 32 36 36 36 36 36 36 36 35
36 36 36 36 36 36 36 36 36 36 36 36 36 34 36 36 36 34 35 36
36 36 36 34 34 36 36 36 36 36 36 36 36 34 34 34 36 35 36 36
36 36 36 36 36 36 36 36 36 36 36 35 36 36 34 35 36 36 36 36
35 34 36 36 36 36 36 36 36 36 36 36 36 36 36 36 36 36 36 36
36 36 35 34 35 34 35 34 34 35 34 34 36 36 34 34 34 36 36 36
36 36 36 36 36 36 36 36 36 36 36 36 36 36 36 36 36 36 36 36
36 36 36 36 36 36 36 36 36 36 36 36 36 36 36 36 36 36 36 36
36 36 36 36 36 36 36 35 34 36 36 36 35 36 36 36 36 36 36 36
36 36 36 36 36 36 36 36 36 36 36 36 36 34 36 36 36 34 34 34
35 34 36 36 36 34 34 34 36 34 34 36 36 39 35 40 35 36 36 36
36 36 36 36 36 36 34 35 36 36 36 36 36 35 34 35 35 35 35 35
36 34 35 35 34 34 36 34 36 36 36 36 36 36 36 41 36 36 36 36
36 36 35 36 36 34 35 36 36 36 36 36 36 35 35 34 34 35 34 36
34 34 36 36 36 36 36 37 35 36 39 34 35 35 34 36 34 34 36 36
36 36 36 36 36 35 34 35 36 36 36 36 37 36 36 36 36 40 31 35
35 34 36 37 36 36 36 32 34 35 35 35 35 36 33 39 33 36 36 35
32 34 35 35 35 35 35 33 32 28 24 32 33 37 36 36 36 36 36 36
33 35 35 40 32 34 36 36 30 33 35 32 33 36 36 36 36 34 34 24
34 32 33 34 33 36 36 36 36 36 36 37 38 37 36 33 34 35 33 33
36 33 36 28 36 32 36 36 36 37 36 37 36 36 36 36 36 36 37 36
36 34 36 36 37 36 20 36 36 37 37 36 37 36 36 27 36 36 35 32
33 28 26 36 35 32 29 21 23 32 31 36 36 34 35 35 32 36 37 37
36 33 36 20 22 32 34 25 36 36 36 36 35 34 19 25 27 33 34 36
33 35 25 34 29 32 15 33 17 36 37 29 29 37 27 36 27 36 30 26
21 32 32 30 29 26 28 30 27 27 26 28 28 31 10 16 11 21 23 13
10 25 28 32 32 32 23 10 26 17 19 28 17 18 21 29 18 23 34 24
27 13 20 27 25 23 15 12 17 19 11 30 11 21 24 38 25 21 13 12
19 13 16 13 13 23 16 13 24 13 23 27 16 10 12 16 12 13 29 17
12 9 13 11 12 9 11 15 25 17 8 11 9 10 8 10 16 12 8 7
9 9 14 13 14 11 18 12 10 8 9 12 10 18 12 15 11 14 11 14
17 10 13 12 26 14 9 12 10 9 9 9 10 13 8 17 26 29 16 18
18 7 12 9 14 7 8 13 7 10 11 7        
>BI433411|Kennebec|leaf
9 9 13 23 13 32 16 16 32 16 16 34 20 16 31 23 30 23 15 18
12 19 25 17 14 19 19 19 23 28 28 32 34 35 34 34 35 34 34 40
36 36 27 20 25 23 20 28 33 35 28 24 27 33 19 35 30 35 32 32
32 32 32 34 32 32 32 32 32 30 30 39 28 28 28 28 24 31 31 27
32 32 32 32 35 28 32 28 33 29 29 36 28 31 32 34 32 32 32 34
33 37 33 28 32 32 32 28 32 32 32 32 32 32 32 32 34 35 34 35
34 36 36 35 35 35 34 35 35 33 36 34 34 34 39 36 36 34 36 34
36 34 35 36 34 36 34 34 35 35 34 34 35 36 36 33 29 33 29 30
21 27 30 31 36 36 35 35 34 35 35 35 34 35 36 36 35 35 35 34
35 36 36 35 34 34 34 35 35 35 35 39 34 36 36 36 34 36 36 36
36 32 35 34 35 35 36 34 35 35 33 35 35 36 36 36 36 34 34 33
35 33 37 34 32 34 34 35 33 33 35 36 36 33 36 36 36 36 36 36
36 36 36 37 36 36 36 36 34 34 40 36 36 34 36 36 36 34 36 34
36 36 36 35 36 36 34 36 35 35 34 34 36 41 34 35 36 34 34 33
36 36 40 36 32 36 36 36 36 36 36 36 35 32 28 32 25 37 32 35
34 34 36 35 35 34 36 36 36 35 36 36 36 36 34 34 36 37 36 36
35 36 35 35 36 34 36 36 36 34 35 35 35 35 33 35 35 34 36 36
36 36 36 36 34 35 35 32 32 32 35 35 32 30 34 35 35 35 36 36
35 35 35 34 35 34 35 36 36 36 35 34 34 34 32 34 35 36 34 35
35 35 35 36 34 35 36 36 36 36 36 36 36 36 38 33 33 36 36 34
34 35 34 36 36 35 36 36 36 36 36 35 34 36 33 31 20 26 30 27
36 37 36 36 36 36 34 34 36 36 35 34 32 35 34 34 36 36 29 37
28 28 20 27 33 36 34 32 34 34 31 33 35 37 34 35 35 35 36 33
36 36 36 36 36 33 35 36 35 33 34 36 36 36 36 36 36 36 36 36
36 36 32 24 30 30 23 35 32 35 35 35 24 30 30 24 24 24 21 17
25 23 26 35 35 34 34 22 18 11 12 15 15 23 32 34 33 29 36 37
37 36 24 32 28 26 23 19 19 17 17 31 36 34 31 34 36 36 36 37
36 36 37 36 36 36 36 35 29 28 28 28 28 28 17 34 36 36 36 34
36 21 36 35 30 37 29 33 34 34 35 34 35 27 34 21 34 21 36 19
30 15 23 23 23 17 32 29 31 34 36 29 35 28 35 34 22 23 18 18
17 9 12 33 21 19 31 27 17 14 28 24 33 33 33 34 33 35 24 18
27 15 22 19 21 20 17 16 19 18 34 34 29 32 34 32 36 35 35 31
31 27 29 27 24 25 19 14 12 8 11 11 10 7 25 34 28 30 34 24
12 29 25 25 12 16 16 18 8 16 19 11 22 20 19 21 24 16 24 24
17 12 11 10 11 9 8 10 10 8 8 10 9 10 14 11 16 14 19 13
12 11 14 7 7 10 10 8 11 10 8 10 10 13 10 18 14 19 22 11
8 10 9 9 10 9 11 10 7 8 10 8 8 11 10 17 21 24 16 24
24 36 33 24 12 10 8 8 8 11 8 8 8 16 10 11 7 10 8 9
9 10 8 13 19 12 12 12 9 11 11 13 11 14 11 9 9 11 9 7
8 7 10 15 16 16 23 22 16 16 19 13 10 7 7 8 8 9 8 7
13 11 9 9 13 11 14 10 9 7 7 7 7 8 9 9 7 8 9 8
8 14 14 14 17 10 11 16 16 8 15 8 11 7 9 7    
>BM110937|Kennebec|roots
27 26 28 36 20 35 27 23 16 18 19 20 24 23 28 28 32 33 35 35
34 34 36 35 35 35 34 35 28 35 34 26 25 34 28 28 27 27 32 35
36 35 36 36 36 35 36 36 36 36 34 34 36 34 33 29 29 32 32 32
34 37 34 35 37 34 35 35 33 33 33 33 34 36 36 36 36 36 36 36
36 36 35 34 34 34 34 34 36 36 36 34 35 34 35 34 34 35 35 32
35 32 32 32 32 36 36 34 35 35 35 36 36 36 36 34 34 29 29 33
33 34 34 34 35 34 35 34 34 34 36 35 36 36 34 34 34 34 34 34
34 34 34 35 35 35 34 34 34 34 34 34 34 34 33 33 41 36 36 36
36 34 34 36 34 36 35 36 35 34 36 36 36 36 36 36 36 36 36 36
36 35 37 35 35 35 34 35 36 36 34 36 32 32 36 32 35 34 34 36
36 35 34 34 36 36 36 36 36 36 36 36 36 32 35 35 32 32 34 32
36 36 35 34 35 35 34 34 35 34 36 36 36 36 36 36 32 32 32 32
32 34 32 35 34 39 36 35 35 35 35 34 34 34 36 36 36 36 36 36
36 36 36 36 36 36 36 35 36 36 34 36 36 36 36 36 36 36 34 34
34 35 36 36 35 34 36 34 36 36 36 36 36 36 36 32 32 34 33 36
36 34 36 36 36 36 36 34 35 34 34 36 35 35 36 36 29 31 31 36
36 36 36 34 36 36 34 36 36 36 36 36 36 36 36 36 36 36 36 36
36 36 36 36 33 33 33 35 34 34 34 36 35 34 36 35 35 34 34 36
36 36 36 36 36 36 36 36 28 36 36 36 36 36 36 36 36 36 36 36
36 36 36 37 36 36 36 35 36 36 36 36 36 36 36 36 36 36 36 35
34 34 36 34 36 36 36 36 34 35 35 35 35 35 34 34 36 36 36 36
36 36 36 36 36 36 36 36 36 36 36 36 36 36 36 36 36 36 36 36
36 36 36 36 36 36 36 36 36 36 36 34 34 34 34 36 36 36 36 34
36 34 36 36 35 36 36 36 36 36 36 36 36 36 35 34 35 35 35 35
35 34 36 36 35 34 36 39 34 34 36 35 36 34 36 36 36 41 36 36
36 36 34 34 36 36 36 32 32 34 33 34 34 34 36 36 36 36 39 34
34 34 36 36 36 37 36 36 36 36 36 35 35 34 35 35 35 39 36 36
36 36 35 36 36 36 35 35 36 36 36 36 36 36 34 34 36 34 41 35
32 36 36 31 33 37 35 34 34 33 35 34 33 35 33 36 37 36 36 36
36 35 30 32 29 29 32 35 35 33 25 27 24 30 33 36 36 36 36 36
36 35 31 30 35 34 32 27 33 33 26 21 29 29 34 36 36 36 36 30
29 30 29 33 29 36 35 34 34 35 34 35 35 36 33 31 35 33 33 33
29 37 39 33 36 32 36 33 36 36 36 36 34 33 26 34 35 32 34 35
32 21 35 35 20 33 29 34 34 36 34 28 29 35 32 36 37 32 36 36
33 25 32 28 21 30 24 34 35 24 21 34 30 35 37 34 33 36 32 36
36 35 34 29 34 35 35 27 34 31 34 36 36 36 29 33 21 20 28 31
35 36 41 41 34 35 23 33 19 37 26 21 24 18 12 16 16 13 21 26
29 28 25 23 34 29 24 36 25 36 34 30 30 26 30 17 20 20 33 21
29 34 30 11 11 23 9 12 12 18 28 24 17 21 15 21 21 21 18 20
20 28 12 18 14 17 15 28 28 14 9 16 11 28 18 18 17 24 24 28
21 24 21 32 31 33 33 32 32 24 26 34 27 35 30 20 12 14 11 12
12 23 27 28 15 14 14 8 10 15 11 31 15 17 15 26 17 17 9 13
7 9 8 9 34 28 19 13 11 16 9 7 18 11 11 11 14 15 9 12
12 13 13 12 11 12 13 15 13 7 13 13 13 21 10 7 7 11 10 10
15 28 17 22                
>BM111805|Kennebec|roots
7 11 10 11 7 22 31 24 20 33 27 31 22 28 16 18 18 20 20 17
17 28 24 24 35 28 28 36 36 36 34 35 35 34 29 32 28 32 32 32
30 32 31 30 32 35 32 21 26 35 27 27 36 36 36 35 34 34 32 34
31 31 31 28 28 32 32 34 34 35 35 34 34 36 36 34 36 34 36 36
36 36 34 34 34 35 34 34 34 34 35 37 35 34 36 34 35 35 34 35
34 35 35 36 35 34 35 36 36 34 35 35 35 32 35 32 36 34 34 36
34 34 36 34 34 32 32 32 32 34 34 34 34 34 35 34 34 34 35 34
34 35 34 34 34 34 34 31 31 31 28 20 31 31 35 34 36 36 31 31
31 28 28 31 31 35 34 36 35 35 34 34 34 34 36 34 36 36 36 36
36 36 36 36 36 36 36 36 36 34 34 35 34 34 34 34 36 36 36 36
36 36 36 36 36 36 36 36 34 36 34 36 34 36 36 36 36 36 36 36
36 36 36 36 36 36 36 36 36 36 36 36 36 34 34 34 34 35 35 34
36 36 36 36 36 36 36 36 36 36 36 36 36 36 36 34 35 35 35 35
34 36 36 36 36 36 35 36 34 34 36 36 36 36 36 36 36 36 36 34
36 36 36 34 36 36 36 36 36 36 36 36 36 36 36 36 36 36 36 36
36 36 36 36 34 34 34 36 34 36 36 36 34 34 36 35 36 34 34 34
35 34 35 35 33 34 34 34 36 39 34 36 34 34 35 36 36 34 36 36
36 36 36 34 36 36 34 36 36 36 36 35 34 34 36 36 36 36 35 36
35 36 41 36 36 36 36 36 34 39 36 36 36 36 36 36 36 36 36 36
36 35 33 33 36 36 35 34 34 33 34 36 36 36 36 36 36 36 36 34
35 33 35 35 36 35 36 36 33 36 33 33 33 33 35 33 39 36 34 24
36 36 38 36 37 34 35 35 35 36 34 36 34 28 33 33 34 35 34 33
27 33 35 35 34 33 35 34 36 36 36 24 33 36 28 32 32 33 35 33
33 30 35 35 35 30 33 30 30 32 30 21 36 34 27 36 26 36 28 36
24 35 32 29 30 22 31 27 36 27 36 36 36 25 33 17 32 34 30 34
27 17 33 15 19 27 26 36 40 36 28 35 24 27 19 20 24 24 17 35
27 34 20 29 19 19 35 36 27 34 19 24 25 24 27 19 33 30 29 34
30 26 36 33 28 30 32 33 24 27 27 26 17 34 29 29 16 35 16 35
36 29 30 24 21 9 22 32 34 21 35 24 10 34 33 19 34 24 33 12
30 34 16 37 34 22 32 34 13 30 19 27 15 27 16 14 20 17 28 28
12 12 28 19 34 39 34 23 35 24 25 27 31 29 24 27 22 34 21 26
19 24 35 34 35 34 22 15 31 32 15 28 27 23 28 10 17 28 15 13
21 11 24 19 29 14 16 13 14 24 17 22 19 17 19 22 21 12 28 9
14 30 17 23 17 23 13 34 32 24 17 30 36 33 15 19 21 33 13 13
19 24 22 19 37 19 22 11 14 14 15 14 19 14 25 12 8 14 15 17
10 21 9 15 7 10 12 9 7 7 7 7 7 9 9 14 17 17 17 15
17 17 15 15 15 15 15 9 9 7 7 7 7 7 7 7 7 7 7 7
7 7 8 8 10 11 9 10 10 9 9 18 18 28 28 28 16 8 9 9
7 25 9 7 9 12 10 8 10 10 13 11 13 13 7 12 7 7 9 8
7 7 7 8 8 8 9 9 8 7 7 7 9 8 11 8 16 7 21 9
7 9 9 8 8 9 8 8 7 9 8 10 16 18 18 9 7 8 8 8
9 8 9 17 10 10 9 8 8 10 13 7 14 8 7 19 20 10 10 10
10 11 10 10 9 9 7 10 10 9 10 10 10 7 8 8 8 7 8 8
7 7 8 10 11 10 10 8 7 7 8 7 7 7 7 7 10 8 10 18
18 15 13 7 8 9 9 8 9 9 11 11 7 9 7 15 11 8 7 8
8 9 7 7 7 7 8 8 7 7 7 7 8 7 17 17 23 22 9 9
9 8 7                 
>BM112629|Kennebec|roots
12 10 10 8 13 22 24 20 35 29 32 28 17 9 9 9 24 25 22 21
28 21 21 35 28 33 33 33 36 26 22 19 12 15 13 19 18 25 28 32
32 31 31 32 32 32 35 35 35 35 35 34 34 39 35 36 35 35 35 27
24 24 28 18 19 32 34 37 34 34 35 34 36 36 34 36 37 36 36 34
33 33 34 32 34 34 33 36 36 36 37 34 32 32 30 33 33 30 35 35
35 36 30 31 30 36 32 29 34 32 33 35 33 35 35 29 32 29 36 29
30 30 30 37 37 33 33 31 35 36 31 29 29 36 27 27 27 27 24 29
29 31 31 30 30 27 29 31 35 24 32 32 36 36 36 29 29 36 36 36
36 29 25 34 32 34 33 35 35 36 35 30 33 33 36 36 36 36 37 34
31 33 29 33 35 33 35 29 30 27 30 28 27 27 29 29 35 35 35 36
36 36 38 38 38 36 36 36 36 38 38 33 36 33 35 33 33 33 34 34
34 36 35 34 35 33 29 32 34 33 33 36 36 29 27 30 25 25 25 30
27 32 35 37 24 29 27 24 24 27 36 36 31 33 37 37 36 36 41 36
37 36 33 29 30 30 30 31 29 24 34 36 36 37 36 36 36 36 33 36
29 29 32 27 27 36 36 36 36 36 32 32 31 24 29 29 24 34 35 35
36 35 27 27 36 36 38 31 29 26 26 30 36 27 30 29 31 33 32 32
36 34 36 34 36 36 39 35 35 36 38 24 30 29 32 34 34 34 36 36
36 36 36 31 26 26 27 29 30 29 32 36 36 36 36 36 36 38 36 36
36 36 30 30 29 29 30 30 31 34 34 36 36 36 36 37 36 32 32 36
36 33 41 33 36 36 36 41 33 33 33 36 32 32 33 41 33 33 37 36
36 41 36 36 31 36 33 28 34 34 36 37 36 36 36 36 36 36 33 33
36 34 34 34 34 33 33 33 32 34 34 32 32 41 39 34 34 36 34 32
34 34 38 36 41 37 36 36 36 35 34 33 34 34 34 34 33 32 33 34
34 35 34 34 34 33 33 32 29 30 34 35 34 36 36 29 29 25 26 29
32 36 37 36 37 36 36 36 23 34 33 33 33 33 33 35 35 35 35 35
30 31 28 27 28 30 29 30 27 30 30 33 36 36 37 32 31 36 33 33
33 35 36 38 36 37 36 41 36 36 32 29 31 31 30 31 30 28 37 34
37 38 38 36 36 37 36 37 38 36 38 38 37 36 37 37 30 30 26 30
21 25 25 29 36 34 34 33 32 22 35 35 36 36 37 38 37 36 33 32
33 33 29 30 27 35 35 34 34 31 21 29 29 36 36 36 36 36 36 36
36 36 36 36 36 34 33 26 34 36 36 25 36 36 36 37 37 28 33 28
34 35 34 35 33 35 33 33 33 40 35 36 36 36 37 36 36 37 36 36
36 32 32 37 36 37 36 36 37 37 36 36 38 36 29 36 36 36 40 36
37 36 36 27 33 30 22 25 24 33 33 33 24 31 38 31 31 28 33 24
32 20 21 16 10 11 7 8 8 10 13 23 33 36 35 34 35 34 30 37
32 27 28 17 24 30 37 34 36 36 36 36 36 36 36 37 32 36 33 32
32 32 24 34 31 30 32 30 27 26 19 23 16 26 10 29 16 20 27 30
29 34 28 28 35 33 35 35 21 14 28 30 29 33 33 21 20 18 28 26
31 28 15 28 20 24 25 25 18 18 25 29 29 18 26 28 17 20 23 30
30 30 24 24 30 12 14 25 24 15 25 11 15 10 19 20 30 35 12 19
9 29 23 22 28 29 34 36 24 17 24 24 24 20 11 13 23 25 26 23
26 31 30 35 30 20 29 22 14 33 34 34 34 35 29 18 24 23 18 9
15 14 20 20 26 24 10 10 7 11 10 17 24 25 14 19 24 30 30 30
29 29 19 11 16 16 10 18 11 9 12 9 9 15 11 11 12 14 10 12
13 10 12 11 11 8 9 11 11 11 7 16 7 9 18 10 8 11  
>BM406137|Kennebec|roots
20 25 34 34 34 28 22 18 18 26 23 21 33 28 28 32 34 34 34 34
36 36 36 34 35 34 35 20 35 30 20 24 32 32 35 32 30 28 32 37
32 32 36 36 36 36 34 34 36 35 36 35 35 35 31 28 28 28 23 25
32 35 35 35 35 34 32 34 32 32 32 35 32 37 35 34 34 34 36 36
36 36 36 34 34 35 35 34 36 36 35 35 34 34 36 34 35 35 35 34
35 34 34 35 35 33 33 33 35 36 36 36 35 35 34 35 34 35 36 36
35 35 35 34 35 34 35 35 34 35 36 35 35 34 36 34 34 34 35 35
34 35 36 36 36 36 35 34 35 34 34 35 34 36 36 36 34 34 36 35
32 35 35 35 35 35 35 34 34 34 34 35 35 34 35 35 36 34 36 34
35 35 35 34 36 34 35 36 36 35 34 34 36 36 36 36 36 36 36 36
36 34 34 34 34 35 34 35 36 36 34 34 34 34 34 35 34 34 36 36
36 36 36 36 34 34 34 34 35 35 34 35 34 36 36 32 32 32 32 32
32 32 35 34 36 36 36 36 36 36 36 36 36 36 36 36 36 36 34 36
36 36 36 36 36 36 36 36 35 34 35 34 35 36 36 36 36 36 36 36
36 36 36 36 36 36 36 36 36 36 36 36 36 36 36 36 36 36 36 36
34 36 34 36 34 36 36 36 36 36 36 36 35 35 35 36 34 36 36 36
36 36 36 36 36 36 36 34 34 36 36 35 33 33 33 35 35 35 35 36
34 34 36 36 36 34 34 35 36 36 35 35 35 34 35 34 36 36 36 36
36 36 36 36 36 36 36 36 36 36 36 38 36 36 34 36 34 36 35 36
36 35 35 34 35 34 35 34 36 36 36 36 36 36 36 36 36 35 34 36
35 35 34 34 36 36 36 36 36 36 36 36 36 36 36 36 36 36 35 34
34 39 36 36 36 34 35 35 35 35 34 34 36 36 36 36 36 36 36 36
36 36 36 36 36 36 36 35 34 34 36 36 36 36 36 36 36 36 36 36
36 36 39 35 35 36 35 35 35 34 36 36 34 36 34 36 36 34 36 36
36 36 36 36 36 36 36 36 34 35 35 35 35 35 36 34 34 34 36 36
36 34 36 36 36 36 35 36 36 36 36 36 36 36 36 36 36 36 36 36
36 35 36 36 36 36 36 36 36 36 36 36 36 36 36 36 36 36 36 36
36 36 36 36 36 36 36 36 36 36 36 40 40 36 36 37 36 41 36 36
41 36 40 36 37 36 40 36 36 35 33 35 35 32 32 32 34 35 32 35
30 33 33 36 36 36 36 37 36 36 36 36 36 36 37 41 36 33 35 28
35 36 36 36 36 36 36 27 35 33 36 34 35 36 34 36 35 35 36 36
35 34 36 37 36 34 35 35 37 34 35 35 36 29 35 33 35 34 34 33
27 34 22 36 36 36 36 36 36 36 36 35 34 30 27 28 36 36 36 37
36 36 36 36 36 30 36 38 36 37 33 30 30 37 35 36 36 26 32 36
33 36 36 34 37 40 33 33 34 35 35 28 33 33 35 29 30 32 36 36
36 36 36 36 28 36 36 33 36 37 33 36 36 36 36 36 28 33 24 24
26 35 24 36 27 37 37 36 34 32 33 24 32 33 25 30 33 35 33 33
29 26 29 24 35 34 24 18 27 14 25 16 23 28 28 24 25 32 37 37
36 36 21 30 9 28 22 27 23 35 15 22 24 28 32 31 19 33 35 33
14 14 34 22 29 35 36 36 36 35 26 21 11 9 9 7 9 11 10 11
11 19 13 24 21 13 9 25 34 32 35 25 20 12 23 15 12 28 18 13
12 28 28 28 29 15 19 11 33 35 35 19 13 11 19 13 10 15 11 11
14 16 12 11 13 10 14 21 17 24 22 27 26 16 10 21 11 7 7 7
12 9 9 12 9 13 18 17 8 12 10 13 11 15 10     
>BQ116623|Kennebec or Binjte|mixed tissues
16 10 12 13 12 12 13 14 13 13 14 13 16 21 9 9 19 20 25 42
44 35 47 47 47 35 31 26 30 25 36 35 29 18 18 18 16 16 9 9
22 21 27 25 33 27 27 30 26 31 35 22 22 22 37 36 22 34 24 19
22 22 25 26 40 44 31 34 31 31 31 36 33 30 27 26 27 27 31 32
29 34 35 35 42 42 42 24 22 22 15 19 15 16 16 17 44 35 35 35
25 25 25 30 30 27 25 26 27 25 47 44 35 35 42 42 36 29 34 34
32 32 44 32 34 34 25 25 25 25 25 25 35 35 42 42 44 44 40 35
35 24 25 25 25 25 28 40 44 28 25 27 26 27 27 45 47 49 47 44
35 42 42 25 25 25 27 25 36 27 24 25 25 25 31 29 32 34 29 32
42 42 40 45 42 35 42 44 35 42 44 44 40 40 40 40 44 47 44 36
44 42 35 35 35 42 35 44 44 34 36 31 31 32 31 45 44 40 40 44
40 30 32 31 32 36 32 34 35 35 35 35 42 44 35 42 35 35 36 35
44 44 49 49 49 49 49 49 47 47 44 44 44 44 44 40 44 44 44 35
42 25 25 24 25 28 24 47 47 47 32 31 34 32 36 32 44 44 45 47
47 40 35 35 35 42 35 35 44 35 47 47 47 47 47 47 42 42 35 35
42 42 44 47 42 40 44 44 44 44 35 35 42 42 31 32 21 26 34 32
34 32 37 32 32 34 34 34 34 47 47 36 37 34 31 32 32 34 34 37
31 31 31 32 34 31 32 31 32 40 40 44 40 31 31 32 31 36 32 44
47 49 47 44 44 42 35 42 35 42 36 35 35 35 35 35 35 36 42 35
36 42 44 40 47 47 45 44 45 45 44 44 47 47 47 47 47 41 45 44
45 44 44 44 40 47 45 44 40 44 44 44 47 47 49 47 47 36 47 47
47 49 47 47 35 35 35 32 34 31 31 42 32 44 44 44 44 44 44 44
40 44 44 40 35 32 31 32 32 31 32 45 40 44 44 45 45 44 30 34
31 31 31 36 44 44 44 44 35 34 32 37 23 26 30 42 42 42 32 32
32 42 35 35 35 42 42 42 45 42 44 44 32 32 32 35 42 35 35 27
31 24 31 29 27 23 26 27 30 32 44 44 44 44 44 47 47 47 44 35
36 35 35 35 45 45 25 25 25 28 25 25 35 35 47 47 45 40 35 37
32 29 31 23 23 40 35 40 40 44 44 31 19 16 19 19 27 44 44 47
47 35 35 35 35 35 35 34 34 27 21 21 21 32 35 44 40 44 35 35
42 35 35 35 35 40 44 40 44 24 21 16 13 27 19 16 34 31 31 26
16 14 17 17 24 25 28 34 23 23 32 34 31 42 34 34 34 32 19 19
44 27 27 47 47 36 36 44 34 34 21 21 15 17 21 16 16 16 16 25
25 25 44 42 35 35 44 44 27 36 44 35 44 44 44 45 35 29 32 21
20 14 13 20 24 47 36 47 23 22 20 16 16 14 27 29 26 35 28 29
25 19 19 22 22 29 27 24 18 11 13 12 12 13 12 15 14 12 12 12
15 16 16 18 24 22 31 16 15 15 15 15 20 15 21 30 24 36 27 42
42 35 44 35 18 18 17 12 19 15 20 22 17 14 22 32 24 44 40 36
17 24 16 15 18 14 13 13 11 7 10 13 10 10 10 6 16 16 15 9
12 10 11 11 9 9 10 8 6 9 13 6 10 16 12 12 12 12 13 13
13 12 9 9 9 9 9 9 9 9 9 9 9 9 9 9 9 9 9 9
9 12 9 9 9 8 10 17 15 9 9 9 6 9 14 19 24 34 45 18
10 14 19 17 12 20 9 8 11 15 15 12 10 11 10 9 6 7 10 13
10 10 12 13 9 9 9 8 10 9 10 10 9 7 12 10 10 9 9 10
9 14 11 13 10 6 9 10 12 10 8 7 8 17 10 7 6 6 9 9
9 9 9 9 9 6 6 9 8 9 9 9 9 10 10 11 9 9 17 8
17 19 9 9 9 9 9 8 9 9 10 14        
>BQ117642|Kennebec or Binjte|mixed tissues
10 10 10 10 10 10 10 10 12 10 11 11 11 11 10 10 11 10 10 14
12 12 12 12 9 9 12 10 10 11 10 9 9 9 7 7 10 9 9 9
9 9 9 9 9 9 9 9 9 9 9 9 9 9 9 10 8 8 8 8
6 6 9 10 12 9 11 9 9 9 9 9 7 11 9 9 9 8 9 12
13 14 13 16 16 16 10 10 18 10 10 11 11 10 9 9 11 6 9 9
9 9 9 9 8 9 12 9 8 12 16 18 22 20 20 19 16 9 10 10
12 19 12 12 7 9 10 16 17 28 24 24 9 9 16 17 9 9 11 12
20 9 9 9 9 13 12 30 20 23 32 21 13 16 9 9 16 9 9 24
15 13 25 25 33 33 27 16 12 12 10 9 9 10 10 12 13 17 12 12
12 12 14 13 24 24 12 12 10 9 18 10 9 9 24 18 17 18 17 16
24 19 25 25 30 21 21 20 21 18 14 16 15 20 20 29 35 40 30 34
19 18 22 27 19 15 20 26 32 26 23 24 19 13 17 23 36 40 24 22
16 20 17 17 17 24 13 14 24 19 21 26 15 18 12 12 16 24 10 9
19 19 9 11 7 10 9 12 14 19 23 13 14 21 18 33 34 47 24 13
10 10 12 12 10 10 14 9 10 20 26 30 35 35 25 44 32 29 29 26
29 26 21 24 12 10 14 8 10 10 12 12 13 14 17 39 42 24 24 14
15 18 24 44 40 41 49 45 35 35 35 35 32 26 31 31 34 36 40 40
44 40 44 40 35 35 35 42 47 47 49 44 44 35 35 35 35 31 29 31
31 32 35 45 44 45 47 41 41 49 49 49 38 47 47 49 40 27 30 33
27 27 19 35 35 35 36 36 26 27 40 35 44 45 45 44 40 35 29 36
32 37 26 29 31 32 31 31 32 31 44 44 31 34 34 31 21 25 19 32
29 26 31 35 35 35 35 35 35 21 32 32 31 36 27 25 24 24 24 25
35 34 44 29 35 42 35 35 36 42 40 40 40 40 44 35 36 33 23 26
26 25 26 44 44 47 41 40 40 40 40 42 31 26 26 32 29 35 30 32
26 23 21 27 23 24 29 31 35 35 40 36 44 29 35 44 40 44 35 41
47 47 47 49 38 47 44 40 31 29 29 29 42 42 41 40 44 42 35 35
35 42 32 31 24 22 17 18 18 17 23 25 44 34 35 40 35 30 35 35
35 35 35 35 30 44 44 32 25 20 24 19 20 25 19 20 24 25 35 21
25 25 31 24 26 26 29 24 31 40 30 40 35 35 30 35 35 34 40 47
47 44 18 17 17 18 18 17 42 42 25 40 35 36 35 42 24 42 35 26
27 21 22 24 24 17 20 16 20 17 17 17 17 36 23 26 26 21 19 23
20 22 19 27 36 34 23 32 23 32 23 25 24 21 21 19 21 20 24 19
26 26 31 30 42 24 24 24 21 30 19 47 47 36 25 24 31 24 23 30
35 24 22 20 18 15 17 17 17 20 21 24 27 23 26 24 20 25 14 7
13 13 16 18 17 15 15 16 14 21 23 24 40 20 18 14 14 14 17 15
17 35 35 34 34 26 24 32 30 25 28 21 23 21 30 31 14 14 12 12
13 12 20 13 12 14 16 16 16 26 25 19 23 15 19 22 27 27 18 21
13 16 24 12 13 23 12 15 24 24 19 18 17 10 15 19 20 21 30 17
14 11 12 11 10 12 12 12 13 14 21 16 14 27 14 12 14 14 9 9
19 14 10 11 10 17 15 15 27 23 15 12 14 13 13 12 15 17 16 16
7 12 11 13 19 14 13 17 14 10 16 12 14 15 17 16 40 44 19 23
17 14 20 16 17 13 14 13 17 14 13 13 19 13 13 13 10 9 16 21
11 12 14 16 15 18 12 14 12 12 12 12 10 12 9 9 9 6 10 10
12 13 13 24 24 27 13 8 6 10 8 8 8 8 9 6 8 9 9 9
9 9 9 9 9 9 9 9 9 9 9 9 9 6 6 10 10 11 16 10
9 9 9 9 9 12 15 10 10 7 11 7 19 9 11 9 9 9 6 9
14 11 9 9 9 9 9 9 7 9 10 10 9 6 9 9 9 9 9 6
8 9 12 13 9 7 9 10 10 11 17 11 9 9 9 9 8 9 6 8
9 9 9 9 6 9 7 8 9 10 9 10 10 10 9 9 6 6 7 8
10 10 10 8 9 10 10 10 9 10 10 9 7 10 8 8 8 9 8 6
8 9 6 8                
>BQ504431|Kennebec or Binjte|mixed tissues
14 14 17 17 17 10 10 7 9 7 7 14 12 34 35 34 35 35 35 35
35 30 32 28 24 32 34 36 36 36 36 25 13 8 7 7 15 13 25 37
36 36 36 36 36 36 36 36 36 36 36 36 36 36 36 36 36 36 36 36
36 26 16 16 21 19 18 14 20 16 18 10 12 12 12 7 7 11 9 11
7 9 19 13 16 15 13 9 15 22 23 17 16 17 25 33 29 24 24 24
20 16 19 16 14 16 15 16 14 16 18 17 18 13 15 19 15 16 20 22
24 25 24 24 29 29 26 22 15 13 14 13 13 14 14 14 14 16 16 19
19 26 17 17 25 27 23 25 26 27 21 21 18 19 23 19 20 19 14 14
16 19 17 20 21 26 14 12 10 10 10 19 15 27 21 23 15 16 16 19
17 36 36 36 36 36 36 36 36 36 28 30 25 22 22 21 26 27 29 29
22 22 28 27 22 21 21 27 26 26 15 19 19 17 17 17 24 24 23 25
27 30 21 20 20 16 14 20 34 16 36 36 36 36 36 36 36 36 29 29
27 27 19 18 16 21 24 24 26 24 22 16 19 18 18 26 19 27 26 23
17 21 16 24 20 29 24 27 20 23 25 19 20 13 11 11 20 15 24 23
36 28 25 20 20 27 19 22 21 21 18 17 20 27 34 27 36 24 21 24
19 16 16 21 22 19 25 19 22 23 23 27 27 26 34 14 12 13 13 13
13 14 16 16 27 24 24 34 34 29 27 20 20 29 29 29 29 24 18 18
16 16 18 14 14 14 15 16 19 16 22 15 15 15 15 13 12 12 10 15
11 13 12 13 13 15 13 18 17 22 27 29 34 34 36 22 27 16 21 21
16 27 24 22 12 17 12 19 23 21 21 21 14 11 13 12 12 12 14 16
18 26 27 29 26 26 26 12 17 12 16 26 29 21 16 26 16 29 26 29
29 32 36 36 36 36 32 26 24 17 17 14 11 15 10 16 12 28 34 34
36 29 29 27 27 15 15 14 11 19 24 26 36 36 34 34 16 18 16 23
27 26 25 26 20 24 16 19 13 19 20 18 29 26 26 22 22 29 19 26
28 21 21 37 36 26 21 18 24 16 24 19 23 26 23 16 15 15 24 24
24 28 27 29 27 25 24 20 37 36 36 36 36 36 27 16 16 16 14 18
21 30 21 27 27 29 29 36 27 26 19 18 13 23 13 13 11 10 13 11
13 20 20 17 17 16 21 15 9 7 7 10 10 16 18 26 24 26 26 20
24 17 20 24 21 29 29 29 19 30 29 25 32 19 16 16 25 24 24 19
23 21 14 17 19 20 18 26 31 24 28 16 16 24 14 19 20 15 11 10
9 7 8 7 10 9 12 10 24 21 25 20 31 23 21 21 20 11 16 16
15 23 14 15 23 16 16 13 15 16 17 27 25 22 24 13 10 7 7 7
7 15 13 30 25 24 19 16 16 10 15 12 9 13 7 12 9 9 13 13
10 13 14 24 16 16 16 28 33 22 30 14 22 21 21 26 14 12 11 11
13 13 28 28 26 24 21 21 30 30 30 28 17 24 16 21 26 29 15 24
23 14 12 14 9 10 23 9 11 22 7 19 23 26 12 15 15 19 12 26
17 24 24 26 15 24 30 25 36 21 27 28 28 14 22 16 13 12 16 15
15 13 14 18 11 20 15 28 24 13 17 31 15 19 14 14 11 13 11 12
20 21 23 14 20 10 15 15 9 15 8 9 10 20 12 9 9 17 19 10
13 8 9 8 10 18 24 16 18 31 23 20 20 14 13 11 12 13 14 11
13 11 11 13 14 7 13 7 11 10 13 10 12 14 12 10 11 19 13 14
11 11 8 8 17 9 11 22 12 18 11 11 8 8 8 10 10 12 8 23
31 9 12 13 16 11 26 28 15 8 15 7 13 9 7 9 7 8 7 11
7 9 10 10 8 8 7 7 7 8 10 8 10 15 13 10 8 8 8 7
8                   
>BQ508252|Kennebec or Binjte|mixed tissues
12 9 9 8 6 13 13 11 11 13 10 10 12 13 13 14 14 15 14 14
10 9 18 18 25 15 18 22 19 22 20 34 26 24 23 9 8 9 10 9
9 9 8 11 11 13 49 40 24 24 21 22 22 22 44 40 44 35 35 32
31 24 29 26 32 26 19 12 11 8 9 10 12 19 39 45 44 31 34 31
31 34 32 30 35 44 49 47 36 31 31 32 31 29 32 45 40 26 31 34
31 31 31 47 47 36 32 36 36 34 36 40 44 44 47 47 47 47 47 47
44 47 27 25 25 25 28 28 31 32 29 32 31 34 49 49 40 44 44 44
44 45 35 35 35 35 44 42 44 40 44 44 36 36 29 29 22 22 20 22
22 24 31 31 25 33 27 26 25 32 29 32 44 44 47 47 47 49 47 47
47 47 47 47 47 47 49 49 47 47 47 47 47 47 47 47 47 44 35 19
25 19 28 25 27 40 44 44 44 47 47 44 47 47 47 47 47 49 49 49
49 49 45 49 49 49 49 44 44 35 35 42 35 35 36 44 47 47 35 29
32 29 32 21 40 36 40 45 35 45 45 45 45 34 44 35 44 45 44 44
40 44 40 40 31 29 29 38 45 40 47 47 47 36 44 35 40 34 34 34
35 35 44 44 40 33 40 40 40 34 34 29 28 34 34 47 47 47 40 44
40 24 42 42 40 30 35 35 35 35 33 36 47 47 47 47 34 47 47 44
35 35 35 33 30 27 24 30 33 24 32 39 39 41 47 47 40 44 35 30
35 35 25 35 40 40 40 34 40 40 34 33 27 27 27 27 39 39 36 47
34 34 28 26 26 30 33 18 22 20 16 17 19 19 27 22 24 22 26 29
26 19 22 20 24 13 8 11 9 15 11 11 19 21 34 32 24 21 32 24
29 28 22 28 30 19 17 19 23 39 36 47 39 36 40 24 24 18 18 24
25 18 13 14 17 12 22 23 17 19 18 21 13 12 12 12 24 14 23 23
23 34 18 27 18 13 16 16 25 24 23 17 14 14 16 19 24 24 27 18
23 34 34 33 14 17 11 9 9 9 9 9 10 11 15 16 12 14 14 22
23 28 19 27 19 26 32 34 19 22 18 13 20 11 14 14 17 14 19 24
18 15 19 24 14 16 18 13 17 17 17 14 14 18 19 15 13 17 16 9
10 18 18 31 32 44 47 47 22 22 19 19 15 10 18 18 20 20 25 21
35 12 17 17 20 20 20 29 20 27 24 35 35 35 35 26 29 10 24 24
17 21 20 19 21 17 12 13 17 12 12 10 13 19 24 14 15 12 12 19
10 18 28 15 22 13 13 14 12 19 19 44 40 44 44 44 33 33 27 20
18 19 15 13 9 14 11 13 13 13 12 19 12 17 19 14 14 22 26 27
42 24 24 17 17 23 19 30 32 35 35 18 22 15 15 15 15 25 23 28
26 30 30 32 35 35 35 44 14 13 13 13 12 10 16 15 13 15 20 14
15 21 20 19 11 19 19 18 22 22 15 18 22 16 26 22 40 33 33 40
26 28 18 12 13 12 13 13 16 13 15 10 12 9 9 10 10 17 13 21
40 24 24 16 9 10 13 18 11 11 16 10 20 17 9 18 19 19 24 16
9 9 9 10 9 9 21 21 31 29 31 36 25 23 32 24 29 29 32 29
15 14 14 14 15 16 26 32 26 32 27 36 47 39 36 32 28 45 36 32
21 24 23 23 21 24 36 44 36 36 27 33 33 33 25 25 34 40 40 35
45 40 44 36 31 18 18 16 16 16 12 16 16 16 34 47 47 35 45 45
19 19 19 27 27 36 40 40 40 44 27 19 35 23 23 28 28 25 22 28
21 35 35 42 35 44 29 21 21 30 24 23 24 24 25 21 22 18 11 16
23 35 23 23 35 42 33 40 40 40 40 42 28 28 17 14 12 12 13 10
9 16 14 19 32 21 36 27 25 25 26 23 26 31 16 12 15 15 12 12
15 18 18 20 17 21 29 19 23 12 14 14 12 11 13 12 12 12 12 12
31 23 31 31 20 24 20 17 14 15 17 22 21 14 14 16 9 12 19 21
24 13 15 7 9 13 10 11 14 10 9 9 6 8      
>BE341132|Bintje|axillary buds of stem explants, swelling stolons
9 9 9 6 6 6 9 9 9 4 0 4 9 9 8 4 4 6 9 9
4 0 0 4 4 4 4 4 6 8 6 7 6 6 8 6 8 8 6 6
8 6 6 6 6 6 8 6 6 8 8 9 9 12 11 10 10 16 18 18
16 9 10 10 10 10 10 10 10 10 10 10 10 10 10 13 10 10 10 9
9 9 9 12 14 25 22 31 14 11 10 10 10 8 9 11 11 19 19 10
10 10 10 13 19 23 31 31 30 25 19 13 10 10 10 16 16 31 33 37
42 33 42 23 23 23 28 31 30 30 30 37 42 46 43 43 42 42 42 37
37 42 42 44 44 37 42 37 37 29 42 42 50 33 44 35 33 31 24 24
13 19 16 27 14 15 14 14 16 25 26 31 21 21 21 37 37 44 50 50
42 30 30 33 33 35 33 42 33 29 29 30 37 42 37 35 35 28 28 23
24 24 33 50 50 56 42 42 42 41 44 42 42 37 35 35 33 35 30 35
35 35 35 35 35 35 35 35 36 35 35 35 42 42 44 44 44 44 44 33
33 27 21 33 21 21 33 31 21 27 27 31 31 29 23 23 21 22 22 10
10 10 31 31 41 31 31 15 23 28 33 42 40 37 37 33 35 29 30 30
42 42 42 40 35 35 35 35 35 36 40 36 35 35 35 36 40 40 42 42
42 37 42 42 37 37 37 35 35 37 37 37 37 29 29 19 23 23 23 23
23 17 17 17 25 25 44 42 37 37 35 29 29 23 23 23 33 33 31 33
23 26 23 31 23 23 13 13 16 27 25 30 28 28 28 28 30 33 36 42
33 33 25 25 17 30 30 31 24 29 33 33 30 30 30 42 33 30 26 26
24 33 33 38 40 38 42 33 31 12 12 12 22 31 42 42 30 33 22 19
17 17 22 22 27 20 22 27 27 34 30 30 28 28 27 31 27 31 11 10
11 19 23 26 18 17 13 24 12 15 19 31 19 20 19 19 17 17 18 25
16 15 13 13 19 20 27 27 27 22 22 22 27 33 42 39 47 47 47 42
33 22 22 22 33 33 36 31 33 19 18 13 13 13 24 16 19 27 27 34
33 35 31 29 18 18 21 27 24 35 35 34 34 30 27 14 11 11 10 13
10 11 11 17 21 21 10 9 10 9 9 11 11 10 10 11 12 14 16 20
29 29 21 21 21 27 27 15 14 14 19 18 24 22 30 18 15 15 17 22
27 29 35 42 56 42 42 42 35 35 29 29 29 32 42 42 47 47 47 42
42 42 33 30 30 33 31 33 14 13 13 25 27 30 30 34 33 27 15 15
15 27 22 29 25 25 29 27 27 27 27 22 27 24 30 30 37 37 34 34
34 37 37 40 40 40 32 32 21 16 10 14 15 24 11 11 11 14 17 18
18 25 27 25 28 18 18 17 21 19 28 28 28 29 23 17 17 17 20 24
25 24 20 18 15 15 14 15 8 9 9 19 17 28 27 19 12 24 14 15
10 27 19 21 11 15 8 8 8 15 21 21 15 15 11 11 12 16 24 19
10 9 13 16 18 17 21 21 13 10 15 16 16 10 11 10 8 8 8 10
19 21 24 23 19 18 21 18 18 18 22 25 25 19 15 22 18 18 18 20
27 26 24 23 25 25 25 20 16 9 8 8 7 8 8 4 4 4 7 7
7 10 18 18 13 10 11 8 8 8 10 8 9 8 8 8 8 10 8 7
9 9 10 9 12 19 15 15 12 12 9 10 15 13 10 10 12 9 7 9
9 9 9 7 8 8 7 7 7 9 15 9 8 9 8 8 10 8 7 7
7 9 6 6 6 6 6 6 8 8 9 9 9 9 8 8 7 6 6 6
6 6 6 7 11 8 10 8 7 7 7 7 7 7 6 6 9 6 7 7
7 9 9 9 7 7 7 9 10 11 7 7 7 7 7 7 7 8 8 8
8 8 7 7 6 6 6 6 9 9 7 6 6 6 6 6 7 10 9 7
7 8 8 7 7 7 7 7 7 7 7         
>BE344253|Bintje|axillary buds of stem explants, swelling stolons
4 4 4 6 6 6 6 6 19 7 10 11 16 17 17 21 29 30 33 30
29 29 27 28 32 28 28 28 35 35 37 37 37 37 36 22 22 14 14 13
28 30 46 46 42 34 34 33 42 35 42 48 39 44 32 29 29 32 35 35
48 42 42 42 37 37 31 33 22 24 30 39 45 51 56 48 48 42 37 37
33 31 31 19 17 17 33 33 46 29 33 30 33 27 23 17 25 15 23 23
29 35 42 33 33 21 21 31 39 42 44 47 42 42 42 37 42 42 50 50
50 50 44 44 50 50 50 47 47 50 50 50 50 50 42 50 33 33 33 33
35 40 50 50 50 50 50 50 50 42 30 30 28 31 42 35 33 35 29 33
33 50 50 50 50 56 50 50 44 41 41 41 41 41 41 44 50 50 50 50
50 42 35 35 35 39 39 50 50 37 37 27 42 42 39 33 33 38 37 38
38 41 56 56 56 56 56 56 50 50 37 35 35 35 42 35 39 39 50 50
50 50 50 37 37 35 37 35 50 42 42 42 39 35 35 35 37 35 35 37
41 41 33 33 27 50 50 37 35 35 35 35 40 45 45 41 38 41 41 41
41 42 56 56 50 40 35 35 38 33 40 41 37 37 33 33 27 40 45 40
35 35 37 42 42 44 44 41 41 41 41 41 41 50 44 44 44 44 42 42
42 42 42 42 50 27 27 33 33 41 50 42 50 42 43 44 43 43 41 41
41 42 37 44 44 42 50 50 50 50 42 42 42 41 41 41 41 33 31 21
21 31 31 35 40 46 43 42 42 41 42 42 42 41 41 37 35 32 35 33
33 28 29 33 33 39 50 50 50 50 37 42 42 42 42 42 36 30 30 33
33 35 36 40 37 37 36 35 37 32 32 35 35 35 35 33 35 28 30 30
42 33 32 32 33 33 35 46 42 42 42 37 37 37 42 37 44 37 42 42
42 42 42 42 42 44 44 44 44 44 37 39 39 40 35 35 42 42 42 42
42 46 42 42 42 42 37 44 42 42 42 42 42 42 44 45 38 40 35 35
32 35 35 37 40 44 44 42 42 42 44 42 38 38 38 45 36 36 28 31
31 25 19 19 11 11 13 23 22 25 25 35 42 42 46 40 40 34 37 40
37 40 40 33 33 29 27 21 15 15 21 23 27 25 25 24 33 48 48 48
46 40 40 34 35 35 37 37 40 40 36 30 29 26 26 28 29 29 29 29
29 31 25 25 28 24 33 33 33 30 28 28 24 21 21 16 16 19 19 23
22 22 18 18 22 22 25 33 27 17 14 14 14 19 17 22 14 14 10 16
23 19 24 16 15 19 29 27 27 28 20 20 23 23 17 16 11 9 9 18
17 27 24 19 19 18 23 21 20 17 10 12 18 21 14 16 25 26 32 31
27 24 17 10 8 8 8 9 9 9 15 16 14 13 12 10 10 12 9 9
8 8 8 11 11 9 8 10 9 9 18 16 20 14 17 17 15 13 20 12
13 18 16 17 9 8 11 12 8 9 16 15 7 7 7 7 7 7 7 8
8 9 17 17 23 17 15 8 10 10 7 7 8 9 17 10 7 6 6 8
6 7 8 12 17 20 13 10 7 9 9 9 10 8 7 6 6 6 6 6
6 7 7 9 7 8 9 9 9 8 8 9 8 8 7 7 7 7 8 12
12 8 7 7 9 7 7 7 12 11 8 9 8 8 8 6 7 7 9 9
7 7 6 6 6 6 6 6 6 7 8 8 8 8 8 11 9 8 8 9
6 6 6 6 7 7 6 6 7 7 7 7 7 7 7 7 8 8 8 15
8 9 7 11 7 7 9 7 7 9 9 9 13 8 8 8 8 10 8 9
7 7 7 10 7 7 7 9 8 8 8 8 8 8 8 10 10 11 11 11
11 12 17 14 15 10 9 11 11 9 9 6 6 6 6 8 6 9 12 10
10 8 6 8 6 6 6 6 6 9 6 6 6 6      
>BE921198|Kennebec|leaflets and petioles
9 11 10 9 10 9 10 15 16 15 12 19 23 14 14 18 18 18 27 25
25 22 24 24 29 29 24 17 10 8 8 8 9 15 21 19 17 17 23 27
27 24 20 16 15 23 22 29 29 31 24 24 24 24 18 24 29 35 35 34
34 37 40 40 37 37 35 40 37 37 40 36 35 35 28 28 37 45 35 40
40 40 37 35 35 34 40 36 56 56 40 46 33 33 32 32 32 29 32 29
25 19 23 21 24 29 29 34 34 34 34 37 37 37 46 37 37 37 37 46
29 29 29 29 29 27 27 21 15 15 23 27 27 29 29 29 29 29 31 37
33 28 23 23 19 19 19 29 29 35 35 35 35 37 42 42 42 42 42 42
42 38 37 38 38 40 40 29 35 35 35 35 35 38 40 38 40 40 46 46
56 56 42 42 42 43 56 56 56 44 56 42 42 42 42 42 42 40 38 38
37 37 37 40 37 37 40 38 40 38 46 44 56 35 35 33 33 33 35 35
40 35 29 29 29 29 29 40 39 40 40 40 40 40 40 40 34 32 29 27
20 18 15 20 23 27 29 32 40 40 40 40 40 40 40 40 56 44 56 38
29 29 29 29 31 32 34 31 31 31 32 35 40 37 35 35 35 33 29 29
29 29 35 40 29 29 25 25 25 29 46 40 30 28 29 29 21 23 14 10
12 17 18 29 30 40 32 29 31 31 35 32 32 37 33 33 33 30 30 30
30 33 32 40 40 27 27 14 10 9 12 9 19 27 40 29 32 29 28 28
33 33 29 29 29 29 26 29 34 34 34 42 40 35 34 33 31 31 29 29
29 25 23 21 20 14 12 11 11 9 13 13 17 17 29 29 29 29 18 18
16 16 18 29 32 29 21 13 10 19 9 9 9 15 17 18 19 21 25 26
32 40 32 32 40 40 23 22 21 19 19 21 26 28 29 29 18 18 18 19
18 18 23 21 23 23 29 29 33 30 24 22 17 17 15 20 17 15 15 9
9 9 10 10 16 17 22 24 24 24 33 19 19 12 12 12 18 14 18 14
19 12 10 9 14 17 18 15 17 14 17 17 16 14 14 17 17 17 15 21
16 11 13 9 8 8 12 14 18 23 21 17 11 10 17 17 17 12 9 14
11 11 11 10 8 10 7 8 8 8 9 9 14 14 13 11 11 11 8 10
10 11 10 9 7 7 10 10 7 7 7 7 8 10 11 14 11 17 18 15
10 10 7 8 7 7 9 7 7 9 8 8 12 12 9 8 8 7 7 7
7 7 7 7 8 13 11 12 8 7 7 7 7 7 7 6 7 7 6 6
10 12 10 10 10 9 15 20 13 11 7 6 9 10 7 7 7 7 7 7
8 7 11 10 7 7 7 7 7 6 6 4 6 6 6 7 7 7 7 7
8 8 8 8 8 8 7 7 9 7 7 7 7 7 10 10 7 7 7 7
8 11 8 8 8 4 0 4 8 7 7 6 6 6 6 6 6 6 6 8
7 6 6 6 6 6 10 9 9 8 8 7 4 8 4 4 7 6 6 6
6 6 8 8 8 9 8 6 7 6 6 10 6 7 7 7 7 7 11 9
8 8 7 7 7 7 6 6 6 6 6 6 7 6 6 9 6 6 6 6
6 6 6 6 6 6 6 6 7 7 7 9 9 9 8 8 8 8 9 9
10 8 8 7 7 7 7 7 8 6 6 6 6 6 6 6 6 6 7 6
6 4 4 4 7 4 6 6 6 6 6 6 6 8 8 8 6 6 6 6
6 6 6 6 6 10 9 8 9 9 8 8 8 8 8 7 9 8 10 9
8 7 7 7 7 7 7 8 8 12 15 6 6 6 6 6 6 7 8 8
11 8 7 7 7 8 8 4 4 4 9 9 7 7 8 6 6 6 7 7
6 6 6 6 6 6 7 7 8 8 6 6 6 6 6 6 6 7 8 8
8 8 8 8 8 8 7 7 7 7 7 7 8 7 7 7 7 7 7 8
7 6 6 6 10 7 6 4 4 4 6 6 7 7 7 6 6 6 6 7
6 6 6 6 6 6 7 6 6 6 6 6 6 7 7 6 6 6 6 6
4 4 7 7 7 7 4 4 6 6 6 7 9 15 12 9 9 8 14 14
13 7 6 7 6 13 6 6 6 8 8 6        
>BF053101|Kennebec|leaflets and petioles
4 9 9 9 9 4 0 4 0 4 9 9 4 0 4 4 9 4 0 0
0 0 0 4 4 0 0 0 4 4 4 4 9 4 0 4 7 6 6 7
4 4 6 4 4 4 4 8 9 7 7 9 4 0 0 4 4 13 6 6
8 8 8 6 6 8 6 8 6 6 6 6 8 16 19 25 23 23 23 21
21 33 27 30 30 42 42 35 30 30 30 30 38 46 28 20 16 16 16 22
22 29 29 34 29 26 29 29 29 32 34 45 42 42 42 42 42 44 44 27
27 17 17 17 26 29 35 40 35 37 37 40 36 35 35 21 29 29 35 31
35 42 44 44 44 44 44 42 37 40 40 40 40 40 40 37 37 46 46 42
32 35 35 35 35 35 42 35 35 36 35 37 40 40 40 42 42 37 35 33
30 33 33 36 42 42 43 42 31 31 18 18 14 27 33 42 42 28 33 30
30 30 42 42 42 40 40 30 34 30 33 33 24 24 19 22 22 27 27 21
21 23 23 28 33 33 33 30 28 26 21 19 9 6 6 13 19 37 31 33
33 40 40 40 37 40 35 33 40 34 42 42 42 42 42 35 35 35 35 40
40 42 45 37 35 35 35 35 35 35 35 35 35 35 35 37 56 44 48 44
44 44 44 42 45 45 45 45 45 45 42 42 42 42 42 37 37 40 38 40
40 42 42 40 40 42 42 42 42 48 48 43 37 37 40 40 39 42 28 28
28 42 42 43 35 35 37 37 37 35 37 30 35 35 35 32 35 35 35 42
42 42 42 42 42 42 42 42 42 42 42 42 37 37 37 42 42 42 42 42
42 40 40 40 40 40 40 40 46 46 40 42 29 35 35 40 39 50 47 47
47 50 40 46 40 40 41 41 42 42 42 41 41 41 45 45 45 56 50 50
50 50 47 47 42 41 41 41 41 41 50 42 41 37 37 37 37 37 41 44
42 42 42 43 56 56 50 46 37 33 33 30 30 30 35 35 35 35 35 35
42 50 37 34 34 42 42 42 28 28 22 23 28 33 35 40 37 32 32 29
35 29 35 35 36 36 37 37 37 33 33 33 35 35 42 36 45 35 35 35
40 42 42 37 42 42 42 31 36 23 23 23 31 33 42 42 42 39 42 42
42 44 44 47 35 42 35 36 35 33 33 36 40 40 40 44 29 22 14 12
12 13 25 33 42 42 42 42 42 37 35 35 35 35 37 35 40 36 36 32
33 34 42 42 42 37 35 35 40 40 40 40 35 32 29 32 29 29 17 17
11 23 23 29 25 29 32 32 25 21 21 18 15 14 23 21 23 17 21 17
24 13 15 15 24 24 29 32 29 30 37 48 34 34 32 40 40 27 27 23
20 17 24 21 22 26 27 18 22 23 29 29 25 31 28 28 28 29 25 20
22 29 21 21 21 17 22 17 15 11 10 10 10 15 20 27 29 29 29 29
23 27 24 26 21 20 22 25 20 25 29 25 19 14 10 8 14 20 22 25
25 29 29 40 27 25 27 24 17 16 19 16 18 20 16 13 13 16 19 12
19 15 17 12 12 18 14 19 16 16 23 15 21 21 26 21 17 14 9 9
9 15 9 10 14 14 13 13 14 10 10 10 14 14 17 12 10 17 14 7
7 8 8 11 15 16 14 12 21 21 14 10 16 10 13 17 18 21 20 16
15 18 12 12 18 21 12 12 18 9 13 7 8 7 8 13 23 20 19 13
8 7 7 9 10 9 8 6 6 6 6 10 10 7 7 11 7 8 16 15
11 11 9 11 9 8 8 8 8 8 8 8 8 8 11 11 13 9 8 8
7 7 7 7 7 7 9 7 7 7 7 8 9 6 7 6 6 6 7 11
7 9 7 7 9 9 13 8 9 10 13 11 10 12 14 8 10 7 7 13
13 7 7 7 10 7 7 8 8 8 7 7 7 8 8 8 10 7 7 10
7 8 8 8 8 9 7 7 7 7 7 7 7 8 6 6 6 9 6 7
10 7 7 7 7 8 10 10 10 10 7 7 7 7 7 7 7 9 8 7
7 7 7 7 8 8 8 8 6 6 6 6 6 8 7 7 7 7 9 9
8 8 8 8 8 8 7 7 7 10 7 7 9 7 7 8 6 6 8 7
6 6 6 6 7 7 7 9 6 6 6 6 6 8 9 8 7 8 8 8
>BF053119|Kennebec|leaflets and petioles
0 0 4 4 4 8 6 6 6 6 6 6 6 4 0 0 4 0 4 4
6 6 4 0 4 8 8 8 4 4 4 4 6 6 6 6 6 6 6 6
6 6 6 9 16 16 15 7 7 9 17 21 17 21 18 27 23 18 18 18
29 29 46 40 34 34 34 34 34 34 35 35 35 35 56 46 42 42 42 44
46 56 56 56 42 42 40 40 40 38 35 35 35 40 40 40 45 35 44 44
44 42 37 37 37 37 37 37 40 40 45 45 45 37 37 37 37 37 46 56
56 56 56 56 56 56 45 45 45 45 45 45 51 45 45 45 45 45 45 45
45 40 45 40 51 51 51 51 51 51 51 56 56 56 56 56 56 56 56 45
45 45 45 45 45 56 56 56 56 51 51 51 51 51 42 42 42 35 35 40
46 46 51 45 45 37 37 37 40 45 56 56 56 40 40 43 40 40 43 45
45 51 51 56 56 45 45 43 41 41 45 56 56 56 56 56 56 56 51 43
38 38 38 38 32 35 41 41 41 42 46 45 41 42 41 40 38 38 38 38
38 40 38 38 38 43 45 45 43 43 43 43 43 45 56 56 56 56 56 56
56 56 51 43 43 43 43 43 51 56 56 56 56 56 51 51 51 51 51 51
56 56 51 43 43 43 40 40 38 45 41 41 41 41 42 50 56 45 41 41
41 41 41 43 51 51 51 56 51 51 41 41 43 45 51 51 56 51 51 51
46 46 44 44 44 42 42 46 44 42 42 42 42 42 44 45 45 45 45 41
41 56 45 45 41 41 41 41 41 41 41 41 42 42 42 41 41 41 41 41
41 46 46 46 35 35 35 50 50 56 56 56 56 56 56 45 45 45 45 51
43 38 40 40 40 43 46 51 51 51 51 45 43 43 45 45 45 45 45 45
45 41 45 45 45 45 43 43 51 51 51 56 56 56 56 56 56 51 51 51
43 43 43 43 43 43 40 40 40 40 45 45 40 40 42 43 43 50 50 44
50 50 56 46 37 37 40 40 37 37 42 50 47 42 42 42 45 37 37 37
37 37 37 40 40 40 40 35 35 35 40 47 56 56 45 45 40 40 40 40
42 42 47 47 37 35 35 40 40 40 37 37 37 37 35 35 40 40 40 46
46 46 46 40 35 36 36 38 40 42 42 42 42 43 40 40 40 40 40 40
42 42 42 38 37 37 37 39 40 46 42 43 40 46 46 51 45 40 37 37
37 37 40 40 40 37 37 37 37 37 40 46 46 56 56 48 48 48 48 40
36 26 25 24 18 20 25 29 30 32 32 30 37 37 32 32 32 32 35 40
33 33 26 24 24 31 31 38 39 33 33 33 33 29 35 34 29 29 34 34
34 29 29 29 30 30 32 29 29 25 25 21 22 15 23 12 12 11 23 21
29 21 15 10 10 10 12 13 23 17 32 32 40 40 27 27 11 19 19 29
22 29 26 33 32 32 32 32 17 14 6 6 6 6 8 17 19 25 25 25
25 24 27 23 23 23 27 29 24 26 21 15 13 29 27 34 35 35 32 26
29 29 26 26 22 22 20 29 24 29 15 15 9 14 14 24 30 28 28 17
18 11 11 11 12 17 20 18 18 12 14 11 13 6 6 10 16 15 13 11
14 16 12 13 13 13 12 16 23 19 27 24 25 20 24 26 23 26 26 23
23 24 15 15 15 20 16 16 10 10 8 13 13 16 11 16 11 9 11 9
12 8 8 7 8 9 9 9 16 14 21 18 16 17 11 10 10 9 9 16
15 11 10 11 7 7 13 17 10 10 10 11 9 12 7 7 9 10 10 14
11 12 14 13 11 11 9 10 8 8 7 13 12 7 7 7 7 10 14 9
9 9 11 9 8 7 11 10 14 9 9 10 12 10 7 7 9 9 7 7
10 11 10 9 11 9 9 8 8 9 11 9 9 14 10 9 9 8 10 10
11 11 12 9 9 8 8 11 15 10 6 6 8 8 8 12 12 11 11 8
7 7 7 6 6 7 7 7 7 9 10 12 11 8 8 6 6 6 6 8
9 9 14 8 7 10 8 8 8 7 7 9 9 9 11 13 11 7 7 9
9 8 8 7 7 13 12 7 7 9 8 12 7 7 7 7 7 6 8 8
8 8 8 11 13 6 6 8 6           
>BG097497|Kennebec|leaflets and petioles
7 9 14 19 29 34 40 29 29 29 29 32 29 29 29 26 29 22 25 23
29 29 18 18 18 19 16 15 13 18 20 20 28 33 48 48 42 42 42 35
35 30 29 22 23 26 19 24 30 33 30 48 48 35 33 28 28 28 33 33
36 36 42 44 44 44 35 39 35 35 35 29 30 30 45 45 45 40 40 40
37 42 42 43 43 56 56 56 56 56 56 45 45 45 45 45 45 56 56 56
56 51 51 40 40 37 37 37 40 51 51 45 45 40 40 40 40 40 40 40
40 40 40 40 45 51 56 56 56 56 56 56 56 56 51 56 45 45 45 45
51 45 51 51 51 51 51 56 51 51 51 51 51 51 56 56 51 45 45 45
45 45 45 43 43 43 43 43 45 56 56 56 56 56 56 56 45 43 40 40
40 43 45 51 51 45 45 45 45 45 45 51 51 51 51 56 51 51 51 45
45 45 51 51 43 43 43 43 43 43 45 56 56 56 56 51 51 51 51 51
51 51 51 43 43 37 37 37 40 41 41 45 51 51 51 51 51 51 51 51
56 45 45 45 45 45 45 45 45 40 40 40 40 40 40 40 40 40 40 51
56 56 56 56 51 45 45 45 45 45 51 51 51 56 56 45 45 45 45 45
45 51 51 51 51 51 51 51 51 51 56 56 56 56 56 51 51 45 45 40
45 45 45 44 40 37 37 37 37 35 40 46 46 51 56 56 56 40 37 37
40 37 37 40 40 35 35 35 35 35 35 40 56 56 42 42 42 42 42 42
42 44 42 42 40 45 40 40 40 45 40 37 37 37 39 40 37 35 35 35
39 35 35 35 35 35 42 43 35 35 33 33 33 39 40 40 40 40 32 32
29 29 24 19 19 25 25 40 40 40 40 33 40 40 40 40 40 34 40 35
34 33 33 29 33 29 29 29 32 27 24 14 10 10 10 14 24 27 32 32
32 33 33 33 34 32 29 29 29 29 29 29 37 37 37 40 35 37 37 37
30 29 29 29 29 22 21 21 19 12 11 10 10 9 16 13 17 17 29 30
29 29 18 18 18 15 18 28 29 27 21 15 10 19 10 10 10 16 17 13
15 19 24 28 32 40 32 32 40 40 21 22 17 15 15 21 25 28 31 28
22 22 21 24 22 19 24 24 26 23 24 23 19 19 18 17 14 14 13 20
14 14 10 8 8 8 9 10 14 16 20 23 23 20 26 21 21 12 12 14
21 15 19 13 21 12 10 9 10 16 16 15 19 20 20 20 24 21 18 23
17 15 12 19 17 14 17 11 10 10 15 19 19 25 21 17 10 10 10 12
14 10 10 13 10 8 8 13 13 13 9 8 8 8 10 8 9 11 11 10
10 9 7 7 7 10 9 9 8 8 10 10 7 7 7 7 8 14 14 12
12 20 12 15 9 8 7 7 7 7 9 8 8 14 15 15 15 17 13 7
7 9 7 7 7 8 8 8 8 11 11 12 12 8 8 8 8 8 8 7
7 7 8 7 7 13 16 12 11 10 10 15 15 12 12 8 8 11 11 10
9 8 8 8 8 8 8 8 9 7 6 7 6 6 6 8 6 8 7 8
7 7 7 6 6 6 6 6 7 8 8 7 7 7 7 7 9 7 7 10
7 7 7 7 7 10 7 7 7 6 9 6 6 6 6 8 8 8 8 6
6 6 6 6 6 6 6 6 8 6 7 7 7 8 7 7 7 7 8 8
8 9 7 8 9 7 7 9 11 8 7 7 7 7 7 9 8 8 8 9
8 8 9 7 7 7 7 6 6 7 9 7 7 7 7 6 6 6 6 7
7 8 4 4 4 8 8 8 9 7 7 7 7 7 7 7 7 7 7 7
9 8 8 6 6 6 6 8 9 9 8 13 6 6 6 6 7 7 7 6
6 6 6 6 6 8 8 8 8 8 8 7 7 7 7 7 7 10 7 8
8 8 6 6 6 6 6 6 9 15 19 17 10 7 7 7 7 9 9 7
6 6 6 6 6 6 6 6 6 6 7 10 8 7 7 7 6 6 6 7
7 7 8 8 10 10 8 8 8 8 8 8 8       
>BG595936|Kennebec|sprouting eyes from tubers
10 7 7 7 10 7 9 10 13 21 16 15 22 19 10 10 10 10 11 18
11 8 13 11 15 34 36 34 35 35 37 34 32 32 39 27 28 27 28 28
27 27 28 33 32 31 31 31 31 31 28 31 32 36 32 32 35 32 32 32
32 34 35 35 35 35 35 35 34 34 35 34 36 37 34 35 34 35 34 35
36 26 26 26 25 25 26 30 35 34 36 36 39 34 36 36 36 34 34 35
34 34 35 35 34 36 36 36 36 34 36 39 36 35 35 34 34 34 35 35
35 34 34 34 34 34 35 34 34 35 34 35 34 35 35 35 36 36 36 36
36 35 35 36 34 35 35 36 36 36 36 36 36 36 36 36 36 31 31 33
35 31 31 31 36 39 36 34 34 35 34 36 34 35 36 36 36 36 34 35
35 36 36 35 36 36 36 34 39 36 35 35 37 35 35 34 35 35 35 34
35 34 36 32 31 31 28 39 31 31 36 36 36 36 36 34 34 35 35 37
35 35 36 34 36 36 35 36 36 36 36 36 35 35 34 37 34 34 39 34
36 36 36 35 35 35 34 34 35 34 36 36 34 34 35 34 34 34 35 36
36 36 36 34 35 35 35 34 35 35 35 34 34 34 36 35 34 32 32 32
30 32 35 34 35 35 34 35 34 34 34 34 35 34 34 34 34 36 36 36
36 36 36 36 36 36 36 36 34 34 36 36 36 36 35 34 34 34 36 37
34 34 35 34 34 35 36 36 36 36 36 35 34 34 35 34 35 35 36 34
34 34 34 37 35 36 34 34 36 34 36 36 36 35 36 34 36 34 36 35
35 35 35 35 34 36 34 36 34 35 34 36 34 36 34 36 36 36 36 36
36 36 36 36 36 36 36 36 36 36 35 35 34 35 37 34 35 36 36 36
36 36 36 36 36 36 35 34 34 36 34 36 34 34 35 36 35 34 35 34
35 35 35 34 34 35 36 36 34 36 34 34 36 36 35 35 35 34 36 36
36 34 36 36 35 35 35 34 35 34 36 36 35 36 36 36 36 36 36 36
36 36 36 35 36 35 34 34 35 35 36 35 35 34 34 35 33 35 35 36
36 34 36 36 36 36 36 36 36 34 34 34 34 32 32 25 32 35 35 35
36 34 34 33 35 35 36 34 34 36 35 35 36 36 35 35 26 35 35 35
36 34 36 34 36 36 34 36 35 35 35 34 35 35 35 33 34 33 33 34
35 33 35 36 37 35 36 33 35 36 36 34 30 34 34 29 24 21 34 35
34 35 35 36 35 35 36 34 36 36 36 36 37 35 29 34 36 35 36 36
36 36 36 36 36 33 35 33 36 35 36 36 36 36 36 36 36 37 36 36
36 37 36 36 26 35 36 27 35 33 35 36 32 28 28 21 24 28 28 28
33 28 17 24 24 28 35 32 24 35 34 26 25 34 32 21 33 34 35 29
24 33 32 30 33 33 17 28 24 17 35 34 35 31 20 29 24 15 32 28
35 29 27 35 27 21 28 34 29 33 33 14 35 30 29 34 36 36 36 33
24 24 29 21 24 27 36 40 34 34 20 19 33 27 18 24 22 18 20 24
12 19 23 15 29 24 20 16 23 23 28 28 36 28 19 25 19 14 19 24
15 22 29 19 24 29 28 18 31 25 23 14 22 13 15 19 10 30 11 35
26 13 24 15 26 24 23 19 20 18 19 11 26 13 21 12 32 15 20 17
17 27 16 18 23 11 19 18 16 21 14 20 13 18 11 21 13 16 13 28
17 24 26 8 10 22 22 7 27 21 13 10 16 25 16 14 21 18 23 13
30 16 12 15 30 23 11 16 17 16 18 13 16 34 25 24 26 24 30 19
13 13 27 12 19 16 12 10 16 27 14 13 18 18 22 23 12 18 11 13
17 25 12 10 11 7 10 10 18 9 10 19 13 8 10 16 11 7 21 11
16 11 17 14 13 12 8 9 8 8 7 9 7 9 9 11 17 14 11 
>BG596884|Kennebec|sprouting eyes from tubers
7 7 7 8 17 15 28 28 25 23 15 7 12 12 9 14 23 9 11 15
14 23 22 20 17 24 24 24 33 28 20 35 35 32 32 28 27 27 22 20
9 10 12 11 14 12 12 17 25 24 25 33 33 36 31 30 30 33 24 24
24 32 32 28 28 16 23 16 27 34 34 34 36 25 36 19 15 13 19 23
36 30 30 32 36 35 39 26 26 24 21 31 28 28 25 28 25 15 28 28
35 33 36 30 27 28 26 26 33 31 34 30 36 26 29 29 28 31 30 33
41 33 33 36 36 36 36 32 29 31 33 34 33 35 33 28 28 28 24 24
18 27 37 36 36 36 36 25 21 28 28 28 30 29 34 35 36 36 34 36
36 34 37 32 33 32 36 26 19 18 18 16 25 25 32 34 33 28 28 28
28 28 28 36 36 25 25 16 12 12 16 25 30 34 34 32 34 36 34 34
36 36 34 34 34 34 34 34 35 34 36 35 28 29 27 29 35 34 36 35
34 36 35 35 35 36 36 36 34 34 35 35 35 34 35 36 36 36 36 36
36 35 35 35 35 35 34 35 35 34 35 35 36 35 34 39 36 36 36 36
36 36 36 36 35 34 34 36 34 32 32 32 32 32 32 32 36 34 35 35
35 36 36 34 34 35 34 37 35 35 34 34 35 39 34 36 36 35 37 36
35 35 35 34 36 36 35 36 36 36 36 36 35 35 35 35 35 36 36 35
34 37 34 35 35 35 36 36 34 35 35 35 34 34 35 34 35 34 35 35
36 36 34 36 36 34 36 36 35 35 35 34 35 37 35 36 36 35 32 32
32 32 32 34 34 34 34 34 34 34 34 35 34 34 34 34 34 34 34 36
36 35 35 34 35 34 34 36 36 36 36 36 36 36 36 36 34 35 35 34
35 34 35 35 36 36 36 36 36 36 35 34 35 35 35 35 35 36 35 35
36 36 36 34 34 36 34 36 36 36 35 36 34 36 35 36 34 36 36 36
36 34 36 36 36 36 34 35 34 35 34 35 36 34 35 35 34 34 36 36
36 36 35 35 35 35 35 34 30 35 34 34 37 36 36 36 36 36 36 36
36 36 35 36 36 36 36 36 36 35 36 34 35 35 35 34 35 35 36 36
36 34 36 36 36 36 36 36 36 36 36 35 34 34 36 34 35 35 35 35
35 35 35 35 34 35 35 35 34 34 34 35 34 35 35 35 36 35 35 35
35 34 35 34 35 35 34 34 35 34 34 35 35 35 33 34 34 34 34 34
34 35 34 35 33 34 35 34 32 34 39 35 32 35 32 34 34 34 35 36
36 36 36 36 36 36 36 34 32 35 32 28 28 35 32 35 36 34 35 34
33 35 35 34 36 36 30 36 37 34 36 34 36 33 35 35 37 35 32 32
37 32 35 32 28 34 34 34 35 35 34 35 35 33 33 33 34 34 36 36
36 36 34 36 34 35 36 34 34 35 34 25 28 28 28 24 31 28 28 35
34 33 24 34 27 36 38 35 35 29 27 20 30 17 31 23 23 32 28 17
35 33 29 29 32 28 34 34 35 33 27 34 32 22 35 35 26 35 24 35
35 30 35 35 33 35 34 36 24 30 19 35 33 28 26 28 14 27 28 23
35 28 34 31 33 33 35 33 27 12 23 32 21 28 32 32 35 24 32 27
36 36 36 30 26 33 12 33 29 19 35 21 21 30 23 23 23 23 26 30
26 26 26 24 24 28 32 23 25 29 24 19 24 28 17 11 19 28 20 18
33 21 23 13 25 26 10 21 28 32 26 18 27 13 29 28 13 20 16 14
31 11 30 33 33 35 27 31 19 34 14 21 11 10 7 7 7 9 11 19
20 19 13 29 13 33 27 24 29 29 29 15 27 20 29 21 21 22 19 17
16 16 17 17 15 11 11 14 12 16 20 29 29 17 8 7 17 15 12 10
14 21 18                 
>BG597945|Kennebec|sprouting eyes from tubers
9 8 8 8 8 9 11 22 25 15 15 28 24 19 19 10 11 11 11 20
18 20 20 34 36 36 35 34 25 39 39 32 37 32 31 31 33 31 22 27
26 28 35 31 31 32 32 32 32 32 35 35 36 32 37 35 32 32 32 32
35 35 35 35 34 36 36 36 36 36 36 34 34 34 34 35 36 35 34 35
34 34 32 26 27 27 23 25 25 28 35 34 34 34 34 34 34 34 34 34
34 34 27 27 28 20 26 27 28 36 33 31 33 30 31 31 28 36 36 36
36 35 35 34 34 34 34 35 34 34 35 35 35 35 34 34 36 34 36 36
36 36 34 35 34 35 34 35 35 34 36 36 39 36 34 35 36 36 34 36
34 36 34 34 36 36 34 34 34 34 34 35 34 35 34 35 35 36 36 36
32 34 32 32 32 28 28 33 33 41 36 36 35 34 33 33 35 36 35 35
36 34 34 34 35 35 33 33 33 34 36 41 36 37 36 35 34 34 34 34
35 35 34 32 32 34 35 32 32 29 36 36 36 36 36 34 34 35 34 34
34 35 35 35 35 35 34 34 34 34 34 34 34 34 34 35 35 34 34 34
36 35 35 34 32 32 32 32 32 32 32 36 36 36 36 36 36 36 34 36
35 34 35 34 34 36 36 36 36 36 32 32 32 35 32 32 30 36 36 35
35 35 34 34 34 34 34 34 34 35 35 36 35 34 36 35 35 35 35 35
35 35 35 36 36 39 36 34 36 35 35 35 35 35 34 35 35 36 36 36
36 36 34 34 36 36 36 34 36 36 35 35 35 34 34 35 35 35 35 34
35 35 34 34 36 36 35 35 34 35 35 35 34 36 36 36 34 34 35 36
35 36 36 36 36 36 37 35 35 35 35 34 36 36 36 36 36 36 36 39
35 35 35 35 34 36 36 35 35 35 34 29 35 35 35 34 36 35 34 34
35 34 34 35 36 36 34 34 34 34 35 35 36 34 35 36 35 36 32 35
33 35 35 34 36 35 35 35 30 35 35 32 32 32 35 35 35 35 33 34
36 36 36 36 36 36 36 34 35 34 35 35 36 33 34 35 36 35 33 34
34 36 36 36 36 34 36 34 36 33 33 33 40 36 36 36 36 36 40 34
34 40 26 33 35 36 36 35 36 35 35 34 25 33 17 34 23 36 36 36
36 36 36 34 40 36 36 29 25 35 37 36 36 37 36 37 36 36 36 38
36 37 37 36 36 41 27 38 36 36 35 34 21 24 24 17 12 24 20 36
36 37 37 40 36 30 36 33 28 35 40 30 34 30 36 19 30 18 25 34
25 34 29 35 36 34 34 35 26 34 24 28 33 35 36 34 28 27 24 27
23 21 18 13 23 26 26 24 35 24 21 23 26 32 35 35 26 34 34 24
36 29 18 15 18 18 28 11 15 16 23 17 33 27 23 35 36 25 24 27
15 26 32 24 32 28 19 19 31 33 24 24 19 24 15 23 28 31 29 24
20 29 29 12 15 15 13 28 19 28 24 28 20 34 34 25 17 16 20 14
14 30 21 20 18 21 28 13 23 18 27 19 20 25 12 33 29 34 24 15
27 13 27 28 29 27 14 13 16 13 14 13 15 19 30 35 29 28 35 33
26 13 17 14 29 30 36 30 33 32 23 24 24 21 15 21 17 15 23 24
21 15 20 28 35 18 11 34 34 11 15 19 15 19 12 19 28 11 11 9
22 8 15 15 8 19 17 12 18 11 12 29 24 24 26 32 38 27 24 16
12 11 9 9 12 12 13 21 12 30 15 24 33 13 13 11 19 9 20 19
19 15 22 19 29 21 24 16 17 18 27 9 17 11 17 25 18 16 17 20
12 21 8 14 27 26 20 13 13 16 27 19 15 24 20 27 18 8 8 9
9 7 7 8 12 12 15 24 20 18 12 12 14 11 9 9 10 10 10 10
21 13 11 11 13 12 9 12 20 16 13 9 16 9 10 16 9 11 9 9
13 11 15 26 19 15 19 9 7 7 7 7 9 9 12 9 8   
>BG600986|Kennebec|sprouting eyes from tubers
12 10 7 7 8 16 25 25 30 26 26 26 28 21 25 10 11 12 13 23
23 34 34 34 36 36 34 35 35 34 34 32 35 31 33 28 28 31 26 27
26 28 33 30 39 28 32 28 28 28 28 32 35 32 32 32 35 32 32 32
32 32 32 32 32 32 32 35 34 36 36 34 34 34 35 35 34 34 34 34
36 35 34 32 32 35 32 32 32 32 35 36 37 34 35 35 35 35 35 35
35 35 34 35 35 32 31 33 34 31 31 31 31 31 31 31 32 32 34 35
35 34 40 34 36 36 35 35 36 35 34 35 33 36 36 36 36 35 34 35
35 35 36 29 27 27 22 25 26 30 35 36 36 36 35 34 34 34 35 35
35 36 35 34 36 36 36 36 37 35 35 35 35 34 35 32 35 32 32 32
37 32 32 32 32 32 32 36 36 35 35 34 34 35 35 35 36 34 35 35
35 35 35 35 34 34 35 35 36 36 36 36 36 36 36 36 34 34 35 35
34 34 34 34 34 36 36 36 36 34 34 34 34 36 35 37 35 35 34 34
36 36 34 37 37 34 34 34 34 34 34 34 37 34 34 34 34 34 34 36
35 35 32 32 32 29 32 35 35 34 35 35 35 34 34 34 36 34 36 35
35 35 36 34 36 36 36 36 36 36 36 35 36 36 36 36 36 36 36 36
36 35 35 34 34 34 34 35 35 34 35 35 34 35 35 36 36 34 35 35
35 35 34 35 36 36 36 36 36 36 36 36 34 34 34 34 36 34 36 36
36 36 36 36 36 34 35 35 34 34 34 34 36 34 36 36 36 34 36 36
36 36 36 36 36 36 36 36 36 36 36 36 36 36 36 36 36 36 34 36
35 35 35 34 36 36 36 36 36 36 36 36 36 36 36 36 36 36 36 36
34 35 34 35 35 35 34 35 35 35 34 34 35 34 34 36 36 36 36 34
35 36 36 34 33 34 36 34 34 36 35 35 35 34 35 34 34 36 35 34
35 36 34 35 35 35 35 35 35 36 36 35 36 34 36 29 35 35 35 36
36 35 32 35 34 36 36 35 36 36 34 36 36 36 36 35 33 32 32 35
32 25 32 37 33 35 35 35 35 32 35 35 36 36 36 35 36 36 36 36
33 35 27 33 35 35 35 33 29 34 34 35 35 35 35 33 35 35 35 34
35 33 35 30 33 32 37 36 36 37 36 36 36 40 36 36 34 34 30 36
33 30 24 24 34 34 35 35 27 33 34 35 36 34 36 36 37 34 38 34
25 27 36 33 35 36 36 33 33 34 29 33 36 34 36 34 33 35 33 36
38 36 40 29 36 37 36 27 36 36 24 33 39 27 30 30 35 35 34 25
28 16 25 28 28 27 33 32 32 23 21 29 35 27 20 32 32 34 29 34
34 30 35 20 25 25 29 33 33 29 29 34 15 32 21 16 29 32 29 28
23 28 20 19 28 24 34 20 27 36 32 30 35 20 29 27 32 18 32 19
32 31 34 36 36 25 29 34 28 20 21 15 18 11 11 7 11 13 15 27
24 23 23 18 9 12 14 19 28 30 33 23 24 23 21 23 27 28 36 28
24 21 20 16 12 19 21 17 23 20 20 34 32 20 31 21 16 11 23 13
20 23 19 28 12 17 35 25 24 13 26 32 19 27 26 22 26 12 25 15
22 13 29 19 30 21 24 30 19 19 24 11 15 11 22 27 32 28 13 24
13 25 13 18 17 28 21 13 26 10 24 32 34 19 32 32 24 13 12 16
19 15 11 24 10 8 22 13 11 26 28 34 11 15 23 21 10 16 21 26
19 26 21 21 23 12 12 11 14 13 13 20 14 10 20 28 15 15 18 30
23 24 15 24 15 13 16 29 28 24 23 18 23 19 11 15 9 11 10 8
8 9 9 8 18 7 9 7 24 21 14 21 25 9 11 11 16 10 12 7
18 30 12 15 15 13 8 9 7 7 12 9 10 9 13 11 8 9 7 8
9 9 8 7 7 9 9 14 19 19 23 17 25 25 20 20 12 18 11 17
12 12 9 8 8 9 12 20 14 11 18 13 11 13 8 8 8 10 10 10
13 8 10 8 7 7              
>BI179344|Bintje|axillary buds of stem explants; growing sink-tubers
16 12 12 12 7 22 19 24 20 35 28 28 27 16 18 18 18 22 24 17
17 24 21 21 32 24 24 34 36 35 30 17 19 13 11 18 18 32 32 21
29 31 31 32 34 34 35 34 36 36 36 36 34 34 36 34 35 35 32 35
31 31 31 31 33 32 34 34 34 35 34 35 35 34 34 36 36 36 36 36
36 36 34 32 32 32 32 32 32 35 34 34 35 35 34 34 36 35 34 34
36 34 35 34 34 34 35 32 32 32 32 32 34 36 36 36 36 35 36 36
34 35 34 34 35 35 34 35 36 36 34 34 35 35 34 39 36 34 36 34
34 34 36 36 36 36 34 36 34 36 36 36 34 35 34 34 34 34 34 34
35 35 34 34 34 36 34 36 36 36 36 36 36 36 36 36 36 36 35 35
34 34 34 35 36 36 36 36 34 34 34 34 34 35 36 36 36 36 36 36
36 36 36 36 36 34 34 35 35 35 36 36 36 36 36 36 35 34 32 32
32 32 35 36 36 35 36 36 36 36 36 34 34 34 35 36 36 36 36 34
34 39 36 34 36 35 35 36 36 34 39 36 36 36 36 34 35 35 34 34
36 35 36 39 36 36 36 36 36 36 36 36 36 36 36 36 36 36 36 34
34 36 35 36 36 34 36 36 36 36 36 36 36 36 39 36 36 36 36 36
36 36 36 36 36 35 35 34 34 35 34 35 36 34 36 36 36 36 36 36
35 34 35 34 34 34 36 36 36 36 36 36 36 36 36 36 36 36 36 36
36 36 36 36 36 36 36 36 36 36 36 36 36 36 36 36 36 35 36 34
35 36 36 36 36 36 36 36 36 34 36 36 36 35 36 36 36 36 34 34
34 35 37 35 35 36 36 36 36 36 36 36 36 36 36 36 35 35 35 35
39 36 36 36 36 36 36 36 35 35 36 36 36 36 36 35 36 36 34 34
34 35 36 34 35 35 35 35 34 36 34 36 36 36 36 36 36 36 36 36
36 35 36 35 36 34 34 36 36 36 36 34 34 34 34 24 34 35 36 36
36 36 36 36 36 36 34 36 36 34 35 36 35 35 36 36 41 39 34 35
36 35 36 36 36 36 36 36 36 36 36 36 36 36 40 36 36 37 36 36
36 36 36 36 36 36 36 36 36 39 36 34 34 36 36 36 34 29 35 34
35 33 35 36 36 36 36 36 36 36 36 36 36 36 36 36 36 34 36 36
40 33 36 40 35 35 35 35 34 33 33 35 35 36 36 36 36 36 36 36
38 36 36 36 36 36 36 33 36 37 36 37 37 36 36 36 36 33 34 28
35 36 36 36 36 36 35 34 27 36 33 35 40 37 36 29 36 36 36 37
37 37 36 33 33 34 29 22 35 27 36 38 36 36 35 34 33 34 25 33
35 36 36 41 34 30 33 29 31 25 33 33 32 33 34 31 34 37 36 36
28 27 24 34 28 22 32 32 24 31 22 36 33 32 30 34 34 33 33 35
32 29 33 23 29 33 30 35 35 34 35 36 36 37 36 36 36 27 36 36
34 31 32 33 30 34 23 13 28 32 12 35 26 16 29 16 34 34 15 30
12 29 19 18 26 11 20 21 11 17 7 12 20 29 37 37 37 36 37 30
23 21 15 10 12 13 11 15 11 11 20 19 27 16 29 17 37 13 24 19
23 33 21 17 27 14 14 17 24 23 25 26 13 32 26 36 32 21 18 16
22 28 20 20 17 30 11 19 13 35 34 33 15 18 14 12 19 21 12 27
19 26 29 22 12 18 11 8 14 11 10 9 9 11 13 17 18 15 15 11
12 21 21 29 13 11 15 14 28 26 11 12 11 16 12 13 28 12 29 8
8 15 7 8 13 7 20 12 20 9 14 8 11 15 9 7 14 10 20 9
10 10 8 12 7 7 7 15 15 13 11 13 17 11 17 18 24 16 11 23
10 18 14 11 11 14 12 10 7 9 7 7        
>BI432423|Kennebec|leaf
15 24 26 20 30 12 18 7 8 8 12 22 32 32 32 34 34 34 34 34
35 22 22 36 35 35 35 30 33 33 17 19 32 28 32 32 28 31 32 32
32 22 21 30 30 30 33 37 36 35 34 35 34 36 36 36 35 35 34 34
34 32 34 35 36 35 34 36 34 37 34 36 34 34 34 34 33 34 34 36
35 35 35 35 34 35 35 34 34 34 34 34 34 35 35 35 32 35 32 32
35 35 34 35 34 35 35 36 36 36 36 36 37 34 35 34 29 35 34 35
35 34 35 35 34 36 35 35 35 36 36 36 34 35 35 34 34 35 35 35
34 34 36 33 36 35 36 35 34 34 34 33 34 35 32 34 33 36 36 36
36 36 36 37 36 36 36 36 41 35 35 35 34 33 35 30 36 36 36 36
36 36 36 36 36 36 35 34 35 34 29 34 32 35 36 35 31 33 37 36
36 36 36 36 36 36 36 36 36 36 36 35 34 36 36 36 36 35 36 36
35 31 29 35 36 36 41 34 30 31 30 35 26 35 34 35 34 34 34 36
36 36 36 36 36 33 36 36 36 36 37 34 36 36 36 36 36 36 33 34
24 35 34 30 30 33 32 34 33 36 36 36 33 33 36 34 33 34 30 37
36 36 33 28 31 34 24 33 33 36 33 34 35 36 34 30 34 33 21 33
34 24 35 33 25 27 33 35 28 32 29 23 26 32 23 36 32 28 36 21
36 36 34 34 24 36 27 39 33 34 33 34 33 34 34 25 36 36 36 31
35 34 34 29 29 33 34 36 33 34 33 34 28 28 34 15 34 24 34 24
34 24 32 34 28 36 36 34 33 34 33 28 35 34 23 24 24 33 29 32
26 22 33 35 34 29 20 27 30 27 29 33 35 27 28 27 36 36 36 30
34 25 29 21 23 27 28 27 34 33 26 29 29 28 32 20 26 25 34 16
35 35 34 31 26 36 37 33 22 33 28 34 28 36 29 34 24 22 27 34
29 24 25 24 34 33 36 21 30 26 25 20 24 14 24 17 33 11 30 19
15 15 21 23 23 32 18 29 18 26 25 26 24 25 31 31 36 35 26 27
35 34 21 18 12 31 8 35 36 33 30 26 33 35 27 26 35 17 16 22
29 32 19 13 14 11 24 16 18 23 23 15 30 22 34 19 21 15 16 27
33 19 33 16 13 30 11 26 19 34 30 24 21 32 17 12 25 9 32 34
24 23 17 16 33 29 14 20 23 23 16 32 27 23 31 34 32 32 16 14
22 14 29 35 34 12 20 13 36 20 16 27 16 16 23 32 34 34 10 20
11 30 25 12 34 34 19 22 25 17 21 28 11 14 14 10 16 13 19 10
18 15 24 20 23 18 18 20 22 19 22 17 14 24 10 12 15 27 24 19
24 16 24 15 18 20 17 16 19 13 21 21 15 14 16 11 12 12 18 9
15 11 11 14 20 12 15 9 18 16 11 14 9 9 21 21 11 11 25 20
24 28 28 27 25 10 10 11 9 11 11 13 16 20 35 26 9 12 13 9
9 10 11 11 15 8 16 10 11 8 11 8 9 13 11 18 16 13 24 15
13 11 15 20 12 10 13 13 11 12 9 10 11 13 9 10 14 14 12 11
10 10 9 10 20 11 8 10 11 9 10 13 14 16 10 13 9 7 9 7
8 10 12 16 10 11 9 11 7 9 7 10 8 15 22 14 14 14 14 11
11 14 15 12 14 14 8 8 7 9 9 9 9 9 18 9 9 11 11 11
11 11 10 8 7 7 7 8 8 8 7 7 7 7 9 7 7 7 8 8
8 8 11 13 13 11 13 11 13 9 13 19 20 11 9 7 11 9 8 10
8 8 10 8 8 8 13 10 8 8 10 8 8 8 10 8 10 7 10 10
8 9 8 10 8 8 7 10 7 9 11 9 9 10 8 8 8 8 9 8
8 11 8 7 7 7 7 7 9 10 13 7 7 7 9 8 7 8 7 8
7 7 8 8 8 7              
>BM109655|Kennebec|roots
12 16 33 36 14 22 9 7 7 8 20 27 32 32 28 35 35 35 35 36
26 28 36 34 35 19 14 12 12 7 12 21 28 23 39 29 31 39 32 32
21 24 27 27 26 35 36 36 35 34 37 34 35 32 32 25 32 26 34 35
35 34 35 35 34 34 36 36 34 36 36 34 34 36 36 35 36 36 35 34
34 35 35 35 37 35 35 34 35 34 34 35 35 36 36 36 36 36 35 35
32 34 32 34 39 32 32 35 35 34 34 34 36 34 34 34 35 35 34 35
39 34 34 34 35 35 35 35 35 34 35 35 35 35 34 34 35 35 35 35
35 37 35 35 35 34 36 35 36 36 34 35 35 34 35 34 34 36 36 36
35 35 35 35 35 35 36 39 34 39 34 36 36 36 36 36 36 36 36 36
36 36 36 36 35 36 36 36 34 34 36 36 36 34 34 35 35 34 35 34
36 36 34 35 35 35 36 35 34 36 36 36 36 36 36 36 36 36 36 36
35 35 35 35 35 35 35 35 35 35 36 35 36 34 35 36 37 35 34 35
34 34 34 34 35 36 36 36 35 36 36 36 36 36 36 35 36 36 36 36
36 36 34 34 34 36 36 36 36 36 36 36 36 35 35 35 35 35 34 35
35 35 36 36 36 36 36 36 36 36 36 36 36 36 36 36 39 34 36 36
36 36 36 36 34 36 36 34 36 36 36 36 36 36 36 36 36 36 36 36
36 36 34 34 36 36 35 34 36 36 36 36 36 36 36 36 34 36 34 35
36 36 36 36 36 36 36 36 36 36 36 36 36 36 36 35 34 35 36 34
34 36 34 34 36 36 36 36 36 36 36 36 36 35 36 36 34 34 36 36
36 36 36 36 36 36 36 36 36 36 36 36 36 36 36 36 36 36 35 35
35 35 34 34 35 35 36 36 36 36 36 36 36 36 36 36 36 36 36 36
36 36 36 36 36 36 36 36 36 36 36 34 34 36 34 36 36 36 36 36
36 36 36 36 36 36 36 36 36 34 34 33 34 36 36 36 35 36 36 34
36 36 36 36 36 36 36 36 35 35 41 36 36 36 36 36 36 33 36 36
36 36 36 36 36 41 36 36 40 35 36 33 34 36 36 36 36 39 34 36
35 36 36 36 36 36 36 36 36 36 37 36 36 36 37 36 36 37 36 36
36 36 41 34 32 34 33 33 35 35 37 36 32 36 36 36 36 35 34 36
36 36 33 41 35 32 33 36 36 36 36 36 37 36 36 41 36 36 36 36
36 40 29 41 35 36 36 36 35 29 36 35 26 35 29 29 35 30 36 36
38 40 32 35 24 35 34 30 35 33 26 34 33 36 36 36 40 36 37 41
36 37 37 36 28 36 36 33 36 30 35 36 41 36 37 36 36 27 37 30
37 37 36 41 37 30 36 26 33 33 29 35 35 35 31 35 33 36 37 37
30 34 37 36 33 36 34 36 18 37 29 36 36 36 27 25 24 24 32 28
24 27 28 27 37 38 21 32 12 32 35 27 21 17 32 33 36 36 36 37
30 27 30 33 25 34 19 36 36 36 37 37 27 32 21 21 32 18 25 34
37 33 30 35 12 35 31 11 28 16 14 35 25 33 30 29 28 23 36 27
27 10 30 15 11 7 19 8 16 19 37 36 24 16 30 16 31 33 24 33
28 29 17 24 14 16 18 23 28 11 28 11 10 9 21 12 19 18 10 12
13 10 14 15 19 26 15 16 12 12 10 14 11 14 16 11 22 13 36 19
29 24 23 16 17 16 9 8 8 10 10 12 10 13 22 26 16 17 15 21
27 27 20 12 16 20 15 24 28 23 28 16 27 21 21 19 12 21 21 21
35 36 21 17 12 27 21 16 28 18 15 34 15 11 11 13 17 31 14 24
9 25 10 8 18 16 28 19 17 10 18 11 7 10 10 21 12 16 13 10
17 15 13 12 9 9 9 9 10 10 14 9 16 7 17 13 13 20 22 22
7 16 9 13 14 19 22 24 26 17 10 17 11 11 18 11 12 9 25 29
11 11 9 9 9 8 7 8 9 13 11 11 13 14 27 13 17 11 22 15
17 12 29 29 18 12 16 12 12 17 14 27 27 27 27 12 21 9 13 12
21 9 11 21 12 11 21 11 11 17 11 8 8 14 12 21 13 9 10 10
10 8 28 13 14 14 15 13 11 17 8 11 8 8      
>BM112003|Kennebec|roots
12 21 18 26 15 32 21 21 29 24 24 37 28 33 36 36 34 34 35 35
34 35 34 20 21 32 32 35 35 31 31 32 33 32 32 32 36 36 36 36
36 36 35 34 35 34 34 36 35 32 34 34 34 34 35 35 34 34 34 34
36 36 33 29 29 29 29 24 24 27 24 30 25 32 33 33 41 31 34 31
31 31 36 31 31 31 33 34 34 28 29 27 28 27 27 29 33 41 33 36
37 37 35 35 32 32 29 27 29 28 32 32 30 32 34 35 33 41 33 36
36 30 32 37 29 28 27 28 29 34 36 29 29 29 29 32 36 37 36 35
33 29 34 36 27 32 29 29 24 33 33 33 34 32 32 30 30 26 26 26
30 30 35 31 35 34 37 36 36 37 36 36 36 36 36 36 38 36 30 31
32 33 31 29 35 29 34 34 29 29 30 30 30 28 28 29 29 31 31 33
33 34 36 36 36 36 27 32 27 38 29 36 37 36 36 31 29 36 30 29
33 33 36 36 37 36 38 36 36 36 37 37 36 36 36 36 36 36 34 37
20 24 24 24 24 33 35 33 36 36 36 36 38 36 26 32 30 32 30 31
30 36 32 32 36 36 36 37 38 27 29 29 31 31 29 32 37 27 36 36
38 36 36 36 36 36 37 36 36 36 36 36 36 36 36 30 30 33 32 36
31 31 36 36 41 37 36 36 36 36 37 28 29 31 23 31 33 33 35 36
31 20 24 21 17 27 24 32 36 36 29 38 27 28 27 27 34 29 36 36
36 36 36 28 33 33 33 33 33 32 36 36 41 36 34 35 34 35 33 33
33 33 33 38 34 33 35 36 36 34 31 36 37 37 36 37 33 33 33 33
33 34 33 38 36 36 32 37 32 34 27 32 33 24 24 28 28 25 28 22
33 33 36 26 27 27 27 23 26 26 27 30 30 36 30 33 32 32 24 30
24 34 32 33 34 27 27 21 33 33 33 32 34 33 33 35 36 31 25 26
26 25 25 28 27 26 23 24 27 30 36 36 36 36 37 37 36 26 30 29
30 28 29 31 36 36 36 36 38 36 36 34 28 33 38 36 36 28 35 36
36 32 30 30 29 31 32 32 34 38 38 36 29 21 21 30 30 26 36 35
36 37 30 26 25 30 30 31 30 32 20 25 27 19 28 24 26 36 30 24
37 36 36 34 38 27 23 28 27 37 38 27 24 24 28 28 19 30 30 30
32 31 35 27 32 27 36 37 34 34 32 37 30 30 26 26 23 35 33 34
35 35 36 36 36 36 36 38 36 41 36 36 36 37 29 30 28 29 21 23
23 16 25 25 32 25 28 30 29 29 27 30 28 36 31 25 29 32 29 29
28 29 21 30 30 29 37 37 36 36 32 33 24 30 30 19 24 25 33 32
32 36 36 36 34 33 25 22 19 19 19 20 23 14 23 27 25 32 33 25
33 32 36 31 33 25 25 28 23 33 38 32 30 28 31 25 28 31 36 30
29 32 32 32 33 37 29 21 15 27 14 26 25 19 20 28 32 29 31 34
29 25 29 23 28 25 24 22 25 29 28 20 28 28 29 30 29 30 31 31
24 30 24 30 30 36 38 36 25 36 32 25 32 36 36 21 36 37 29 30
25 29 18 15 27 30 23 26 26 30 26 26 23 14 24 24 17 24 16 29
34 35 34 33 33 33 29 23 14 14 14 16 19 28 29 34 30 30 24 26
18 29 32 23 20 17 17 17 37 36 36 27 30 30 27 30 30 30 28 32
17 23 26 20 23 25 27 26 20 20 24 28 27 32 32 15 20 27 17 30
28 19 30 21 28 17 13 28 27 16 13 10 10 10 10 13 23 25 32 30
28 30 27 9 14 11 13 26 8 12 9 23 12 15 22 22 29 19 16 27
23 31 17 11 13 10 10 18 10 17 18 11 24 17 11 10 11 11 14 13
14 9 18 23 9 9 26 22 14 22 30 28 28 27 27 29 17 16 19 14
10 10 8 7 7 11 7 10 13 22 16 12 15 18 20 23 17 17 20 24
17 11 11 17 16 11 13 11 12 9 8 9 16 9 9 7 9 9 9 7
>BM404760|Kennebec|roots
9 8 19 23 15 22 10 10 8 13 23 32 32 32 32 32 32 32 34 34
20 20 35 36 18 10 7 7 9 9 9 26 24 29 28 31 28 32 32 32
24 26 35 27 27 36 36 36 32 35 34 35 35 35 29 29 37 35 35 35
35 34 34 34 35 35 35 34 34 34 34 34 34 34 36 35 34 35 35 34
36 36 36 35 35 36 36 36 36 34 34 34 34 34 35 35 34 35 32 32
32 32 32 32 34 34 34 34 39 34 34 35 32 32 39 32 32 35 35 37
34 35 34 34 35 34 34 36 36 32 32 32 32 32 32 36 37 34 34 35
35 36 36 36 36 36 36 36 36 34 34 34 34 35 34 35 39 36 36 34
34 34 34 36 34 34 36 34 34 34 35 37 35 34 34 34 34 34 36 36
36 36 36 36 36 36 34 34 36 36 37 34 35 34 36 34 34 36 36 36
36 36 36 36 36 36 34 35 35 35 36 36 36 36 36 36 36 36 36 36
36 36 36 36 34 36 35 36 35 34 36 36 36 36 34 34 34 35 35 34
36 36 34 36 36 34 36 36 36 36 34 36 36 36 34 36 36 36 36 36
36 36 36 36 35 35 34 34 35 36 36 36 36 36 36 36 36 39 34 36
34 34 34 36 36 36 36 36 36 36 36 36 36 34 35 34 36 36 36 34
35 33 33 34 37 35 34 35 36 36 36 36 36 36 36 36 36 36 36 36
36 36 36 36 36 36 36 36 39 36 36 36 36 34 36 34 36 34 34 35
34 35 34 36 36 36 36 36 36 36 36 36 36 36 36 36 36 36 36 36
36 36 36 36 36 36 36 34 35 36 34 34 36 36 36 36 36 36 36 36
36 36 36 36 35 36 36 34 34 34 34 36 36 36 36 36 36 36 36 36
36 35 34 36 34 36 36 36 36 36 36 36 36 36 36 36 36 36 36 36
36 39 39 34 34 34 35 34 35 34 34 36 34 36 36 36 36 36 36 36
36 36 36 34 34 36 36 36 36 36 34 36 36 34 34 36 36 36 34 36
35 36 36 34 39 34 36 36 35 34 35 33 33 33 36 36 36 36 36 36
36 36 36 36 36 36 36 36 36 36 36 36 36 36 36 36 36 36 36 36
36 36 36 40 36 36 34 36 34 36 36 36 36 36 36 36 36 36 36 36
36 34 35 35 35 35 34 34 36 36 36 36 36 36 36 36 36 36 36 36
36 36 36 36 36 36 36 36 36 36 36 36 36 36 36 36 36 36 36 36
36 36 35 33 33 35 35 30 35 33 36 35 36 36 36 36 36 36 36 36
36 36 36 36 36 36 36 37 36 36 36 35 35 35 34 35 35 35 35 35
35 36 36 36 35 35 28 35 35 35 34 35 34 33 36 30 36 36 35 36
35 35 36 35 35 35 30 34 35 34 36 36 35 37 27 36 35 36 33 37
38 26 36 36 36 37 36 34 36 35 33 35 28 22 35 27 36 37 36 36
35 35 33 35 28 35 36 29 34 40 35 35 35 35 29 28 33 33 32 35
34 28 34 36 36 36 30 34 22 29 33 30 35 35 30 31 30 36 33 32
33 27 34 35 36 35 27 28 37 24 33 40 33 34 34 35 35 33 35 31
34 34 33 33 40 33 26 34 33 36 37 36 27 19 35 35 19 34 29 17
27 19 36 36 16 28 24 24 9 17 31 13 27 23 14 25 17 21 28 30
34 37 37 36 38 38 28 21 14 25 27 23 32 16 34 33 26 30 27 16
33 15 28 13 20 15 34 30 24 11 27 13 32 33 22 28 30 35 28 33
33 35 23 23 27 26 22 27 23 22 10 19 10 13 7 8 17 32 11 17
13 9 28 20 17 23 24 19 28 27 13 15 11 10 14 16 12 19 26 32
28 35 24 24 28 21 15 23 18 22 13 9 16 14 32 27 13 11 9 11
12 15 22 20 19 14 9 18 9 12 11 7 9 7 7     
>BM404919|Kennebec|roots
33 33 36 29 41 16 23 12 10 7 7 18 23 32 32 32 34 32 34 30
34 25 25 35 26 14 10 7 7 7 8 15 21 23 32 32 31 31 32 32
32 32 32 35 35 36 35 36 36 35 34 34 35 32 16 17 20 20 15 22
25 34 34 35 35 34 34 39 34 34 34 36 34 36 36 36 36 34 30 33
33 31 31 39 34 35 34 34 35 35 35 35 34 34 36 36 36 36 36 36
36 36 36 36 36 34 34 36 36 36 35 25 25 25 25 25 25 25 31 35
36 35 36 35 36 31 31 31 28 28 33 29 35 34 29 28 28 28 33 36
34 36 36 34 34 35 35 34 35 34 35 35 34 34 35 35 34 34 34 34
36 34 34 34 36 33 34 34 35 34 34 34 36 36 36 36 36 36 36 36
36 36 36 36 36 36 34 36 34 34 34 35 35 36 36 36 36 36 36 35
36 36 34 35 35 35 35 37 36 35 36 36 36 36 36 36 36 36 36 36
36 36 36 36 36 36 36 36 36 36 36 36 36 37 36 36 36 36 35 35
36 36 33 33 35 36 36 36 36 36 36 36 36 36 41 33 33 35 36 34
36 34 36 36 36 36 34 36 36 35 34 36 36 36 36 36 36 34 34 34
34 34 36 36 36 36 36 36 36 36 36 36 35 35 36 36 36 40 36 34
34 36 36 36 36 36 36 35 34 36 34 36 36 36 36 35 36 36 34 36
36 36 35 39 34 36 36 36 36 36 36 36 36 36 36 36 36 34 36 34
39 36 36 36 36 36 36 36 41 36 36 36 36 36 36 36 36 36 36 36
36 36 36 36 36 36 36 36 36 36 36 36 36 36 36 34 36 35 36 36
36 34 35 36 34 36 36 36 36 36 36 36 36 36 36 36 36 36 36 36
36 36 36 35 36 36 36 36 36 36 36 34 34 36 36 36 36 36 36 36
36 36 36 36 36 36 36 36 36 36 36 36 36 36 36 36 36 36 36 36
36 36 34 34 35 35 36 36 36 35 36 36 36 36 39 35 35 35 35 35
34 36 36 36 36 36 35 36 36 35 36 36 36 35 36 36 36 35 36 34
36 36 36 36 36 41 36 37 35 35 35 36 36 36 36 36 36 36 36 36
36 34 34 35 33 35 35 35 36 36 36 36 35 36 35 35 34 35 30 39
36 36 35 34 36 36 36 36 36 38 36 36 36 36 36 36 33 27 36 34
37 37 36 36 36 36 36 36 36 36 36 40 36 36 36 36 36 36 30 36
36 36 36 36 36 36 36 36 36 37 35 34 35 33 35 35 36 36 40 36
36 34 24 36 33 35 36 36 36 36 37 36 36 36 36 36 36 35 34 33
33 30 30 33 33 36 33 35 35 35 37 35 34 36 36 36 36 36 35 36
36 36 35 34 28 24 35 35 16 34 19 35 37 36 37 34 33 34 33 35
33 26 27 33 35 35 36 36 37 32 34 33 37 36 32 27 20 33 33 36
27 33 30 33 33 32 33 19 28 33 28 36 32 36 33 36 33 27 30 22
28 35 32 37 36 37 37 38 37 36 36 36 37 25 32 25 21 41 37 37
36 24 21 17 27 27 18 32 35 20 37 23 36 27 30 30 28 35 33 33
35 36 31 30 23 28 29 26 35 33 36 34 37 36 29 29 30 32 36 36
36 23 28 20 16 19 34 16 11 34 34 11 24 26 13 20 12 9 15 13
23 32 9 22 32 27 32 16 21 12 21 15 28 28 21 38 34 22 36 28
18 28 19 12 21 9 8 28 13 21 18 23 21 24 22 19 19 12 19 12
14 20 21 13 29 11 26 17 18 18 10 14 14 27 14 32 25 21 13 13
19 20 15 11 15 29 9 21 7 21 26 17 8 8 8 7 11 10 10 19
16 12 24 20 11 15 9 14 17 16 9 15 13 10 12 18 15 18 10 10
8 10 11 15 8 8 10 10 23 24 23 22 12 12 11 7 14 8 10 32
14 14                  
>BM404995|Kennebec|roots
26 28 27 33 33 35 21 26 14 12 17 26 26 35 32 35 28 35 35 35
35 36 36 36 36 36 18 10 7 7 9 7 7 25 29 28 31 33 32 35
35 35 28 35 35 27 27 39 36 36 34 35 34 35 35 23 23 18 26 30
31 31 34 35 34 34 36 36 36 36 36 36 36 36 36 36 36 36 34 31
31 28 28 31 31 34 35 35 35 34 34 37 34 34 34 36 36 36 36 36
36 36 36 36 34 34 32 32 32 34 35 34 35 34 35 35 34 34 35 36
36 35 34 36 34 34 34 32 32 32 32 32 36 32 32 32 32 32 35 36
34 35 34 36 32 32 32 32 32 32 35 35 34 34 35 35 35 35 35 35
34 34 36 36 36 36 36 36 34 36 35 36 34 36 36 36 36 36 35 36
36 36 36 36 36 36 36 35 35 35 36 36 36 36 36 36 36 36 36 36
36 34 34 35 35 35 35 34 34 35 34 34 35 36 34 35 35 36 35 36
36 36 36 36 36 35 35 35 35 34 36 36 36 36 36 36 36 36 36 36
36 36 36 36 36 34 35 36 34 35 36 35 36 36 36 36 36 36 36 36
36 36 36 36 36 36 36 34 35 35 34 36 36 36 36 36 36 36 35 34
34 34 34 34 36 36 36 36 36 36 36 36 36 36 34 35 34 34 35 35
34 36 36 36 35 35 35 36 36 34 34 36 36 36 36 36 36 36 36 35
34 35 35 35 34 36 36 36 36 36 36 36 36 36 36 36 36 36 36 35
34 34 35 34 36 39 36 36 34 35 34 36 36 36 35 36 34 36 36 36
36 36 36 36 36 36 34 36 36 39 34 34 36 36 36 35 35 34 35 34
34 34 39 34 36 36 36 36 36 36 36 36 36 36 36 36 36 36 36 36
35 36 34 34 35 35 34 36 39 35 36 36 36 34 35 36 32 35 32 32
35 35 35 36 36 36 36 36 36 36 36 36 36 36 36 36 36 35 34 35
35 35 34 35 35 34 36 34 34 34 35 35 35 35 34 35 36 35 35 35
35 36 36 36 36 36 36 39 34 34 36 36 36 36 36 36 36 36 36 36
36 36 36 36 34 41 34 35 35 36 36 37 36 36 36 36 36 36 36 36
36 34 34 36 37 35 34 36 36 36 36 36 37 35 32 33 24 34 35 36
36 36 36 40 35 34 36 37 36 37 36 40 36 35 35 35 33 27 35 35
34 33 36 36 36 36 36 36 37 36 36 36 35 35 33 29 26 35 24 37
37 36 36 40 36 36 37 37 35 36 36 36 36 37 36 36 36 36 36 38
37 33 27 33 27 33 36 36 35 35 32 33 35 35 36 36 36 36 36 33
35 27 32 33 34 29 36 36 36 36 37 36 36 36 37 36 36 36 38 36
37 37 41 37 30 19 35 34 27 36 28 33 37 32 33 33 32 33 35 36
36 32 36 38 38 37 36 33 33 24 34 33 37 35 27 22 13 16 26 18
28 28 26 35 28 36 35 27 36 37 28 36 36 36 36 36 33 29 30 20
33 33 28 30 29 20 20 32 33 27 36 37 32 24 28 31 20 31 28 24
22 17 22 15 28 20 11 22 31 13 23 17 20 20 23 24 23 35 30 33
32 26 24 32 15 27 30 30 35 35 30 33 37 35 27 25 27 38 27 36
36 21 24 25 11 35 34 15 9 25 24 9 17 18 12 18 12 18 20 11
25 20 28 23 28 24 15 15 12 13 7 14 11 26 21 32 29 32 25 30
20 16 10 16 15 18 32 13 25 25 24 20 29 27 36 15 21 15 21 15
15 21 15 11 20 11 17 17 18 20 11 16 20 24 12 24 17 10 16 17
21 21 24 19 11 10 18 7 13 7 15 17 14 12 13 19 20 30 16 15
13 24 22 20 21 24 8 19 8 16 22 16 16 11 13 20 17 17 22 15
9 11 9 11 12 14 14 9 15 10 16 9 9 8 8 8 7 7 8 7
7 7 8 8 9 9 7 17            
>BM405125|Kennebec|roots
7 7 7 13 28 24 24 35 35 23 23 10 11 13 13 10 16 19 19 23
10 10 8 7 12 8 10 9 7 7 7 8 7 8 7 11 13 14 21 11
17 28 28 28 35 36 36 35 27 34 34 32 36 35 35 24 13 8 7 13
10 10 7 13 32 32 34 34 34 36 36 34 36 28 28 28 30 21 28 28
35 34 34 34 34 35 34 35 34 34 36 36 36 36 36 36 36 36 36 35
35 35 34 34 34 35 34 32 35 32 32 26 28 23 13 8 13 13 22 25
36 32 31 33 28 27 31 31 35 34 34 34 34 34 35 36 34 34 36 36
34 34 34 35 35 34 34 36 36 36 36 34 34 34 39 34 36 36 36 36
36 34 36 36 34 34 35 36 36 36 36 36 36 36 36 36 36 36 34 36
36 36 35 34 34 34 35 36 36 36 36 36 36 36 36 36 36 36 35 35
35 34 35 34 36 36 36 36 36 36 36 36 36 36 34 35 34 35 35 34
34 36 36 34 36 36 36 36 36 36 36 36 36 36 35 36 35 36 34 36
36 36 36 36 36 36 36 36 36 34 35 34 34 34 35 34 35 34 36 36
36 36 34 34 34 36 34 34 34 34 36 36 36 36 36 36 36 36 36 36
36 36 36 36 36 36 36 36 35 36 36 36 39 36 36 36 35 36 36 36
36 36 36 35 39 34 34 36 36 36 34 34 35 34 35 34 35 39 36 36
36 36 36 36 36 36 36 36 36 36 36 36 34 36 36 35 34 35 35 34
35 35 35 36 36 36 36 36 36 36 36 35 36 36 36 36 36 36 36 34
36 36 35 36 36 36 34 36 36 36 36 36 36 36 36 36 35 34 36 34
35 36 36 36 36 36 36 36 36 36 36 36 36 36 36 36 36 36 36 36
35 36 34 35 35 35 36 36 36 34 36 36 36 35 34 36 34 36 36 36
36 36 36 36 36 36 36 36 36 36 36 36 36 36 34 36 36 36 34 34
34 34 36 36 35 36 34 36 36 36 34 34 36 36 36 39 35 36 36 36
36 36 36 36 34 34 36 36 36 34 36 34 34 36 34 34 36 36 36 36
34 36 36 35 35 36 36 36 36 36 36 36 36 36 36 36 36 36 36 36
36 36 36 36 36 36 36 36 35 35 35 35 24 35 33 37 36 34 35 35
36 36 36 36 36 34 35 36 34 36 36 36 36 36 36 36 36 36 36 36
36 36 36 36 36 36 36 36 36 36 36 37 36 36 36 36 36 36 36 36
36 36 36 36 36 36 36 35 35 36 36 36 36 34 33 33 36 34 41 36
36 36 36 36 36 36 36 36 36 36 36 36 36 36 36 38 36 36 36 36
36 36 35 35 35 34 33 33 35 35 34 39 36 36 34 35 35 24 34 35
32 30 34 28 32 36 38 36 36 41 36 36 40 36 33 40 41 41 37 36
36 36 36 36 36 38 36 37 37 36 36 37 37 36 36 36 36 35 34 34
35 36 36 30 36 37 36 36 36 36 40 35 35 33 35 28 25 34 34 36
36 33 34 37 32 30 25 33 33 34 36 36 36 36 37 36 36 26 33 24
35 29 27 37 34 24 28 24 35 33 30 33 34 35 34 35 35 28 27 34
21 30 33 35 36 37 36 37 35 33 34 31 27 37 23 36 36 36 37 36
36 35 35 28 15 34 35 17 30 30 19 29 24 36 36 28 37 36 34 28
35 29 13 28 19 15 24 15 15 28 30 23 36 37 36 38 33 21 24 13
29 33 15 35 17 20 20 22 26 29 13 36 17 29 15 25 15 33 33 22
15 30 14 20 20 26 25 29 35 26 34 30 35 27 17 11 12 17 21 23
19 15 34 11 17 11 28 28 31 11 24 17 28 23 24 15 34 28 20 28
27 13 21 11 28 27 21 11 19 27 30 32 34 28 18 23 13 15 25 15
22 11 11 18 9 21 15 12 8 10 9 8 13 14 9 11 10 9 9 8
>BM405976|Kennebec|roots
7 11 10 9 32 20 20 35 35 22 24 8 9 9 14 24 32 29 25 32
25 21 32 28 29 20 20 34 35 34 35 30 36 36 20 23 39 32 32 32
28 35 35 32 32 32 35 36 36 36 36 36 36 37 34 34 35 31 31 31
34 28 35 35 35 34 37 35 34 35 36 35 34 34 36 28 32 32 32 32
32 35 34 34 35 34 35 35 35 35 35 34 36 36 36 34 36 36 34 36
36 34 34 35 35 34 34 35 34 27 26 26 26 25 26 26 30 34 34 34
34 36 39 35 39 31 30 24 31 33 35 31 31 31 28 31 34 34 36 36
36 36 34 34 34 34 36 34 35 35 34 35 35 35 35 35 35 35 34 34
35 36 34 35 35 34 35 34 35 36 36 36 36 36 36 36 36 36 36 36
36 36 36 36 36 33 33 33 33 36 36 36 36 36 36 36 36 36 36 35
35 35 35 34 35 35 34 36 36 34 36 36 36 36 36 36 33 33 33 36
33 34 33 36 37 36 36 37 36 36 36 36 36 36 37 37 36 34 36 36
36 34 35 36 36 36 36 36 36 36 36 36 36 36 36 36 36 36 36 36
36 36 36 35 34 36 36 35 36 36 36 36 36 36 36 36 36 36 36 36
36 36 36 36 36 36 36 36 36 36 35 36 36 35 36 36 36 36 35 36
36 36 36 36 36 39 36 36 34 36 36 36 36 37 37 41 33 36 34 36
36 36 36 36 36 36 36 36 36 36 36 36 36 36 36 34 36 35 34 35
34 36 36 36 34 36 36 36 36 34 36 39 36 36 36 36 36 36 36 35
36 36 36 36 36 36 36 36 36 36 36 36 36 36 36 36 34 36 36 34
36 34 36 36 36 36 36 36 36 36 36 36 36 36 36 36 36 36 36 36
36 36 36 36 36 36 36 36 36 35 36 34 36 36 35 35 35 34 35 34
36 36 36 36 36 36 36 36 36 36 36 36 36 36 36 36 36 36 36 36
36 36 36 36 36 36 36 36 34 36 36 36 34 36 36 36 36 36 34 36
36 36 36 36 36 36 34 35 36 36 36 36 36 35 36 36 36 36 36 36
36 36 36 34 33 33 33 33 36 36 36 36 36 36 36 36 36 36 36 36
36 36 33 35 36 35 36 36 36 36 36 35 36 37 34 34 34 36 36 36
36 36 35 36 36 34 36 33 36 35 36 35 35 34 35 34 35 35 36 35
36 37 36 36 36 36 36 36 36 36 39 36 36 34 34 36 37 36 36 36
36 36 36 36 36 36 34 35 35 35 36 40 36 36 36 37 33 33 35 35
32 35 36 36 36 36 36 36 36 36 36 36 36 36 36 36 36 33 36 33
36 23 37 36 36 35 35 34 29 33 34 35 33 34 35 36 35 34 34 30
35 30 29 26 34 22 30 36 36 36 36 37 36 35 35 36 37 37 37 36
36 38 36 36 36 36 37 36 36 36 36 36 37 37 28 36 36 36 35 35
29 34 33 30 35 26 27 36 28 29 36 36 33 36 35 27 33 21 33 35
22 30 33 35 35 33 33 28 33 33 33 30 28 29 29 36 36 36 36 24
22 20 25 23 27 32 35 19 34 24 35 33 26 28 23 32 29 35 35 36
32 34 23 28 28 26 35 32 33 34 37 36 38 36 32 37 26 36 36 36
37 36 36 35 35 21 12 33 32 12 35 21 16 24 12 33 39 15 33 17
31 31 34 33 30 28 23 16 24 17 24 28 28 23 37 37 36 36 37 17
24 11 30 27 17 17 15 24 23 26 24 16 36 15 29 13 23 10 26 27
17 13 24 11 11 16 17 29 16 20 26 30 20 34 27 20 12 12 15 24
15 19 9 18 12 19 20 28 25 15 17 10 17 22 10 9 8 28 22 28
20 11 16 11 10 14 15 10 17 24 33 34 33 28 20 21 17 18 21 17
23 12 11 14 15 32 21 9 7 9 9 7 7 7 10 10 9 7  
>BM406449|Kennebec|roots
8 7 7 7 7 24 25 20 20 33 18 23 10 14 13 11 11 8 11 10
12 32 20 17 23 9 9 19 19 18 11 8 7 7 7 7 8 9 7 7
7 12 8 10 7 7 8 7 11 11 14 19 36 36 34 25 18 10 7 7
7 7 8 10 8 7 12 7 9 10 9 12 16 14 9 10 9 22 36 34
35 35 36 36 36 36 36 34 34 35 35 36 36 35 36 34 35 35 34 35
35 34 34 34 34 36 36 36 34 35 35 26 27 19 19 13 11 16 16 13
10 13 11 14 36 36 36 32 32 33 35 32 32 32 34 36 36 34 36 34
36 36 35 36 36 36 36 36 37 35 34 35 34 35 36 36 34 34 36 36
36 35 34 34 36 34 36 36 34 35 35 34 34 34 36 36 36 36 36 36
36 36 36 36 36 36 36 36 35 34 35 36 35 36 36 36 36 36 36 36
36 36 36 34 36 36 36 36 36 36 36 36 36 36 36 36 36 36 36 36
36 36 36 36 36 36 36 36 36 36 36 36 36 36 36 36 36 36 36 36
36 36 36 36 35 36 36 35 35 34 34 34 35 34 34 35 36 36 36 36
36 36 36 36 34 35 36 36 36 36 36 36 36 36 36 36 34 36 36 36
34 36 36 36 36 36 36 36 36 36 39 35 34 36 36 36 36 36 34 36
36 36 36 36 36 36 36 36 36 36 36 36 36 36 36 36 36 36 36 34
40 34 35 34 27 33 36 36 34 36 34 36 36 36 36 36 36 36 34 36
36 36 34 36 36 36 36 36 36 36 34 36 36 34 34 36 36 36 34 34
34 36 34 37 35 33 33 33 33 35 33 37 36 36 36 35 34 36 36 36
36 36 36 35 34 34 36 36 36 36 36 36 36 36 34 34 39 34 34 34
35 37 34 34 34 34 36 36 36 36 36 36 36 35 36 36 36 36 36 36
36 35 36 35 36 36 36 36 36 36 36 36 36 36 36 36 36 36 35 35
35 35 34 35 36 36 36 36 34 35 35 34 34 34 34 36 36 36 36 36
36 36 36 34 34 36 36 34 35 34 26 34 36 39 36 36 36 36 36 36
36 36 36 36 36 36 36 34 36 36 36 36 36 36 36 36 36 36 36 33
36 34 36 36 36 36 36 36 36 36 34 36 33 36 34 35 35 35 34 40
32 36 34 36 33 34 33 34 35 36 36 36 36 36 36 36 36 36 33 32
36 32 36 36 36 36 37 36 36 36 36 36 36 36 35 34 37 34 36 36
35 33 29 35 35 23 35 31 41 35 36 36 36 37 36 36 36 36 36 36
36 36 33 35 36 27 33 34 32 34 36 36 36 37 37 36 34 41 36 36
36 36 36 36 37 36 36 32 24 35 33 25 33 27 33 34 36 36 29 41
35 33 34 34 25 24 35 35 35 36 34 32 27 35 35 36 37 38 36 20
36 36 36 30 32 29 33 35 29 34 24 21 33 24 33 30 36 36 34 35
29 28 19 35 37 32 30 33 34 33 33 33 30 33 32 30 30 24 29 21
30 36 33 29 21 22 19 28 29 14 27 35 19 26 19 32 27 19 20 20
26 24 33 35 30 27 34 19 24 33 36 36 36 34 35 37 36 37 27 36
31 31 33 37 24 32 18 29 33 35 22 13 20 24 13 29 24 13 23 18
29 33 15 27 24 30 10 24 20 10 26 16 16 24 16 9 27 18 17 28
19 28 29 30 15 21 10 9 14 23 27 15 22 11 11 17 10 11 24 10
15 12 20 10 21 36 23 13 29 12 24 22 21 23 12 16 18 28 22 35
21 19 18 18 18 23 23 19 10 20 13 21 12 27 28 21 13 17 21 19
24 24 19 21 18 27 24 26 12 15 11 10 11 16 10 21 21 27 30 22
19 13 13 11 12 14 23 12 10 9 16 12 28 19 13 9 10 10 11 9
12 13 25 19 13 10 25 9 12 24 11 9 11 11 10 23 9 18 11 19
10 11 8 7 7 7              
>BQ114388|Kennebec or Binjte|mixed tissues
10 9 9 9 9 11 9 9 11 13 16 9 10 12 9 9 9 14 9 12
16 24 27 29 35 35 35 23 13 10 9 12 11 18 17 12 9 13 9 9
9 9 9 26 22 21 22 17 16 13 11 15 19 34 34 21 19 12 10 24
24 30 19 24 13 13 16 24 34 36 36 41 44 35 34 34 24 22 34 34
34 26 26 40 39 29 24 12 10 17 16 16 18 40 47 17 12 14 8 9
12 24 24 21 16 15 10 10 14 17 24 23 26 27 30 36 41 47 47 49
49 22 22 22 22 20 18 24 22 24 24 9 10 24 24 17 19 25 25 25
25 24 24 27 24 35 47 32 29 31 34 31 31 44 44 45 44 40 44 42
42 24 35 42 35 35 30 25 35 35 44 40 44 35 35 35 42 42 47 45
47 40 44 25 28 25 20 25 25 26 26 21 21 26 34 35 35 35 35 44
40 44 47 44 44 40 40 35 35 44 40 44 44 40 45 36 24 36 24 36
29 31 40 44 35 44 47 49 39 34 26 26 34 34 35 35 35 42 24 24
19 25 24 26 33 27 29 30 25 30 23 23 34 33 42 40 44 33 44 49
49 33 44 33 38 38 44 36 33 40 35 35 35 35 38 45 45 40 35 44
44 40 35 35 35 42 35 44 44 42 35 35 42 42 42 35 35 30 26 31
32 35 42 35 47 47 47 44 47 31 31 34 31 36 31 47 44 33 40 35
35 35 44 40 44 44 35 40 45 34 31 34 31 32 36 45 40 44 35 44
44 35 35 35 35 44 40 44 40 44 40 44 40 44 45 44 44 44 40 45
45 44 44 47 45 35 35 36 35 35 40 42 42 35 35 35 44 40 35 44
35 42 42 32 26 24 31 31 34 32 34 49 49 49 49 44 47 45 45 44
40 40 40 47 47 41 45 35 44 40 35 35 35 42 35 35 40 44 40 44
40 44 40 44 47 45 34 31 34 31 30 25 31 31 34 36 42 44 40 29
31 29 34 34 36 49 40 40 44 44 35 40 47 47 47 47 40 42 35 35
42 31 37 37 32 31 34 35 42 35 35 35 35 35 35 35 44 40 40 34
36 26 36 31 29 45 44 36 34 25 24 24 25 42 35 35 35 42 44 44
44 47 47 47 47 47 47 34 32 29 36 31 31 44 34 34 34 34 31 34
47 47 44 47 47 47 47 47 47 47 45 44 44 40 40 44 40 34 36 36
34 36 34 31 31 35 35 42 31 34 32 32 36 32 42 35 44 40 42 35
35 35 42 35 35 25 35 42 35 42 31 32 22 20 19 22 25 30 35 42
42 24 24 42 47 47 34 34 16 15 11 9 17 18 31 44 47 40 40 44
40 40 27 27 23 23 27 27 42 42 42 35 35 35 35 42 35 44 44 44
44 44 44 40 36 31 34 31 34 34 44 34 34 36 31 31 31 31 31 47
47 47 47 44 44 44 29 31 31 37 32 32 35 35 44 44 44 44 34 31
35 35 35 35 45 34 29 29 21 27 25 24 25 29 28 25 34 34 34 25
34 32 31 34 35 35 42 35 42 32 34 33 27 33 25 20 29 22 22 28
29 35 33 33 23 21 22 18 18 19 20 25 40 33 24 18 19 24 23 21
40 45 29 23 29 29 21 31 32 35 42 40 26 16 10 9 9 14 17 33
35 44 47 49 49 49 44 35 35 35 42 18 16 10 8 17 18 23 34 30
21 23 34 29 32 26 16 22 22 22 15 12 12 11 14 19 18 23 19 29
20 19 24 22 21 27 44 26 31 21 22 21 23 22 22 18 18 18 17 16
16 22 17 17 18 14 16 23 18 18 23 17 19 16 15 19 13 16 13 15
15 14 16 14 15 24 33 27 22 18 18 17 13 15 9 10 12 13 19 14
10 10 20 24 12 34 24 34 27 16 16 15 16 24 22 24 19 19 9 19
>BE472895|Bintje|axillary buds of stem explants, swelling stolons
0 4 11 24 4 4 4 6 7 7 6 6 6 6 6 6 8 8 9 9
8 6 8 6 6 8 8 12 11 11 10 6 6 6 12 16 21 21 21 26
26 27 29 29 29 35 35 33 33 28 28 24 24 22 26 23 26 24 24 28
40 40 25 25 22 19 27 27 30 29 29 25 25 24 29 20 20 20 27 27
33 33 42 42 37 34 29 29 17 15 18 21 30 27 21 15 16 15 10 12
18 23 27 29 29 40 27 29 29 29 34 34 34 40 56 56 40 39 34 34
32 29 29 29 32 40 40 37 37 42 29 29 22 24 24 45 33 37 42 42
42 42 40 40 40 40 40 40 46 46 42 42 42 42 42 46 45 40 40 40
37 35 29 30 35 45 40 40 40 45 40 40 40 56 42 44 30 34 30 33
42 42 42 42 46 37 37 42 43 56 40 40 40 45 45 40 45 45 45 30
32 42 46 40 40 42 37 35 35 40 40 40 40 45 40 42 56 50 42 46
46 51 51 46 51 51 51 51 51 56 56 56 56 56 51 51 51 51 46 46
42 42 44 50 50 40 45 45 45 45 51 56 56 56 56 56 56 56 56 56
51 51 45 45 43 43 51 51 51 51 51 51 41 36 43 43 38 38 43 43
43 36 36 43 43 38 38 40 45 43 42 42 42 46 42 50 42 46 42 43
43 51 56 56 50 50 35 35 37 50 50 56 42 51 51 43 43 42 42 56
44 44 22 22 31 48 41 37 37 40 37 35 39 29 24 29 19 22 28 31
35 40 40 40 40 40 38 38 35 35 35 35 37 37 42 42 40 40 40 40
40 40 45 40 40 40 40 42 42 42 42 42 43 43 46 46 42 42 42 46
32 35 29 29 26 35 40 40 40 40 42 42 42 42 37 42 37 40 40 45
33 23 23 45 46 33 37 39 42 44 42 40 45 40 40 40 42 44 46 45
33 31 25 18 18 45 36 56 42 45 45 45 40 45 44 40 40 37 37 35
35 31 28 30 42 44 44 44 37 38 35 37 37 35 35 40 35 37 35 40
40 40 43 40 40 37 37 29 29 24 33 28 40 40 33 32 32 25 23 21
27 22 34 48 31 26 23 23 29 29 31 34 40 40 40 40 48 48 23 17
14 12 10 15 16 23 23 34 44 48 48 30 26 21 21 14 16 11 17 17
23 19 15 9 20 14 21 21 29 30 40 32 30 18 18 32 48 32 40 40
40 27 24 21 16 14 23 29 27 22 19 24 23 23 25 29 29 40 30 23
19 10 10 13 17 12 13 15 10 10 15 20 23 23 29 29 32 27 27 21
17 16 21 17 17 17 18 18 20 20 19 15 18 16 19 20 18 18 18 20
18 10 13 13 13 11 19 27 29 29 21 18 17 24 22 29 21 16 19 9
9 9 9 9 11 24 24 29 21 9 9 8 8 8 19 14 9 9 10 23
24 29 21 17 8 9 7 13 7 7 9 9 16 16 18 15 15 13 13 18
11 11 19 20 23 18 13 10 15 10 16 14 14 8 9 9 19 17 21 16
9 13 9 14 11 10 10 25 25 25 20 10 17 8 9 8 15 14 14 12
16 14 18 21 15 15 10 10 14 19 17 15 10 9 10 10 8 8 10 15
10 14 21 21 20 16 13 7 7 9 9 7 7 7 7 7 9 13 21 13
9 9 10 10 10 10 9 11 10 14 8 7 7 7 13 10 9 10 17 15
13 8 13 8 8 8 8 9 10 10 8 8 7 7 7 7 7 10 8 8
9 9 14 10 10 11 10 15 10 10 10 21 16 19 19 15 15 14 12 10
9 9 11 8 8 9 9 12 12 9 9 9 4 0 4 12 7 12 10 7
7 7 7 7 7 7 7 7 8 11 12 11 13 10 7 7 7 7 7 7
10 18 12 12 12 6 6 7 8 8 4 4 4       
>BE921121|Kennebec|leaflets and petioles
9 9 9 4 0 0 0 4 9 6 6 9 9 9 9 9 4 4 12 9
4 0 4 4 4 4 6 8 8 4 0 0 4 7 7 9 9 9 8 9
10 11 8 10 14 11 11 12 10 11 8 8 9 19 23 16 6 6 6 8
19 20 40 40 48 27 21 10 10 10 14 28 29 34 34 34 34 34 34 40
40 37 37 37 35 35 35 39 39 40 46 46 42 42 42 42 42 29 28 24
24 27 29 31 32 45 35 37 35 35 35 32 35 35 35 35 35 40 35 32
32 32 32 32 44 37 37 42 36 37 37 35 35 35 35 37 42 42 40 45
44 37 35 35 35 35 35 40 42 42 42 43 46 42 42 42 43 42 51 45
45 37 37 37 40 42 43 43 43 51 46 45 45 40 40 45 45 40 40 40
45 40 43 42 46 43 40 40 40 42 42 50 50 46 46 40 43 43 45 46
51 51 51 45 45 43 43 51 51 51 51 51 51 51 51 50 50 44 44 44
50 50 56 56 56 56 56 56 56 46 51 51 51 51 45 45 45 51 43 43
56 56 56 56 56 50 56 50 50 42 42 42 42 42 35 46 39 35 35 42
42 44 44 44 44 44 44 44 44 44 44 44 37 37 42 42 42 42 44 50
50 50 50 56 50 50 50 56 50 42 42 42 42 41 38 38 38 38 38 41
50 56 50 44 44 56 56 56 56 51 51 56 56 56 51 56 56 56 56 50
56 56 56 42 42 41 41 41 41 41 45 56 56 50 42 41 41 40 38 35
35 33 33 35 35 35 42 42 44 42 42 41 35 35 33 35 29 29 35 35
35 41 41 41 41 50 50 50 56 56 51 51 43 45 45 41 41 41 41 41
41 41 41 45 45 45 41 42 42 42 44 42 42 42 43 41 41 41 41 41
41 46 46 50 50 42 42 42 42 46 45 41 41 41 41 46 56 56 56 56
56 56 56 50 43 42 42 42 43 42 40 35 29 29 29 29 37 37 35 35
39 35 32 35 36 42 50 50 40 37 35 35 35 35 40 42 50 42 40 40
35 35 32 32 35 35 40 43 51 51 51 51 51 51 39 39 35 35 32 35
30 42 42 48 48 56 42 42 42 42 42 46 48 46 46 42 40 40 40 45
45 35 42 47 56 56 56 56 56 45 40 29 29 23 23 23 29 29 40 46
48 48 44 42 30 22 19 20 16 29 25 25 14 13 12 22 21 29 29 35
35 36 31 33 26 26 30 44 44 40 35 29 25 25 29 29 35 35 35 35
35 32 29 28 28 33 37 47 37 33 24 24 18 20 20 23 15 15 17 13
13 18 24 23 23 28 30 26 25 23 21 16 16 21 21 24 23 29 24 24
25 20 16 19 19 19 21 21 21 21 23 21 8 10 7 7 7 16 20 27
29 21 20 19 16 15 15 19 18 25 10 9 11 9 9 9 24 25 40 26
12 12 9 9 9 19 17 13 15 19 25 22 29 18 20 15 21 23 23 17
10 10 10 12 12 17 20 19 15 13 18 21 21 27 23 22 14 19 12 13
11 17 13 11 10 9 12 23 23 23 13 8 8 9 11 10 10 9 24 24
25 19 19 24 18 14 10 19 18 20 18 21 21 22 22 25 25 25 25 17
22 15 22 21 14 21 10 12 9 10 19 10 13 16 19 14 15 13 10 10
13 12 9 9 8 8 8 17 13 18 12 12 8 8 8 8 9 14 14 10
14 8 8 8 13 11 10 10 10 17 17 15 10 14 9 8 8 10 10 12
12 14 15 14 10 8 8 8 8 6 6 7 8 8 8 8 8 8 12 9
12 10 14 9 8 8 11 11 11 7 8 8 8 8 8 8 8 7 9 9
6 6 6 6 6 9 18 15 10 8 6 6 8 9 6 6 6 6 6 9
7 8 9 8 7 7 7 7 10 9 11 15 8 10 9 10 10 12 9 9
9 9 9 9 8 4 4 0 0 0 0 0 4 15 19 15 4 0 0 0
0 0 0 0 0 0 0 0 0 0 0 0 0 0 0 4 4 0 4 4
0 0 0 0 4 0 0 4 0 0 0 0 0 0 4 19 4 0 0 0
0 0 0 0 0 4 4 6 7 6 6 7 7 9 12 12 12 6 6 6
6 7 7 8 8 8 10 12 9 9 9 8 8 7 7 7 7 7 7 8
8 7 7 7 8 8 8             
>BE922551|Kennebec|leaflets and petioles
9 9 9 9 15 4 0 4 0 0 4 4 4 16 6 4 8 9 9 9
9 9 4 0 4 7 6 6 7 7 4 7 4 7 4 7 6 7 4 4
0 4 6 4 0 0 0 0 4 4 0 0 0 4 7 7 7 8 8 7
8 9 8 8 7 6 6 6 6 6 8 4 0 4 6 8 8 9 19 20
32 21 19 9 7 7 9 16 14 26 26 32 29 27 29 29 39 29 26 22
21 22 26 26 35 35 42 35 29 29 29 29 39 39 46 56 42 42 42 42
42 42 30 30 28 28 28 31 33 35 46 42 42 44 42 42 33 31 30 35
35 35 40 36 36 36 35 35 35 37 37 44 37 37 42 35 40 40 40 40
40 42 44 44 48 48 48 44 35 36 35 35 36 35 37 44 44 44 48 46
40 40 40 40 40 40 46 46 37 37 37 37 44 42 40 40 40 36 35 35
34 34 42 46 40 40 40 45 51 51 56 56 56 56 56 42 42 42 42 42
40 46 40 40 40 40 46 43 40 40 45 45 43 43 43 45 40 41 41 43
56 56 50 50 44 42 41 41 41 41 41 45 51 56 56 43 45 43 43 43
45 41 41 41 43 42 42 42 42 42 42 42 42 50 44 44 42 42 42 37
37 31 46 33 36 35 35 35 41 37 37 34 34 30 35 35 37 37 29 29
33 35 35 35 39 33 35 33 42 42 44 42 42 42 43 50 42 42 40 40
40 35 35 30 30 30 42 37 50 50 56 56 43 51 51 51 40 40 43 51
44 51 56 56 51 44 46 43 42 42 37 35 35 35 35 35 35 36 44 44
44 44 44 44 40 37 35 35 32 32 29 29 29 33 33 37 35 32 35 32
32 29 32 28 28 28 40 40 40 40 36 35 37 37 35 36 40 40 40 37
37 37 37 32 32 29 29 29 29 35 42 40 29 30 20 20 20 29 29 32
32 32 31 33 35 35 37 38 35 35 29 29 28 22 28 32 32 29 27 21
21 22 22 48 34 34 29 32 27 29 32 32 29 27 34 37 29 25 25 21
16 14 12 14 25 25 28 37 28 21 21 25 27 33 33 29 29 24 20 20
19 15 19 23 19 15 15 19 21 23 23 25 29 32 31 39 33 31 31 29
40 34 29 27 24 17 14 12 19 20 23 15 17 23 27 25 24 24 27 22
22 23 21 23 21 19 19 14 13 19 24 40 29 29 29 31 17 11 8 8
8 11 12 10 10 19 13 18 18 24 20 12 11 7 7 7 7 9 15 9
9 8 15 13 18 17 21 25 25 20 20 24 24 16 19 19 29 29 29 14
12 15 10 10 12 13 15 15 15 15 22 15 19 18 18 17 20 14 10 10
8 8 13 10 9 8 10 10 10 11 19 19 19 24 21 8 8 7 7 7
11 11 15 17 15 12 12 17 14 12 12 10 10 10 10 10 10 10 12 8
8 7 7 7 10 22 15 11 11 11 10 12 18 16 24 17 21 16 8 8
8 8 8 8 11 20 19 10 10 9 9 8 12 12 8 9 9 14 9 15
9 8 8 8 8 10 8 8 8 8 10 11 9 11 13 12 15 10 13 10
10 9 8 8 8 8 8 9 11 10 10 9 9 11 11 7 7 7 7 7
7 7 10 8 9 8 9 15 10 12 10 9 8 11 12 9 8 8 8 8
8 13 9 9 11 7 7 7 9 9 10 10 9 7 7 10 10 9 9 6
6 6 9 10 10 10 10 10 10 10 9 7 7 11 9 9 8 8 7 7
7 7 7 7 7 8 8 8 8 8 4 4 4 7 7 7 7 7 4 0
4 8 8 10 8 8 8 8 6 6 6 6 6 6 6 6 6 6 6 6
7 7 7 7 7 8 8 8 8 8 7 7 7 7 8 7 7 7 7 7
9 8 9 7 7 6 6 6 8 8 6 6 6 6 6 6 6 6 6 7
9 7 6 6 6 6 6 6 6 6 8 9 8 7 9 8 9 8 8 8
8 8 7 7 7 7 7 7 8 7 6 6 4 4      
>BF052676|Kennebec|leaflets and petioles
8 10 13 19 29 29 29 29 29 29 34 34 29 26 26 26 29 29 29 40
56 56 56 56 56 56 56 56 42 42 42 42 40 35 35 30 30 29 42 42
42 46 42 40 42 42 42 42 42 42 40 26 22 18 18 19 22 33 38 35
35 35 35 32 32 35 44 44 44 46 42 44 35 35 36 40 40 40 40 40
42 44 56 43 40 40 37 37 37 37 40 45 42 37 37 37 37 37 37 40
40 40 39 33 28 28 35 45 42 42 42 46 50 50 50 50 44 44 44 42
50 50 50 50 33 33 26 26 26 45 42 42 42 42 40 40 40 40 40 45
37 37 37 42 42 43 42 56 44 44 44 44 42 42 42 46 42 42 56 44
46 43 42 42 42 40 36 35 35 35 35 42 42 47 47 47 47 44 44 44
42 42 42 42 42 33 33 26 24 33 36 40 42 42 42 35 37 37 36 33
30 30 30 42 31 40 38 38 38 42 42 35 37 42 40 35 34 42 40 40
40 37 33 33 33 30 29 16 16 12 18 10 10 11 19 19 28 32 40 40
40 40 40 34 37 37 37 37 42 42 42 42 42 42 30 30 28 29 29 28
28 27 30 30 42 36 40 42 35 35 29 29 24 27 23 33 44 42 42 33
33 30 35 28 33 29 35 29 29 34 40 40 40 42 44 35 35 35 42 33
42 30 30 30 42 37 40 33 33 28 28 28 28 28 28 29 20 17 9 9
11 24 15 21 21 21 21 25 29 29 29 33 37 42 42 33 25 18 18 33
33 33 21 11 11 15 33 46 46 42 42 42 42 42 46 42 42 36 42 42
40 37 27 23 16 9 9 23 27 35 35 35 35 29 29 24 27 31 31 27
27 24 19 17 14 15 27 30 21 25 20 15 15 14 14 17 22 23 22 22
22 25 22 23 29 29 29 14 14 10 10 8 11 11 19 14 12 16 15 14
11 13 19 20 16 16 11 12 9 8 14 10 10 10 13 24 24 25 22 13
12 10 11 12 8 9 11 10 8 10 10 12 12 18 10 10 13 17 13 9
12 8 14 7 7 7 10 9 15 15 23 23 18 15 10 7 7 8 19 15
27 27 29 18 15 24 16 15 17 12 14 11 11 13 21 18 21 18 20 16
17 12 10 9 8 8 9 9 11 14 11 9 9 9 12 12 14 20 18 10
10 10 10 10 10 10 10 13 9 9 8 9 10 9 12 10 9 9 8 8
8 8 8 8 8 12 10 10 12 15 14 11 12 11 9 11 19 13 18 10
13 7 7 7 7 8 8 9 13 18 21 11 11 10 8 7 8 8 7 7
9 14 8 9 8 8 8 9 8 13 4 0 4 8 9 9 8 7 7 10
7 7 7 10 15 11 9 9 8 8 8 9 9 11 8 8 9 11 9 8
8 7 7 7 7 7 7 8 10 8 7 10 7 7 9 7 7 7 8 8
8 8 7 7 7 8 10 10 16 8 9 9 9 8 9 9 9 8 8 8
7 6 6 6 6 6 6 6 6 6 8 7 7 6 7 7 7 6 6 6
8 6 6 8 7 6 6 6 7 7 7 6 6 6 6 6 4 4 4 10
9 7 6 6 6 6 6 6 8 8 8 8 9 10 9 8 8 6 6 6
6 10 6 8 8 8 8 8 4 4 4 4 4 7 8 9 10 9 7 7
6 6 6 6 6 6 6 6 6 6 10 12 12 14 6 8 6 6 6 6
6 6 6 6 11 9 9 9 8 8 7 7 7 7 9 7 7 7 7 7
6 7 7 7 7 7 7 4 7 4 8 8 14 14 26 15 14 10 7 7
7 8 8 8 6 6 6 6 6 6 9 8 6 6 6 6 4 7 7 7
>BF053856|Kennebec|leaflets and petioles
7 7 9 9 10 6 4 0 4 0 0 0 0 0 4 18 4 0 4 4
4 4 9 9 6 6 6 6 6 7 10 9 10 8 8 6 6 6 8 6
8 9 9 9 10 11 12 6 6 8 8 9 9 10 10 21 32 48 48 35
35 32 32 32 37 48 40 34 34 34 34 32 32 35 35 35 34 35 39 32
35 29 29 35 40 42 40 45 38 42 42 40 42 35 35 39 39 35 35 40
40 56 44 48 35 35 35 35 35 35 40 45 40 40 40 45 45 45 45 30
30 30 42 42 44 46 46 45 37 37 37 37 35 45 56 56 56 51 51 56
45 39 39 37 37 37 45 46 43 43 51 51 46 43 40 40 37 40 45 40
51 43 56 56 56 50 45 40 40 40 40 40 46 43 51 46 45 40 40 40
40 45 43 51 51 51 56 51 46 43 56 56 46 50 43 51 51 51 51 56
45 41 41 41 41 41 42 46 43 43 42 46 46 51 51 56 56 56 50 43
43 43 43 51 56 56 56 56 51 51 51 51 51 45 45 45 45 45 43 56
56 56 56 56 56 50 50 47 42 41 41 41 41 41 45 38 38 41 41 45
46 56 56 56 56 56 56 56 56 56 56 56 42 42 42 42 42 50 50 43
44 51 46 46 42 50 50 56 46 44 41 41 41 40 40 43 45 41 43 43
51 51 46 46 42 43 43 46 46 51 56 56 56 43 50 50 56 56 50 56
56 56 56 43 45 41 41 41 41 42 56 50 56 56 56 56 43 41 41 41
40 40 42 56 56 56 56 50 42 42 42 40 45 45 45 40 40 37 40 40
40 40 50 44 50 44 37 37 37 40 40 40 40 40 40 40 45 42 42 42
40 40 45 45 40 40 35 35 35 45 40 40 40 40 37 37 45 40 40 43
56 56 48 42 35 35 35 40 40 42 42 30 30 42 48 56 56 56 56 51
51 46 46 44 43 42 42 56 46 37 35 31 29 22 22 33 48 46 45 37
37 37 37 39 42 46 44 35 32 29 29 29 29 35 46 40 40 40 35 35
35 35 35 35 35 40 35 35 35 45 40 40 40 34 34 29 29 24 29 30
37 33 40 40 33 29 29 28 24 24 27 26 32 29 32 26 25 25 32 33
31 34 33 40 40 40 40 40 23 17 13 12 10 15 16 23 23 34 40 44
32 32 31 16 13 8 8 8 15 17 21 11 11 8 17 13 16 16 24 23
19 15 14 12 12 17 25 37 40 40 40 27 21 20 15 15 18 19 21 15
15 15 25 27 29 32 32 29 27 14 10 10 8 11 15 10 13 15 13 10
15 16 17 18 23 24 28 24 21 17 13 13 17 17 18 23 25 23 27 25
29 24 24 22 25 27 23 18 18 17 15 8 10 11 9 9 16 22 29 29
25 23 21 21 18 15 23 20 19 9 8 10 9 9 10 24 25 32 25 9
9 8 8 8 19 14 11 19 20 25 24 24 23 20 12 10 9 15 11 18
12 16 15 17 17 17 12 12 10 10 10 19 21 19 15 25 14 17 14 18
17 17 10 12 9 19 8 8 8 13 16 9 8 8 9 9 21 21 22 20
15 20 15 10 9 22 21 31 27 28 24 27 24 25 25 22 20 17 16 15
16 9 9 9 9 8 8 8 15 4 0 4 15 14 18 15 10 10 13 9
8 8 7 7 7 7 7 9 7 7 13 10 11 11 10 12 10 14 9 9
8 8 8 8 7 7 9 13 13 7 8 8 9 9 9 9 7 7 10 7
7 9 14 13 13 12 9 8 8 8 14 12 10 6 6 6 6 6 7 7
7 10 8 8 8 14 14 9 8 8 8 7 8 7 7 7 7 6 6 9
9 7 7 8 7 7 9 10 7 7 9 9 12 13 9 9 8 8 8 8
8 8 8 7 7 7 8 8 10 10 7 7 10 7 7 9 10 10 10 10
7 7 7 7 8 4 4 4 4 0 0 0 0 0 4 16 16 4 0 0
0 0 0 0 0 0 0 0 0 0 0 0 0 4 4 6 9 9 10 9
10 9 9 6 6 9 6             
>BG593628|Kennebec|sprouting eyes from tubers
10 7 7 9 10 14 9 13 10 20 15 30 25 17 25 13 14 10 10 10
12 7 12 13 32 26 25 21 24 28 28 16 25 35 28 26 26 26 24 26
26 27 28 28 31 31 31 31 34 31 25 28 29 33 23 19 22 19 25 25
25 34 25 28 25 25 25 25 25 32 41 36 34 35 35 35 33 28 28 34
28 28 28 21 17 26 24 19 19 21 30 35 28 24 28 31 28 28 28 31
31 28 32 32 36 36 36 36 34 34 34 35 33 31 31 31 28 28 28 31
36 36 33 30 28 24 21 19 28 32 33 32 35 36 33 33 36 32 35 36
35 35 35 35 35 35 35 33 32 30 32 32 32 34 32 35 35 35 33 21
28 28 33 29 27 33 31 34 32 32 32 29 32 36 35 36 36 36 39 35
35 34 34 35 34 32 32 32 32 28 29 30 34 35 34 34 34 34 36 34
35 33 33 33 33 33 33 33 36 36 28 34 34 34 35 33 35 35 34 36
35 35 33 33 36 36 36 34 32 29 32 20 35 31 33 33 35 36 20 27
41 33 33 27 35 33 33 29 30 29 33 35 35 34 36 34 35 35 33 35
35 35 35 35 27 35 33 33 33 33 30 30 30 34 34 35 34 33 35 34
27 32 34 35 35 29 28 27 29 36 35 34 36 33 34 34 34 27 32 33
35 34 35 34 34 33 33 38 36 36 33 33 29 31 29 33 37 31 36 28
24 36 34 28 34 34 30 35 36 34 33 34 32 33 29 28 27 34 33 34
41 36 36 31 34 36 35 34 36 26 35 28 30 31 28 34 33 28 28 33
30 23 35 34 31 28 19 24 21 35 36 33 36 36 36 36 36 36 36 36
36 33 35 35 32 35 31 23 15 23 23 30 30 29 27 32 29 33 34 28
34 21 28 25 19 24 22 17 17 22 34 31 21 27 26 17 27 30 29 33
26 24 34 26 32 36 36 36 32 32 16 28 13 35 28 32 15 35 35 35
26 27 28 18 20 27 21 30 34 31 28 17 29 29 30 36 34 24 29 29
33 36 36 36 36 40 36 36 29 25 31 30 36 31 36 36 36 30 20 20
19 17 16 25 10 20 15 20 15 14 14 19 20 17 23 28 12 21 20 15
17 24 36 35 21 22 16 20 28 15 16 18 17 35 34 24 35 18 27 29
29 34 24 33 17 23 14 16 19 25 14 18 24 11 10 25 11 15 16 15
29 26 33 21 35 34 23 26 21 17 20 14 15 34 22 34 15 36 37 36
22 29 34 15 31 34 14 19 25 13 13 17 13 28 35 12 12 16 24 28
23 26 12 22 11 21 9 28 31 9 28 28 16 18 23 15 32 32 10 21
31 17 17 11 25 14 18 12 13 11 11 7 20 11 18 13 15 13 15 14
12 15 24 19 17 15 31 28 32 15 35 13 32 11 18 12 12 10 10 10
35 28 33 17 19 30 12 11 7 24 10 17 27 19 23 31 31 20 13 13
25 17 26 26 24 19 21 26 27 19 23 14 19 19 23 21 18 19 11 11
15 9 7 8 14 16 10 22 16 14 25 27 27 24 24 19 16 18 16 21
13 21 17 22 23 20 23 21 20 9 18 18 19 17 19 11 15 12 10 13
12 10 15 12 16 14 21 16 11 9 10 11 7 13 21 12 26 21 17 17
15 17 16 11 20 17 13 9 18 13 12 15 23 15 10 12 15 14 13 14
19 12 15 14 10 7 7 10 17 11 11 11 10 14 12 10 11 12 12 17
19 17 17 17 14 15 13 16 24 16 14 13 12 18 13 13 7 15 13 18
11 11 11 11 16 10 10 20 34 35 36 35 27 28 28 28 28 28 28 24
18 7 7 9 9 8 9 7 9 12 17 9 10 11 11 14 19 15 11 9
12 9 7 9 15 17 10 9 11 8 9 9 10 12 10 11 7 7 7 8
8 9 13 9 10 11 10 11 11 8 9 8 8 9 7 8 7 7 7 7
>BG594181|Kennebec|sprouting eyes from tubers
7 7 7 7 7 7 12 11 7 7 7 10 10 7 7 7 7 7 10 7
7 7 7 7 7 7 7 7 7 15 14 17 17 17 17 17 18 7 7 9
7 7 7 7 8 8 9 7 8 7 7 11 11 21 13 11 8 8 7 10
18 21 32 34 35 32 24 37 32 28 27 16 21 11 9 7 7 7 18 14
32 28 25 15 25 12 13 15 25 26 30 31 32 30 32 35 35 33 28 28
28 27 27 25 27 31 31 34 34 34 30 31 29 31 31 31 28 36 34 35
34 36 32 29 26 26 25 25 26 26 34 34 31 31 32 28 28 33 28 28
28 30 32 32 32 32 36 35 36 34 37 35 33 32 32 32 35 32 32 32
36 34 32 32 32 33 31 35 31 32 32 30 34 35 35 35 36 34 30 31
31 31 31 31 37 35 34 35 32 31 31 31 30 31 29 32 35 35 34 35
35 34 35 35 35 34 34 35 35 35 36 34 35 35 35 35 35 36 36 36
35 34 34 35 35 35 34 34 34 35 34 35 34 34 35 35 35 34 34 34
35 35 35 35 33 33 36 36 36 36 34 35 34 35 31 33 33 36 36 36
36 36 36 36 36 36 32 32 32 32 32 32 32 34 35 36 36 36 36 36
36 36 33 33 20 20 35 35 34 34 34 34 34 34 36 34 36 36 35 34
35 35 35 34 34 35 36 35 36 34 33 32 32 32 32 32 34 34 36 35
35 35 35 34 34 35 33 33 33 34 35 35 39 34 34 34 35 35 35 35
35 35 34 35 35 35 34 35 34 34 35 35 35 34 32 32 32 32 28 32
35 36 36 36 36 36 35 35 34 35 34 34 34 34 36 36 34 34 35 34
35 34 36 34 36 36 36 35 34 34 35 35 36 34 36 32 34 34 32 29
32 35 34 35 34 35 35 30 34 34 34 34 36 36 34 36 36 36 36 36
35 36 36 36 36 35 32 33 33 31 32 31 35 34 36 35 36 36 36 35
36 33 34 34 35 34 33 35 27 32 32 32 29 28 32 34 34 34 33 35
34 34 36 36 36 36 36 36 35 35 35 35 33 35 35 36 36 36 36 36
26 35 32 32 23 32 29 34 34 35 35 34 35 33 33 33 34 34 35 34
36 35 35 35 34 35 35 35 35 30 35 35 35 34 34 36 35 36 27 23
32 32 18 32 28 35 24 23 33 30 24 28 28 28 32 36 33 33 36 32
27 38 36 36 36 34 28 28 28 28 13 28 21 36 36 34 36 34 33 29
35 35 35 34 32 28 32 32 16 36 34 30 34 27 20 34 19 29 26 21
31 33 35 30 35 34 29 34 32 36 34 31 32 34 27 36 37 35 35 34
26 35 34 24 35 30 15 28 31 16 21 21 21 35 36 29 25 24 33 36
36 34 24 18 34 33 14 37 34 10 36 35 34 13 28 16 35 32 10 35
35 35 34 24 33 36 36 31 28 18 17 11 28 30 13 23 17 23 18 20
24 14 25 17 34 27 24 35 34 33 23 31 24 26 26 14 19 12 14 14
14 16 27 26 24 23 32 11 14 7 32 12 24 25 24 20 17 17 25 12
13 25 9 23 26 17 18 16 10 23 11 15 20 13 20 24 28 28 24 23
23 21 11 12 17 15 12 12 16 11 10 13 12 13 19 15 14 21 12 20
7 16 12 15 12 21 22 19 30 32 36 35 17 15 24 24 17 15 25 21
16 12 12 12 9 13 10 11 12 16 11 13 15 13 18 17 31 18 27 16
13 14 15 13 8 11 15 12 18 24 19 15 14 10 14 14 24 12 19 18
18 14 16 17 18 16 10 8 20 11 13 9 20 13 13 9 10 7 7 13
18 27 33 29 28 21 13 21 14 13 17 12 20 24 31 32 29 28 31 31
31 31 22 15 22 31 31 26 31 32 32 31 31 33 16 15 25 17 17 16
16 9 19 22 30 26 26 14 16 10 8 7 7 7 7 7 7 8 10 8
9 8 7 10 10 18 15 10 11 11 8 8 8 7 8 8 7 10 7 10
8 8 8 7 7 7 7 7 7 8 7 7 8 9 8 8 7 8 7 7
8 7 8 9 9 9 7 8 7 7 8 7 7 7 8 8 8 8 8 10
9 13 17 18 26 17 12 22 21 18 13 14 8 8 8 7 8 12 12 11
7 8 9 9 11 8 7 7 7 7 8 8 7 7 8 8 7 7 9 10
11 9 7 7 8 11 8 8 10 8 14 12 17       
>BG596096|Kennebec|sprouting eyes from tubers
7 7 8 8 8 10 7 10 15 12 12 30 10 17 10 7 15 11 20 20
31 26 32 32 35 35 34 34 35 34 35 34 35 28 27 27 25 25 15 16
26 31 28 39 39 31 33 33 32 31 33 34 36 32 32 32 32 32 32 32
32 32 30 32 29 34 34 36 36 36 36 35 34 35 35 34 35 34 35 36
36 36 36 36 36 36 36 36 36 34 31 31 28 30 28 31 28 26 26 26
24 20 27 27 35 34 32 35 32 31 31 31 30 28 29 28 33 34 35 39
36 36 34 37 34 35 34 32 32 32 32 32 39 32 34 34 31 31 31 28
21 31 33 32 29 30 34 34 34 34 39 36 34 35 35 35 30 30 30 29
29 35 35 30 35 27 28 29 30 30 33 33 33 28 32 32 32 31 32 23
23 25 22 32 31 32 32 32 32 36 39 39 36 36 35 33 33 33 32 35
37 34 34 34 34 34 34 34 34 36 36 36 34 34 34 35 35 35 35 35
34 34 36 36 34 34 34 35 34 34 35 35 34 36 35 35 36 36 36 36
36 34 36 34 34 35 34 34 39 39 34 34 36 39 36 36 39 35 35 35
35 34 35 34 34 34 35 36 34 36 34 36 35 39 34 34 34 34 36 34
36 36 36 34 34 34 35 32 34 34 34 34 36 35 36 36 34 34 34 34
34 34 35 35 36 35 36 36 36 36 36 34 34 34 28 31 27 27 27 30
35 36 36 36 39 34 35 34 32 32 32 32 34 34 34 34 34 34 36 35
35 35 35 35 34 35 36 34 36 34 35 35 35 34 35 35 36 36 36 34
34 34 36 36 34 34 36 36 36 35 32 34 35 34 34 34 34 35 34 35
36 35 34 36 36 34 34 35 36 34 34 35 35 35 35 35 35 35 32 32
32 28 29 32 35 36 36 36 34 35 34 34 35 35 35 34 36 32 32 32
32 32 30 36 36 36 36 36 32 35 34 35 35 35 35 36 36 36 36 36
36 36 35 37 36 36 35 35 35 36 36 36 36 35 34 35 35 36 35 35
34 35 35 35 34 35 35 35 35 35 34 36 36 36 36 36 35 36 36 36
35 32 32 32 32 32 32 35 34 35 35 35 34 36 35 34 32 34 35 35
35 28 32 32 32 32 27 32 34 36 34 36 35 35 35 34 34 34 34 34
35 35 34 35 33 34 35 35 36 36 36 34 33 35 34 35 35 34 34 35
34 31 25 32 14 16 26 28 29 34 33 32 24 33 34 33 35 35 36 39
35 34 34 34 34 35 33 34 34 35 35 34 36 36 37 36 36 36 36 36
35 36 35 35 34 33 28 35 35 36 31 35 34 32 28 32 32 35 34 36
20 34 35 19 32 23 30 25 36 32 36 36 27 36 36 36 36 37 36 31
30 27 23 32 23 25 32 28 36 35 33 29 29 34 29 34 35 34 32 27
36 34 33 28 35 29 29 21 17 24 33 28 22 35 34 35 35 35 33 34
26 17 15 34 29 34 33 29 33 34 27 26 26 24 34 35 29 29 27 32
34 28 29 27 20 29 17 33 33 34 30 26 33 32 17 15 17 35 32 20
27 27 27 22 23 24 21 18 28 14 15 24 31 19 26 15 14 12 12 17
12 32 26 31 32 27 26 30 27 31 24 26 33 28 27 16 26 35 21 15
27 15 17 18 9 12 24 22 13 20 15 24 11 14 28 10 13 21 32 21
10 10 8 10 7 22 24 21 22 32 24 24 29 33 29 23 18 24 13 8
8 12 10 10 8 10 8 9 11 12 17 17 28 35 32 29 26 20 35 19
20 24 18 13 25 27 31 17 18 8 10 18 11 17 11 9 15 17 17 14
15 16 20 32 26 24 19 26 28 13 15 17 9 10 8 13 13 25 11 9
11 11 21 11 15 13 10 7 14 10 9 10 11 7 7 9 9 10 18 19
13 17 16 11 12 24 12 10 18 16 9 9 10 12 7 12 8   
>BG597364|Kennebec|sprouting eyes from tubers
8 9 7 10 11 10 7 13 18 12 15 26 26 20 20 9 11 12 13 23
24 24 25 36 34 34 35 32 29 32 32 32 32 34 28 33 39 18 22 9
7 9 11 18 22 33 28 30 31 31 32 36 34 35 35 34 34 34 35 35
35 35 35 35 34 35 36 36 36 36 35 36 36 35 34 35 35 32 27 27
27 24 17 26 27 35 34 28 31 31 28 28 28 28 31 35 31 32 32 34
35 36 36 35 34 35 35 35 31 31 31 30 39 31 30 36 36 28 31 31
31 31 28 28 32 36 37 34 35 34 34 39 36 36 36 34 36 36 35 34
35 32 31 31 30 31 28 31 34 35 35 34 35 35 35 35 32 37 32 35
32 32 35 32 32 32 32 32 32 32 41 36 36 36 35 35 36 34 35 35
32 32 35 35 36 32 32 35 34 34 34 34 36 36 36 36 36 36 34 36
36 34 36 36 36 35 35 35 35 34 35 39 36 35 35 36 34 36 36 36
36 32 32 32 32 32 32 32 35 34 35 35 34 35 36 36 36 36 36 36
35 35 34 32 34 32 32 35 32 35 36 34 34 35 36 36 34 34 34 36
34 34 36 36 34 36 34 34 34 35 35 36 34 35 34 34 34 36 36 36
34 34 34 36 34 34 36 36 36 34 36 36 34 36 34 36 35 34 34 33
35 35 35 34 34 35 36 34 34 34 34 34 34 34 34 34 34 36 36 36
36 36 36 36 36 34 36 35 36 36 34 35 35 35 36 35 35 35 34 34
35 34 36 36 35 35 34 35 36 35 35 34 34 34 34 34 36 35 34 34
35 35 34 36 35 36 34 35 37 36 36 41 36 36 36 36 35 35 36 35
34 35 35 34 33 35 35 35 36 34 35 35 35 34 35 36 36 32 35 32
32 29 34 32 35 36 36 36 36 32 32 32 32 32 32 32 36 39 34 39
36 34 36 35 36 35 35 34 34 35 35 34 36 36 36 36 35 36 36 36
36 34 35 35 35 29 32 32 32 35 35 34 35 36 35 36 36 36 36 34
36 35 34 34 33 35 35 35 36 36 37 36 36 36 35 35 36 24 36 33
34 35 35 34 34 35 35 34 36 36 36 36 36 34 41 36 36 36 36 36
34 35 35 35 33 33 35 37 36 36 36 36 35 33 35 35 35 34 35 35
35 35 35 30 35 34 33 35 34 33 35 31 33 30 33 34 35 35 33 35
34 33 35 33 36 36 36 33 36 36 36 36 37 36 36 36 36 36 36 35
33 28 32 32 27 29 33 33 36 36 30 26 28 30 29 32 32 32 34 35
35 18 33 35 16 36 30 33 24 36 30 40 34 27 36 36 36 34 30 35
24 24 29 35 36 29 19 34 35 19 24 29 29 32 38 36 36 39 41 36
32 24 36 36 36 31 36 20 30 15 24 23 27 27 17 32 35 29 36 22
29 34 17 15 11 35 26 34 30 36 34 35 30 27 23 16 28 34 29 19
28 29 28 26 27 24 27 24 19 34 27 33 32 24 27 19 15 11 26 34
36 29 33 30 29 28 32 33 22 28 21 12 15 28 25 8 21 26 28 24
26 26 35 35 34 36 40 32 21 30 19 21 13 23 28 19 16 11 28 29
30 18 28 23 19 20 13 13 28 20 21 24 17 9 11 10 10 14 18 18
14 16 17 21 13 8 12 11 15 30 14 16 12 25 24 21 20 26 12 22
19 13 13 12 20 9 11 13 26 17 18 32 32 35 34 29 24 24 24 24
16 20 29 15 21 10 15 15 12 10 14 10 10 10 8 11 11 17 22 35
26 21 26 17 27 24 20 26 13 15 17 26 24 26 34 34 34 34 36 35
32 32 32 32 28 22 28 28 22 9 10 10 10 7 10 8 14 14 15 22
13 13 14 10 11 11 10 9 11 14 14 14 14 13 18 13 13 21 13 10
11 12 9 12 10 9 12 7 9 8 10 8 9 9 14 11 11 11 8 13
11 13 12 12 11 11 10 13 14 12 12 12 10 9      
>BG598673|Kennebec|sprouting eyes from tubers
11 23 23 26 15 27 27 21 22 28 26 23 13 9 10 11 26 21 32 34
35 36 36 36 35 34 32 32 32 32 32 28 31 31 33 18 9 9 11 11
13 23 14 30 32 32 32 34 32 34 32 32 29 32 32 32 32 32 32 32
32 30 32 32 34 34 34 34 35 34 35 35 30 30 29 27 35 30 31 31
31 28 27 27 26 20 24 25 20 34 34 28 31 31 28 28 28 26 23 22
19 23 27 31 37 36 36 36 34 34 36 34 32 32 32 32 32 32 32 36
36 29 31 31 31 25 28 33 32 32 32 32 32 32 32 39 34 34 36 34
36 36 28 26 25 25 25 25 35 35 34 34 34 34 34 39 35 34 34 35
32 32 32 32 32 32 35 35 34 36 34 35 34 35 36 36 36 36 36 36
36 36 36 36 32 32 32 32 32 32 32 34 34 35 36 36 35 36 34 34
36 36 35 36 35 34 36 39 34 35 35 34 34 36 36 36 36 36 36 36
36 36 36 36 36 36 35 34 35 35 34 35 36 36 36 36 36 34 34 34
34 34 35 35 35 35 34 34 35 35 35 34 34 35 36 36 34 36 36 36
34 34 35 39 36 36 36 36 36 36 35 35 35 35 35 35 34 35 34 34
34 36 34 36 36 36 36 36 35 35 36 36 36 36 36 36 36 36 36 36
35 34 34 33 34 37 34 39 34 34 34 35 35 32 35 32 32 35 35 34
36 36 34 36 36 34 34 36 36 35 36 34 34 35 34 34 34 35 34 35
35 36 36 36 36 36 36 36 35 36 36 35 39 36 32 32 32 32 32 32
36 35 34 34 35 36 35 34 36 36 36 35 36 35 34 33 35 35 35 34
35 35 36 32 32 32 29 25 30 36 39 33 34 36 36 36 34 36 36 34
36 39 36 32 32 32 35 34 36 36 35 36 36 32 37 35 32 32 34 35
36 36 36 36 36 36 36 35 36 36 35 35 35 25 36 36 35 36 36 34
35 35 34 33 34 35 35 35 34 32 32 32 32 36 36 36 36 36 36 36
35 36 36 36 36 36 35 35 35 35 35 35 35 35 41 35 34 34 33 36
35 29 34 21 34 35 35 32 32 28 32 28 32 35 36 36 36 36 36 36
36 33 36 36 35 35 35 35 33 33 35 37 36 36 36 36 33 28 35 35
35 35 35 35 35 35 35 25 35 25 29 34 27 30 35 30 32 32 29 34
35 36 36 35 36 37 36 36 36 36 35 35 36 34 35 35 36 36 36 38
36 36 29 35 34 28 32 32 29 30 30 34 35 35 33 30 35 25 34 32
34 35 34 31 35 24 36 36 19 34 21 26 17 36 23 34 36 36 36 36
36 34 32 34 27 30 27 32 24 24 21 32 21 26 27 33 24 24 33 17
34 33 33 28 19 34 34 33 30 36 24 33 19 24 21 29 28 19 36 36
41 36 27 32 32 18 16 11 32 23 34 33 29 34 35 25 28 24 28 34
34 34 24 30 30 28 31 27 26 27 28 21 33 29 34 30 27 32 29 21
13 17 35 35 33 39 36 24 28 24 24 19 24 28 13 13 24 28 8 16
21 26 20 18 24 32 35 35 41 41 30 21 19 13 10 12 12 13 26 26
33 33 28 25 23 13 12 12 12 12 12 13 26 36 35 35 21 21 11 16
35 28 37 35 33 28 18 14 17 12 14 17 18 12 23 32 22 21 27 16
22 13 13 12 13 17 11 11 16 18 11 21 11 22 28 27 21 19 11 13
13 19 16 13 17 11 9 12 12 15 13 22 10 8 10 12 10 9 12 15
23 17 10 18 20 24 24 29 32 33 13 20 13 18 18 22 24 15 29 32
32 18 24 18 24 15 23 15 14 15 15 11 10 17 13 12 19 18 15 23
18 24 15 23 24 26 23 11 12 12 10 12 11 13 17 27 36 28 19 20
25 28 16 10 15 8 11 19 8 19 20 12        
>BG599674|Kennebec|sprouting eyes from tubers
9 8 7 7 9 8 10 10 14 21 18 15 10 10 8 13 11 12 9 8
9 11 11 13 32 33 36 35 34 28 34 35 32 35 32 28 23 20 13 11
11 9 14 19 27 30 16 22 30 24 22 28 32 36 32 32 29 32 32 32
32 31 31 30 30 24 27 27 29 32 32 26 31 29 33 31 30 31 24 28
36 35 36 34 34 36 34 31 31 31 28 28 28 28 28 27 26 24 24 25
23 35 34 29 31 33 39 31 32 29 27 24 23 30 30 33 35 36 35 36
35 34 34 34 30 31 31 28 28 31 34 36 36 39 39 31 31 28 33 30
30 29 29 32 35 35 35 36 34 34 34 34 39 36 29 22 24 30 26 25
32 32 32 32 35 35 35 35 35 35 35 34 35 34 35 34 27 28 30 29
32 32 35 32 32 32 36 36 36 36 36 36 34 34 34 35 34 34 35 32
32 32 32 32 32 32 34 34 34 34 34 35 34 34 34 34 34 35 35 36
36 35 35 35 35 34 36 34 36 36 34 34 34 36 36 36 36 34 35 35
35 35 35 34 36 34 34 34 34 36 36 36 36 36 35 35 35 37 37 34
34 34 35 34 34 35 34 34 34 36 35 35 35 35 34 36 35 35 34 36
36 36 35 35 35 35 34 35 35 34 34 35 36 34 34 36 34 35 34 39
34 34 35 34 34 35 34 35 34 34 36 34 35 34 34 35 37 36 34 34
36 34 36 36 35 34 34 35 35 35 35 35 35 36 34 36 37 35 35 35
34 34 35 36 36 36 36 36 36 34 36 34 35 36 36 36 34 34 34 34
34 35 35 36 35 36 35 34 34 35 34 34 34 35 35 35 35 35 36 34
35 36 36 35 35 37 35 34 35 35 35 34 35 36 36 35 35 35 35 34
35 34 36 36 34 34 34 36 34 36 35 34 36 35 34 32 32 32 32 39
36 36 36 36 36 34 32 32 32 32 34 34 34 34 34 36 36 34 36 35
35 35 35 35 35 35 36 36 36 36 36 34 34 34 35 33 34 34 35 35
35 39 32 32 34 35 35 34 36 36 34 36 39 35 35 36 36 35 35 34
35 36 35 36 36 36 36 36 35 35 34 35 34 32 34 35 34 34 35 34
35 35 35 33 35 34 35 34 35 35 36 36 36 36 35 36 36 37 35 34
35 33 34 35 36 36 36 35 34 35 35 34 35 36 35 35 34 35 35 33
35 34 33 34 35 34 34 36 37 35 35 34 36 36 36 36 35 40 34 36
36 35 35 34 35 35 34 36 34 36 36 36 36 36 36 35 34 35 35 39
35 36 36 34 36 36 36 34 34 34 35 35 34 35 35 35 34 24 35 34
28 36 37 35 30 36 36 36 36 36 36 36 36 36 36 36 36 36 35 36
33 34 28 35 34 22 30 35 34 32 33 33 33 34 34 34 34 21 35 32
36 36 36 35 33 28 24 23 34 32 24 35 35 36 34 29 32 32 28 14
12 32 29 34 34 33 36 35 27 31 30 27 34 35 33 33 34 33 40 41
34 32 33 30 21 35 35 36 34 32 33 37 20 19 23 39 34 36 36 36
28 31 24 28 13 28 31 17 15 28 34 30 35 32 35 21 22 28 29 36
34 34 35 31 29 35 33 34 25 34 40 31 26 10 17 35 32 24 34 27
29 22 22 15 29 30 28 34 37 23 36 12 21 24 20 18 17 28 19 9
14 17 8 24 28 21 18 32 21 17 14 29 32 22 23 28 13 15 17 24
13 12 14 14 11 11 11 20 10 10 12 19 19 19 24 14 33 16 20 16
16 18 10 16 16 18 28 30 32 30 26 25 10 10 9 12 26 32 37 35
35 13 17 12 13 21 11 10 22 27 26 22 22 15 9 11 18 22 18 9
15 10 11 9 22 26 10 30 14 22 19 9 11 11 8 9 8 11 9 10
10 9 11 9 10 9 14 10 9 8 8 8 8 8 9     
>BG599844|Kennebec|sprouting eyes from tubers
8 8 7 10 10 10 13 12 18 15 15 25 25 18 21 10 11 12 14 19
23 34 34 35 35 36 36 35 34 35 34 35 35 32 28 28 28 28 25 28
31 32 35 31 31 30 31 28 28 28 28 32 36 32 32 34 32 32 31 29
35 32 32 32 32 32 32 36 36 36 34 36 35 35 34 30 30 30 30 37
38 30 29 28 26 22 23 20 20 18 21 15 15 12 18 16 18 18 12 16
19 15 15 19 16 18 18 16 16 16 16 23 22 24 24 24 21 22 25 24
24 23 17 12 12 13 23 18 21 16 24 30 15 20 20 17 15 13 13 16
16 18 20 21 25 28 33 25 24 23 19 23 23 21 30 28 28 14 18 18
11 13 11 19 20 30 32 32 24 26 21 17 14 16 15 15 15 21 16 20
23 16 19 19 19 20 23 26 29 37 29 29 30 19 19 16 15 18 21 21
21 20 36 28 24 27 24 28 30 29 29 28 27 32 32 30 26 29 25 27
24 19 21 21 23 24 22 22 23 21 21 26 24 24 26 26 19 28 28 27
24 24 19 25 30 33 28 27 38 32 30 34 24 19 24 27 24 24 24 24
24 24 27 28 19 24 18 22 26 20 20 20 19 19 19 17 21 26 28 24
28 24 19 24 24 24 20 26 30 36 34 30 30 30 26 27 20 19 20 20
24 21 25 26 19 21 13 16 15 13 11 12 12 16 16 18 20 16 19 19
15 25 23 25 23 24 21 23 21 21 19 19 24 20 21 24 28 26 26 28
25 20 24 20 21 23 24 26 32 27 27 27 13 18 12 15 17 24 24 23
17 23 17 19 24 26 26 25 28 26 19 29 29 32 24 25 27 25 24 17
17 17 17 16 16 20 20 24 27 33 25 28 22 24 24 24 20 16 14 16
18 19 20 23 23 23 16 16 18 20 23 20 28 32 24 27 18 18 14 16
18 20 25 31 24 23 18 21 21 18 16 24 19 20 22 22 18 20 24 25
27 19 18 13 16 12 15 18 13 21 17 30 26 28 21 17 21 19 19 24
22 23 19 21 19 24 24 28 24 30 26 32 29 33 36 36 19 30 27 29
21 18 13 13 13 19 19 21 21 15 14 13 13 14 18 21 20 23 25 21
27 24 26 20 24 23 19 14 14 13 11 11 16 16 27 36 33 26 26 16
21 17 26 24 21 21 21 17 15 21 19 15 23 20 17 16 22 13 19 18
14 19 21 30 21 21 25 25 24 28 28 25 29 25 31 26 17 14 19 17
16 22 21 22 26 30 23 30 30 36 36 36 34 24 29 19 29 24 23 30
24 27 30 37 37 29 21 21 19 16 18 16 14 11 12 11 9 10 8 10
10 10 10 13 13 17 17 19 24 32 24 24 29 30 28 24 19 8 7 7
7 8 7 9 16 20 24 25 20 29 21 22 30 30 20 32 20 33 20 31
20 24 27 23 21 24 24 19 15 19 17 19 19 16 19 21 14 20 15 20
19 23 30 36 33 24 36 23 19 27 16 12 16 22 24 24 23 33 29 36
20 24 28 27 27 28 18 14 21 15 13 11 18 10 12 10 9 7 9 8
10 11 13 14 13 13 11 11 8 8 11 7 7 9 14 26 14 14 16 13
23 18 19 19 22 25 24 30 36 24 25 16 10 10 11 9 8 9 7 9
16 12 30 26 26 27 13 17 10 9 10 8 8 10 15 21 25 25 11 13
10 9 10 12 12 9 24 16 21 10 20 12 13 9 9 7 7 7 8 18
23 27 33 22 12 13 8 11 11 11 10 14 14 11 11 9 11 10 10 14
10 14 8 8 8 8 9 12 10 9 14 11 9 9 11 10 9 8 10 9
9 7 7 7 9 9 8 7 7 8 8 8 9 8 8 8 10 8 7 7
9 12 8 7 11 12 12 13 13 9 9 9 7 7 7 9 8 11 12 8
12 9 13 10 7 7 11 10 9 10 7 8 8 7 7 8 8 8 7 7
7                   
>BG600232|Kennebec|sprouting eyes from tubers
7 7 7 7 8 13 13 11 13 19 13 11 20 16 10 8 12 13 10 14
14 24 18 16 34 33 29 36 25 20 33 33 30 30 28 28 27 28 26 11
12 18 22 25 28 39 26 30 28 28 22 28 29 36 32 32 32 32 36 31
31 35 32 32 29 36 32 32 34 34 34 36 35 32 32 32 29 27 17 16
19 28 35 28 28 31 36 36 31 31 31 28 28 28 28 32 32 32 35 35
34 34 34 34 34 34 34 35 30 30 29 27 30 25 24 31 31 29 31 32
32 35 34 34 34 35 32 32 32 32 35 32 32 35 32 32 32 35 32 32
32 36 36 36 36 36 36 35 35 35 34 32 35 32 35 32 32 32 36 34
35 35 35 36 36 35 34 36 36 34 35 35 34 34 35 37 32 31 32 35
32 36 32 34 35 34 34 35 34 34 36 36 36 36 36 36 34 39 35 36
34 34 34 36 35 36 36 34 35 34 35 35 35 34 35 35 35 34 34 35
34 35 35 35 35 34 35 35 34 36 36 36 36 36 36 34 36 36 34 34
36 35 34 36 35 35 35 35 36 34 34 36 34 36 35 34 34 35 36 36
36 36 34 34 34 36 30 32 35 35 34 35 34 35 34 34 34 35 35 35
34 34 34 34 34 34 35 34 36 36 36 37 35 34 34 35 35 35 35 34
35 36 34 36 36 36 36 36 36 36 36 36 36 36 36 36 34 36 36 36
36 34 35 35 34 35 35 34 34 35 35 35 35 35 34 34 36 36 34 34
35 35 34 35 35 36 37 37 35 35 35 35 36 35 35 36 36 36 36 36
36 36 36 34 34 35 35 34 32 32 32 34 32 35 34 35 35 36 34 36
32 32 32 32 32 34 35 36 36 36 36 36 36 36 35 34 35 35 35 35
34 34 36 35 36 36 34 34 36 34 34 34 35 34 34 35 37 34 34 34
34 35 34 34 34 37 36 36 36 36 36 36 35 35 34 35 37 35 35 36
36 36 35 34 34 35 35 35 32 34 34 35 36 35 34 34 34 35 35 35
34 36 35 36 39 36 36 36 36 39 36 34 35 34 34 34 35 34 36 36
36 36 36 34 35 35 35 34 34 35 34 34 35 35 35 32 32 35 34 35
35 34 35 34 34 33 34 34 34 35 35 34 36 34 35 35 34 35 36 39
34 34 36 36 34 36 36 36 36 36 39 34 35 34 34 34 29 34 34 36
35 34 33 35 35 35 35 34 35 34 35 34 30 35 35 32 35 35 34 33
35 35 35 36 32 36 36 36 35 36 36 34 35 33 41 34 34 31 34 32
35 35 35 33 34 34 30 34 36 35 35 32 36 36 36 41 36 34 34 30
30 24 34 33 24 34 35 35 35 35 34 35 30 30 17 34 33 34 35 34
34 35 32 33 30 24 34 35 34 33 34 35 36 41 34 33 28 36 25 36
34 36 36 27 35 33 22 19 24 35 34 33 36 36 33 35 33 34 22 32
31 20 20 32 32 26 35 35 35 33 32 33 35 36 34 35 36 37 36 33
33 31 32 33 35 35 30 24 35 35 30 28 35 30 28 27 35 15 23 27
28 36 33 24 34 17 33 36 24 26 33 36 37 36 36 37 15 36 36 35
27 35 26 36 35 35 36 28 32 29 18 21 31 24 21 21 23 18 16 29
17 33 28 33 32 26 24 32 28 33 28 26 27 31 36 33 34 31 24 18
14 20 16 16 19 29 36 35 37 34 33 20 30 19 24 24 16 23 23 19
28 15 9 11 13 9 7 7 9 18 21 32 32 21 21 21 32 32 35 31
31 31 32 35 28 26 15 8 15 11 10 9 9 8 10 18 18 18 13 12
12 9 14 8 12 10 21 14 18 17 25 20 13 15 23 10 10 14 11 10
8 14 9 8 9 11 8 11 12 11 16 9 9 11 14 23 13 11 17 18
10 12 7 10 15 8              
>BG890440|Kennebec|dormant tuber
7 7 7 8 12 10 22 19 25 24 25 25 24 23 20 18 7 11 12 18
13 31 17 26 34 36 36 34 34 34 33 33 29 28 31 26 27 27 28 22
26 27 28 28 32 28 31 31 31 33 28 28 31 36 32 32 34 32 32 32
32 32 37 32 32 32 32 32 35 36 34 34 36 34 34 32 32 31 30 31
28 31 32 32 32 32 32 39 31 27 27 26 24 22 27 27 35 35 34 31
28 28 31 28 28 28 28 28 33 34 34 36 36 36 36 36 35 34 34 32
32 32 32 32 32 35 36 39 31 31 31 28 28 28 21 28 29 29 33 35
36 34 35 34 34 34 34 35 36 33 33 33 33 34 34 32 32 32 32 31
35 35 34 35 35 35 35 35 34 34 35 27 30 36 32 32 35 34 35 35
34 36 36 36 36 36 36 34 34 34 34 35 34 36 35 32 32 32 32 32
35 35 35 36 34 35 35 35 35 35 34 35 35 36 36 34 36 36 35 35
36 36 36 36 39 36 35 34 36 36 36 36 36 36 36 36 36 35 36 36
34 35 35 34 34 35 34 34 35 36 35 35 35 34 35 34 34 36 34 34
34 34 36 34 36 36 34 34 34 34 36 34 34 36 36 36 36 35 35 34
35 34 34 34 35 35 35 35 34 34 34 34 34 34 34 35 36 36 34 35
34 35 34 34 34 34 32 34 35 35 35 34 34 34 36 36 36 34 36 35
34 35 35 34 35 36 34 36 36 34 36 35 35 35 35 36 34 35 35 35
36 34 34 36 36 36 36 36 36 36 36 34 34 36 36 35 35 35 36 36
36 35 34 34 34 34 35 34 35 34 34 37 35 36 35 34 34 34 34 34
35 36 36 34 35 36 36 34 34 36 34 35 35 35 34 29 34 34 36 36
36 36 36 34 36 35 34 36 37 37 35 35 35 35 32 35 35 34 34 35
32 32 32 32 28 32 32 35 36 36 36 36 36 36 36 36 36 34 35 35
28 36 36 36 35 36 34 34 34 35 33 35 35 35 35 35 32 35 33 35
35 36 36 36 36 36 36 36 36 36 36 36 36 39 36 33 36 36 39 36
36 36 36 34 35 33 37 33 30 35 33 34 33 35 35 35 28 35 30 35
35 36 36 36 33 35 35 34 35 34 35 34 36 35 36 36 36 36 36 36
36 36 36 35 33 33 34 35 28 35 33 35 35 33 26 35 33 33 35 32
29 35 32 33 28 35 35 32 35 30 35 34 32 35 33 35 35 33 28 36
34 36 33 35 36 36 38 36 36 26 35 33 29 35 33 28 26 30 28 36
36 36 26 33 34 32 32 34 30 36 36 36 27 36 36 32 34 19 32 25
35 37 32 35 22 35 36 36 33 26 34 24 24 17 29 26 24 10 24 16
22 19 26 17 23 24 24 28 21 24 20 9 22 22 26 17 16 16 16 13
16 11 13 15 13 15 31 24 28 22 21 20 15 11 9 35 21 24 36 26
34 34 28 26 21 19 25 33 27 24 29 18 25 26 22 17 30 24 19 29
24 33 29 15 15 14 10 8 9 18 28 14 24 36 26 36 37 37 36 28
28 15 14 28 33 24 18 24 29 21 18 18 20 24 9 28 32 14 18 27
19 16 15 21 27 12 14 14 23 24 24 10 16 13 16 18 13 12 30 21
20 38 17 26 11 12 17 13 18 15 28 20 17 15 26 20 21 18 12 12
20 17 12 19 17 21 13 28 11 13 18 11 13 10 20 16 10 11 15 12
11 31 31 31 31 16 21 21 19 14 13 15 16 11 15 7 10 9 8 11
10 10 13 21 25 23 21 21 15 25 27 28 32 32 32 32 32 24 32 34
34 35 25 14 10 9 9 10 10 12 11 18 20 26 32 26 12 18 23 12
8 8 8 9 7 10 8 10 9 9 11 10 9 9 8 8 10 8 8 7
7 7 7 7 7 7 7 7 7 9 7 12 13 15 12 10 13 11 18 13
17 9 9 8 8 14 8 12 10 15 8 10 10 10 10 9 9 9 9 7
7 8 10 10 8 13 10 11 11 9 11 9 9 9 10 9 9 9 7 9
9 7 10 13 16 17 16 13 14 16 8 7 7 10 8 8 8 7  
>BI431992|Kennebec|leaf
12 12 15 30 33 33 35 20 18 8 9 9 9 20 23 31 31 28 34 34
34 36 36 30 30 35 35 28 28 12 24 24 23 23 31 30 28 28 30 30
32 32 32 32 35 36 36 35 36 36 36 34 35 35 36 35 35 34 36 36
35 36 35 34 35 37 35 34 37 35 35 35 35 35 35 34 34 36 39 34
35 35 35 35 35 35 35 35 34 35 35 35 35 34 34 34 36 35 35 36
32 32 32 32 32 32 35 36 36 35 35 35 35 33 35 34 34 33 34 34
36 36 36 36 34 35 35 34 34 34 36 34 34 35 35 35 35 33 35 35
28 34 34 35 35 35 34 34 33 34 35 33 35 34 23 34 35 35 35 29
35 36 36 36 33 34 33 36 35 36 36 36 33 33 34 35 33 36 35 36
33 31 35 35 34 33 34 28 33 36 39 35 33 36 35 36 36 36 35 30
35 30 32 24 32 29 27 30 29 33 39 34 34 34 33 34 34 31 33 34
34 24 35 34 34 33 39 25 34 26 32 27 32 25 32 27 35 33 36 36
36 36 36 36 36 37 34 36 33 35 34 36 29 36 36 26 34 19 35 34
35 32 21 32 28 32 20 33 34 28 24 29 34 24 34 35 36 27 36 36
33 33 31 35 24 35 36 36 35 24 25 21 34 30 34 34 33 29 34 35
18 35 26 32 35 24 36 33 33 34 28 28 36 30 36 36 36 32 29 21
29 24 34 22 29 22 30 24 34 28 17 36 36 34 28 34 24 19 33 28
34 28 25 23 28 24 18 31 21 32 24 20 18 28 19 36 36 36 27 36
36 27 40 26 37 36 31 33 29 20 36 35 26 36 18 34 19 32 35 36
25 33 28 22 30 36 28 36 29 33 29 27 28 25 34 20 16 32 32 24
16 28 32 33 26 29 23 16 18 22 16 19 33 34 18 34 36 23 34 16
33 35 32 16 34 36 36 34 23 22 15 8 30 34 22 32 23 26 15 15
30 32 36 35 31 33 30 17 26 32 34 23 28 32 21 36 27 36 36 36
27 36 36 36 36 23 23 29 23 15 32 19 24 25 24 29 32 13 32 13
19 24 11 9 21 21 13 24 37 36 34 24 27 21 23 33 24 28 33 22
36 34 19 35 34 24 21 35 19 26 24 16 14 19 28 7 26 35 18 21
19 17 34 13 36 18 29 26 17 26 12 29 32 16 23 15 17 21 21 19
34 24 33 30 28 13 31 13 24 34 12 14 21 13 15 28 14 11 16 17
26 35 16 10 15 10 31 36 28 13 20 18 16 27 21 16 23 15 19 16
13 18 24 24 21 21 21 24 27 26 8 17 14 10 9 28 12 17 16 17
13 21 12 18 14 9 19 7 19 10 15 17 12 32 20 14 16 33 10 29
12 36 16 20 15 15 10 34 19 29 28 20 28 11 13 7 28 8 11 13
13 15 17 14 13 11 14 23 16 13 15 15 19 12 29 12 13 24 13 20
23 16 17 24 17 12 17 21 13 17 28 28 15 22 29 26 12 8 8 10
8 10 10 9 12 9 18 22 28 34 32 23 18 19 17 20 25 12 26 25
18 19 16 15 18 21 32 13 18 9 10 24 15 9 16 13 12 18 7 11
13 10 16 13 13 13 16 11 14 15 16 9 9 15 16 19 13 7 26 32
24 15 21 15 16 14 10 11 10 12 12 9 12 9 13 10 11 8 10 8
8 8 8 8 8 8 18 36 18 9 16 13 13 8 10 14 8 8 11 9
9 12 11 12 12 10 11 18 31 24 18 9 11 15 25 19 19 24 24 24
24 24 34 34 27 24 26 32 32 22 11 7 8 10 7 10 13 15 27 24
32 22 7 9 8 7 8 8 8 7 9 8 10 8 12 12 9 7 14 7
7 7 8 7 10 15 14 10 12 13 13 10 14 12 12 9 11 9 9 12
9 12 10 10 12 12 10 7 10 9 8 8 7 8 10 9 8 8 9 8
10 8                  
>BI434856|Kennebec|leaf
15 15 11 14 9 9 10 10 7 7 7 12 12 23 23 24 24 21 32 32
16 21 34 24 24 35 28 33 34 35 36 26 14 13 8 7 8 10 9 11
14 24 17 32 32 35 32 32 32 39 39 39 34 36 36 34 34 37 34 36
36 33 34 37 37 41 33 36 34 34 35 34 32 32 32 32 32 32 32 32
32 34 32 32 35 34 36 36 36 36 36 36 36 32 32 35 32 32 32 34
35 36 35 35 34 34 34 35 35 34 36 35 36 36 36 36 36 34 32 32
32 32 32 32 36 36 36 35 34 34 35 34 35 35 35 35 35 35 35 34
35 36 34 34 34 34 35 35 35 35 35 35 34 35 34 36 36 36 36 36
36 34 34 34 34 36 34 36 36 36 36 36 36 36 35 35 34 35 34 35
34 36 36 36 36 36 36 36 36 36 35 34 34 35 35 36 34 34 34 36
36 34 36 36 36 36 36 34 34 34 34 34 34 34 34 36 36 36 36 36
34 34 36 34 35 34 34 35 34 36 36 36 36 36 36 36 36 36 36 36
36 36 36 36 36 36 36 36 36 36 36 36 36 34 34 35 35 35 34 34
36 36 36 36 36 36 36 36 36 36 36 36 36 36 36 36 36 36 36 36
36 36 37 34 35 36 34 34 35 34 36 34 36 36 36 36 36 36 36 36
36 36 36 36 35 35 34 36 36 36 34 36 36 34 36 36 36 36 36 36
36 36 36 36 36 36 36 36 36 36 35 36 36 35 36 35 35 34 34 34
34 36 36 36 36 36 36 36 36 36 36 36 36 36 36 36 35 36 36 36
36 36 36 36 36 36 36 36 36 36 36 36 36 36 36 36 36 36 34 34
36 34 36 36 36 36 36 36 35 32 32 32 34 32 32 34 34 36 34 36
34 35 36 36 36 36 36 36 36 36 36 36 36 36 36 36 36 36 35 39
34 36 36 36 36 36 36 36 35 36 36 36 36 36 35 36 34 36 36 40
36 36 36 36 36 36 35 29 34 36 34 36 36 36 36 36 35 39 34 37
36 36 36 36 35 36 34 30 34 35 37 36 37 36 36 36 36 36 36 36
36 36 36 36 36 36 34 35 34 33 29 34 35 36 36 36 36 36 36 36
36 36 36 36 36 36 36 36 37 36 36 34 36 33 33 36 36 36 36 36
36 36 36 36 36 36 36 36 36 36 36 36 37 36 36 36 36 36 36 36
36 36 36 36 36 34 35 35 34 34 28 36 36 36 36 35 27 33 34 36
36 36 36 35 35 36 31 36 39 33 36 36 36 36 36 37 36 36 36 36
36 36 36 36 36 36 36 33 36 29 26 26 35 35 17 36 27 36 27 36
36 37 36 37 36 36 36 36 36 35 36 36 30 36 28 37 28 36 37 36
36 36 36 36 37 36 36 24 33 15 34 30 34 33 30 34 36 31 27 28
17 28 36 26 25 24 32 22 33 26 29 35 29 32 36 33 36 34 28 26
24 33 13 24 35 33 33 35 35 37 27 34 29 17 19 19 19 21 23 35
24 39 36 36 33 31 36 37 36 36 36 36 30 24 22 31 26 24 30 33
31 26 18 20 33 33 14 21 21 19 24 17 21 28 27 36 36 20 36 14
20 34 23 24 16 24 26 18 16 26 14 34 27 33 12 19 33 29 20 27
29 17 28 14 20 11 10 13 12 11 16 11 15 21 17 19 12 24 34 35
34 26 28 16 19 9 9 7 16 8 26 22 15 20 28 12 21 12 16 13
16 19 25 20 27 21 33 34 18 19 22 24 16 20 24 17 11 16 7 11
10 23 11 9 12 13 33 16 21 18 20 17 19 13 13 16 20 17 12 11
14 16 12 23 16 13 17 15 30 28 13 13 10 9 9 13 11 11 11 14
28 28 19 19 19 20 26 16 20 24 31 23 18 12 11 13 16 26 19 23
14 25 28 39 39 39 33 35 35 37 37 35 35 36 36 36 36 19 23 14
14 9 13 13 10 14 17 26 22 25 13 9 9 8 7 8 13 7 8 8
10 8 7 7 8 14 7 8 8 9 7 9 9 8 9 9 7 9 9 9
9 8 8 9 8 8 8 9 7 7 7 8 8 8 8 7 7 8 8 10
10 8                  
>BM112675|Kennebec|roots
11 12 33 22 15 28 10 8 8 17 27 32 32 32 34 35 35 35 35 36
26 26 36 35 30 21 20 34 29 15 19 32 32 32 32 31 31 32 32 32
32 32 36 36 36 34 34 39 34 35 35 35 35 32 32 17 17 25 30 32
36 39 34 36 36 34 35 35 35 34 35 35 34 34 34 34 35 35 34 34
37 35 36 36 36 35 34 36 36 36 36 37 35 35 34 35 36 36 36 36
32 35 32 32 32 35 31 35 35 34 35 35 35 35 35 37 35 34 34 34
36 36 36 36 35 35 35 32 34 35 32 36 34 34 34 34 34 35 34 34
34 34 34 34 34 34 34 34 34 39 34 35 35 34 34 34 35 36 36 39
35 36 36 36 36 36 36 36 36 36 36 36 36 36 36 36 36 36 36 36
36 39 36 36 36 36 36 36 36 36 36 36 36 36 36 36 36 35 36 36
36 34 36 39 36 34 36 36 36 39 36 36 39 39 36 36 36 34 35 34
34 36 36 34 36 36 36 36 34 37 34 35 34 35 35 35 36 36 36 36
34 36 36 36 35 34 35 36 36 35 34 36 36 36 36 36 36 36 36 36
34 34 35 34 35 35 35 35 36 36 36 36 36 36 36 36 36 36 36 36
36 36 36 36 36 36 36 36 36 36 36 36 34 36 36 36 36 36 36 36
36 36 36 36 36 36 36 36 36 36 36 36 36 36 36 35 34 34 36 36
36 36 36 36 36 36 36 36 36 36 36 36 36 36 36 36 36 36 36 36
36 36 34 35 34 34 35 35 36 36 36 36 36 36 36 36 36 36 36 36
36 36 36 36 36 34 34 36 36 36 36 34 36 34 37 39 34 36 36 36
36 36 34 34 36 36 36 36 36 36 36 36 36 36 36 35 32 32 32 32
29 32 34 34 34 36 35 34 36 36 36 34 39 36 36 36 39 36 36 36
35 34 34 36 35 34 34 34 35 33 35 33 35 34 34 35 35 36 33 34
36 36 36 39 36 36 36 36 36 36 36 36 36 36 39 35 30 36 36 39
33 35 35 34 34 33 35 34 36 38 36 36 36 38 33 35 35 29 35 30
35 35 34 37 36 35 38 36 36 36 36 36 33 35 35 34 34 27 34 35
36 36 37 36 36 37 36 36 36 37 36 36 37 36 35 29 36 36 33 34
33 26 36 26 36 37 36 36 36 36 36 36 36 36 34 27 35 36 40 34
36 37 36 36 36 36 36 38 36 36 27 36 34 30 29 32 27 17 28 32
29 32 29 26 36 36 36 36 36 36 37 37 36 36 36 36 29 36 37 36
26 35 24 33 36 32 35 36 36 36 36 36 37 34 29 36 28 26 9 26
13 24 15 33 15 18 27 19 35 26 28 27 23 28 26 36 29 33 13 33
13 25 16 25 25 36 36 36 36 36 38 22 30 13 24 13 35 24 31 33
30 33 24 20 21 16 13 30 24 32 17 30 29 26 27 24 24 24 24 24
33 24 37 36 28 28 16 28 11 16 24 15 25 34 35 30 15 36 21 20
25 26 20 19 25 36 13 28 28 20 28 29 24 23 35 32 23 30 19 13
15 23 19 14 16 25 10 11 15 18 25 19 8 16 12 9 9 15 11 13
13 28 30 31 31 31 26 26 24 17 26 30 31 31 30 31 34 20 21 10
10 10 10 10 21 27 34 34 35 34 18 24 23 18 10 8 11 11 12 26
23 21 13 14 14 8 7 11 7 16 26 12 13 11 12 9 8 9 10 8
8 10 11 13 13 10 10 19 13 27 8 27 15 11 15 11 8 9 10 8
7 11 9 7 14 10 18 9 10 8 7 9 11 13 13 10 11 11 12 11
11 13 26 9 17 24 19 13 10 10 7 10 9 10 9 8 7 10 9 9
9 11 16 8 18 10 10 11 18 9 13 11 20 13 10 13 13 9 9 9
9 14 11 11 18 34 21 26 19 11 7 8 9 9 10 10 7 12 10 
>BM407996|Kennebec|roots
15 20 20 35 37 33 34 22 22 9 9 9 9 26 20 31 31 28 32 32
32 35 36 27 30 36 22 12 13 10 11 13 9 14 23 28 28 31 29 31
37 39 32 21 27 27 27 27 34 35 35 32 34 35 32 32 35 35 20 23
19 25 35 35 34 35 34 35 34 35 35 34 34 34 34 34 37 34 34 34
36 33 35 35 34 36 34 34 36 36 36 36 36 36 36 36 34 34 34 36
36 36 36 32 32 32 32 32 35 32 35 36 35 35 35 35 35 35 35 34
35 35 35 36 36 36 36 34 35 35 35 34 34 35 35 35 36 35 35 34
35 34 35 34 34 35 34 36 34 34 36 36 36 34 35 35 34 35 37 34
34 36 35 36 36 36 36 36 36 36 36 36 36 36 36 36 36 36 36 36
36 36 36 36 34 34 34 34 34 34 35 34 36 34 39 34 34 36 36 36
36 36 36 39 36 36 39 36 34 36 36 36 36 36 36 35 36 35 34 35
36 36 36 35 36 36 36 36 35 36 34 36 34 35 34 36 34 36 36 36
36 36 36 34 36 34 35 34 35 34 36 36 36 36 36 36 36 36 36 36
36 36 34 36 34 35 35 35 34 34 34 36 34 36 34 36 36 36 36 34
36 36 34 36 34 36 36 36 36 36 36 36 36 36 36 35 34 34 35 35
35 36 36 36 36 36 36 36 36 36 36 36 36 36 36 36 36 36 36 34
34 34 35 34 34 35 34 34 34 34 35 36 36 36 36 36 36 36 36 36
36 35 36 34 36 35 34 34 34 34 34 36 36 34 36 36 36 36 36 36
36 36 36 36 36 36 36 36 35 36 34 36 36 36 36 36 36 36 36 36
36 36 36 36 36 36 36 36 36 36 36 36 36 36 36 36 36 36 35 35
35 34 34 35 34 34 36 36 36 39 36 36 35 34 34 36 34 36 36 36
36 36 36 36 36 36 36 36 34 34 34 34 34 34 34 36 36 36 36 36
34 36 36 36 35 39 34 36 34 36 36 36 36 36 36 36 36 36 36 36
36 36 36 36 34 34 34 35 34 34 34 35 34 34 34 34 36 36 35 34
35 39 36 36 36 36 36 36 36 36 36 36 36 36 36 34 34 36 34 34
34 34 36 35 35 29 34 34 36 36 36 36 36 36 36 36 36 36 36 35
36 34 34 36 34 34 36 36 36 36 36 36 36 36 36 36 36 36 40 36
36 36 36 36 36 36 36 36 36 36 36 36 36 36 36 36 31 35 31 28
19 30 31 35 35 35 33 36 36 36 36 36 36 36 36 36 36 36 36 37
36 36 36 34 35 37 36 35 35 36 36 36 36 36 36 34 36 35 34 33
35 26 34 26 34 36 36 31 32 35 29 34 35 34 33 36 36 36 36 36
36 28 35 29 40 28 34 33 36 36 36 37 36 36 35 35 36 33 17 35
35 36 36 37 36 36 34 41 29 32 36 35 37 36 36 36 41 36 33 35
33 30 28 35 33 36 36 33 32 28 36 24 31 36 36 33 36 36 37 36
36 36 35 36 33 29 28 29 35 14 35 35 34 35 33 32 35 37 35 33
36 34 30 36 36 36 32 37 36 37 32 33 35 29 30 28 33 27 22 32
33 19 26 26 34 34 36 36 36 34 34 30 35 35 26 21 34 34 35 36
26 24 15 15 23 18 13 32 35 32 35 34 28 26 35 31 24 34 25 24
24 35 32 24 30 32 21 19 13 27 35 35 26 19 12 20 21 15 24 15
16 26 32 21 24 15 24 27 23 24 12 15 30 28 19 13 22 13 14 28
20 16 12 21 20 15 28 31 17 14 8 13 11 10 19 13 20 17 14 13
17 15 18 16 21 21 18 17 23 35 20 13 25 21 12 13 10 18 16 16
28 18 24 27 20 24 17 20 21 20 19 20 19 13 28 23 14 14 18 23
19 15 12 14 19 13 24 29            
>BQ115443|Kennebec or Binjte|mixed tissues
14 11 6 6 10 9 9 11 19 12 12 11 11 12 12 21 10 10 19 18
18 22 22 24 42 42 44 35 26 27 36 28 22 23 17 14 13 12 14 14
13 17 18 23 17 22 23 18 18 18 19 26 42 35 18 24 18 25 25 18
42 19 20 22 22 25 27 44 40 44 44 44 42 25 24 20 20 22 20 35
35 47 44 40 45 35 18 18 18 23 18 23 20 13 13 13 13 13 13 44
31 26 16 16 16 17 16 16 25 25 33 31 36 45 34 38 34 40 40 35
33 33 22 19 20 21 24 22 20 49 47 47 21 18 18 21 16 17 29 25
27 34 34 32 32 44 34 45 35 34 34 34 44 38 40 44 23 20 20 23
19 20 29 35 40 35 35 34 38 40 25 36 30 27 36 30 47 47 25 28
23 26 25 26 39 36 47 47 47 47 47 44 39 35 27 19 22 25 22 22
23 23 25 27 34 34 47 47 47 44 40 42 42 35 42 42 42 35 40 40
35 35 40 40 38 44 44 44 35 35 35 40 44 44 47 45 45 34 45 34
30 26 30 30 24 29 44 38 33 33 34 34 30 34 42 35 42 35 36 32
29 31 36 34 47 45 44 44 44 44 47 44 40 44 44 44 44 47 47 35
34 29 29 23 29 33 35 45 40 44 40 45 30 27 33 33 30 42 45 34
34 47 38 44 45 47 44 44 44 45 30 33 44 32 33 35 44 44 40 44
44 30 30 27 24 29 29 28 25 30 31 31 34 44 40 35 35 35 35 35
33 42 35 25 35 42 42 35 44 44 44 49 49 49 49 44 44 44 44 31
31 35 35 35 40 35 35 35 35 31 36 31 31 32 29 35 35 35 35 33
33 44 38 44 44 44 32 32 31 37 29 35 47 44 35 35 30 26 29 34
34 44 44 44 35 44 45 33 27 30 33 33 31 31 32 32 32 31 31 32
29 32 35 42 32 31 36 31 35 35 44 40 44 35 47 44 40 44 31 31
36 31 34 31 47 49 47 47 47 47 25 28 19 25 25 24 44 33 34 38
29 29 32 31 34 34 38 38 40 34 44 44 44 40 40 47 35 36 31 36
32 29 44 47 47 47 34 34 34 34 34 34 47 40 40 44 33 30 32 29
26 25 24 30 34 33 28 27 34 34 44 47 44 40 45 40 44 45 47 47
47 47 47 47 45 47 47 35 25 25 27 28 25 28 29 30 36 34 36 34
44 44 44 44 44 44 32 32 32 32 32 42 40 45 44 35 42 25 35 35
44 40 25 24 35 35 44 40 41 47 41 47 36 40 40 40 35 35 35 44
44 44 47 47 47 44 21 22 20 21 17 22 35 44 44 35 40 40 35 44
35 34 44 33 34 34 44 35 42 35 30 35 35 44 34 34 31 34 24 26
29 22 22 33 24 35 44 35 44 44 34 44 47 49 49 36 25 27 16 16
30 25 25 31 30 26 22 22 22 14 22 21 25 40 30 26 30 27 27 27
27 27 27 31 32 40 44 36 35 29 32 32 32 34 34 30 30 30 33 34
33 35 44 40 35 35 40 44 36 34 32 34 36 31 40 45 47 47 44 44
35 35 35 24 35 30 30 35 23 26 19 19 17 16 15 15 15 15 17 16
12 26 24 35 44 29 35 40 40 44 36 33 44 44 27 15 18 17 16 16
20 32 30 44 35 34 39 47 40 44 32 31 26 17 16 20 12 18 18 17
24 22 11 11 12 12 10 12 36 40 36 26 27 14 22 21 17 14 19 17
18 16 18 24 24 28 28 22 27 29 26 31 21 35 19 16 26 16 12 12
10 9 9 9 9 9 9 9 9 9 9 9 9 9 9 9 9 12 8 10
9 13 16 12 7 9 14 14 23 37 31 26 26 23 14 11 10 9 13 11
16 13 13 11 11 10 8 13 12 12 12 12 9 9 9 6 6 9 18 12
7 10 16 6 9 19 19 13 12 23 14 13 9 10 14 14 34 34 22 16
16 14 7 10 9 9 12 10 9 11 15 8 10 10 9 11 9 9 11 10
10 9 9 9 8 11 16 20 10 10 9 6 10 10 9 10 9 9 9 8
13                   
>BQ115444|Kennebec or Binjte|mixed tissues
11 11 20 16 16 11 15 15 33 29 23 16 10 15 10 24 19 20 26 28
26 22 33 11 13 14 7 7 9 21 19 26 36 36 29 29 29 36 36 36
36 40 37 36 36 36 36 36 36 36 24 14 14 12 14 11 14 10 28 16
14 19 19 21 21 20 16 17 12 10 12 7 7 8 9 7 7 12 8 8
7 7 10 10 12 17 18 23 14 14 24 28 27 31 22 28 28 33 33 25
34 30 34 20 21 29 28 32 26 14 14 23 8 8 8 10 13 13 13 14
28 30 18 18 28 23 19 20 12 17 24 14 18 25 21 21 18 18 32 30
24 27 12 12 24 27 30 36 21 27 14 23 14 29 25 21 9 12 11 13
17 17 17 24 21 28 27 27 29 30 28 20 29 18 15 18 21 24 16 21
16 15 19 17 18 26 36 36 32 25 29 30 30 30 29 27 26 26 21 18
15 17 22 17 23 26 20 20 28 24 17 27 22 24 17 18 24 30 27 31
31 34 26 24 24 20 24 24 22 18 14 23 21 30 20 30 26 26 17 21
24 21 26 26 18 24 23 23 23 29 28 26 30 30 19 27 27 27 30 27
28 22 28 31 32 27 34 33 36 32 34 28 33 36 36 34 29 21 30 29
33 33 35 26 33 34 33 32 33 24 33 24 29 24 24 22 21 24 19 27
28 18 24 22 19 19 16 21 20 20 27 23 27 23 33 36 36 38 41 35
33 21 34 18 26 21 25 31 36 36 36 28 24 30 33 32 31 23 30 25
25 32 30 31 37 33 26 21 34 35 27 28 26 29 33 36 36 36 36 30
24 29 33 26 35 28 36 36 36 36 31 37 35 32 27 33 33 13 28 34
33 36 37 36 35 35 31 22 26 29 26 26 22 22 13 19 8 7 7 7
7 7 8 10 19 26 30 26 26 28 33 36 34 26 29 34 34 30 36 33
26 11 26 17 27 26 16 17 22 28 21 23 21 21 20 25 26 21 21 17
20 19 17 20 21 19 16 23 18 26 23 25 19 23 23 20 24 16 33 31
17 26 20 23 11 18 14 17 13 14 14 12 21 14 19 20 16 21 30 15
26 21 26 24 22 14 14 15 12 15 19 19 27 27 24 20 23 26 21 26
24 30 24 24 21 17 21 22 15 13 11 13 19 10 12 12 14 11 20 26
23 17 24 16 21 21 26 13 16 15 23 13 25 12 17 15 12 19 19 14
19 15 8 10 12 18 21 12 14 11 13 10 10 11 14 11 18 16 9 11
9 10 7 9 9 10 10 12 13 15 15 18 24 24 11 14 8 8 9 20
7 10 10 13 20 24 16 20 17 24 21 16 10 11 11 10 8 16 13 18
16 22 12 12 10 15 15 8 8 15 10 12 12 12 11 15 10 16 16 13
12 14 11 11 14 12 11 11 13 11 10 12 11 15 7 7 7 7 9 13
15 12 15 12 18 14 18 19 15 19 14 14 10 10 9 9 9 10 8 8
9 8 8 13 10 9 8 8 7 10 11 13 11 12 16 17 13 10 9 9
19 13 17 12 10 15 11 8 11 8 9 7 9 7 9 11 16 16 12 10
9 10 7 11 8 8 11 12 8 11 10 10 11 20 21 20 18 17 11 11
7 7 9 8 13 11 13 13 16 13 16 24 24 14 10 7 7 7 7 11
7 9 9 9 10 10 9 11 11 11 13 17 17 13 8 9 8 7 12 9
10 18 12 11 13 11 9 10 7 9 7 8 7 7 7 7 10 12 13 9
8 8 9 12 8 8 8 9 9 7 9 7 8 7 9 7 9 15 12 23
16 15 10 8 10 10 7 7 9 9 7 8 10 11 8 11 8 10 10 8
9 9 8 9 10 12 15 15 13 10 9 9 7 8 8 7 7 7 11 11
11 9 8 10 12 16 15 22 17 11 11 9 9 9 7 11 10 14 8 8
10 10 10 10 10 8 12 10 9 8 8 11 10 10 10 10 10 7 7 7
7 7 10 11 7 9 9 9 9 14 21 16 15 15 11 9 8 16 8 8
9 9 9 7 7 8 12 16 9 13 12 12 10 10 9 10 11 13 17 18
23 9                  
>BQ516395|Kennebec or Binjte|mixed tissues
20 24 24 28 26 23 23 9 9 9 9 21 21 32 32 32 27 32 30 35
27 28 30 30 28 21 13 13 7 7 8 7 8 15 11 28 32 32 35 35
34 35 34 34 36 34 39 39 35 36 35 34 35 36 36 36 27 27 19 19
24 31 35 35 34 36 36 35 34 34 34 34 34 37 34 34 37 35 35 35
34 34 34 34 36 36 36 36 34 34 34 34 37 35 37 36 36 37 35 35
36 35 35 34 35 34 35 35 36 36 36 36 34 35 35 35 35 34 36 34
34 36 35 35 34 35 34 35 35 35 32 32 32 32 32 35 35 35 34 34
34 35 34 34 35 34 34 35 34 34 36 36 36 36 34 35 34 34 35 34
35 34 35 35 35 35 34 34 35 35 35 35 35 34 34 35 36 36 36 36
36 36 36 36 36 34 34 34 35 35 34 35 35 35 36 36 35 36 36 34
36 36 36 36 36 36 36 36 36 36 36 36 36 36 36 36 35 34 34 36
36 34 36 36 36 36 36 36 34 36 36 36 34 34 35 39 36 36 36 36
36 36 36 36 36 36 35 36 36 35 35 34 35 35 35 34 36 36 36 34
36 36 36 34 36 36 36 36 36 36 36 36 36 36 36 36 36 34 34 34
34 36 35 34 36 34 39 34 34 36 36 36 36 36 36 34 34 34 36 34
34 36 36 36 36 36 35 36 34 34 36 36 36 36 36 36 36 36 36 36
36 36 36 36 36 36 36 36 36 36 35 36 36 36 36 36 36 36 36 36
36 36 36 36 36 36 36 36 36 36 36 36 34 36 34 34 36 36 36 36
36 36 36 36 36 36 36 36 36 36 36 36 34 34 36 36 34 36 36 36
36 36 36 34 35 35 34 35 35 35 34 34 39 36 36 34 34 36 36 36
36 36 36 36 36 36 36 36 36 36 36 36 36 34 34 35 35 34 35 35
36 36 36 36 36 34 35 36 35 34 36 36 34 34 35 36 36 36 36 36
36 36 36 36 36 36 36 36 36 34 34 34 35 34 35 35 36 36 36 36
36 36 36 36 36 36 36 36 36 36 36 36 36 36 36 36 39 36 36 36
34 34 34 34 35 35 34 35 36 36 36 36 36 36 36 36 36 36 36 36
36 36 36 36 36 35 35 34 34 34 32 36 36 35 35 34 34 34 36 36
36 36 34 34 39 36 36 35 36 36 36 36 36 36 36 36 36 36 36 34
34 32 32 32 32 28 32 35 37 35 34 33 35 35 36 36 36 36 36 36
36 36 36 36 36 36 36 36 34 35 36 36 36 36 36 36 36 36 36 36
36 36 36 36 33 36 31 36 35 31 35 36 36 41 34 35 33 35 34 34
40 35 35 36 36 36 36 37 36 27 35 32 36 35 36 36 36 36 36 36
35 35 33 33 24 35 35 36 36 41 36 34 34 36 34 34 36 36 33 34
34 36 36 36 37 33 36 37 33 36 34 36 36 33 34 33 34 19 36 35
36 36 36 36 36 32 40 41 34 35 35 33 30 33 35 28 36 36 36 33
33 37 36 36 36 36 36 36 36 36 37 33 34 36 36 33 37 33 33 35
35 32 35 35 30 35 33 29 28 27 28 33 35 33 36 28 33 35 30 30
35 35 41 36 36 36 26 36 36 36 33 34 34 30 33 34 36 37 36 37
37 30 32 34 21 24 23 33 28 36 29 40 35 34 36 35 35 35 29 29
28 23 27 27 34 33 21 28 26 19 21 33 25 36 23 27 22 31 27 28
28 19 25 23 23 28 28 36 37 37 36 36 37 15 19 30 30 31 31 16
24 15 28 20 36 27 28 32 31 34 29 32 20 26 28 18 24 29 24 34
29 30 32 15 28 24 30 29 35 24 18 19 26 27 32 36 29 36 36 32
35 33 32 30 28 20 19 24 32 30 13 15 20 14 15 13 24 28 31 26
26 28 30 30 31 30 36 36 36 28 28 26 28 31 21 17 7 19 14 7
8 7 7 10 10 19 9 14 19 33 18         
>BQ516396|Kennebec or Binjte|mixed tissues
10 10 10 12 15 11 7 7 11 12 17 9 16 9 16 20 29 29 35 35
32 32 35 32 28 23 21 27 27 15 20 7 8 8 10 12 10 9 7 12
12 11 10 9 11 7 9 12 18 32 32 32 31 31 31 32 32 35 31 18
14 9 7 9 8 7 7 8 7 11 18 24 33 37 36 32 35 35 35 35
32 32 35 34 35 35 34 34 35 34 39 34 34 34 35 36 33 35 34 35
35 35 32 32 32 36 34 34 34 34 34 34 34 35 34 35 35 24 24 18
24 19 19 24 24 30 33 35 28 34 34 34 36 34 34 34 36 34 35 33
36 34 35 35 37 36 36 36 36 36 34 35 34 34 36 35 34 32 32 32
34 34 35 33 35 35 34 35 35 35 34 34 35 36 36 36 34 36 35 35
35 35 35 34 36 36 36 36 36 36 36 36 35 40 41 36 36 36 35 35
35 35 34 35 34 36 34 36 34 36 36 36 36 36 36 36 36 36 36 36
36 36 36 36 36 36 36 36 36 36 36 36 36 36 34 36 31 24 24 28
32 32 36 32 34 34 34 34 36 34 34 37 36 36 36 36 36 36 36 36
37 36 34 36 36 36 36 36 36 36 36 36 36 36 36 36 36 36 36 36
36 36 36 36 36 36 34 34 36 34 36 36 36 36 36 35 36 34 35 36
36 36 36 36 36 36 36 36 35 35 33 36 41 35 35 35 34 34 35 35
35 36 36 36 36 36 35 36 36 36 36 36 36 34 34 36 36 36 34 36
36 36 36 34 36 36 36 36 36 36 36 36 36 36 36 36 36 36 36 36
36 36 36 41 36 36 36 36 36 36 36 36 40 36 36 35 34 36 34 36
36 36 36 36 36 38 36 33 34 34 33 35 35 36 36 36 36 36 36 36
36 34 37 35 35 34 36 36 36 36 36 36 36 36 36 36 36 36 36 36
36 36 36 36 36 36 36 36 36 35 36 36 41 36 35 36 36 36 36 34
36 36 34 36 36 35 35 35 36 36 36 36 36 36 36 36 34 34 35 35
35 36 36 36 36 36 36 36 35 35 36 36 36 36 36 36 37 36 36 36
36 36 36 34 36 34 36 36 36 36 36 36 36 36 36 36 36 36 35 35
35 34 28 37 36 36 27 36 27 37 36 36 35 34 35 34 36 34 35 36
36 36 36 36 36 36 36 36 36 36 36 36 36 36 36 36 36 36 36 36
37 36 36 36 36 34 33 35 36 36 36 40 36 36 36 36 36 36 36 35
35 34 34 33 36 35 36 34 35 34 35 33 41 34 34 26 33 35 32 28
34 35 34 32 28 30 35 26 33 30 35 29 36 36 36 36 36 26 35 35
35 26 35 21 36 36 36 36 36 36 36 36 36 36 36 36 37 36 34 35
35 34 33 22 36 36 36 37 36 36 36 32 36 37 36 36 36 36 36 36
36 32 19 26 21 26 36 25 34 33 35 36 36 36 36 36 36 36 15 33
26 36 36 36 36 34 35 36 32 33 21 34 23 30 24 33 31 35 36 32
25 36 34 30 35 30 24 33 34 33 33 35 33 35 33 33 30 33 35 31
33 24 28 28 36 36 36 36 36 36 28 27 13 34 28 17 25 27 26 36
27 18 29 23 36 36 36 38 37 36 36 36 36 37 38 36 33 25 41 24
24 24 26 29 13 22 19 28 17 18 19 19 32 32 30 23 16 12 19 12
18 18 17 35 30 33 32 30 35 20 19 18 34 21 32 29 33 33 32 28
34 26 35 24 27 22 24 34 26 24 24 28 35 26 20 34 14 30 26 33
26 28 29 28 15 18 18 27 21 26 21 28 22 18 14 28 20 23 35 35
24 20 20 17 22 24 20 24 16 16 16 21 7 22 9 16 19 15 21 27
15 14 27 18 23 24 15 19 15 12 18 18 9 13 26 18 31 25 8 7
8                   
>AW906443|Bintje|axillary buds of stem explants, swelling stolons
0 0 4 6 4 8 6 8 9 10 13 4 0 0 4 4 4 4 6 6
14 4 4 4 9 9 6 8 6 8 10 11 7 7 10 10 7 6 9 13
11 8 8 8 9 11 13 8 7 7 17 20 23 11 14 14 20 17 10 12
17 22 23 29 29 32 32 21 20 15 15 20 25 29 29 21 21 21 29 21
17 13 9 10 10 10 14 10 15 14 14 10 9 7 7 9 11 11 17 16
19 13 8 8 13 11 11 11 15 16 14 10 10 11 11 11 21 27 39 27
21 19 18 20 14 29 24 18 17 22 17 19 21 23 26 26 29 29 29 35
35 38 40 35 33 33 35 35 35 39 37 35 34 31 31 31 29 29 29 32
32 35 33 31 34 34 34 32 32 32 32 25 25 32 32 40 40 34 34 34
34 34 34 35 35 35 40 40 40 40 40 39 35 35 35 34 34 40 40 40
40 51 51 51 51 51 51 40 40 35 35 35 35 35 35 35 39 35 35 35
35 35 40 40 40 45 45 45 51 45 40 40 39 35 35 37 37 35 37 37
42 46 40 56 51 39 39 35 35 35 39 39 39 34 34 32 32 32 32 32
28 29 34 40 40 40 44 40 40 40 40 40 40 46 56 51 51 42 42 42
46 46 40 40 40 46 40 40 39 29 32 25 25 23 20 20 32 32 32 32
40 40 40 40 46 40 40 56 56 44 46 42 42 42 43 43 51 51 35 34
34 34 34 31 35 35 34 40 51 40 37 37 37 37 40 40 51 51 40 40
40 40 40 40 40 40 48 40 34 29 29 27 29 29 29 29 29 40 40 29
29 27 27 27 29 39 46 46 46 51 51 51 40 40 40 40 40 40 42 42
46 42 42 38 37 35 35 35 40 46 56 56 56 37 35 35 35 35 39 45
51 56 56 56 51 45 45 45 40 40 37 40 40 40 35 35 35 35 35 35
46 56 56 56 56 56 51 40 40 40 40 40 35 35 37 35 35 35 37 37
40 45 45 45 40 35 35 29 34 29 29 32 29 29 29 32 32 29 29 29
32 29 33 33 40 40 32 32 27 29 25 20 24 29 40 40 40 40 44 46
46 40 35 35 34 33 33 33 38 35 40 40 40 37 35 35 29 29 35 35
37 36 35 35 29 32 29 29 42 36 36 28 33 33 37 37 34 35 29 31
29 29 29 29 27 27 29 29 24 29 29 29 22 24 37 40 40 40 34 34
33 33 31 37 40 56 40 37 37 35 33 33 29 32 32 40 32 40 24 18
17 21 23 27 26 27 23 21 17 20 29 32 32 26 29 30 32 32 32 24
22 15 10 10 19 20 18 18 20 20 16 24 20 32 33 33 34 33 33 29
29 32 28 31 27 25 25 27 25 26 29 29 19 18 11 15 14 17 17 23
24 29 29 30 25 21 21 12 13 10 19 23 27 32 40 40 25 23 19 18
23 23 16 15 8 8 12 20 20 20 10 12 8 8 8 15 19 14 12 10
10 10 12 11 15 10 11 17 16 17 18 23 21 22 19 21 10 10 11 16
20 22 16 20 22 25 19 14 14 13 19 19 13 11 21 12 12 9 12 16
17 10 10 10 11 17 16 18 11 11 11 10 12 17 11 11 15 11 15 10
12 15 21 21 14 18 21 21 18 21 16 20 19 16 12 21 10 10 12 14
14 17 9 10 12 12 4 0 4 8 8 8 8 11 8 8 10 13 11 10
10 10 14 12 15 15 10 9 10 10 10 10 10 9 8 8 8 8 7 7
7 9 6 6 9 6 7 7 8 9 8 8 9 7 7 7 7 9 7 7
7 8 9 7 7 7 10 7 7 11 13 12 11 8 8 8 6 6 6 6
6 6 7 8 11 10 10 7 7 7 10 9 8 8 7 8 8 9 10 12
11 12 8 7 7 7 7 8 8 8 8 9 8 8 7 7 7 7 7 7
7 7                  
>BE340428|Bintje|axillary buds of stem explants, swelling stolons
4 4 8 4 6 4 0 4 0 4 0 4 4 0 0 4 4 8 8 6
6 6 6 6 6 6 8 6 6 6 8 9 8 6 6 8 6 4 4 4
6 6 6 10 10 8 10 13 13 16 16 17 17 19 17 9 15 12 9 13
15 9 9 15 14 18 24 22 16 8 7 9 9 10 20 20 14 11 11 9
9 9 8 9 8 8 8 15 16 25 20 13 7 7 7 8 12 19 14 10
10 6 6 6 6 6 10 12 12 14 11 11 7 7 7 7 9 17 25 17
22 22 27 19 14 9 12 12 12 10 15 13 9 9 9 7 8 11 11 14
8 8 21 37 27 24 12 12 12 23 23 16 16 9 7 7 7 14 21 23
19 22 25 27 27 32 29 29 18 18 16 13 9 9 9 19 19 29 29 24
28 20 17 17 29 25 25 29 29 29 29 25 21 19 12 10 14 19 19 26
32 29 22 22 15 15 15 24 29 29 29 27 27 18 9 9 11 9 10 19
23 23 21 18 24 24 24 17 20 21 33 33 42 42 42 42 42 37 37 37
34 33 40 40 23 22 16 17 12 11 6 6 6 8 15 16 19 8 8 9
9 9 9 13 15 24 19 13 13 19 19 21 26 31 25 22 22 19 25 19
13 8 6 9 9 17 20 29 29 22 22 22 20 16 15 7 7 8 10 7
6 11 10 6 8 15 20 24 32 32 28 28 24 27 21 18 18 24 26 28
26 27 24 24 28 32 29 31 21 19 16 21 9 7 7 11 6 6 7 8
13 16 32 31 33 28 33 25 29 29 37 40 40 42 42 35 32 29 29 35
35 38 42 56 56 42 40 40 40 29 19 19 9 10 10 17 20 17 17 21
19 21 37 34 34 36 44 40 40 33 37 29 29 29 24 20 19 15 9 11
21 21 27 29 29 29 29 29 25 23 19 18 20 22 19 20 22 26 25 25
25 25 29 33 34 33 31 26 25 23 16 15 8 8 8 17 20 18 18 18
30 24 23 15 9 9 11 11 16 18 24 28 29 29 24 15 9 9 13 13
17 21 23 18 10 10 15 14 11 11 11 10 10 10 14 13 17 16 17 15
10 13 19 19 15 17 21 21 12 12 9 12 13 14 9 9 19 21 26 28
25 27 21 20 13 16 11 12 10 21 14 16 16 14 17 20 21 21 13 15
8 8 8 11 11 23 19 15 11 8 8 8 13 14 13 8 8 8 9 9
9 15 14 4 0 4 17 8 9 9 11 11 9 11 11 14 18 22 19 12
10 10 8 8 9 9 8 10 11 8 8 8 10 14 17 16 15 20 23 23
18 17 17 10 12 12 15 8 8 8 12 8 10 10 14 16 16 12 12 10
10 10 14 8 8 8 8 8 8 14 14 10 7 4 0 4 6 6 8 14
15 8 8 8 10 9 16 12 18 17 16 14 9 8 8 8 8 9 8 8
8 8 8 8 8 10 10 7 7 7 7 7 9 10 6 6 9 10 9 8
11 8 8 9 8 7 15 14 11 9 16 13 7 7 10 10 9 9 9 12
10 8 8 7 7 10 10 13 13 13 7 7 7 8 9 7 7 7 4 0
4 7 7 10 10 8 6 6 6 6 8 6 6 9 17 13 7 7 7 10
7 7 7 13 9 13 9 10 10 10 10 10 7 6 6 6 6 6 7 10
7 7 6 9 6 6 6 6 6 6 6 6 6 7 7 7 8 9 9 7
7 9 9 9 7               
>BE340551|Bintje|axillary buds of stem explants, swelling stolons
6 6 6 6 4 4 4 7 6 4 4 6 6 6 6 6 6 6 6 6
6 6 6 6 6 9 9 9 10 16 10 10 12 19 19 15 15 18 26 46
46 46 46 42 42 35 35 25 25 25 29 35 40 37 37 37 37 29 29 29
29 29 33 45 46 46 42 37 37 33 42 37 44 48 44 37 42 31 31 35
45 42 42 42 42 44 44 44 33 42 30 30 33 45 45 46 30 34 35 44
42 46 37 35 31 24 18 18 14 30 30 40 40 45 46 46 42 37 37 33
42 46 30 30 35 35 35 29 23 29 29 35 35 35 35 40 42 42 42 40
40 37 35 35 40 50 56 44 40 35 33 26 26 21 46 31 42 42 42 36
35 35 35 40 45 37 29 29 37 33 31 35 35 37 39 39 35 35 35 37
50 50 56 50 50 44 44 41 41 42 42 41 41 35 41 41 41 56 56 56
56 50 41 41 38 35 35 30 35 32 35 35 35 32 32 35 35 42 41 41
44 50 50 56 56 56 50 40 35 35 33 33 26 35 35 35 35 41 42 41
32 32 30 40 40 30 33 33 33 33 33 33 27 27 27 46 46 37 37 35
35 33 46 42 35 35 35 35 42 44 50 50 50 42 42 41 45 41 41 42
41 50 41 41 41 41 41 41 46 46 39 35 33 33 33 33 21 33 33 33
33 42 42 35 33 33 42 42 42 42 33 35 42 35 33 33 32 30 24 21
21 21 31 31 35 35 35 36 35 35 37 37 35 35 30 31 33 31 31 33
33 29 29 30 40 37 37 37 42 46 37 42 42 40 40 40 40 37 37 37
50 56 56 50 50 50 44 35 35 35 35 35 35 37 37 37 42 42 35 37
37 37 37 37 42 44 44 44 42 42 42 42 42 42 44 44 56 56 44 44
56 44 48 56 48 48 44 42 35 35 32 32 28 32 35 48 48 48 48 47
47 44 44 42 42 42 42 35 35 35 32 32 35 35 35 37 38 38 35 35
35 35 32 32 32 29 29 26 31 31 35 35 37 37 37 37 37 37 37 40
46 37 37 35 35 29 29 29 35 35 42 34 36 42 42 34 34 24 24 17
11 11 9 10 10 23 23 27 25 15 14 10 10 10 14 18 17 13 13 15
13 8 8 8 15 16 11 9 9 10 8 9 8 8 8 11 11 8 8 8
9 8 8 8 7 13 7 7 8 6 6 6 6 6 6 8 9 8 8 8
8 10 8 10 9 8 8 8 11 13 12 8 8 8 15 10 8 8 8 14
11 18 18 24 16 14 21 11 9 9 12 9 13 19 17 18 21 21 18 18
25 25 20 12 14 11 11 16 11 15 17 24 23 15 15 18 18 24 24 16
16 18 15 15 20 12 8 13 7 7 9 13 14 18 18 18 17 15 19 19
11 11 15 11 14 14 19 18 23 23 18 18 10 10 10 10 13 20 15 10
7 7 8 17 17 16 10 14 9 9 9 15 18 15 13 11 11 9 10 13
23 18 22 29 25 17 12 9 8 8 9 19 9 9 9 10 15 15 14 18
18 13 15 15 18 18 15 15 15 10 16 8 8 8 8 14 13 7 6 6
6 9 10 11 7 7 11 7 10 15 13 8 8 8 8 8 10 8 8 8
11 10 13 18 12 15 8 9 9 10 10 17 10 11 9 10 10 17 9 9
10 10 9 4 7 7 8 8 8 9 8 8 11 9 11 9 10 17 15 8
7 7 7 9 7 7 9 8 8 10 9 8 8 8 8 8 8 10 10 10
16 16 15 21 13 15 12 16 10 11 9 10 9 9 9 9 9 9 8 7
9 9 8 7 8 9 9 9 13 10 7 7 7 6 7 6 8 8 6 8
8 8 7 4 4 7 4 4 7 7 7 8 9 8 8 11 10 10 12 13
9 9 7 7 7 8 12 9 8 8 8 8 6 10 6 6 6 6 7 11
8 6 6 7 7 7 6 6 6 6 6 6 7 8 9 13 8 8 8 11
8 7 6 8 4 4 4 6 6 10 10 12 12 12 7 7 7 7 7 7
9 8 8 8 8 13 14 12 12 7 7 7 6 6 6 6 6 7 8 8
6 6 6 6                
>BE341141|Bintje|axillary buds of stem explants, swelling stolons
9 9 9 7 7 7 9 9 9 9 9 9 9 8 8 8 9 4 0 0
4 4 6 6 6 6 6 10 6 6 6 6 8 8 9 9 11 4 4 4
6 8 8 9 19 16 7 7 10 11 24 24 32 39 29 29 27 29 29 33
33 37 34 34 35 35 35 35 45 40 40 40 45 45 45 45 51 51 43 46
56 56 42 40 38 38 38 45 43 42 42 43 43 56 56 43 40 40 38 40
40 38 44 42 43 43 56 56 56 40 40 40 40 40 40 40 31 31 29 31
31 37 40 40 37 37 37 37 37 37 37 37 40 43 40 35 35 35 35 35
35 37 40 40 42 43 42 40 40 51 40 45 45 51 51 43 40 40 37 35
40 42 42 42 43 40 40 40 40 40 40 40 40 42 42 42 50 42 50 50
50 50 44 37 37 45 40 40 40 56 56 56 56 56 43 51 51 51 51 43
43 51 51 51 51 56 56 56 50 50 41 41 41 41 41 41 42 41 37 40
38 38 40 40 40 43 43 43 51 43 56 56 50 56 50 41 41 41 50 42
41 42 42 42 50 50 50 47 41 41 41 41 41 41 41 41 41 42 44 42
42 42 42 35 42 37 37 42 42 42 42 41 41 42 42 42 43 56 42 42
37 37 37 42 50 44 44 44 50 42 43 43 42 42 42 42 41 42 44 50
37 50 27 27 27 37 33 42 41 41 41 41 42 42 35 35 35 37 37 50
50 45 45 41 41 38 35 35 35 37 41 42 42 41 41 41 41 45 41 50
50 50 42 42 42 42 42 42 42 44 42 46 30 30 30 39 33 35 30 50
50 44 33 33 26 26 26 33 42 56 50 50 44 37 37 35 35 35 31 31
22 22 22 48 37 44 31 30 23 29 29 35 39 50 50 50 42 39 28 28
28 35 42 47 56 48 44 44 44 44 44 37 37 23 33 31 25 23 29 29
29 29 29 36 44 44 44 44 47 47 42 40 35 36 36 35 35 47 42 42
37 30 30 36 36 36 36 42 29 29 23 29 29 31 31 26 26 26 28 27
20 20 20 29 27 34 34 42 35 35 35 27 27 22 22 18 27 27 30 30
34 42 33 33 30 24 24 18 16 16 20 25 28 32 31 29 25 12 12 12
12 14 23 24 27 25 27 24 25 18 18 27 22 22 13 20 20 21 21 21
25 25 27 25 24 25 29 29 25 25 22 17 24 21 25 17 15 25 29 29
33 29 29 29 29 29 29 30 37 30 40 40 37 37 37 37 32 32 31 23
24 18 11 10 10 13 23 21 21 17 14 10 13 19 23 27 13 19 19 27
27 26 23 20 16 9 9 15 10 10 10 16 18 14 20 18 27 31 40 29
29 25 19 18 24 24 25 25 20 25 20 15 12 19 20 17 17 11 17 18
21 21 26 25 26 26 27 19 10 10 10 20 12 11 13 23 23 26 26 24
21 16 13 19 10 8 9 8 8 8 15 18 24 12 12 8 8 8 19 20
16 12 8 8 8 12 9 18 14 19 25 21 19 14 11 10 14 11 16 9
9 10 15 17 29 21 14 14 13 12 10 13 10 12 10 10 8 15 8 8
8 10 13 14 8 8 8 9 14 13 15 9 10 11 10 11 15 16 9 12
10 13 8 8 9 13 14 11 12 18 21 17 18 16 17 15 11 10 15 9
9 9 8 9 9 9 8 10 6 6 8 6 6 7 8 8 8 9 8 9
13 12 14 10 10 10 13 15 14 8 8 8 7 7 7 8 8 8 8 8
8 8 4 4 4 4 9 7 7 6 6 9 6 6 6 6 8 8 9 7
7 7 9 7 8 8 8 10 17 13 18 17 17 14 14 10 13 10 11 7
7 7 7 7 9 8 7 10 7 9 7 9 8 7 7 4 8 7 8 8
9 9 8 9 7 9 9 12 7 7 9 7 9 8 8 8 8 9 8 9
7 6 6 6 7 6 10 9 8 7 8 8 8 8 6 6 6 6 6 6
>BF053022|Kennebec|leaflets and petioles
4 8 6 6 6 4 4 0 4 0 4 4 0 4 0 0 4 10 4 0
4 6 9 9 6 6 6 6 10 10 4 0 4 4 4 0 4 4 6 6
6 4 4 0 4 4 4 4 7 7 7 9 14 13 20 12 12 9 9 11
24 24 39 39 39 40 56 56 56 56 56 56 40 40 39 39 39 39 51 40
35 35 35 35 35 39 51 45 45 40 39 39 39 39 39 40 56 56 56 56
51 51 51 51 45 45 39 39 35 39 40 40 51 51 51 56 51 51 51 46
46 42 42 42 44 42 42 42 56 51 45 40 40 39 39 35 35 35 35 37
37 40 40 45 51 46 46 42 42 40 40 40 40 40 37 37 37 35 35 35
35 35 37 40 45 40 51 43 43 40 40 40 40 40 40 56 56 51 40 40
40 40 40 40 40 46 46 45 45 45 40 40 40 45 40 42 42 46 56 40
37 37 43 43 43 45 42 42 43 43 56 56 56 56 56 56 56 51 51 51
45 45 45 45 45 45 45 46 42 56 56 56 45 45 43 40 38 38 38 38
40 38 38 38 40 41 43 51 51 51 51 46 46 42 42 42 56 41 41 43
42 42 38 41 41 41 42 42 56 46 45 41 41 41 41 41 41 41 41 41
44 42 42 50 50 56 56 56 56 43 43 43 56 46 43 51 51 43 51 51
46 43 42 42 42 42 43 42 43 43 51 51 51 45 45 45 45 45 45 56
45 45 45 45 41 41 43 51 45 45 45 45 51 51 41 41 41 41 41 41
41 42 50 41 40 40 40 35 35 35 35 35 45 51 43 42 42 42 42 40
45 45 45 45 40 42 42 46 46 51 51 56 45 45 40 40 40 45 46 46
42 42 42 42 45 45 40 40 40 45 56 56 56 50 42 42 42 35 35 35
37 37 35 42 37 37 42 44 35 39 35 36 36 45 48 56 56 56 45 45
40 40 40 40 56 56 56 56 56 51 51 51 51 42 40 42 40 37 37 35
35 35 35 35 32 42 47 47 56 56 56 51 45 45 40 40 40 40 40 40
40 40 37 37 37 37 38 38 35 40 32 30 25 26 26 23 29 29 29 35
40 40 35 35 33 33 29 29 29 32 32 32 32 18 15 8 8 8 16 23
29 32 32 32 40 28 25 15 15 18 13 13 20 20 20 20 25 24 19 10
10 15 15 18 23 24 24 18 15 19 21 17 17 24 29 25 21 16 16 24
23 20 16 11 11 15 15 13 10 16 14 14 12 18 18 21 24 18 19 31
31 27 18 20 14 14 9 10 16 19 26 40 27 22 19 19 20 24 25 25
28 28 28 27 17 12 12 14 23 21 24 24 21 16 18 25 20 20 15 24
24 32 32 32 20 13 4 4 4 13 11 13 15 19 18 13 21 15 24 24
29 25 18 15 13 13 19 21 15 18 20 22 22 24 24 21 19 13 13 12
18 21 28 25 27 23 17 17 19 17 9 9 9 15 14 19 22 25 28 23
27 20 15 12 12 18 10 8 8 8 8 8 19 21 24 8 12 8 8 8
12 21 17 16 10 10 9 12 8 13 9 12 15 12 12 17 12 10 9 9
19 9 10 9 7 7 7 7 10 11 15 14 11 11 9 9 9 10 10 17
11 9 9 12 14 17 9 8 8 8 8 12 19 10 10 14 12 10 12 10
6 7 6 6 10 12 12 19 17 10 10 14 14 13 17 13 14 12 11 8
13 9 9 8 12 11 9 9 10 9 13 4 0 4 7 7 7 7 9 4
0 4 8 8 8 8 8 13 17 18 14 9 8 8 8 8 8 8 7 7
7 9 9 8 7 7 8 9 10 8 9 8 8 7 7 7 9 8 7 12
9 9 8 9 8 8 8 6 8 10 7 9 7 8 8 8 11 8 12 10
7 7 8 12 7 10 8 6 6 6 7 8 6 6 6 6 6 6 8 7
8 8 11 11 11 11 8 7 7 6 9 9 6 6 7 6 6 8 7 10
9 8 8 6 6 6 6 6            
>BG098002|Kennebec|leaflets and petioles
4 9 4 4 11 8 9 9 8 8 4 6 6 4 4 4 4 4 0 0
0 0 8 9 9 13 11 13 10 10 10 8 6 6 6 6 6 9 8 11
9 9 9 9 13 15 10 23 23 30 33 28 28 28 32 33 35 56 40 34
34 34 34 32 32 35 35 35 35 45 45 45 45 45 45 44 44 56 42 42
46 46 44 40 40 37 37 37 37 40 40 44 51 56 56 42 42 38 40 40
45 45 45 56 56 56 56 56 56 56 51 51 51 51 42 42 42 45 40 37
40 40 40 40 40 43 43 44 40 40 40 40 40 37 40 37 35 35 35 35
35 35 40 51 51 56 56 56 40 45 51 40 40 40 56 56 56 51 40 40
40 45 40 40 42 43 40 40 40 40 45 45 45 45 44 42 42 56 42 42
42 43 43 51 40 40 45 45 45 42 56 56 56 56 56 56 56 56 56 41
41 41 45 45 45 51 43 43 56 56 56 41 41 41 41 41 41 51 45 43
43 40 40 40 41 43 46 42 56 56 56 56 42 42 51 56 43 45 51 46
46 41 56 56 56 56 56 56 43 45 45 45 45 45 51 51 46 46 42 42
43 46 56 56 56 56 56 56 43 42 42 56 46 42 42 44 43 56 56 43
46 44 42 42 42 42 42 42 42 42 46 46 41 41 45 45 43 41 46 42
43 42 42 41 41 41 41 45 45 56 56 50 50 42 42 42 42 42 42 42
43 51 43 40 38 38 38 35 35 35 38 42 42 50 42 42 44 42 41 41
42 41 45 41 42 42 43 42 43 43 56 46 46 51 45 45 45 45 45 45
46 46 42 41 41 41 41 41 45 46 51 51 51 51 51 56 42 42 42 42
50 44 42 42 42 42 43 40 40 37 40 37 43 46 56 56 56 51 51 51
51 51 51 56 56 56 56 56 56 56 56 56 50 50 44 50 42 42 40 40
40 37 40 40 56 56 56 56 56 56 56 51 51 51 51 51 40 40 51 40
40 40 42 42 42 35 35 35 37 35 37 35 35 35 35 35 32 35 35 40
40 40 40 40 40 42 42 42 56 44 51 51 40 37 37 37 37 37 40 38
38 38 45 45 46 42 37 37 37 32 31 31 31 32 35 35 40 40 35 35
35 35 35 35 35 35 35 35 35 35 35 35 42 43 43 42 42 42 37 35
29 35 35 33 33 33 33 31 31 29 40 48 32 32 32 32 25 25 37 40
40 40 44 34 34 34 40 40 35 40 34 35 35 35 34 34 34 40 40 40
32 29 25 22 22 25 32 40 32 29 29 25 27 29 29 37 40 32 34 34
34 32 32 27 27 21 12 15 23 19 18 22 19 21 15 23 15 24 27 40
33 33 33 32 29 29 23 21 21 19 20 29 31 40 32 32 40 33 33 33
35 35 35 31 29 29 29 29 29 27 27 17 13 12 20 25 29 32 28 26
29 24 19 17 21 21 19 12 10 14 17 24 23 24 14 14 8 8 10 25
25 19 14 8 8 8 13 8 8 8 8 8 13 19 24 27 21 21 14 15
8 8 8 15 15 29 25 29 29 29 25 20 19 20 25 23 18 11 11 14
10 10 13 21 28 23 17 13 13 20 20 27 26 25 25 15 15 15 16 9
11 9 15 7 7 7 12 13 14 14 21 23 17 23 18 28 21 17 12 24
24 20 20 21 21 19 16 12 20 21 21 19 14 14 10 10 14 9 13 16
10 10 11 11 8 8 21 16 12 12 6 6 6 6 6 6 7 8 9 9
10 8 8 7 11 7 8 9 9 9 9 7 7 7 7 9 8 8 9 9
9 7 7 7 7 7 9 7 7 7 7 9 12 14 15 11 7 7 7 8
6 6 7 7 7 13 8 8 8 8 8 10 15 15 12 13 10 11 8 6
6 11 6 7 9 8 8 9 11 8 13 19 19 10 10 9 8 7 9 9
7 7 11 8 10 7 7 9 7 7 9 9 9 10 10 8 8 8 8 8
8 7 6 6 6 6 6 6 8 6 7 7 7 7 7 8 11 7 4 0
4 6 6 6 8 10 6 7 10 7 8 8 9 7 7 10 11 7 7 7
>BG589736|Kennebec|leaf
7 7 7 7 7 9 10 11 8 10 11 10 15 13 15 9 8 8 9 10
13 9 7 7 7 10 9 7 7 7 7 7 7 7 7 7 7 7 7 7
7 7 7 7 9 9 9 9 7 7 7 7 7 7 7 7 7 9 7 7
7 7 7 9 7 7 9 8 7 8 9 8 8 10 10 10 12 12 11 9
7 10 9 7 13 22 26 32 32 32 29 28 28 25 22 12 7 7 9 13
23 23 35 24 22 19 19 25 22 25 26 32 36 32 32 32 32 32 35 32
31 30 27 26 26 27 27 31 31 34 34 36 34 35 35 34 34 34 31 24
23 10 13 7 11 12 12 19 24 18 27 31 35 34 26 15 15 16 13 13
15 16 28 32 33 27 21 21 16 18 16 15 15 20 17 13 19 23 28 24
24 28 33 35 36 36 27 28 29 30 26 26 29 29 30 26 30 32 27 26
32 28 23 23 31 31 28 33 37 29 27 27 27 36 30 31 27 26 19 24
22 30 24 29 29 35 30 33 33 35 33 35 32 29 31 31 32 32 29 30
35 24 29 32 32 32 33 24 22 30 30 28 28 26 28 27 24 28 27 26
27 30 22 30 30 32 29 32 28 24 28 30 28 32 29 24 29 36 37 26
32 34 34 18 28 20 30 23 20 19 17 23 20 24 26 15 13 7 13 11
7 13 14 10 17 22 30 29 27 36 32 32 25 21 30 29 30 30 35 33
36 36 36 36 36 27 26 30 26 26 30 30 26 29 30 21 23 26 24 29
30 21 20 24 27 26 26 25 23 22 24 21 25 24 20 27 27 27 37 27
24 21 18 16 18 17 23 16 16 15 19 24 27 28 21 29 30 25 28 27
30 31 24 24 24 32 21 30 26 25 29 23 30 29 30 24 27 27 21 28
30 24 22 16 27 27 32 31 30 30 28 19 23 24 17 19 24 24 26 24
24 28 28 24 24 18 16 16 18 23 23 30 30 36 36 38 33 31 29 33
34 32 32 30 25 27 18 30 33 31 21 23 30 34 35 36 29 27 24 24
24 25 24 27 27 36 27 27 27 33 27 29 30 29 24 26 30 30 29 29
28 28 35 34 35 35 30 30 26 23 20 23 18 24 23 23 22 19 22 23
25 26 21 28 24 20 23 14 18 23 19 20 19 24 24 25 31 32 25 38
37 36 30 27 30 29 29 19 19 19 23 21 29 30 34 33 30 30 26 29
25 24 26 26 28 26 18 18 12 13 13 11 20 21 27 31 24 33 37 25
18 17 12 17 20 23 25 34 35 33 30 26 29 36 36 33 34 30 27 28
23 26 21 24 22 16 24 24 25 25 25 30 33 35 31 32 25 25 27 27
25 29 36 29 32 32 36 31 34 33 33 33 27 34 35 35 35 21 33 33
35 30 21 20 13 15 15 26 36 19 19 21 19 21 24 24 29 30 31 30
30 26 24 24 19 26 26 33 29 36 36 36 36 36 27 28 27 37 25 27
34 31 28 32 30 30 24 28 23 24 23 27 18 27 34 28 29 30 34 31
24 13 19 15 13 14 10 9 18 13 28 24 20 19 12 19 13 23 21 17
21 17 16 22 20 27 30 33 29 32 24 34 30 32 30 32 25 28 24 26
23 22 36 36 33 27 26 30 26 26 21 21 24 33 30 26 26 9 21 27
34 26 26 19 30 19 17 24 15 18 20 23 23 17 23 18 14 18 10 19
15 15 25 29 37 36 21 30 29 20 20 16 22 24 24 23 26 19 27 23
17 17 24 35 33 24 21 19 9 8 8 10 8 7 7 10 19 19 14 18
18 18 15 14 18 16 24 16 20 26 21 31 22 19 12 10 8 11 13 18
10 9 9 13 10 12 11 17 17 20 17 11 12 17 13 20 15 18 12 8
20 24 14 9 12 24 12 10 10 16 16 20 14 15 15 20 17 17 11 11
12 12 11 12 16 19 27 21 24 9 9 9 15 8 8 9 10 10 9 12
12 8 8 12 12 19 9 9 12 10 7 11 10 14 10 13 9 9 10 11
11 10 18 9 10 10 14 14 7 11 11 11 10 11 17 10 15 7 8 8
15 17 8 8 10 8 10 10 13 21 9 9 11 12 9 9 14 7 7 7
7 7 8 8 8 10 14 12 20 14 13 9 11 12 12 12 13 11 8 7
7 7 7 8 8 10 13 9 13 7 7 10 7 11 11 11 11 8 14 14
19 13 13 10 8 9 7 7 7 7 7 7 9 8 7 9 9 10 8 8
7 9 8 10 10 15 13 16 13 11 9 21 16 12      
>BG597235|Kennebec|sprouting eyes from tubers
16 7 7 7 12 14 22 22 26 28 26 26 26 18 21 9 9 13 11 21
20 32 34 34 34 36 36 36 34 34 35 37 32 32 31 26 27 28 25 26
27 27 28 28 28 28 31 31 30 30 28 31 34 36 32 32 32 32 32 39
32 35 35 34 35 35 35 34 36 36 39 36 34 34 34 34 34 35 35 35
36 34 34 35 35 34 28 28 28 34 28 39 28 34 35 28 27 25 27 26
29 26 36 36 36 36 35 35 35 35 34 34 35 35 35 34 35 34 35 34
34 35 35 34 31 30 31 28 33 28 30 36 36 36 39 34 34 35 35 37
34 36 36 32 35 32 32 32 32 32 35 36 36 35 34 34 34 34 34 35
34 36 36 34 36 36 36 32 35 32 32 35 32 32 35 35 32 32 32 35
34 35 34 34 35 35 35 35 34 36 35 36 34 34 35 34 34 34 36 34
34 34 35 35 34 35 34 37 34 34 35 35 34 35 34 34 34 36 36 35
36 36 37 34 34 34 35 34 35 35 32 32 32 35 35 34 35 34 34 35
36 36 36 36 36 36 36 36 35 34 36 37 34 35 35 32 35 32 32 39
32 32 36 36 36 36 36 34 34 36 34 36 36 36 36 36 36 36 36 36
34 34 34 35 34 35 35 35 35 35 35 37 34 35 34 32 32 35 35 34
35 35 34 34 35 35 35 34 35 35 36 36 35 35 35 34 35 35 35 36
35 36 36 36 34 39 35 39 36 36 36 36 36 36 32 32 39 32 32 30
29 35 34 35 35 35 32 32 32 29 32 32 34 36 36 36 36 36 36 36
36 34 36 36 35 35 36 36 36 36 36 36 36 34 33 34 32 32 35 35
35 34 35 36 36 36 36 36 36 36 35 36 36 36 35 36 35 36 36 36
35 34 35 34 35 35 35 35 34 34 34 35 34 35 35 35 35 35 35 36
36 36 36 36 35 36 36 35 35 35 32 32 28 24 17 26 32 33 36 36
36 36 36 36 36 36 36 34 35 35 35 36 35 35 36 36 32 32 32 32
29 32 35 36 36 35 35 34 35 34 35 35 36 34 35 32 36 36 37 36
35 32 32 34 32 32 35 35 33 35 34 35 35 32 27 32 32 35 35 35
36 34 35 33 35 35 34 35 34 33 27 36 35 36 35 35 33 36 35 36
36 36 36 36 36 36 36 36 36 30 24 33 35 35 35 30 35 29 35 35
35 34 28 33 33 29 34 36 36 36 39 29 33 30 27 35 34 29 33 29
36 36 33 32 35 32 27 32 26 35 34 29 36 35 33 34 30 27 26 17
18 22 24 22 29 35 36 22 33 29 35 35 33 30 35 35 29 28 34 33
24 34 34 27 30 27 32 22 13 28 29 29 20 34 34 33 19 35 34 37
35 36 36 27 35 35 29 30 21 30 24 30 23 33 30 26 21 33 32 27
14 37 30 36 36 36 36 32 28 33 33 28 20 20 28 14 36 36 32 30
40 19 23 28 22 17 28 35 26 32 23 18 13 25 13 28 23 21 21 21
24 19 21 26 32 29 33 32 35 22 19 19 33 18 24 33 36 36 36 36
13 36 26 27 31 19 22 21 13 30 16 13 13 20 16 24 29 36 14 26
15 29 13 24 34 32 35 29 29 20 24 22 28 35 27 12 25 12 10 15
26 7 35 15 17 20 15 33 31 20 30 21 28 24 35 28 27 20 17 28
17 18 16 28 12 30 32 26 17 26 24 16 17 29 28 35 32 20 12 32
18 33 27 30 29 14 16 20 18 19 7 10 16 12 31 19 17 12 18 28
18 23 23 26 12 24 21 24 18 17 15 23 26 36 13 35 32 35 24 23
19 14 17 10 10 11 11 11 15 17 24 23 17 26 12 24 18 11 8 8
8 10 10 9 15 24 29 18 12 13 13 35 20 13 24 20 23 35 27 19
12 23 22 17 13 14 16 10 22 9 15 21 18 13 13 28 11 15 15 15
9 10 24 20 12 18 27 12 12 8 9 13 8 9      
>BG597775|Kennebec|sprouting eyes from tubers
8 8 11 9 11 14 25 29 25 20 20 25 24 19 18 10 11 11 14 18
20 29 29 35 34 34 39 34 34 35 35 32 32 28 39 28 25 28 15 15
27 35 31 28 28 29 30 30 28 30 31 32 36 32 32 32 29 32 32 35
26 31 32 29 32 35 35 36 35 36 34 35 32 32 32 32 27 35 32 32
35 32 32 32 32 32 35 35 35 32 26 30 28 24 28 28 17 28 28 35
35 34 35 31 28 34 30 28 28 29 34 33 25 28 24 28 26 28 28 36
23 28 28 35 26 20 29 32 29 32 32 34 33 34 32 29 28 30 27 27
29 24 16 24 24 24 24 22 36 26 21 26 27 25 32 33 34 34 36 34
33 35 34 32 30 34 33 35 36 36 33 35 36 36 34 34 34 35 34 30
33 35 34 36 32 27 24 28 24 28 24 24 27 24 27 17 20 24 32 32
25 35 35 34 28 32 34 33 30 30 30 32 30 30 28 25 33 30 29 29
24 30 28 30 32 30 23 24 24 28 25 29 28 23 26 19 21 22 14 17
24 35 27 27 28 26 34 33 30 35 25 19 26 21 29 25 25 26 26 16
21 24 24 22 29 28 31 31 33 33 29 28 20 16 20 20 18 24 30 26
32 25 36 35 36 28 31 31 24 36 34 35 26 26 18 21 30 35 37 35
26 29 32 28 32 29 30 29 27 27 30 21 26 27 28 24 30 26 26 27
28 22 22 27 19 29 27 30 35 26 23 20 13 19 19 14 24 18 16 21
25 24 21 35 34 29 26 27 23 25 17 21 24 17 16 14 19 17 17 15
19 23 26 30 35 35 29 34 34 33 33 33 29 33 31 30 27 30 36 30
36 34 36 35 32 32 37 32 19 26 26 20 27 17 14 17 23 23 29 30
35 24 31 33 24 27 20 20 21 21 21 28 24 26 33 34 33 32 29 33
35 34 27 37 35 28 24 17 28 22 26 31 18 17 34 35 35 20 24 32
29 19 19 28 19 21 14 15 19 15 12 12 15 16 20 16 29 26 27 32
24 27 14 19 13 21 23 21 26 30 30 37 36 21 18 17 15 16 20 25
21 31 15 14 16 14 11 15 9 20 24 13 19 21 20 16 17 11 16 14
11 13 15 13 16 19 17 16 30 30 29 29 12 12 22 30 23 34 13 16
19 14 14 20 23 21 24 14 30 24 15 15 29 18 19 25 18 16 16 14
17 16 24 13 36 15 14 12 21 27 23 28 16 18 12 21 9 10 21 10
16 21 22 9 14 13 16 31 16 15 22 23 24 26 18 27 16 28 16 12
26 19 26 27 18 22 15 8 9 13 16 27 27 17 24 9 18 10 21 16
15 18 17 12 11 10 11 13 15 20 11 27 35 13 17 23 20 13 12 12
13 8 11 13 8 7 8 11 23 9 15 14 14 7 9 18 8 7 10 7
9 9 19 12 10 12 7 8 9 8 13 13 8 9 13 13 10 14 11 14
14 10 15 13 23 12 9 11 15 13 17 17 23 10 13 9 10 15 9 7
14 28 8 20 21 25 28 28 22 18 18 25 17 20 14 13 20 21 24 24
23 18 25 20 19 16 10 18 18 16 16 16 21 21 17 16 13 8 9 9
9 13 16 16 21 19 16 9 14 13 14 25 25 10 9 7 7 7 7 7
10 10 8 8 7 7 9 10 9 15 20 15 15 10 9 11 10 9 9 11
9 9 9 7 7 7 7 10 8 10 10 9 8 9 8 7 7 8 8 8
7 7 7 9 9 9 11 7 7           
>BG597931|Kennebec|sprouting eyes from tubers
7 7 9 7 7 7 16 18 25 25 25 28 25 18 20 10 11 13 13 28
26 34 34 35 36 36 34 32 32 32 32 31 31 33 28 26 27 18 18 9
9 9 7 18 18 31 28 33 28 31 32 34 32 32 29 32 34 32 32 34
35 34 34 35 35 34 34 34 36 36 36 34 34 34 34 35 35 35 35 35
34 31 28 28 31 32 32 32 35 34 35 31 31 31 28 28 28 28 29 31
32 35 35 34 36 31 31 31 31 33 31 32 35 35 31 31 35 28 30 33
31 35 36 36 36 36 35 34 35 35 34 35 35 35 34 36 35 35 35 35
35 35 35 33 33 31 28 31 30 28 36 36 36 36 36 36 36 36 36 36
36 36 34 34 35 34 34 34 35 36 36 36 35 36 36 36 35 34 35 35
34 34 34 36 35 34 34 34 34 34 34 35 34 34 34 34 35 35 37 34
32 32 32 32 32 35 36 36 36 36 36 36 36 36 36 34 36 36 34 35
34 34 36 35 35 36 34 34 37 35 35 34 37 35 34 34 36 36 34 35
35 35 35 35 36 36 36 36 36 37 34 34 34 34 34 34 35 34 34 36
34 34 36 36 36 35 35 34 35 35 35 37 35 35 35 32 32 35 35 36
35 36 36 36 35 37 35 35 35 34 34 36 36 36 36 36 36 36 36 36
35 35 34 35 35 34 35 36 36 36 36 36 34 36 34 34 36 35 34 34
35 34 35 35 35 34 35 34 35 35 35 35 35 35 35 34 35 35 36 36
35 35 35 34 35 35 34 36 36 36 36 36 36 32 32 32 16 32 32 29
35 20 35 41 34 32 32 32 29 32 32 34 34 36 36 35 36 36 36 36
36 36 36 36 36 36 36 36 36 36 36 36 36 34 36 35 35 34 34 35
35 35 36 34 36 34 34 35 36 34 35 35 35 34 34 34 36 35 36 34
34 34 34 35 32 32 35 35 34 35 35 34 35 35 34 36 36 36 36 36
36 36 34 34 36 36 35 35 35 35 34 34 27 31 29 34 36 36 36 36
36 34 34 35 35 35 34 35 35 35 34 35 35 36 35 34 35 36 35 35
35 36 36 34 35 36 36 35 35 36 35 35 36 36 36 36 36 36 36 32
32 32 32 32 32 35 34 34 35 35 35 35 35 35 35 35 35 34 35 34
35 36 36 36 36 36 36 36 36 36 36 35 35 35 35 34 35 35 36 36
36 36 36 36 36 36 36 40 36 33 35 35 35 35 36 35 35 35 35 33
35 35 35 33 34 34 34 41 34 36 35 35 34 35 34 35 35 36 36 36
36 36 35 35 34 35 35 34 35 35 35 35 34 35 34 35 35 24 26 35
24 33 34 35 37 35 33 35 33 35 35 35 35 36 35 32 33 35 36 34
35 35 35 30 30 32 23 16 23 30 35 28 32 35 34 24 35 34 36 36
35 36 24 36 33 32 32 19 24 24 32 24 34 35 33 24 35 33 33 30
36 37 36 36 36 37 37 36 35 35 35 34 33 34 31 35 19 24 29 35
36 36 36 34 29 33 35 33 34 34 35 29 35 35 35 35 33 26 28 35
30 35 35 33 24 33 35 34 35 27 26 35 33 31 36 33 34 33 33 17
34 30 29 27 30 32 24 14 27 16 35 15 34 34 25 37 34 24 22 23
27 18 24 31 28 32 27 30 29 34 28 35 36 28 27 35 23 26 26 28
11 35 24 24 33 17 28 25 17 8 15 16 21 32 32 32 23 24 24 32
21 17 16 20 15 34 26 32 34 26 23 24 17 29 32 37 36 24 20 24
14 29 33 29 32 20 25 21 28 19 27 12 33 19 35 35 22 23 27 19
31 23 28 27 28 10 27 24 24 14 17 19 16 20 32 15 33 29 36 35
30 16 28 24 21 24 20 24 13 16 25 36 23 19 26 11 28 33 21 27
32 28 23 10 19 30 12 15 18 9 10 9 30 17 15 30 20 20 36 25
20 12 23 24 19 11 11 9 11 11 11 9 16 16 13 13 14 7 10 7
>BI175933|Kennebec|sprouting eyes from tubers
7 9 7 9 7 7 9 19 21 19 19 14 28 18 18 9 10 13 20 17
31 22 18 28 34 33 35 34 32 32 35 29 28 35 26 27 26 25 14 15
26 24 28 28 28 28 28 28 28 28 28 31 33 29 29 32 32 32 32 32
32 32 32 32 32 32 32 36 36 34 34 34 34 34 35 35 34 34 34 35
35 35 36 33 28 27 27 24 33 30 32 33 33 33 34 36 36 36 36 36
36 36 36 36 36 37 34 34 34 34 35 34 36 35 36 34 36 35 34 34
34 36 36 34 34 36 36 36 36 36 36 35 34 34 35 30 30 33 33 36
35 34 35 35 35 35 35 34 35 35 34 34 34 34 34 34 34 35 35 35
34 33 33 33 33 35 34 35 35 36 36 33 33 33 33 34 34 31 30 28
28 31 31 39 35 35 35 35 34 30 28 32 29 32 36 36 36 36 36 36
36 36 35 35 34 34 36 36 36 36 36 36 36 33 35 35 36 36 34 35
35 35 34 35 34 34 36 34 34 35 34 35 34 35 33 29 32 32 29 32
32 34 35 34 35 35 36 33 36 36 36 34 35 36 34 34 36 35 35 34
35 36 36 36 36 36 36 34 34 36 35 36 35 36 34 36 36 36 34 36
33 34 36 36 34 35 35 36 36 34 35 35 35 35 35 35 35 34 35 34
34 33 34 35 34 36 34 32 32 32 34 34 34 34 36 36 34 34 34 35
35 34 34 36 34 39 36 39 36 36 36 36 36 34 35 35 35 34 34 34
34 34 35 34 35 33 33 28 33 35 34 35 35 34 34 34 36 36 35 35
35 35 35 35 35 34 34 34 34 34 36 36 36 36 36 35 34 35 34 34
34 34 36 36 34 34 33 33 35 34 35 35 35 36 34 35 35 36 36 36
36 36 36 36 35 35 34 36 35 35 35 35 34 34 35 36 36 36 36 36
36 36 35 32 29 35 28 28 32 35 34 34 34 35 35 33 35 35 35 36
34 35 34 34 35 35 35 34 34 34 34 34 35 34 33 35 36 36 36 36
35 35 33 34 35 36 35 36 34 33 34 34 35 35 34 35 34 35 35 34
36 36 34 36 36 37 36 36 36 36 36 36 36 36 34 29 35 34 33 34
35 34 34 36 34 34 35 36 36 36 36 37 36 36 36 34 34 35 35 35
35 35 36 34 35 36 33 36 36 36 36 36 36 36 35 35 34 26 33 35
34 33 33 36 33 32 33 34 33 35 36 36 36 35 35 34 33 35 33 33
34 35 35 35 34 34 34 34 30 36 24 36 34 35 35 32 28 34 35 34
33 35 35 28 33 33 36 36 36 35 30 35 33 26 35 35 30 36 31 36
36 34 41 36 33 24 27 34 34 32 30 33 33 36 34 36 33 30 35 35
28 15 32 32 25 24 31 13 29 32 26 25 24 35 28 30 26 33 34 24
36 40 30 36 27 36 24 35 36 25 26 28 33 28 33 33 14 21 23 19
17 16 27 16 25 26 15 15 21 13 32 28 20 19 34 32 17 26 24 23
23 31 19 26 15 9 12 10 26 36 33 41 31 27 24 28 26 36 33 35
21 30 26 28 12 26 10 28 27 27 19 30 11 29 28 33 33 29 32 34
16 30 27 16 20 12 24 11 16 11 12 23 23 23 16 24 18 12 11 12
23 32 15 22 10 10 7 8 7 10 13 11 14 32 32 33 19 25 19 24
13 15 13 10 9 9 7 14 14 15 24 18 31 31 17 21 21 16 18 28
29 23 28 23 20 20 29 20 20 17 24 16 15 10 20 22 32 32 24 23
26 16 13 8 10 10 12 8 10 9 11 12 18 15 13 10 8 12 11 13
13 13 11 16 19 30 32 23 15 15 26 19 19 10 7 13 13 11 14 13
11 11 13 10 10 8 14 13 24 19 17 12 11 9 10 11 8 8 9 16
15 17 13 7 10 8 11 23 13 12 16 16 22 14 11 11 12 13 12 11
8 11 13 8 14 9              
>BI177453|Bintje|axillary buds of stem explants; growing sink-tubers
7 8 7 7 10 10 14 23 17 17 18 18 26 23 19 15 11 11 18 19
27 31 26 27 35 34 36 34 35 37 35 34 32 32 28 26 25 28 28 26
30 16 24 31 24 31 31 28 28 28 28 28 32 34 24 29 33 27 28 27
28 26 32 32 32 32 32 32 34 34 35 35 35 35 29 28 27 30 32 28
32 34 34 35 31 28 28 25 24 27 29 34 34 34 28 22 24 19 24 21
24 28 28 28 35 35 36 34 26 28 24 24 33 25 27 29 35 28 30 28
28 28 25 20 19 26 36 36 23 25 33 31 31 28 33 31 34 35 36 35
35 34 35 33 33 33 31 28 29 24 25 24 24 29 34 34 35 34 33 34
35 36 36 36 36 34 34 34 33 35 33 33 36 36 34 35 34 34 34 34
34 33 36 34 34 36 36 36 36 32 32 28 31 30 24 24 28 32 32 35
29 32 35 35 34 34 35 35 36 36 36 36 36 34 34 34 35 35 34 34
41 35 35 34 36 34 41 34 37 34 34 34 34 34 35 35 34 35 36 36
35 33 34 34 28 32 26 32 32 32 29 36 35 34 34 35 33 35 35 35
35 33 36 36 35 34 34 34 34 35 34 34 36 34 34 35 34 33 34 34
27 33 35 33 34 36 34 36 40 34 36 36 36 36 36 36 36 36 36 36
36 36 36 36 36 36 34 35 34 34 35 34 34 34 35 35 34 35 35 34
34 34 34 35 35 35 34 35 34 34 34 35 36 36 35 34 35 35 35 35
34 36 36 36 36 36 36 36 36 36 36 36 36 36 36 36 35 35 36 36
33 41 33 33 36 41 34 36 36 35 36 34 34 34 36 36 36 36 36 36
36 36 36 36 36 36 36 36 36 36 36 36 36 36 36 35 34 36 34 34
34 34 35 34 34 36 36 36 36 36 36 36 36 34 39 34 34 34 34 36
34 36 35 36 36 36 36 36 36 36 40 35 33 35 35 34 35 36 34 36
36 36 36 36 36 32 32 32 32 28 32 32 34 35 35 34 33 34 35 35
36 36 36 36 36 36 36 36 36 36 37 36 36 36 40 36 36 36 36 35
36 34 36 36 36 36 35 35 35 35 35 34 35 35 34 34 35 35 35 36
36 36 34 36 35 35 34 35 35 34 33 35 35 36 34 35 34 32 35 35
35 35 36 35 35 35 33 35 35 36 37 36 36 36 35 35 35 35 29 34
35 36 36 36 36 36 31 34 36 34 32 34 35 35 35 35 35 34 34 29
34 34 27 35 35 35 27 35 34 38 35 34 34 33 34 33 34 35 34 30
34 31 35 35 35 35 35 34 35 36 36 36 36 33 36 36 35 34 34 34
38 35 36 36 36 36 35 35 35 26 30 33 35 36 36 28 35 34 30 24
34 33 34 30 35 29 17 25 32 23 13 26 32 33 30 34 33 34 24 31
34 35 35 36 36 36 36 36 34 27 21 24 24 32 33 34 34 34 37 39
27 36 27 36 40 36 36 36 40 33 37 35 34 35 32 33 34 20 35 17
26 29 35 28 35 32 36 26 34 34 33 36 33 35 36 36 36 41 36 31
24 34 36 27 37 36 36 36 34 34 34 35 24 24 33 28 33 28 20 34
33 33 19 28 29 36 35 33 30 23 8 29 7 35 12 35 33 27 21 36
23 33 28 32 17 33 32 23 32 29 24 35 35 24 36 28 19 19 15 19
20 29 34 8 34 13 19 34 17 36 35 20 20 12 27 23 32 32 31 27
21 19 26 21 23 21 14 16 32 29 24 21 28 24 23 21 18 20 24 25
24 14 28 22 30 27 33 26 29 27 25 29 14 18 9 33 15 36 36 19
25 19 17 21 16 27 17 28 16 34 17 28 28 18 14 28 27 19 11 25
18 26 28 14 11 21 12 12 17 28 17 12 19 24 23 14 13 29 11 21
32 21 27 28 25 21 23 21 9 26 29 16 16 14 15 24 36 17 17 21
15 19 35 26 19 12 18 19 14 12 18 11 9 18 17 10 14 23 11 12
13 12 8                 
>BI178705|Bintje|axillary buds of stem explants; growing sink-tubers
7 7 7 7 8 8 8 8 12 11 8 13 18 10 11 24 28 21 24 25
25 21 15 20 9 7 9 9 15 33 36 32 32 32 34 32 32 28 26 26
26 13 18 9 9 9 7 22 18 31 31 31 30 31 32 34 32 32 32 32
35 32 35 32 30 32 28 28 32 32 34 35 36 36 34 34 35 32 32 32
28 28 33 33 36 37 32 32 32 31 32 34 34 33 33 35 32 29 25 25
19 21 24 25 24 21 30 29 33 28 28 24 24 24 29 24 32 33 33 24
24 26 25 24 24 24 35 35 36 36 36 34 35 31 28 35 32 32 34 35
34 34 35 35 33 33 33 35 27 31 28 31 31 31 31 36 36 37 36 36
33 34 36 34 32 37 33 33 33 33 35 36 33 33 33 33 33 33 41 40
36 33 33 33 33 33 33 33 33 36 36 32 32 32 33 28 30 28 29 29
29 32 32 32 31 32 31 31 32 29 33 35 34 34 30 33 33 33 36 34
34 32 36 31 31 34 32 33 33 34 36 35 35 29 36 28 27 29 32 30
34 36 34 26 32 30 26 30 30 35 34 35 34 34 35 34 35 35 35 30
30 30 30 35 36 36 36 36 34 36 34 34 34 36 36 35 34 35 35 32
27 27 29 30 35 36 36 36 36 41 36 36 36 36 36 36 36 36 36 36
36 36 36 36 36 33 35 33 33 35 34 30 30 29 30 32 34 35 35 33
35 35 35 34 34 33 28 29 29 32 32 32 32 39 36 33 33 33 35 35
28 27 28 37 36 36 36 36 36 36 36 36 37 36 38 36 36 37 29 27
24 31 27 27 21 38 36 36 36 34 32 33 33 35 34 33 36 36 36 36
37 36 36 36 36 37 36 36 36 36 36 36 36 36 36 37 34 34 34 30
30 24 35 35 32 33 33 34 34 36 36 36 36 36 34 36 36 33 33 33
33 36 36 36 36 29 30 29 33 33 33 31 32 31 32 32 32 27 28 32
35 35 35 35 35 35 35 34 35 34 33 35 34 35 33 33 35 34 35 35
36 36 34 34 41 36 36 36 32 34 33 32 35 36 34 36 36 36 36 36
35 34 35 34 30 28 24 29 27 29 32 32 31 30 36 29 27 27 31 30
35 33 34 32 29 30 31 24 27 31 28 32 28 29 29 26 20 33 34 29
34 35 34 34 34 29 28 24 33 34 33 36 34 36 35 36 34 36 34 35
34 33 33 33 34 37 36 36 38 36 32 30 33 21 24 32 34 35 34 29
34 24 33 34 33 34 25 33 32 23 34 36 32 26 32 23 22 23 17 28
33 27 33 33 36 36 35 34 34 33 28 34 34 35 34 34 36 36 36 36
32 36 20 23 22 24 31 34 35 35 28 24 27 30 28 24 24 30 36 34
25 24 34 33 33 34 34 29 23 21 35 23 13 21 19 19 14 28 32 33
17 34 34 33 33 33 36 28 34 35 29 32 20 29 32 29 21 19 19 30
11 19 20 18 11 35 14 27 34 35 31 27 27 26 32 23 34 26 32 20
25 15 13 24 33 19 23 24 19 16 33 37 33 36 34 31 21 40 28 32
35 23 20 15 27 13 12 20 32 25 27 24 32 15 15 17 24 24 20 21
24 35 30 28 13 29 15 27 33 13 26 16 12 20 17 28 12 12 16 18
24 18 21 21 15 24 10 15 26 16 28 21 22 11 28 19 35 29 35 13
27 13 10 25 24 8 29 12 13 11 10 9 15 12 7 14 10 16 35 35
35 33 33 33 28 16 10 13 22 11 11 24 24 28 20 20 17 13 23 14
27 27 13 13 24 27 30 30 24 24 19 19 26 31 14 13 7 15 9 27
11 11 10 11 22 10 12 12 11 12 20 11 8 8 10 8 8 8 10 15
28 35 35 23 13 18 13 11 9 18 10 9 11 11 13 11 11 11 9 15
16 11 28 34 13 16 9 16 26 9 10 16 10 8 8 8 11 9 9 13
11 14 31 15 19 9 15 11 11 12 16 11 9 9 7 7 8 7 8 7
10 8 15 14 13 10 15 14 15 8 10 11 11 9 13 7    
>BI919949|Bintje|axillary buds of stem explants; growing sink-tubers
8 11 11 13 12 24 17 17 31 24 24 37 24 24 35 35 36 35 34 25
21 18 8 8 13 24 35 33 32 31 22 24 32 32 32 32 36 39 39 36
39 35 32 35 35 35 34 35 34 35 35 34 34 37 35 35 34 34 37 34
36 36 35 35 35 35 35 35 35 35 34 34 36 36 36 36 35 34 36 35
34 34 35 34 34 36 36 36 36 34 35 32 32 32 32 35 35 35 34 35
35 37 34 36 36 35 36 35 35 34 35 34 34 35 36 34 36 34 34 36
36 39 36 36 36 36 36 35 36 32 34 35 32 35 35 35 36 36 36 36
34 36 35 35 35 35 34 34 34 34 35 35 35 35 37 34 34 35 35 34
37 34 34 34 36 36 36 36 35 36 36 36 35 34 34 35 34 35 35 35
34 34 35 36 36 34 36 35 35 34 34 35 35 35 36 36 34 36 36 36
36 34 34 34 34 32 33 31 31 31 31 33 35 36 36 36 36 36 36 36
36 36 36 34 36 34 36 34 34 34 36 36 36 36 36 36 36 36 36 35
35 34 36 35 34 34 34 34 36 34 34 35 34 35 36 36 36 36 36 36
36 36 36 36 36 36 36 36 36 36 36 36 36 36 36 34 36 36 35 35
34 34 35 36 35 34 34 34 35 35 35 36 36 36 36 36 35 36 35 35
35 34 35 34 35 34 34 34 36 36 36 36 36 36 36 36 36 36 36 36
35 35 35 34 35 35 34 35 36 36 36 36 35 39 39 36 36 36 36 36
36 36 36 36 36 36 36 35 35 34 35 30 35 35 34 35 36 40 36 34
34 34 34 34 34 34 36 35 35 35 34 35 29 35 35 34 35 35 35 35
41 36 36 35 34 36 33 36 36 36 36 36 33 34 34 35 35 34 36 36
34 35 34 33 27 34 35 36 32 36 31 33 33 33 36 33 34 33 32 27
18 29 16 26 32 33 32 33 35 35 33 38 36 36 36 37 36 36 36 35
33 34 33 32 35 34 34 26 33 35 30 28 32 32 34 33 26 33 15 35
30 36 27 27 36 34 31 33 36 36 36 32 33 33 32 24 32 21 26 34
33 36 36 29 30 21 31 32 35 33 33 33 36 35 36 34 33 35 24 20
30 26 33 19 29 24 34 13 29 19 21 20 27 17 30 35 33 35 35 24
21 27 32 25 33 30 24 19 30 25 21 24 26 35 20 21 33 21 19 28
21 29 28 33 36 26 34 29 33 17 32 22 35 34 16 34 36 36 27 26
36 15 36 15 36 24 31 18 35 35 22 24 28 20 35 32 12 34 36 19
26 26 25 24 12 15 24 19 28 21 28 12 29 28 21 24 24 25 26 13
26 27 24 24 26 34 7 24 28 32 18 14 25 23 19 11 24 21 30 26
26 23 27 12 28 19 34 35 29 20 26 24 23 30 21 27 18 28 14 30
17 19 21 21 21 19 17 19 13 30 36 24 34 26 24 15 27 31 28 18
23 17 12 11 13 12 14 21 21 21 19 21 12 13 14 20 13 14 27 24
35 16 13 11 19 13 17 26 24 27 11 11 11 7 28 9 12 16 14 15
11 8 14 9 17 9 12 18 15 19 19 13 14 28 7 16 18 34 9 17
12 15 25 13 9 20 13 11 15 11 19 12 13 13 18 17 19 32 24 32
22 19 9 14 8 8 8 12 8 14 33 26 12 19 21 12 12 10 11 17
17 9 7 8 15 16 21 21 22 18 17 13 13 11 11 7 11 8 8 7
10 11 13 11 14 14 11 15 9 26 11 10 11 16 10 21 10 19 13 21
15 32 17 27 12 27 29 14 15 22 13 10 10 17 10 11 15 11 15 16
23 9 13 25 11 11 9 9 22 11 11 10 10 9 7 11 9 10 7 10
9 11 12 11 12 12 13 23 10 13 16 11 11 18 11 13 12 13 13 10
12 11 10 14 11 9 8 10 10 12 11 8 11 7 12 7 9 8 8 8
8 7 7 8 8 8 10 7            
>BI920980|Bintje|axillary buds of stem explants; growing sink-tubers
20 24 24 33 33 36 20 14 8 11 11 21 21 32 32 32 32 32 32 35
34 34 34 35 36 36 28 35 34 35 35 27 24 33 28 32 32 31 31 32
32 32 32 32 36 36 36 36 36 36 35 34 35 34 35 32 32 32 32 32
32 32 35 35 34 35 35 35 35 35 32 32 32 32 32 35 32 36 36 36
35 34 35 35 34 34 32 35 35 34 35 35 35 35 35 35 36 34 35 35
35 35 34 35 32 32 32 35 35 35 36 36 36 36 34 34 35 35 35 37
35 35 37 35 34 35 34 36 36 36 32 32 32 32 32 32 35 36 34 36
34 34 36 36 35 34 36 36 36 36 36 39 36 36 32 35 34 34 35 35
34 36 36 36 36 36 36 37 32 32 32 32 32 32 36 36 36 36 36 36
36 34 34 36 36 36 36 36 36 36 36 36 36 36 36 36 36 36 34 36
35 34 35 36 36 36 36 34 34 35 35 34 34 34 34 34 35 35 35 35
36 36 34 36 36 36 36 36 36 36 35 33 39 31 31 31 39 36 36 36
36 36 36 36 36 36 36 36 36 36 36 36 36 36 36 36 34 34 34 36
34 36 36 36 34 35 35 35 35 35 34 36 34 36 34 36 36 36 36 36
35 34 34 34 34 34 34 36 36 36 36 36 36 36 34 35 35 36 36 34
34 36 36 35 35 35 34 34 34 32 35 35 32 32 35 32 36 36 36 36
36 36 34 35 34 34 34 34 34 34 36 36 36 36 36 36 36 36 36 36
36 35 35 35 34 35 34 34 34 36 36 35 36 36 36 36 34 34 36 34
34 36 36 36 36 36 36 36 36 36 36 36 34 36 34 34 34 34 34 36
36 36 36 36 36 36 35 34 36 35 36 36 34 36 36 36 36 36 34 36
35 36 36 35 36 36 36 36 36 35 36 36 36 36 35 36 36 36 36 36
36 36 36 36 36 36 36 36 36 36 36 36 36 36 36 35 34 35 35 35
35 35 35 35 35 35 36 36 36 36 36 36 36 36 36 36 36 36 36 36
36 36 36 36 36 36 36 36 36 36 36 36 34 35 35 35 35 35 36 34
36 36 35 29 34 36 36 36 34 36 36 35 36 36 36 37 37 36 35 37
35 35 30 35 36 40 36 36 36 41 36 36 33 36 34 36 36 36 36 36
36 36 35 34 33 34 35 36 33 35 36 35 27 34 28 29 30 34 37 36
36 36 36 40 37 38 36 36 36 36 36 36 37 36 36 24 32 33 34 33
32 34 28 34 36 37 36 37 36 36 33 34 35 34 30 35 33 36 34 33
36 36 36 36 38 36 28 36 28 36 33 34 34 36 35 32 31 33 24 37
35 30 35 35 36 36 36 37 37 37 36 36 32 30 35 30 28 35 35 31
30 29 35 33 24 37 35 36 36 36 36 29 36 36 36 33 35 35 34 33
19 34 33 37 36 36 34 29 19 34 34 34 34 36 36 36 36 35 35 33
35 26 34 30 35 26 30 32 36 34 25 25 29 20 36 36 36 36 36 36
30 36 36 26 29 32 28 19 24 24 28 30 33 32 36 29 34 28 21 24
27 28 29 33 30 34 27 33 16 28 26 22 34 21 36 19 12 17 16 32
11 27 32 23 27 28 13 27 15 29 13 9 17 24 27 27 24 23 35 26
21 27 29 24 23 24 15 33 24 18 34 26 29 18 14 27 32 19 12 17
24 29 35 33 32 29 24 17 26 17 13 18 19 13 12 22 32 33 30 27
26 20 21 26 29 25 28 12 20 29 11 30 27 24 20 20 21 24 23 30
22 36 11 34 35 27 19 21 21 27 23 23 15 16 15 25 28 16 20 28
26 25 16 28 24 29 36 36 36 29 24 26 29 23 26 28 23 18 13 23
15 21 17 23 20 26 26 18 28 34 16 24 7 23 14 8 9 11 13 
>BM112507|Kennebec|roots
27 28 28 30 26 19 20 11 8 9 11 22 26 35 32 32 32 35 35 34
34 35 34 32 18 18 8 8 8 7 7 7 9 18 23 17 39 32 32 35
34 35 34 36 36 36 34 36 36 36 35 35 35 29 28 21 23 25 24 30
32 32 34 35 34 34 35 34 36 36 36 36 34 35 34 34 35 35 34 34
36 36 36 34 34 34 35 34 35 34 34 34 34 36 36 36 36 35 32 32
32 32 32 35 35 36 36 36 36 34 36 34 36 35 34 34 35 35 34 34
34 34 36 34 36 34 34 39 36 36 36 36 39 36 36 34 36 35 34 34
34 34 34 34 35 36 35 36 36 36 34 32 32 35 34 32 32 35 36 36
36 34 34 36 34 36 36 36 36 35 36 34 35 36 36 36 36 36 36 36
36 35 35 35 35 35 35 35 34 34 35 36 34 36 36 32 32 32 32 32
32 34 35 34 36 34 34 34 36 34 34 34 34 32 31 33 31 31 31 33
35 36 36 36 36 36 36 36 36 36 36 36 36 36 36 36 36 36 36 36
36 36 36 36 36 36 36 35 35 34 34 34 35 36 36 36 36 36 36 36
36 36 36 36 36 36 36 36 36 36 36 36 36 36 36 36 36 36 34 34
34 35 34 34 34 34 34 34 34 34 34 34 37 35 35 34 35 34 34 34
36 36 36 36 36 34 36 34 36 36 34 34 34 34 36 36 36 36 36 36
36 36 36 36 36 36 36 36 36 36 36 36 36 36 36 36 36 35 35 34
35 35 34 36 36 36 36 36 36 36 36 36 36 36 36 35 35 35 35 34
35 37 34 39 36 36 34 34 34 36 36 36 36 36 36 36 34 37 35 35
34 35 34 34 34 36 35 34 36 36 36 36 34 36 34 36 36 36 36 36
36 36 36 36 36 36 36 36 36 36 36 36 36 36 39 34 34 36 34 34
35 34 36 36 35 34 34 35 34 34 34 34 34 39 34 35 34 34 36 36
36 36 36 36 36 36 36 36 36 36 36 36 36 34 36 34 35 35 35 34
36 35 34 36 36 36 36 36 36 36 36 34 34 34 35 34 35 35 35 34
35 35 35 35 35 35 35 36 36 36 36 36 36 36 36 36 36 36 36 36
36 36 36 36 36 36 36 36 36 36 36 36 36 36 35 34 34 35 34 35
36 36 36 36 36 36 36 36 36 36 36 36 36 35 35 34 35 35 34 35
35 35 35 34 34 34 34 36 36 35 35 34 34 35 35 35 34 34 34 34
36 34 34 35 34 34 36 34 36 36 36 36 36 36 36 36 36 34 35 36
34 36 36 36 36 36 35 35 34 34 36 36 36 36 36 36 36 36 36 36
36 34 36 35 34 34 34 36 36 36 36 36 36 36 37 36 36 36 36 32
35 29 32 27 32 36 36 36 36 34 34 33 32 35 35 35 35 35 35 36
34 34 35 34 40 36 36 36 41 35 34 34 28 32 32 35 34 35 39 36
36 36 36 36 36 36 36 36 36 32 32 33 36 36 36 36 36 35 36 36
34 30 24 35 33 35 36 36 35 35 27 26 25 27 30 34 35 33 26 17
24 33 34 21 34 34 33 35 33 32 34 35 29 21 26 26 32 36 41 33
33 36 36 40 33 23 33 36 34 28 33 30 28 26 29 32 33 19 31 32
17 14 26 25 33 35 35 33 32 30 33 35 36 26 34 35 21 28 32 32
34 33 33 30 24 32 32 28 28 30 24 35 34 34 35 31 27 30 29 32
32 32 23 17 13 20 26 21 23 27 27 33 30 27 15 30 26 33 36 28
30 30 29 35 28 36 30 36 19 29 36 38 37 36 37 35 27 32 24 24
21 28 18 19 36 23 36 36 36 32 36 33 17 29 12 27 27 30 22 19
26 18 22 30 27 14 9 21 20 28 33 26 15 26 13 11    
>BQ047673|Kennebec|leaf
14 13 23 9 27 27 16 21 34 34 23 27 18 16 20 19 23 28 16 21
32 21 24 34 24 24 34 35 18 15 8 9 7 7 8 8 8 8 13 17
9 20 23 27 30 34 35 35 36 36 36 35 34 34 36 37 34 35 32 32
11 13 10 10 14 14 21 31 30 34 34 35 32 31 31 31 39 29 31 32
36 36 35 36 35 35 35 35 35 35 34 35 37 35 35 34 35 34 35 35
35 34 35 36 34 35 34 35 35 35 35 32 34 35 36 36 34 32 37 34
34 35 35 37 35 34 35 35 36 36 36 36 35 32 35 37 32 32 32 34
35 36 35 36 35 36 34 34 35 35 39 35 35 35 34 34 32 32 35 35
35 35 35 36 36 36 36 36 36 35 35 35 34 34 35 35 36 36 36 36
36 36 36 36 36 36 36 36 36 36 36 36 36 36 36 36 36 36 36 36
35 34 34 37 34 35 35 36 36 36 34 34 35 35 34 34 35 34 35 35
36 36 36 36 36 36 36 36 36 36 36 36 35 32 32 32 32 32 32 34
36 36 36 36 36 34 34 36 36 34 34 36 36 36 36 36 36 36 36 36
36 36 36 36 36 36 35 36 36 34 35 36 36 36 36 36 36 36 35 34
36 36 36 36 36 36 36 36 36 36 36 36 36 36 36 36 35 36 36 34
37 35 35 36 34 35 35 35 35 35 37 35 34 35 34 34 34 34 34 36
36 36 36 36 36 34 35 34 34 35 37 35 35 36 36 36 36 36 36 36
36 36 36 36 36 34 34 35 35 35 34 34 36 36 36 36 36 36 34 34
36 36 35 34 35 36 36 36 36 36 36 36 36 36 34 34 34 35 35 34
34 36 36 36 36 36 36 36 34 36 34 34 36 36 36 34 34 34 34 34
34 35 36 36 36 36 36 36 36 36 34 34 36 34 35 36 35 35 34 36
36 34 36 36 36 36 36 36 36 36 36 36 36 36 36 36 34 35 35 35
34 34 36 35 36 34 34 34 36 36 36 34 35 34 36 39 36 36 36 36
36 36 36 36 36 36 36 36 36 36 36 36 36 36 36 35 35 36 36 36
36 35 36 34 36 33 36 34 36 36 36 36 36 36 36 36 36 36 36 34
35 35 35 35 33 35 36 36 36 36 34 36 36 35 35 36 35 36 36 36
36 36 36 36 35 34 40 36 36 36 36 36 37 39 32 36 35 36 36 36
36 36 36 36 36 36 36 36 36 36 36 36 36 36 35 34 35 35 35 34
35 35 35 34 36 36 36 33 41 37 34 32 35 34 35 35 33 34 35 36
39 34 36 33 33 34 38 36 36 36 38 36 37 36 35 36 36 37 32 33
36 36 36 37 36 36 34 36 36 36 36 36 36 35 32 33 35 35 30 35
35 33 32 34 35 35 29 36 36 41 36 36 36 37 36 36 36 35 32 35
29 32 24 32 33 36 40 36 35 27 29 34 35 35 35 35 35 33 34 34
34 35 34 31 35 35 34 34 32 32 36 33 35 24 30 28 37 36 37 36
36 36 37 36 36 34 33 37 27 24 23 28 25 28 33 37 27 29 34 33
24 26 33 29 32 33 33 34 33 30 22 27 27 27 33 20 22 24 14 26
23 32 15 28 29 33 31 36 20 28 30 34 15 15 24 33 33 33 32 27
34 24 30 24 21 28 34 27 24 36 36 18 36 29 29 24 19 18 18 26
20 28 27 33 35 35 32 36 27 33 34 32 19 20 16 16 24 34 34 30
33 31 20 20 23 27 25 21 30 24 35 33 31 33 30 28 30 28 24 28
23 28 16 21 11 24 32 21 22 16 23 28 23 20 15 18 12 32 26 23
21 27 25 25 24 36 38 37 36 36 37 36 32 33 33 28 33 35 29 26
19 32 16 19 30 27 32 26 37 28 36 33 14 37 13 24 32 32 18 13
18 12 18 26 35 15 18 13 15 18 32 18 15 15 18 19 15 13 18 14
13 15 17 9 20 14 15 15 13 19 13 14 18 19 8 13 10 10 21 21
12                   
>BQ117018|Kennebec or Binjte|mixed tissues
24 18 10 10 9 9 19 22 14 13 13 13 9 10 9 7 19 17 25 25
29 29 36 35 35 44 35 32 27 21 25 22 26 22 16 17 17 16 13 16
13 10 22 24 24 27 21 25 27 23 27 42 42 18 18 18 23 25 25 45
31 23 24 13 10 20 23 34 27 40 33 44 26 22 12 17 20 27 24 35
35 42 24 19 24 12 17 23 30 35 35 25 25 25 14 11 9 9 10 11
12 20 24 36 36 25 22 24 22 22 22 24 44 47 40 15 20 18 17 18
17 44 44 47 47 47 40 34 34 25 26 27 26 25 25 31 31 31 29 26
32 31 28 39 17 19 20 20 22 22 41 47 41 36 41 47 44 35 40 35
40 44 47 44 44 40 40 44 44 40 40 44 44 40 44 40 40 36 35 35
35 30 42 30 35 35 47 23 23 22 17 22 22 27 21 34 31 26 26 42
35 35 35 42 42 35 35 42 35 35 35 42 35 40 44 44 40 45 45 33
44 44 40 44 40 35 47 45 44 44 35 35 35 35 35 35 35 44 44 40
44 40 26 29 32 29 31 36 35 45 32 29 31 36 36 31 35 35 42 47
47 47 47 47 49 49 45 47 34 34 37 32 32 36 32 22 22 25 30 32
32 47 44 41 47 47 44 47 47 47 47 47 44 49 47 47 40 40 40 44
44 35 35 35 42 42 35 40 44 44 31 31 36 34 32 33 27 33 21 27
25 25 32 37 26 26 32 40 44 47 47 47 40 35 35 35 35 42 40 44
44 47 47 47 47 47 47 49 49 49 47 47 44 47 34 37 31 32 32 31
47 47 38 47 49 44 34 35 35 35 35 44 47 47 47 47 47 44 47 47
47 47 47 47 47 47 47 41 49 47 49 47 47 47 41 44 36 31 36 24
31 24 35 35 35 47 47 47 49 49 44 44 40 40 44 35 40 42 35 35
42 35 35 31 32 31 32 36 29 26 36 32 32 31 31 44 40 44 44 44
44 44 40 32 34 35 35 32 31 30 33 25 19 25 24 35 44 40 47 47
47 41 47 47 47 47 47 40 44 44 44 44 44 47 44 35 42 35 35 35
42 44 40 40 44 42 35 44 35 35 42 44 44 44 47 47 47 47 47 42
26 27 27 27 26 30 36 35 35 30 42 35 35 35 35 35 44 35 42 44
40 44 44 44 40 40 49 49 49 49 47 47 35 42 34 32 34 31 44 45
45 47 45 49 49 49 49 44 33 40 35 32 31 32 31 37 32 35 35 42
35 35 42 35 40 44 44 44 44 44 40 42 42 35 42 42 42 40 44 40
40 47 45 31 36 31 23 36 36 30 35 35 25 30 42 35 35 44 29 44
44 44 45 44 35 44 36 31 26 26 34 26 40 36 34 34 31 34 34 47
36 31 34 31 24 19 25 17 22 22 27 27 26 23 35 42 42 35 47 47
47 29 32 27 20 19 25 42 35 30 42 44 44 35 35 42 35 42 35 44
47 47 47 47 45 47 44 47 44 34 32 31 31 29 24 25 24 25 24 25
35 47 44 40 44 18 20 24 25 24 25 42 35 35 40 34 32 32 37 31
34 35 40 40 44 40 34 31 34 36 34 34 42 44 34 34 23 23 23 23
23 34 44 44 40 40 44 40 44 27 24 35 25 41 47 44 44 35 35 26
24 25 18 17 16 20 22 24 26 31 44 41 40 40 35 35 35 35 35 23
31 26 32 32 23 35 36 31 34 34 13 11 9 9 11 11 14 12 24 24
25 18 18 26 27 22 29 27 23 27 27 35 33 45 47 45 44 45 44 44
40 40 44 29 18 21 15 18 21 18 44 30 23 16 18 20 23 35 47 31
31 34 34 36 34 40 44 27 14 15 16 16 14 17 24 23 25 24 33 27
36 31 31 32 31 32 19 35 33 35 27 23 23 16 23 20 27 24 31 26
28 27 29 30 30 21 24 35 27 19 36 23 23 26 24 17 19 19 28 24
23 28 28 40 28 36              
>BQ119511|Kennebec or Binjte|mixed tissues
10 10 10 11 11 11 9 9 9 11 7 10 12 12 12 12 12 10 10 11
9 11 11 10 10 10 8 9 9 8 8 10 10 10 11 11 11 10 10 12
8 8 8 6 6 6 6 8 13 8 9 10 11 11 14 12 12 13 16 10
9 12 9 8 10 9 30 24 35 31 18 18 19 24 18 15 14 16 9 6
9 9 16 18 32 18 12 11 11 17 12 12 22 44 44 25 25 25 25 31
17 30 14 14 13 13 13 14 18 17 40 44 44 29 18 18 14 13 13 13
13 13 18 44 44 40 35 24 17 14 13 13 12 14 13 18 18 36 31 17
14 15 15 14 14 18 44 44 26 20 22 23 23 24 20 42 35 47 47 47
31 36 31 31 32 32 35 35 35 35 35 36 45 29 18 18 18 24 24 18
32 31 32 36 45 45 40 44 40 44 40 44 40 35 47 44 35 42 35 42
30 40 45 29 26 32 31 32 29 37 31 31 34 29 35 35 35 35 35 35
47 26 30 22 20 20 22 25 21 26 27 26 29 42 35 35 35 35 35 35
26 31 31 31 32 34 35 44 40 35 40 44 40 34 29 32 32 32 29 44
44 40 40 44 44 47 47 44 44 44 40 40 42 35 35 35 31 31 31 32
32 32 44 47 31 34 32 34 31 31 32 31 31 49 45 49 49 49 49 49
47 47 31 31 32 31 29 34 31 26 27 33 27 25 26 31 40 47 45 45
40 35 42 32 32 29 32 35 35 47 47 47 47 44 40 42 35 32 29 31
36 31 32 45 47 34 36 26 31 36 31 36 37 29 34 37 34 31 31 36
31 29 45 44 40 47 44 40 40 40 44 44 47 44 40 35 35 35 35 35
44 47 41 47 47 49 49 49 34 34 31 26 34 34 44 40 44 40 41 34
26 27 26 27 25 35 47 41 47 47 47 47 44 47 47 47 47 47 47 47
47 49 49 49 49 47 44 45 44 44 32 31 32 36 31 34 49 49 49 49
49 45 49 49 44 44 44 44 35 35 40 44 44 35 31 37 29 34 34 34
35 35 35 32 29 37 36 31 31 45 44 44 44 44 44 44 44 34 31 35
42 31 36 35 42 42 25 35 47 47 49 49 49 49 49 47 47 44 42 35
35 35 42 35 35 35 42 45 47 44 44 40 40 40 44 44 44 40 35 32
31 32 26 31 31 44 44 44 47 47 47 47 47 42 27 27 25 27 33 25
31 40 40 35 44 40 44 42 35 42 44 42 35 40 31 34 34 36 32 31
47 47 47 47 44 44 44 40 35 35 45 45 44 47 49 38 47 47 47 47
47 31 31 32 29 32 31 36 32 31 29 42 35 42 35 42 35 40 40 35
42 35 35 35 42 42 35 42 42 35 42 40 40 44 47 35 35 35 42 36
44 44 44 44 44 44 40 40 40 44 45 47 44 37 32 34 34 31 27 31
31 32 29 31 35 35 40 44 44 35 35 42 35 45 36 34 36 31 31 29
31 30 23 24 23 22 22 25 35 30 35 35 47 44 47 47 38 47 40 35
35 35 42 35 35 35 35 35 35 42 42 42 35 44 47 47 49 47 45 47
47 47 47 31 31 34 34 31 36 31 32 36 31 31 44 44 47 47 47 44
44 44 35 42 42 42 42 35 40 32 27 33 33 26 27 35 36 47 47 45
25 24 25 25 25 25 44 44 47 38 31 36 34 31 31 31 49 33 44 40
40 40 40 36 40 40 40 45 47 44 47 47 40 40 42 35 35 35 32 31
31 32 29 31 40 40 34 40 35 35 44 44 44 31 31 26 31 31 32 31
16 17 16 16 16 15 15 9 13 15 15 16 23 25 28 25 27 33 23 23
19 19 27 27 35 42 35 40 26 36 27 22 22 22 30 16 16 40 35 35
35 44 44 40 44 27 27 44 27 27 40 44 44 31 31 27 27 22 19 30
45 47 23 24 34 26 29 26 24 22 16 12 14 14 12 14 19 17 18 13
12 12 13 22 20 44 47 44 47 40 32 32 17 21 24 22 23 18 12 16
16 20 17 16 12 13 12 12 9 18 18 37 19 19 28 27 18 15 12 11
12 12 11 9 11 18 9 9 13 13 13 13 13 12 20 27 22 22 17 18
20 12 12 15 17 21 18 16 16 15 17 14 13 12 16 16 12 13 9 12
13 10 10 11 14 9 9 12 9 10 9 10 12 11 9 11 18 21 20 20
15 15 22 15 15 11 9 12 13 12 9 9 9 10      
>BQ504433|Kennebec or Binjte|mixed tissues
20 20 12 13 20 17 28 17 11 21 18 31 17 27 24 24 34 35 34 34
27 21 32 32 35 17 34 17 39 34 34 18 18 7 8 9 11 26 33 36
36 36 34 34 34 36 36 35 32 32 32 32 31 31 34 34 32 32 32 34
32 32 35 30 35 28 32 35 35 35 32 32 32 32 32 32 31 34 34 34
36 34 32 34 35 34 35 35 35 35 34 34 34 34 35 35 34 34 37 34
34 35 36 35 35 34 36 34 36 36 35 34 34 35 34 35 34 34 34 35
36 32 32 36 32 36 36 36 36 36 36 36 36 36 35 34 35 35 34 35
35 35 35 35 34 34 34 35 35 34 37 35 34 35 35 35 35 36 34 36
36 36 36 34 34 35 35 34 34 35 34 34 36 36 36 36 39 34 34 32
32 32 32 32 32 34 36 36 36 36 36 36 36 36 34 36 36 32 32 32
32 32 32 34 39 36 36 36 36 36 34 34 36 34 36 34 36 36 36 36
36 36 36 36 36 36 36 36 36 36 36 35 34 34 35 34 34 34 36 36
36 36 36 36 36 36 36 36 36 36 36 36 36 36 36 36 36 36 36 36
36 36 36 36 36 34 34 35 34 35 35 35 35 35 35 37 35 35 35 35
35 35 34 35 35 36 36 39 36 36 35 35 34 35 35 35 34 36 36 36
36 36 36 36 36 36 36 36 36 36 36 36 36 36 36 36 36 36 36 36
36 36 36 34 34 36 34 36 36 36 36 36 36 36 36 36 36 36 36 36
36 36 36 36 35 34 36 36 36 36 36 36 36 36 36 36 36 36 36 35
34 35 34 35 35 34 36 35 36 36 36 34 36 36 36 36 36 36 36 35
34 34 35 35 35 36 36 36 36 36 36 36 36 36 36 36 36 36 36 36
36 36 36 35 35 35 35 35 34 21 32 35 33 35 40 36 36 36 36 36
36 36 36 36 36 36 36 36 36 36 36 36 34 36 36 35 34 36 35 33
35 34 34 36 33 34 36 37 36 36 29 36 35 34 35 35 35 35 35 35
34 35 33 29 35 33 35 32 32 30 24 34 35 36 36 34 33 33 33 29
35 34 36 36 36 36 36 35 35 35 32 30 35 33 33 21 30 24 35 26
36 26 27 29 33 22 31 35 35 33 34 30 26 35 34 32 34 34 28 26
33 34 24 24 32 34 27 21 33 19 27 36 24 24 32 34 35 23 26 21
30 16 35 29 36 34 17 36 34 31 36 29 36 20 36 27 36 26 24 15
35 34 24 20 31 20 36 34 14 35 35 24 23 30 29 26 23 34 17 26
26 33 27 17 34 31 26 23 23 35 26 13 34 35 27 33 27 36 12 33
24 28 27 17 32 29 26 13 27 27 37 36 27 29 22 15 34 14 27 35
34 25 26 24 23 32 25 32 12 32 18 30 15 15 16 19 34 21 29 26
18 21 36 27 34 25 23 19 24 32 19 21 23 17 12 12 13 20 17 18
23 26 16 32 23 13 24 27 20 23 19 16 34 26 27 10 17 19 16 36
9 28 16 14 12 11 15 14 17 15 12 17 23 14 25 19 28 28 35 28
32 24 30 18 16 19 11 12 21 23 23 22 14 19 26 15 11 31 10 13
24 24 15 22 12 13 11 17 17 18 16 15 21 19 9 18 16 11 11 28
7 10 26 28 32 20 23 15 14 17 12 25 24 17 7 15 28 7 25 14
15 10 12 12 12 14 12 16 16 17 20 15 10 9 16 18 22 17 19 19
12 10 10 10 9 11 9 9 7 11 15 14 24 36 27 27 19 24 26 27
23 25 25 16 13 27 11 23 26 17 24 24 21 11 11 9 9 10 10 10
7 18 10 10 10 9 10 9 8 8 11 11 9 7 7 7 8 12 10 10
10 10 15 11 8 11 11 12 9           
>BE920126|Kennebec|leaflets and petioles
18 23 25 25 29 29 27 27 29 29 29 32 37 37 42 42 56 42 44 43
40 40 40 40 37 37 42 42 42 42 42 42 35 29 29 29 29 29 42 56
56 56 56 56 46 46 56 56 42 43 37 40 36 36 42 42 42 56 56 56
56 51 56 56 42 42 42 42 42 42 56 56 56 56 56 56 56 44 44 44
37 37 42 42 42 42 37 42 39 42 42 44 44 44 42 42 35 35 40 40
42 42 37 37 42 42 42 37 37 44 50 50 50 44 40 40 40 37 37 40
40 37 37 37 37 47 47 44 50 50 56 44 46 50 50 50 33 33 33 35
35 42 50 50 50 50 42 42 31 28 31 33 41 42 50 42 42 42 41 41
41 42 41 41 42 37 44 44 50 44 50 50 56 56 56 50 50 35 42 37
50 50 50 37 35 35 42 42 36 35 32 32 32 36 32 35 42 37 37 37
41 41 50 50 56 46 42 42 41 42 42 42 33 36 22 36 36 42 42 41
41 41 41 40 41 42 37 37 42 50 50 50 37 40 37 37 37 37 56 56
56 50 50 44 50 42 40 33 33 30 32 28 37 37 50 44 50 50 56 56
40 40 40 37 40 40 42 42 42 42 42 21 21 27 27 20 33 25 37 50
46 42 42 42 46 42 42 30 37 37 50 50 50 47 35 35 28 28 28 27
27 28 28 35 33 33 35 42 42 42 40 40 40 40 40 35 37 37 45 40
40 56 42 42 40 35 32 32 32 32 35 37 37 37 42 44 44 44 42 42
37 35 29 35 35 35 31 46 42 42 42 40 35 35 35 35 35 44 33 33
17 17 22 31 33 34 34 30 44 33 30 29 25 25 20 29 24 29 30 40
28 28 28 33 33 40 37 37 32 32 32 36 28 27 18 15 15 10 10 14
15 23 24 29 32 33 33 40 35 32 29 22 17 22 23 23 24 30 26 22
20 29 21 29 22 19 24 21 21 25 25 20 26 17 21 21 29 25 30 30
33 37 40 32 29 24 21 15 10 10 9 9 10 10 14 24 14 23 16 15
15 24 29 28 27 28 22 25 23 28 26 31 29 25 19 18 24 24 28 31
28 28 27 19 15 18 14 15 14 14 19 27 31 12 16 10 10 14 23 19
15 10 10 12 10 10 14 21 24 8 8 10 11 17 18 30 29 32 29 20
16 17 12 12 12 10 11 12 12 14 13 25 17 13 11 9 9 17 19 19
19 18 18 17 13 13 21 22 19 22 21 14 11 10 19 15 15 22 15 18
18 15 10 8 8 8 10 8 9 13 14 15 15 11 13 15 15 11 12 15
15 21 21 26 17 11 10 10 9 9 14 12 12 7 7 7 11 9 4 0
4 17 11 8 8 8 9 7 8 8 8 8 9 8 9 15 10 10 10 8
8 8 8 8 8 9 6 6 6 6 6 6 8 8 8 8 8 4 0 0
0 0 0 0 0 0 0 0 0 0 0 0 0 0 0 0 4 0 0 0
4 9 13 9 6 6 6 7 7 8 8 8 8 14 17 26 26 19 10 9
8 8 8 8 4 8 6 6 6 6 6 6 6 6 6 4 0 4 0 4
4 8 7 7 7 7 7 6 6 6 6 6 6 6 6 6 8 8 7 8
8 9 6 6 6 6 6 6 6 6 8 8 8 8 8 8 9 8 7 7
7 7 7 8 8 8 7 7 7 6 8 9 9 7 6 6 6 6 6 6
6 6 4 4 4 6 6 7 7 7 8 8 8 8 8 12 10 9 8 8
8 8 7 7 6 6 6 7 7 7 8 8 8 7 7 8 8 8 8 8
7 7 7 8 7 6 6 6 6 6 6 6 6 6 6 8 8 7 7 7
7 7 7 7                
>BE920130|Kennebec|leaflets and petioles
10 17 17 17 20 14 17 17 24 24 29 29 33 32 42 37 37 34 42 33
33 28 28 28 29 29 32 32 32 28 28 32 26 25 25 25 24 24 37 42
42 42 42 56 56 46 42 42 40 45 35 36 33 40 36 42 42 56 56 56
56 42 42 44 42 46 42 33 33 44 47 47 47 56 56 56 44 44 44 44
42 42 42 42 42 42 37 42 37 42 42 42 42 36 37 37 33 29 33 42
42 42 37 44 44 42 42 42 40 40 40 40 40 45 37 37 37 37 37 40
46 46 42 42 42 50 50 56 56 56 56 51 51 56 56 56 45 45 40 40
40 42 56 56 56 45 40 40 37 37 35 40 42 43 43 45 45 42 41 41
41 44 42 43 44 44 56 56 56 56 56 56 56 51 51 42 46 37 42 42
50 50 50 50 44 41 42 46 42 41 40 38 38 38 40 40 46 50 50 42
42 42 46 44 46 56 50 50 42 42 42 42 50 46 37 42 42 42 42 41
41 41 40 40 40 42 37 37 42 50 56 56 42 45 40 40 40 40 56 56
43 42 42 42 42 50 40 35 35 35 35 31 42 33 42 37 42 42 50 50
40 40 40 37 40 40 42 42 42 42 42 23 23 27 27 24 37 37 44 42
44 33 37 37 46 42 42 44 44 44 56 48 56 47 44 42 37 35 35 31
31 33 29 29 29 29 32 36 42 42 38 38 38 36 40 35 35 35 40 40
40 42 42 42 36 31 29 29 29 31 32 35 35 35 35 36 36 42 42 42
34 42 33 33 28 33 33 46 42 42 42 40 30 30 28 28 28 40 27 27
11 11 19 24 32 24 24 16 27 13 15 15 14 10 9 10 10 17 17 18
13 18 20 27 27 28 28 28 28 28 28 26 25 25 12 10 8 8 8 9
11 16 15 15 19 21 19 22 29 20 18 15 12 9 8 11 15 18 18 15
13 13 13 13 7 7 9 13 16 15 13 12 18 15 17 11 19 19 20 18
19 18 24 19 18 17 12 11 8 8 8 8 8 10 13 23 18 26 19 16
16 20 19 24 22 22 21 20 17 15 15 21 22 19 15 15 17 21 21 23
18 18 17 18 18 21 18 19 17 13 16 21 21 10 14 14 14 14 23 19
15 12 10 9 15 13 17 9 11 9 9 9 10 17 21 19 22 22 20 20
12 14 10 11 10 10 13 12 20 20 18 21 21 24 21 19 19 25 25 20
19 22 20 23 19 25 18 18 14 20 18 15 10 10 15 10 12 15 12 12
12 10 11 12 12 12 12 12 13 12 11 14 16 12 15 24 21 13 14 14
13 15 19 12 7 7 7 7 10 14 18 11 11 7 7 7 8 11 9 11
14 9 9 8 8 4 4 4 9 7 8 10 6 6 6 6 6 6 9 7
7 7 7 7 7 11 7 7 9 9 9 8 7 7 7 7 7 7 9 8
8 8 4 0 0 0 0 0 0 0 0 4 13 4 0 0 0 0 0 0
0 0 0 0 0 0 0 4 0 4 12 4 4 8 8 8 6 6 6 6
6 6 7 7 13 8 9 10 10 19 9 6 6 6 7 7 7 6 6 6
6 6 8 10 8 9 8 7 6 6 6 6 7 6 6 6 6 6 6 8
9 8 7 6 6 6 6 6 6 6 6 6 6 6 6 7 7 7 6 6
6 6 6 4 4 4 7 7 6 6 6 6 6 6 7 7 7 7 7 7
7 7 7 4 4 6 6 6 6 6 8 8 7 8 8 8 10 8 9 9
9 6 6 6 6 6 6 6 6 6 6 6 6 6 10 6 6 7 7 6
6 6 6 6 6 6 6 6 6 6 6 6 6 8 9 10 9 8 6 6
7 7 7 7 7 8 8 7 4 4 4 8 6 6 6 6 6 6 7 7
7 8 7 6 6 6 6 6 6 6 6 6 6 6 6 6 6 6 7 6
6 7 4 4 4 6 6             
>BG589827|Kennebec|leaf
9 9 7 7 7 7 7 7 8 16 16 16 16 7 7 7 7 7 11 11
9 9 7 7 7 8 8 9 9 7 8 7 7 7 7 16 8 8 7 7
7 7 7 7 7 7 7 7 7 7 7 7 7 7 7 7 7 7 7 8
7 7 7 7 7 8 14 12 14 14 9 13 8 10 11 8 11 11 12 11
12 18 19 36 36 36 26 26 23 11 13 18 10 9 8 9 8 10 8 13
14 20 14 17 18 16 16 9 13 23 26 16 17 13 12 9 12 26 24 22
18 12 9 7 9 11 26 30 35 34 28 28 28 24 15 24 27 33 36 36
36 36 36 36 36 36 36 36 36 36 36 36 36 36 36 36 36 35 35 34
35 35 35 33 36 21 27 29 24 27 34 31 36 36 36 33 33 33 32 36
29 27 24 24 24 19 29 28 28 34 36 34 34 28 32 32 32 32 32 32
40 36 34 34 37 31 25 26 30 25 30 29 29 28 28 35 28 29 29 19
23 19 21 17 29 36 36 33 34 29 29 34 32 30 30 34 34 33 34 34
34 33 33 33 33 34 34 34 34 34 34 29 29 23 23 23 23 30 15 28
34 33 35 33 33 33 41 36 34 34 34 36 36 34 34 36 36 41 36 33
36 34 28 32 33 36 36 36 34 35 35 21 33 33 33 34 35 36 33 37
35 36 36 34 34 32 34 34 34 35 35 34 34 34 35 34 36 34 36 36
35 34 36 36 34 35 33 35 35 34 34 35 34 34 33 34 32 33 34 36
33 34 30 33 32 36 35 35 35 32 25 29 30 32 35 35 34 34 35 35
34 34 35 34 29 35 32 32 32 34 37 36 37 36 36 36 36 32 32 32
32 32 32 34 36 36 36 36 37 36 36 36 35 36 34 36 35 33 36 36
35 35 33 34 30 35 35 35 36 35 34 35 35 34 34 36 35 34 32 26
21 26 29 32 35 32 29 36 36 35 34 36 36 34 36 36 36 36 36 36
36 36 29 36 39 34 36 36 35 36 35 35 35 35 34 33 35 35 35 34
34 35 36 36 36 34 34 37 36 36 36 35 40 35 36 35 35 32 34 35
35 35 35 35 34 34 34 35 35 37 35 36 26 33 28 36 36 36 35 36
36 36 36 36 36 36 35 36 34 35 33 35 33 35 33 35 30 35 32 26
24 23 32 28 35 30 35 32 36 35 36 36 36 36 36 36 34 27 35 36
35 35 30 34 28 36 32 41 36 32 37 36 36 34 31 40 36 35 36 37
36 36 34 36 24 29 31 36 27 20 35 33 33 17 27 30 34 33 31 33
35 28 34 24 36 38 36 37 35 34 33 33 21 26 30 34 23 34 33 17
32 33 33 19 29 32 35 36 35 36 36 36 34 36 37 36 32 36 30 36
36 26 36 36 28 36 15 21 26 15 33 34 24 34 35 26 23 34 35 36
28 30 34 35 30 35 34 29 34 32 28 21 17 28 17 27 24 21 24 34
35 36 15 21 18 12 11 28 25 11 17 15 19 35 34 18 26 32 20 22
30 21 34 28 24 9 26 17 20 19 30 34 26 19 20 19 34 24 21 28
28 34 27 23 26 15 11 27 20 12 11 13 7 7 9 11 11 13 29 13
19 15 13 15 12 21 18 15 12 13 19 20 12 19 12 14 12 14 16 24
24 16 11 16 15 7 8 10 10 12 10 13 11 10 19 17 14 15 16 18
12 28 32 8 20 16 19 15 9 8 28 28 15 14 10 28 26 35 18 23
27 28 19 15 16 10 11 11 10 11 11 10 10 10 10 8 7 10 11 14
9 11 11 11 10 20 8 9 10 10 10 11 10 13 8 20 13 12 10 15
19 16 12 11 16 15 11 8 9 16 22 16 12 16 11 19 11 10 7 11
8 11 13 11 7 9 13 7 9 13 14 14 14 10 13 16 18 22 11 11
11 14 12 10 18 9 8 10 8 8 12 8 10 7 7 8 8 13 12 9
10 10 7 8 10 9 8 9 11 11 7 11 14 13 23 20 11 12 15 15
11 14 7 10 7 9 8 13 14 18 22 10 8 10 9 7 9 9 10 10
8 7 7 7 8 8 8 8 9 12 9 8 8 7 9 7    
>BG591840|Kennebec|leaf
8 8 8 7 8 7 12 10 13 18 12 26 30 28 25 25 16 15 10 7
17 17 17 17 14 10 10 10 10 10 10 12 13 14 20 21 26 25 22 22
26 28 28 28 17 21 13 8 17 18 16 12 8 10 10 10 10 10 14 8
10 8 8 8 8 8 8 13 13 11 12 12 11 10 10 11 8 11 13 17
17 12 20 12 10 8 13 10 19 28 28 28 26 14 13 12 8 9 8 11
11 25 8 15 25 26 27 10 11 11 9 9 8 8 9 8 11 9 7 7
7 9 8 10 7 8 12 15 8 7 9 11 12 13 15 15 11 18 9 8
15 15 15 8 11 15 8 11 12 13 25 19 16 11 12 12 9 9 9 14
13 15 12 12 12 10 10 7 7 10 7 11 22 14 19 17 14 14 18 21
19 17 10 10 9 11 9 10 10 10 12 12 21 23 34 23 11 10 10 9
9 9 13 30 11 12 14 11 9 12 12 10 10 10 9 9 12 12 9 9
9 9 10 9 7 7 13 11 9 10 8 9 15 11 10 10 20 21 18 14
33 18 14 36 27 10 10 8 10 11 15 17 20 36 33 35 34 35 18 13
19 13 11 16 22 17 18 11 10 13 10 13 10 13 10 11 9 16 12 10
13 11 11 15 15 14 20 14 26 17 17 21 16 17 12 12 10 10 11 13
15 18 12 10 10 10 9 15 17 20 13 7 11 10 9 11 12 11 11 10
10 22 21 20 13 12 10 9 9 9 11 17 14 22 20 23 21 24 15 19
14 13 11 11 14 20 17 19 15 10 16 16 25 22 25 37 34 30 25 20
18 12 12 7 18 20 36 37 36 29 20 19 15 11 13 12 15 18 27 30
16 18 12 11 9 11 18 22 35 36 33 33 33 33 35 34 27 25 28 24
28 21 25 24 32 30 33 29 36 37 18 15 15 15 11 23 23 35 34 30
27 25 23 20 24 24 31 31 31 34 36 36 36 38 33 34 34 36 37 31
31 36 35 35 35 35 34 35 35 34 35 36 36 34 33 31 31 35 35 33
35 26 19 32 35 33 33 28 35 35 30 28 32 32 25 32 32 32 34 20
20 8 8 9 7 24 24 30 29 31 28 29 29 32 36 32 32 33 25 36
35 34 36 34 35 35 34 33 35 17 26 29 13 28 31 35 35 35 36 35
36 36 36 36 34 35 36 40 33 33 29 36 34 36 36 36 36 35 36 36
34 36 36 35 36 36 36 34 34 40 36 36 36 36 36 24 34 36 35 35
35 34 36 37 31 36 38 26 24 24 35 20 27 29 28 24 32 32 36 34
28 35 33 40 36 36 27 29 30 29 35 30 29 31 34 36 36 36 35 35
34 28 24 22 29 27 31 31 33 33 33 35 32 32 20 32 26 32 33 33
32 35 29 34 35 34 35 24 34 25 32 32 32 32 34 37 33 33 26 32
35 32 28 28 32 32 30 25 32 32 32 18 19 17 28 24 24 24 27 25
28 21 23 37 27 32 15 30 31 28 14 9 14 13 17 10 8 16 19 17
33 28 32 37 36 23 19 23 20 18 16 17 17 11 23 24 27 12 24 33
15 25 27 10 15 12 13 8 15 15 15 8 8 17 14 8 11 14 7 7
7 11 8 24 7 7 7 7 7 14 10 9 8 16 11 9 9 10 12 16
22 14 21 22 27 14 14 19 9 8 9 28 12 32 25 27 13 22 26 26
17 22 17 16 11 14 15 16 16 24 22 18 22 12 13 15 12 12 12 9
9 19 15 25 23 15 15 21 18 23 16 17 8 7 9 9 12 16 16 17
16 13 14 16 15 25 34 36 25 34 34 19 19 11 15 17 10 24 14 28
35 28 14 13 12 14 16 20 20 23 22 29 34 24 25 18 16 23 15 16
21 23 18 27 23 23 24 28 24 21 22 15 17 12 15 12 8 17 17 23
17 25 18 13 16 12 11 16 9 8 13 21 32 29 26 29 34 34 28 28
14 9 7 7 7 7 8 8 9 16 26 25 15 10 10 11 20 14 21 14
27 20 7 8 9 19 20 26 12 15 24 11 13 28 23 21 16 21 14 17
16 10 9 21 10 10 11 8 12 12 11 10 13 11 11 7 8 9 9 32
9 8 8 17 8 9 7 7 13 10 28 7 13 11 11 9 17 23 17 8
8 7 8 7 8               
>BG592051|Kennebec|leaf
7 7 7 10 7 8 8 16 26 30 15 15 25 28 18 23 9 10 11 18
14 28 28 34 34 36 36 36 34 34 35 35 32 32 28 32 28 28 39 26
24 33 32 32 31 31 32 28 31 28 28 33 32 34 32 32 32 32 32 32
32 32 32 32 32 32 32 32 34 36 36 36 34 34 34 32 35 32 32 35
35 34 34 35 39 32 37 35 32 32 31 34 34 35 34 35 39 36 36 36
36 36 35 36 36 34 35 34 34 35 34 35 36 34 34 36 36 36 36 36
32 35 32 35 35 31 35 36 35 35 35 35 34 35 35 27 28 26 25 23
26 26 32 32 32 32 32 32 32 36 36 36 36 36 36 36 35 35 35 35
34 35 34 35 34 35 34 36 36 36 36 36 39 36 35 35 35 34 35 34
34 34 35 35 34 34 35 35 34 34 34 36 36 36 36 35 35 34 34 34
35 35 35 34 35 35 34 34 34 36 36 35 36 36 29 31 31 28 33 39
31 34 36 35 35 35 34 34 34 35 39 36 34 34 35 34 35 34 35 35
34 34 35 35 35 35 34 35 35 35 37 34 34 35 35 35 35 35 35 36
34 34 34 36 36 34 34 36 36 36 34 35 36 36 36 36 36 34 34 35
34 36 34 34 35 35 36 34 34 34 34 36 36 34 35 34 34 34 34 35
34 35 34 34 34 36 36 36 36 36 36 34 34 35 34 34 34 34 34 36
36 36 36 36 34 34 32 32 35 32 29 32 32 36 39 36 34 34 35 34
35 34 34 35 34 34 36 36 35 31 33 31 31 31 33 32 35 35 34 35
34 36 36 36 34 36 35 34 34 34 34 36 36 36 36 34 36 36 34 36
36 36 36 34 36 35 36 36 36 36 36 36 36 36 36 34 35 35 35 34
34 35 36 36 34 34 34 36 34 34 34 34 36 34 36 36 35 36 35 35
35 35 35 34 35 34 32 32 35 35 34 39 34 35 34 34 34 34 32 27
30 39 35 34 36 34 34 36 36 35 32 35 35 35 34 34 35 36 36 36
36 34 34 35 34 35 34 35 35 35 35 34 35 29 34 35 33 34 34 34
34 35 34 36 36 34 36 35 35 34 36 34 34 36 36 36 36 36 36 36
36 36 36 36 36 36 36 36 36 36 34 36 35 36 36 35 36 36 36 29
35 35 34 35 35 35 36 36 35 36 36 36 36 36 34 32 35 32 29 28
32 32 36 36 36 36 36 36 35 34 40 34 35 36 36 36 34 36 35 35
36 35 34 36 36 35 35 35 33 33 35 35 36 35 29 35 34 35 34 33
35 35 35 35 32 35 35 35 36 36 36 33 35 34 35 41 36 36 36 36
35 34 33 33 35 35 32 35 36 36 36 36 36 35 34 34 30 34 34 23
22 33 35 24 24 28 26 36 33 34 24 32 32 29 24 20 32 27 33 34
34 34 32 22 34 39 36 36 36 37 37 28 36 29 32 32 29 15 32 35
33 34 27 36 36 36 36 36 36 17 36 25 35 35 35 36 36 36 36 34
34 34 35 34 24 17 17 24 18 26 26 11 9 7 7 7 7 7 7 7
7 7 7 7 7 7 7 7 7 7 7 7 7 7 7 7 7 7 7 7
7 7 7 7 7 7 7 7 7 7 7 7 7 7 7 7 9 7 7 10
9 10 9 7 7 7 7 7 7 7 7 7 7 7 7 8 10 23 9 8
7 7 7 8 7 7 7 7 9 10 18 14 26 26 10 8 7 7 7 7
8 7 7 7 8 8 8 8 8 8 7 7 7 7 7 10 7 7 7 7
7 9 7 8 7 7 7 9 7 7 7 11 9 9 10 7 7 7 9 7
7 7 7 7 8 8 8 8 8 11 7 7 9 7 9 7 7 7 7 7
7 9 7 7 7 8 9 7 7 8 10 9 7 9 9 11 8 8 7 8
7 9 7 10 10 9 8 7 7 7 7 7 8 9 7 7 7 7 7 7
7 7 7 7 7 8 7 7 7 7 10 13 7 7 8 7    
>BI431789|Kennebec|leaf
14 24 24 17 31 12 12 8 8 8 12 18 28 28 34 32 32 35 32 36
41 20 22 36 35 25 16 10 11 12 10 14 26 22 23 32 28 31 32 32
30 16 20 30 30 20 37 36 36 37 35 34 32 32 32 32 39 35 18 18
11 9 11 9 18 20 35 35 27 31 31 35 35 36 36 36 32 31 31 31
28 31 31 36 36 36 36 36 36 36 36 37 36 36 36 35 36 34 35 29
35 32 32 35 32 36 36 36 35 36 36 36 36 35 33 35 34 40 36 34
35 35 34 33 34 34 37 36 36 36 36 34 34 36 39 35 34 35 35 35
35 34 35 34 36 36 36 36 36 36 36 36 36 36 35 35 34 36 36 34
36 36 36 36 34 34 35 35 35 33 34 36 36 36 36 36 36 36 36 36
34 35 34 34 33 36 34 35 33 35 35 36 36 36 36 36 36 36 36 36
36 36 36 36 37 36 36 34 36 36 34 36 37 36 36 36 36 36 35 35
35 35 34 32 35 35 35 36 34 34 36 37 36 34 36 39 33 39 36 36
36 35 34 36 36 36 36 36 36 41 34 35 33 37 36 33 36 33 35 29
35 22 35 35 36 36 34 35 35 34 33 34 33 36 33 30 33 33 35 34
36 34 35 35 34 30 33 35 33 36 36 38 36 36 35 36 34 33 36 36
34 36 29 35 29 35 29 34 29 36 35 35 22 33 26 30 32 35 27 24
35 32 36 36 36 36 36 33 36 34 35 30 39 29 34 14 35 34 33 30
36 35 35 30 35 26 26 35 33 29 35 34 26 34 29 33 33 26 24 35
30 32 33 24 34 33 28 36 36 36 36 36 39 29 27 29 36 31 36 30
29 27 36 35 28 34 22 21 32 19 36 29 26 20 27 19 32 29 36 24
21 32 21 33 35 34 35 34 32 28 32 32 21 28 24 17 33 24 18 23
27 30 32 35 35 36 29 16 11 26 15 14 22 20 34 24 35 30 36 28
35 25 29 23 32 18 20 26 17 23 24 17 24 12 11 22 10 23 13 14
15 16 28 31 23 34 27 23 22 17 26 14 15 28 18 21 20 16 32 19
13 29 15 27 35 34 19 35 36 19 15 15 26 35 33 9 24 9 27 9
36 24 15 28 34 16 21 34 9 21 11 24 28 8 11 12 16 34 14 36
35 30 28 32 10 12 17 26 7 15 7 16 19 28 13 17 27 9 13 34
15 26 13 24 31 9 12 8 21 29 35 36 12 29 9 10 8 10 7 16
26 35 9 19 10 35 20 26 27 16 27 33 18 27 15 24 15 15 27 21
17 16 14 27 11 21 14 26 26 30 25 21 17 12 10 9 8 8 17 7
10 10 25 21 17 19 12 14 15 32 28 14 16 12 25 11 16 7 9 14
9 11 12 20 12 19 31 33 31 17 17 17 17 31 39 39 35 35 37 37
37 37 37 37 37 37 37 36 36 36 39 39 26 13 13 31 35 36 36 26
18 10 7 8 9 8 8 12 11 15 16 18 24 17 21 16 16 24 16 16
18 8 10 7 7 7 8 8 9 13 11 9 9 8 12 15 11 14 13 13
13 11 14 15 14 13 9 11 9 8 9 12 13 9 9 9 7 7 7 9
11 8 9 9 28 14 16 10 12 9 11 8 7 10 21 9 7 10 8 8
7 8 11 14 16 18 8 8 12 10 11 11 13 17 10 8 8 8 7 10
10 13 12 15 15 21 8 7 10 8 8 10 7 7 7 8 9 7 9 10
10 14 11 11 9 11 10 15 10 16 7 7 8 7 8 7 7 7 8 8
8 13 11 12 26 30 26 32 20 17 9 8 11 8 10 10 9 9 11 11
14 10 8 9 10 8 7 7 7 7 7 8 14 9 9 9 8 8 10 8
8 7 7 8 9 10 10 12 7 7 7 11 10 13 13 10 10 8 10 10
10 10 8 10 9 12 9 9 10 8 12 9 7 7 11 8 10 7 8 7
7 7 7 7 8 9 8 8 7 7 9 10 9 8 12     
>BI431998|Kennebec|leaf
21 15 24 30 35 12 18 8 8 8 7 21 21 32 32 35 34 35 35 34
34 27 27 34 35 35 35 35 30 29 30 32 32 28 32 32 32 32 35 34
35 35 37 36 36 36 36 36 36 35 34 34 35 37 35 32 36 36 34 36
35 37 36 39 36 36 36 36 36 36 36 36 36 36 36 36 37 35 34 34
35 35 35 35 34 36 34 34 35 35 37 35 34 34 34 34 36 36 35 34
35 35 35 35 35 39 36 36 36 34 34 35 34 35 34 35 35 36 36 34
36 36 36 36 36 36 36 39 34 36 36 35 35 35 37 36 35 36 35 35
36 36 35 39 36 36 36 36 35 35 34 34 35 34 34 36 36 36 36 36
36 36 36 36 36 36 36 36 36 36 36 36 36 35 36 36 36 35 35 36
34 36 36 36 36 36 36 36 36 36 36 36 36 34 34 34 36 36 39 36
36 36 36 36 36 36 36 36 36 36 36 36 36 36 36 36 36 36 36 36
36 36 36 36 36 36 36 36 34 39 34 36 35 34 34 34 34 34 36 36
36 36 36 34 35 35 35 34 34 34 36 36 36 36 36 36 36 36 36 36
36 36 36 36 35 36 36 36 36 35 34 34 34 36 36 36 36 36 36 36
36 36 36 36 36 36 36 36 36 36 36 36 36 36 36 36 39 34 36 36
36 36 36 35 39 36 36 36 35 36 36 36 36 36 36 36 36 36 36 36
36 36 36 36 36 36 36 36 36 34 34 36 36 36 36 36 36 36 36 35
34 36 36 36 36 36 36 36 36 34 35 35 34 36 36 34 35 36 34 34
36 36 36 36 36 36 36 36 36 34 36 36 34 36 36 36 36 36 36 36
36 36 36 36 36 36 36 36 36 36 36 36 36 36 36 36 36 36 36 36
36 36 36 36 36 36 36 36 36 36 36 36 36 36 36 36 34 34 34 34
34 35 35 37 35 35 34 36 36 36 36 36 36 36 36 36 36 36 36 35
34 35 34 34 34 34 34 36 36 36 34 36 36 34 36 34 36 36 36 36
36 36 35 35 35 35 33 35 35 36 36 36 36 36 35 35 36 35 35 36
34 36 36 34 36 36 36 34 36 36 36 34 36 36 36 36 36 36 36 36
36 37 41 36 36 36 36 36 36 36 36 36 36 36 35 35 35 36 39 34
36 36 36 36 36 33 36 33 36 34 36 36 36 36 36 36 36 36 36 36
36 36 36 36 36 36 36 36 36 36 36 36 36 36 36 35 34 34 35 30
36 36 36 36 31 35 36 35 39 36 37 36 36 36 30 34 36 36 36 36
35 35 35 35 36 34 34 36 36 36 36 36 40 36 36 36 36 36 37 36
37 36 36 36 36 36 41 34 35 29 34 35 33 35 36 36 40 36 36 34
23 34 34 35 24 35 36 29 36 32 34 40 36 27 35 35 40 36 36 36
36 21 33 37 37 33 37 28 36 36 36 37 36 36 36 22 28 21 28 14
26 31 35 35 35 36 36 36 36 36 36 36 36 36 36 36 36 30 19 19
28 21 21 26 28 28 36 36 33 29 33 36 26 26 35 24 21 21 35 30
26 32 34 26 36 17 29 36 34 20 16 12 27 27 15 36 13 36 27 37
33 15 11 9 10 9 11 9 18 15 19 12 10 10 9 8 11 11 10 13
24 22 34 18 24 10 8 7 7 13 13 12 19 14 12 10 13 13 12 9
18 15 34 35 34 13 18 15 10 8 7 8 9 9 16 11 27 29 21 28
30 28 10 23 8 23 24 13 30 11 28 13 16 23 17 16 19 11 30 25
17 30 36 29 29 29 28 27 19 13 16 14 13 13 15 10 7 18 7 20
9 14 16 9 24 10 19 15 17 22 9 10 9 9 9 8 14 9 11 8
9 12 30 27 19 19 19 16 13 11 14 9 9 12 11 9 23 13 21 27
12 11 10 10 13 13 10 13 16 13 18 14 13 9 9 9 12 11 14 8
13                   
>BI433452|Kennebec|leaf
25 27 35 26 36 17 20 7 7 8 8 21 21 28 25 32 32 25 34 34
34 34 34 34 28 28 25 15 24 21 25 27 32 28 32 32 32 32 34 35
35 34 34 36 36 36 35 36 36 28 33 32 24 32 32 31 28 31 28 28
32 29 35 36 36 34 35 34 34 34 37 35 34 33 35 33 33 32 32 32
32 28 28 28 33 41 34 35 36 36 36 36 34 32 32 32 32 32 28 29
32 35 32 32 32 32 36 36 36 34 36 34 36 36 36 35 34 34 33 35
35 35 34 36 35 36 33 37 36 36 40 34 34 33 34 35 36 35 35 35
34 36 34 36 35 33 34 33 32 36 36 36 36 36 36 36 36 36 35 35
35 34 34 34 35 36 36 36 34 36 36 36 36 36 35 36 36 36 36 36
36 36 36 34 36 36 34 36 35 36 36 37 36 36 36 34 34 35 34 35
35 35 35 36 36 36 36 36 36 36 34 35 35 35 35 35 35 35 35 33
35 35 36 36 36 36 36 36 36 36 36 36 36 36 36 34 35 32 32 32
32 32 35 36 36 35 34 35 35 35 34 34 35 36 36 34 36 34 36 34
36 34 34 35 35 36 36 36 36 34 34 34 34 34 35 34 36 36 36 36
36 36 36 36 36 35 36 36 36 36 36 36 36 36 34 36 34 35 36 36
34 37 36 36 36 36 36 36 36 36 36 36 36 36 36 36 36 36 36 36
36 36 35 34 35 34 35 34 35 36 36 34 34 36 34 34 36 36 36 34
35 35 34 34 34 33 36 35 35 35 35 36 34 35 33 36 36 36 36 35
36 36 36 36 36 36 36 36 36 35 34 39 34 35 34 36 36 36 36 34
37 37 36 35 35 34 34 40 36 36 36 34 36 36 36 36 36 36 36 36
36 36 35 35 36 39 32 32 37 32 32 32 35 36 36 36 36 36 35 36
34 36 34 36 36 36 36 36 36 30 28 27 32 32 32 33 36 36 36 36
36 36 36 36 36 36 36 34 36 34 36 36 35 34 37 34 34 34 34 36
36 36 36 36 36 36 36 36 36 36 36 36 36 36 36 36 36 36 36 34
34 34 36 36 35 34 36 36 36 33 34 36 36 34 34 34 34 34 34 36
36 36 36 36 34 34 36 36 36 33 34 36 36 36 40 36 36 36 36 36
36 36 35 34 34 35 35 37 35 39 36 35 35 35 35 35 35 34 35 35
34 35 36 35 35 36 36 36 34 36 36 36 36 36 39 36 36 34 36 36
36 36 36 36 36 36 36 35 35 35 35 36 36 35 37 36 33 34 34 36
36 36 36 36 36 29 36 29 35 35 35 34 36 36 34 36 36 36 36 35
28 36 35 35 36 36 36 36 36 36 36 36 33 34 30 35 34 33 34 35
36 36 36 36 36 36 36 36 36 36 36 36 36 36 36 36 36 34 22 25
17 24 21 24 19 35 35 35 35 35 33 27 32 28 28 35 33 23 27 35
34 28 37 33 26 20 9 32 35 34 30 22 19 29 23 24 25 25 36 32
33 35 26 19 32 33 37 20 33 31 35 32 34 24 34 26 33 35 37 31
36 36 35 34 32 35 35 24 28 16 29 32 30 33 29 33 33 19 27 32
27 21 30 34 30 28 31 28 21 13 30 28 21 23 32 16 16 13 13 10
10 21 22 31 30 32 25 20 24 25 19 19 20 24 25 17 18 24 24 24
17 19 15 27 32 20 34 34 35 33 29 33 36 20 15 36 36 22 19 13
13 10 10 15 21 28 12 15 25 19 17 24 17 17 17 11 9 11 13 10
7 16 15 21 21 18 20 36 19 23 16 9 27 32 18 16 11 17 17 18
>BI434041|Kennebec|leaf
12 11 13 12 18 11 24 32 21 20 36 14 23 18 9 10 8 8 28 22
21 21 28 17 21 32 24 24 24 27 24 26 20 15 12 12 11 12 23 21
23 32 32 32 32 35 34 35 34 36 36 36 34 34 36 34 35 34 37 34
35 35 35 28 31 31 31 28 34 35 34 36 36 34 34 35 34 34 34 36
34 34 35 35 34 34 37 34 35 34 34 34 34 34 35 34 35 35 35 35
34 36 39 36 36 35 35 32 32 32 32 32 35 34 36 36 36 36 36 34
34 34 35 35 35 35 35 34 36 35 35 34 34 34 34 35 36 36 36 36
36 36 36 36 36 36 36 34 34 34 35 36 36 36 34 36 36 36 36 36
36 36 36 36 36 36 36 36 36 34 36 36 36 34 35 35 35 35 34 35
35 34 34 34 34 36 36 36 36 34 36 36 36 36 36 36 36 36 36 36
36 36 36 39 36 36 35 35 34 35 36 36 34 34 34 34 34 35 34 34
34 35 35 35 35 35 35 34 34 34 36 36 34 36 34 34 34 34 39 34
34 34 36 35 35 35 34 35 35 35 36 36 36 34 36 34 35 35 34 36
39 36 36 36 36 36 36 36 36 36 36 36 36 36 36 36 36 36 36 36
35 36 36 34 36 36 34 36 34 35 35 37 34 34 34 36 36 36 36 36
35 35 35 34 34 36 36 36 36 36 36 36 36 36 36 36 35 36 36 34
36 36 36 36 36 36 36 36 33 36 36 36 36 36 36 36 36 36 36 36
36 36 36 36 36 36 36 36 36 36 36 36 36 33 11 13 10 22 19 28
27 34 34 36 36 36 36 37 36 37 36 36 36 21 37 37 36 29 29 34
29 27 27 24 25 33 22 15 26 29 24 30 30 29 29 27 30 30 23 22
22 28 19 37 24 21 29 31 30 30 23 23 38 36 37 37 31 32 34 25
30 35 33 33 20 33 33 29 30 36 29 25 16 15 19 22 23 29 26 26
26 26 27 31 31 35 30 30 29 29 29 23 29 38 36 36 37 37 36 36
36 37 36 36 36 36 30 30 36 28 30 33 26 27 30 21 18 16 16 23
21 28 30 36 35 33 33 33 33 26 31 30 36 30 24 24 20 27 29 29
37 31 31 30 26 23 18 24 15 15 19 19 19 15 24 33 25 36 33 36
36 33 31 36 26 24 26 29 26 35 30 30 36 29 33 36 37 34 35 24
34 28 28 33 34 23 30 36 36 28 19 19 23 21 30 30 27 23 17 17
19 21 23 23 24 26 28 31 36 36 36 36 36 36 36 30 23 24 27 30
24 33 28 16 26 33 35 36 33 32 24 31 35 36 36 33 26 24 14 23
16 26 33 25 35 36 36 36 36 36 36 36 36 36 36 36 36 35 28 16
17 21 18 17 22 24 34 35 35 35 36 33 27 27 24 25 16 28 20 21
29 26 16 16 20 27 29 26 26 20 29 30 20 21 35 36 29 34 21 35
28 33 34 24 27 24 35 34 31 29 20 36 36 23 12 34 14 10 7 11
8 17 19 21 25 12 21 13 30 32 36 22 28 32 18 30 18 20 16 28
32 17 28 21 15 12 15 29 34 36 22 24 12 16 12 9 9 8 11 11
21 19 17 19 19 15 15 24 23 18 32 29 13 16 20 24 29 17 24 27
23 12 19 17 17 18 21 15 24 30 21 18 34 24 16 34 21 19 20 20
22 27 27 12 13 19 24 36 28 27 18 18 18 16 12 12 18 24 17 24
18 10 13 14 22 28 13 22 21 12 19 24 15 19 17 29 11 15 16 24
21 15 17 26 20 20 12 12 15 13 12 16 20 26 35 36 35 23 16 27
24 17 13 20 14 12 11 22 7 19 15 27 10 21 12 26 18 17 19 9
20 14 14 24 19 17 21 21 21 24 20 17 26 17 21 21 28 15 8 15
8 13 13 13 14 14 14 19 9 10 7 9 8 10 7 8 9 11 10 21
12 21 17 12 28 28 28 11 20 20 8 9 15 7 9 8 11 13 25 11
9 11 7 13 12 10 19 18 8 18 21         
>BI434989|Kennebec|leaf
7 10 9 12 9 19 32 21 17 28 11 20 20 10 10 10 9 26 27 17
21 27 21 21 35 28 28 28 27 34 32 32 29 34 23 26 29 35 35 29
35 34 34 32 32 35 32 21 28 27 27 27 34 34 34 32 35 34 32 35
32 32 36 35 36 36 36 39 36 34 35 34 35 37 34 36 36 34 32 31
31 31 29 31 31 34 36 39 35 34 35 35 35 34 34 35 35 35 35 35
32 36 32 32 32 32 32 36 36 36 36 36 36 36 36 36 36 36 36 36
36 34 34 34 34 34 34 35 34 36 34 36 39 34 34 34 34 34 34 35
34 37 34 39 36 36 34 34 35 36 36 36 36 36 36 36 34 34 35 36
35 36 36 36 36 39 34 35 34 34 35 35 35 39 36 36 36 36 36 36
36 36 36 36 36 36 36 36 36 36 36 36 36 34 36 36 34 36 36 36
34 34 34 34 36 36 34 36 36 36 36 36 36 36 36 36 36 36 36 36
35 34 35 35 34 35 36 36 36 36 36 36 36 36 35 35 35 35 34 32
32 34 34 34 35 39 36 36 36 36 36 36 36 36 36 35 36 36 36 35
37 35 35 34 35 35 36 36 36 36 36 36 36 36 36 36 36 36 36 36
36 36 36 36 36 35 36 35 36 36 36 35 34 35 36 35 39 36 35 36
36 36 36 36 36 36 36 36 36 36 36 36 36 36 36 36 34 34 36 36
35 36 36 36 36 36 36 36 36 36 36 36 36 36 36 36 36 36 36 36
36 35 35 36 34 34 37 35 34 35 37 36 36 36 36 36 36 36 36 34
36 36 34 35 35 34 35 34 36 36 36 36 36 36 36 36 36 34 36 36
36 36 36 36 36 36 36 36 36 36 36 36 36 36 34 36 34 36 36 36
36 36 36 34 36 36 35 35 35 36 34 34 34 35 34 35 36 36 36 36
36 36 36 36 36 36 36 36 36 37 35 35 34 35 35 35 36 36 36 36
36 36 36 36 36 36 36 36 36 36 36 35 35 34 34 35 33 34 35 36
36 36 36 36 36 36 36 36 36 36 36 36 36 41 36 36 34 36 36 36
36 36 36 36 36 36 36 36 36 36 36 36 41 36 36 36 36 36 36 36
36 36 36 34 36 36 34 36 36 36 36 36 36 35 36 36 35 33 34 35
35 35 36 36 36 36 36 36 36 36 36 36 36 36 36 36 33 34 34 36
36 36 36 36 36 35 35 35 34 29 35 35 36 36 41 36 34 36 36 34
33 36 36 36 33 34 36 39 36 36 34 32 35 35 35 36 36 35 36 36
36 34 36 36 36 36 36 36 34 39 36 36 36 36 36 35 36 40 35 28
35 35 33 35 36 36 36 36 35 36 27 36 36 35 30 36 36 41 36 36
36 36 32 29 33 36 34 36 36 35 33 28 35 36 33 34 37 36 36 36
34 33 36 36 36 36 36 36 36 36 36 36 36 36 36 36 36 36 30 33
23 33 31 23 22 36 35 35 35 35 33 36 35 37 21 32 26 19 24 35
33 26 35 34 27 33 15 33 35 35 29 21 13 22 36 20 36 20 36 36
37 29 27 19 23 30 34 24 26 35 33 34 32 20 26 21 26 28 25 27
26 27 34 29 34 34 24 17 14 13 11 11 13 19 36 28 15 21 23 24
20 24 36 32 21 28 24 12 28 34 35 24 27 25 24 25 34 34 27 28
34 27 12 15 29 26 21 23 28 27 33 17 27 29 35 19 20 24 30 22
27 19 16 27 33 34 35 34 36 33 34 36 26 15 13 14 10 27 27 25
15 10 19 16 29 28 14 16 11 20 19 24 18 20 27 9 13 10 14 9
28 20 19 22 19 20 32 24 24 26 28 30 27 24 35 33 23 28 13 25
9 10 17 16 25 12 14 10 19 14 13 35 16 21 17 33 26 21 12 13
12 14 29 12 13 22 18 18 28 20 14 15 13 24 25 11 7 9 7 16
13 11 11 9 8 7 7 7 7 7 7         
>BI435190|Kennebec|leaf
8 8 7 7 9 10 8 14 23 10 13 8 7 11 8 15 17 34 29 17
31 17 20 33 20 20 33 30 30 23 16 13 9 11 11 13 11 16 16 13
16 14 18 19 15 20 28 30 36 36 34 38 34 33 24 21 15 18 10 11
13 15 21 20 23 23 17 21 28 15 19 20 15 15 16 23 14 17 17 25
22 18 15 17 23 23 19 18 19 21 24 26 25 14 14 11 15 12 16 16
36 24 21 27 25 31 24 24 21 24 23 24 27 32 17 20 22 30 30 36
27 30 27 24 32 34 33 29 29 29 28 28 24 28 28 25 30 27 29 23
21 26 20 18 20 23 23 15 17 24 19 24 24 21 33 30 30 37 36 36
27 27 23 26 26 19 18 17 22 20 24 25 28 33 33 33 33 25 25 22
24 22 33 33 31 31 31 28 30 23 21 17 23 24 23 28 21 26 29 30
28 26 25 36 36 37 32 33 32 30 31 29 29 23 36 37 34 34 38 19
19 23 19 26 24 24 27 29 34 36 36 26 30 30 29 28 24 20 26 30
31 34 36 38 29 32 30 29 27 23 38 36 37 30 29 28 24 23 21 24
24 30 31 34 29 25 24 23 24 25 21 23 32 26 24 29 31 36 21 21
17 17 20 21 26 23 28 22 27 30 30 38 34 28 27 31 28 31 36 27
28 28 27 27 24 24 21 27 36 36 36 23 33 36 36 36 33 37 33 33
33 34 34 31 37 37 36 38 36 36 36 37 38 36 29 33 30 24 24 24
29 29 27 22 37 36 37 36 36 36 36 36 36 36 36 38 34 34 23 28
27 27 36 38 36 38 36 36 38 31 36 27 29 25 30 30 29 29 29 24
26 17 21 19 23 21 20 27 38 27 22 25 25 31 26 21 27 26 28 33
28 27 29 29 36 32 30 24 30 29 35 31 35 28 24 17 24 28 31 35
37 34 37 28 29 30 38 34 29 37 37 30 29 27 29 24 28 27 22 24
21 21 19 18 18 19 19 23 27 30 30 29 30 26 28 23 30 29 30 30
34 41 35 25 36 30 28 21 26 26 30 30 27 25 26 29 28 28 28 17
29 27 24 27 32 24 22 24 28 25 31 21 24 28 20 20 29 29 21 19
10 15 9 15 16 19 29 36 37 36 37 29 36 29 32 32 33 32 24 27
27 24 19 22 19 22 30 24 36 36 36 36 32 33 33 32 24 30 29 24
24 24 21 18 32 21 32 38 36 37 37 36 36 33 27 24 19 19 24 25
29 30 32 24 22 26 20 25 26 30 29 22 26 29 29 26 26 21 16 21
26 16 26 17 21 24 28 26 21 25 27 21 27 29 20 24 25 26 23 24
28 27 31 32 30 24 30 30 32 30 28 23 26 21 21 24 19 19 27 24
31 29 29 28 30 30 28 15 29 15 20 16 23 17 19 21 32 27 25 23
22 21 17 19 21 19 19 26 24 18 39 16 20 28 28 31 15 13 15 24
27 30 30 31 18 18 29 27 21 15 14 15 12 12 10 11 8 8 13 15
24 27 28 18 20 36 34 32 20 9 20 26 28 25 28 30 21 22 12 12
12 9 13 24 16 21 15 17 14 16 17 17 26 14 21 8 8 10 7 8
10 10 16 19 28 24 24 33 26 14 22 27 11 23 16 15 22 36 20 12
14 24 27 21 26 23 23 26 24 27 19 17 12 24 24 20 17 12 11 11
11 11 15 15 21 21 19 14 21 28 13 12 12 7 13 11 14 16 14 16
16 16 16 13 17 22 15 10 10 11 11 8 15 15 19 16 26 26 33 26
13 13 9 12 12 9 9 8 11 9 9 10 7 7 9 9 8 8 9 10
13 8 9 10 10 8 10 17 9 15 11 12 10 14 15 12 12 12 20 20
9 18 13 13 13 10 10 9 10 14 13 14 15 15 13 20 34 34 7 12
8 7 8 10 9 8 8 14 10 9 13 13 10 9 10 8 11 13 10 24
9 9 9 10 9 7 10 10 9 10 9 9 9 11 8 11 11 13 10 9
15 8 8 8 9 9 8 7 7 7 7 9 9 8 7 7 7 11 8 7
7                   
>BI435681|Kennebec|leaf
14 24 14 24 7 18 11 11 11 17 15 26 26 16 19 17 22 24 25 21
26 25 26 33 23 21 10 13 10 11 14 14 14 14 12 10 7 9 11 15
20 36 33 36 36 36 30 22 23 24 27 19 22 16 11 13 10 10 9 11
13 14 18 14 24 23 24 24 17 19 23 19 21 17 20 26 28 27 28 28
28 29 27 27 22 27 24 17 23 19 21 25 21 24 24 20 20 24 28 27
32 26 25 30 30 29 35 35 33 28 28 17 20 20 24 19 26 16 20 27
24 27 24 28 24 24 21 28 23 24 20 19 16 20 19 17 21 20 26 27
27 24 28 27 24 21 30 30 36 36 30 24 27 28 22 26 26 19 18 19
21 24 27 33 28 33 33 33 38 36 36 38 36 36 29 32 26 28 24 24
21 14 19 26 26 24 28 24 24 27 22 26 28 30 38 38 37 34 27 22
24 26 25 24 24 22 26 20 20 19 23 23 22 28 24 30 33 36 36 36
30 21 27 22 17 27 27 23 23 23 23 26 21 20 24 24 21 26 26 19
18 20 26 36 32 29 24 17 21 16 20 19 23 28 27 34 36 36 31 28
24 29 30 29 32 28 13 10 10 10 10 10 11 22 20 24 26 27 36 36
31 37 19 24 27 29 25 29 21 27 27 29 29 36 36 36 36 37 30 30
26 24 19 26 19 24 25 21 36 21 30 25 24 17 16 24 23 30 30 21
30 30 30 20 26 26 30 29 23 27 27 32 33 33 29 36 29 30 37 37
36 36 34 35 29 29 24 27 27 28 33 33 33 33 36 26 22 24 24 24
19 24 24 24 28 26 31 38 36 36 36 36 36 32 37 37 26 28 25 28
32 26 30 25 30 21 32 36 36 34 30 21 27 27 27 29 33 36 30 32
29 29 30 23 18 14 23 26 28 35 26 29 38 36 36 31 33 33 25 27
27 21 29 30 27 30 36 36 36 29 26 36 29 36 36 36 36 36 36 22
16 13 9 9 10 9 11 15 20 19 24 36 25 35 34 24 30 27 23 32
31 36 34 35 34 33 35 34 41 30 26 26 30 30 36 37 36 36 37 37
30 31 25 24 27 25 19 19 17 19 23 23 30 30 25 30 20 20 17 16
16 19 19 25 19 24 24 19 24 24 30 30 36 30 28 28 30 19 26 19
19 19 21 23 19 21 27 27 24 24 24 17 26 12 23 29 31 33 18 36
39 36 35 28 34 23 19 28 32 18 29 36 37 31 29 25 29 32 37 21
36 36 37 36 19 36 38 14 30 30 19 36 37 36 36 31 31 26 22 21
23 16 16 24 25 14 11 24 15 24 18 26 22 27 33 24 25 12 21 17
22 17 16 25 33 29 19 25 29 18 24 24 20 18 15 15 34 15 15 27
36 27 34 24 24 18 15 24 17 24 17 11 23 12 12 11 11 22 26 32
23 19 12 15 12 9 9 12 10 12 10 10 13 22 17 34 11 12 11 9
11 12 12 17 27 28 28 28 30 25 35 28 28 24 19 28 32 27 26 24
21 21 21 15 13 17 32 32 19 10 13 15 24 11 13 11 17 10 13 21
14 17 14 14 29 23 25 17 35 26 29 22 29 27 17 11 21 26 23 21
28 25 20 15 15 14 12 14 11 24 16 28 18 29 23 9 17 14 21 13
11 13 8 8 8 8 8 13 19 19 9 22 13 10 10 10 14 12 12 10
16 21 11 8 21 10 13 8 8 8 12 17 11 13 11 11 10 12 13 14
13 21 32 25 10 13 13 7 8 7 8 18 20 16 12 10 7 15 25 11
13 15 14 16 8 18 11 11 10 12 9 9 11 7 9 11 11 11 8 11
11 13 10 10 9 12 8 10 10 7 9 12 10 12 12 18 18 18 8 8
11 9 13 17 7 10 11 17 15 9 9 12 18 9 9 12 14 14 12 12
17 15 13 7 15 11 10 13 13 9 11 12 10 14 9 9 12 12 10 10
10 10 10 10 10 11 13 11 18 13 16 9 11 19 16 16 28 28 13 9
7 7 8 7                
>BM112820|Kennebec|roots
11 11 18 22 17 28 15 17 34 21 21 34 26 26 26 26 9 10 7 7
7 7 9 7 12 24 31 31 28 28 24 34 34 35 34 34 34 34 34 34
34 34 32 35 35 30 26 26 23 10 14 11 9 11 9 18 20 35 34 35
35 34 34 34 36 36 36 32 35 32 32 32 32 32 34 39 36 35 34 35
36 34 34 35 35 35 34 35 34 35 34 37 33 35 35 34 36 36 34 34
36 36 36 36 36 34 34 34 34 35 36 35 35 35 35 35 35 34 35 35
37 35 34 34 35 35 35 35 35 34 37 33 36 35 36 36 36 36 36 36
36 36 36 35 35 34 35 35 34 34 34 36 36 36 36 36 36 36 36 36
34 36 34 34 36 36 36 36 36 36 36 36 34 35 34 36 36 36 36 36
36 36 36 36 36 36 36 36 36 34 34 35 34 36 36 36 36 36 34 36
36 34 36 36 40 35 35 34 35 36 35 34 34 41 36 36 36 40 36 37
36 34 34 34 34 35 35 35 34 34 35 39 34 34 36 36 36 41 36 36
36 36 36 41 36 36 36 34 35 35 35 35 34 35 35 36 36 36 36 36
36 36 36 34 35 36 33 34 35 36 36 34 36 35 34 34 35 36 36 36
36 34 36 35 36 34 36 34 36 36 36 36 36 36 34 36 36 36 35 35
36 36 36 36 36 36 39 36 36 36 36 36 36 36 36 36 36 36 36 36
36 36 36 36 36 36 36 36 34 36 36 36 36 36 36 34 34 36 36 36
36 36 36 36 36 36 36 36 36 36 36 34 36 36 34 35 34 35 34 35
37 35 39 36 36 36 36 36 36 36 36 36 36 36 36 36 36 36 36 36
36 36 36 36 36 36 36 35 34 35 35 35 35 36 35 35 34 34 36 36
36 36 34 35 36 36 36 36 36 36 36 36 36 36 36 36 35 35 34 35
35 35 35 34 35 36 34 36 36 36 36 36 36 36 36 36 36 36 36 36
36 34 34 34 35 29 34 36 36 35 36 34 36 41 36 36 36 34 35 35
35 35 35 32 35 34 33 36 41 36 34 36 36 36 36 36 39 36 36 34
35 41 34 34 35 34 34 35 23 35 35 36 36 36 36 36 35 36 34 33
36 36 36 36 36 36 36 35 34 36 36 36 36 36 36 34 34 36 36 41
36 37 36 36 36 33 35 34 35 35 35 35 36 36 35 35 34 35 20 35
35 36 36 30 35 35 35 34 33 25 35 35 36 27 33 32 35 34 35 35
33 36 34 36 36 37 33 33 35 35 35 28 35 36 36 30 30 30 35 31
35 34 30 39 35 37 31 32 19 32 32 17 32 35 34 33 37 24 33 17
35 31 28 14 24 32 23 29 27 33 33 29 24 33 34 33 36 36 37 36
28 37 36 36 30 36 18 34 33 28 28 28 28 11 33 24 26 37 31 19
38 36 35 36 36 36 36 36 36 36 36 35 35 34 35 35 37 36 23 13
13 18 16 10 26 26 34 34 36 33 16 35 24 12 32 18 15 13 34 30
24 35 28 22 19 13 27 35 34 26 20 10 18 19 13 29 13 13 21 28
21 21 13 7 10 19 20 21 32 23 21 24 15 25 16 21 28 10 15 10
13 16 13 16 24 26 13 17 10 8 8 11 12 17 21 16 13 11 13 15
15 14 16 17 28 31 28 21 17 26 17 20 16 28 16 21 30 24 21 24
29 18 27 18 17 17 20 23 21 21 11 13 14 29 15 12 19 24 15 15
15 11 24 24 23 28 29 25 20 24 35 32 11 11 18 9 14 14 18 11
9 18 11 21 10 8 11 9 12 8 18 11 17 22 9 9 7 9 11 8
8 10 17 9 8 10 14 10 11 9 11 11 9 10 13 15 9 12 7 12
7 12 13 35 11 12 11 9 13 9 9 24 7 13 12 31 13 12 7 10
12 10 28 11 10 10 15 13 24 16 11 14 8 10 10 10 7 7  
>BM405432|Kennebec|roots
9 9 8 8 7 19 23 20 20 34 34 28 23 16 18 20 25 25 32 16
16 35 16 16 32 20 20 35 35 36 35 34 35 25 27 22 21 23 34 29
32 28 27 27 35 34 35 28 35 27 35 35 36 36 36 32 34 34 32 32
31 31 28 31 29 25 31 35 35 37 35 35 35 36 36 34 36 36 36 36
36 36 36 36 36 36 36 36 36 36 36 36 36 35 35 35 34 36 34 34
32 32 32 32 31 32 32 37 34 34 35 34 35 35 34 35 35 34 34 35
35 35 35 34 36 36 35 35 35 34 36 36 39 36 36 36 36 35 34 36
36 36 35 34 34 35 35 34 34 34 34 36 34 34 34 35 34 35 35 35
35 35 34 35 34 35 36 36 34 36 36 36 36 36 36 36 36 36 34 36
34 36 36 36 36 36 36 36 36 36 36 36 36 36 36 36 36 36 36 36
36 36 36 36 36 34 34 36 39 35 36 39 34 34 36 36 36 36 36 36
36 37 37 36 36 36 36 36 36 36 36 36 36 36 36 36 36 36 36 36
36 34 35 34 35 35 34 35 36 36 36 36 36 36 36 36 36 36 36 36
36 35 35 36 34 36 36 36 36 36 36 36 36 36 36 36 34 35 36 34
34 34 34 35 35 35 34 34 36 35 35 35 34 35 36 34 34 34 35 34
34 36 36 34 35 36 35 35 35 35 36 36 36 36 36 36 36 36 36 36
35 36 36 36 34 35 34 36 36 36 36 36 36 36 36 36 36 36 34 34
36 36 34 35 36 36 36 36 36 36 36 36 36 36 36 36 36 36 36 36
36 36 35 36 36 36 36 34 36 36 36 36 36 36 36 36 36 36 35 36
36 34 36 36 35 36 34 35 36 36 36 36 36 36 36 35 36 36 34 35
35 35 35 35 36 36 36 35 35 35 36 34 34 36 36 36 36 36 36 36
36 36 36 32 32 29 36 36 35 35 36 36 36 36 36 36 36 36 36 36
36 36 36 36 36 36 36 36 36 36 39 34 34 34 36 36 35 35 36 34
36 36 36 34 36 34 34 35 36 36 36 36 36 36 26 26 26 30 30 29
31 37 36 36 36 36 36 35 34 35 36 36 36 35 36 34 34 34 36 34
36 34 34 36 36 36 36 36 36 36 36 36 36 36 36 36 36 34 36 34
36 33 36 36 36 34 35 35 36 35 34 35 36 34 34 34 40 36 36 36
36 36 36 36 36 34 35 34 35 36 34 34 36 36 36 36 36 36 36 36
36 36 36 36 36 36 36 36 36 36 34 36 36 36 36 36 37 36 40 36
35 36 36 36 36 36 36 40 36 36 36 36 36 36 36 34 35 34 36 35
40 36 34 36 35 36 36 36 34 36 34 36 34 36 36 36 36 36 36 36
35 28 34 36 36 36 36 36 36 36 29 35 27 34 34 35 30 36 36 36
37 34 34 35 33 34 36 36 36 36 36 29 33 25 34 33 35 38 36 29
36 36 34 36 36 36 36 36 36 36 36 36 36 36 36 36 36 36 36 36
36 34 17 28 33 24 19 35 35 35 36 35 34 32 35 34 29 35 35 30
26 35 35 28 37 34 18 29 13 33 35 34 24 24 12 25 36 20 29 26
29 27 36 32 27 19 18 25 27 21 28 33 35 33 34 24 34 24 32 35
25 28 27 27 28 31 34 35 35 29 29 20 26 24 26 30 29 33 26 17
27 28 23 20 29 34 30 34 34 35 31 18 22 28 20 23 32 23 25 30
29 24 27 32 29 33 33 28 17 15 20 20 19 30 17 28 30 34 11 16
24 27 18 19 19 14 27 33 24 35 34 32 34 24 28 16 15 12 20 8
19 30 29 15 16 32 16 29 18 13 12 8 15 17 26 23 36 29 9 12
7 11 8 14 15 11 12 17 13 16 23 21 20 23 13 22 21 11 23 21
12 14 14 8 16 9 23 18 23 16 12 12 16 23 17 36 19 21 19 33
19 19 10 20 13 21 27 12 13 12 21 21 19 26 32 20 32 9 10 7
8 7 7                 
>BM408393|Kennebec|roots
33 33 36 33 36 14 21 7 10 8 8 25 22 34 32 28 32 32 32 36
36 28 26 35 20 34 20 35 16 34 24 21 35 28 39 32 32 32 35 37
34 28 27 27 27 27 36 36 36 34 35 34 35 35 35 34 34 35 32 35
35 34 34 34 35 34 35 34 36 34 35 34 35 35 35 34 35 36 36 36
36 36 36 35 39 36 34 36 39 36 36 36 32 32 32 32 32 35 31 34
34 36 36 34 35 36 34 35 32 32 31 31 31 32 32 32 36 39 36 34
36 36 36 36 34 35 35 35 34 34 35 34 35 34 35 34 36 34 34 36
36 34 34 36 36 36 35 36 36 36 36 36 34 35 36 36 39 36 34 35
35 35 34 35 35 35 36 36 36 36 36 36 36 36 36 36 36 36 36 36
36 36 36 36 36 36 36 36 36 34 35 35 35 35 35 35 36 35 35 36
36 36 36 36 34 35 35 35 35 35 35 35 35 35 35 36 36 36 36 36
36 36 36 36 36 36 36 36 34 32 34 32 32 32 32 32 36 36 36 36
36 34 36 34 36 36 36 36 36 36 36 34 36 36 34 35 35 35 36 36
36 36 36 36 34 34 36 36 35 36 34 34 34 36 36 36 36 36 36 36
36 36 36 36 36 36 36 36 36 34 34 36 36 36 36 36 36 36 36 36
36 36 36 36 36 36 36 34 34 34 36 34 35 36 34 34 36 34 36 36
36 36 36 36 36 36 36 34 36 36 36 36 36 34 34 35 36 35 35 35
34 35 35 35 36 34 39 36 36 36 36 36 36 36 36 35 35 34 34 35
35 34 36 36 36 36 36 36 36 36 36 36 36 36 36 36 36 36 36 36
36 34 34 36 36 36 36 34 34 35 34 34 34 34 34 36 36 36 36 35
35 35 35 35 35 34 36 36 36 36 36 36 35 34 36 36 36 36 36 36
36 36 34 35 36 34 35 39 34 36 36 36 36 36 36 36 36 36 36 36
36 36 36 36 35 36 36 34 36 34 34 36 36 36 36 39 34 34 34 34
34 35 34 34 34 35 35 36 35 34 39 35 36 36 36 36 36 36 36 36
36 36 36 36 36 36 36 36 34 34 34 34 36 36 36 36 36 36 36 36
36 36 36 36 36 36 36 36 36 36 36 36 36 36 36 36 35 36 34 41
36 36 36 36 36 36 36 36 36 36 36 36 36 36 34 36 35 35 36 36
36 36 36 36 36 36 36 36 35 35 35 35 35 35 36 36 36 36 36 36
36 36 36 36 36 36 34 36 34 33 36 34 35 36 36 36 36 36 36 36
30 35 35 34 33 34 36 36 36 35 36 34 33 27 35 35 35 35 35 36
36 32 36 36 36 36 35 32 39 36 35 32 34 35 26 36 36 37 36 37
33 35 39 36 36 36 36 36 36 36 36 36 36 36 36 36 36 36 36 36
37 33 33 33 36 30 31 19 27 27 19 22 36 36 35 35 35 33 27 35
37 27 34 25 22 21 32 27 23 29 32 29 32 17 33 35 34 26 18 19
24 36 18 36 26 36 31 33 33 26 24 27 30 33 24 28 35 33 30 30
18 28 20 21 28 27 26 23 26 29 13 18 9 9 11 9 10 15 26 21
30 32 33 27 17 27 24 21 20 27 34 30 14 24 34 22 22 26 28 21
23 28 23 28 31 26 24 14 19 27 19 28 27 32 26 22 24 27 29 24
27 27 32 15 20 21 23 24 21 17 15 27 34 25 34 36 35 25 22 22
20 10 11 11 12 13 24 19 13 9 18 13 30 21 9 9 8 14 24 27
19 18 20 9 13 10 24 14 28 20 15 33 13 21 24 28 19 19 10 13
13 10 11 22 21 11 15 9 8 9 11 24 24 24 13 14 11 11 17 19
19 35 19 21 16 35 18 9 8 14 7 14 30 12      
>BM408462|Kennebec|roots
7 12 24 12 36 36 26 25 34 28 25 28 24 28 28 28 26 27 15 24
28 26 31 35 34 36 28 34 35 35 35 36 36 36 31 31 31 33 39 30
31 34 35 28 28 35 34 34 35 35 34 32 35 35 34 35 35 35 36 36
36 36 36 36 36 36 36 36 36 34 32 34 34 34 34 34 35 34 37 36
35 35 34 34 34 34 36 36 35 35 35 35 34 35 34 35 36 36 36 36
32 32 32 32 32 32 32 36 36 34 36 36 36 39 36 36 36 36 35 36
36 34 34 34 34 34 35 35 34 34 36 36 36 36 36 36 36 36 32 32
32 35 32 35 35 37 35 36 36 35 36 36 36 36 36 36 35 35 34 35
35 36 36 36 36 36 34 36 36 36 36 36 36 36 36 36 36 36 36 36
36 36 36 36 36 34 36 36 34 36 36 36 39 36 36 36 39 34 36 36
36 36 36 36 36 36 36 36 36 36 36 36 35 34 35 36 36 36 36 34
36 35 36 36 36 36 36 36 36 36 36 36 34 34 34 34 34 34 34 34
34 34 35 34 34 34 34 36 36 36 34 36 36 36 34 34 34 36 36 34
35 34 36 36 35 36 36 36 36 36 36 36 36 36 36 36 36 36 36 36
36 34 34 34 34 35 34 35 36 36 36 36 34 35 34 34 34 34 34 36
36 36 36 36 36 36 36 36 36 36 36 36 36 36 36 36 34 34 36 36
36 36 36 34 36 36 36 36 36 36 36 36 36 36 36 36 36 36 36 36
36 36 36 36 36 36 36 36 36 36 36 36 36 36 36 36 36 36 36 34
36 36 36 34 34 36 36 34 36 36 36 36 36 35 36 36 36 36 36 36
36 36 36 36 36 36 36 36 36 36 36 36 36 36 36 36 36 36 36 36
36 36 36 36 36 36 36 36 35 36 39 36 36 36 36 36 34 34 35 35
34 35 35 36 36 36 36 36 36 35 35 35 35 34 35 35 36 36 36 36
36 36 36 36 36 36 36 36 36 36 36 34 35 34 35 34 33 35 34 34
36 34 36 36 36 36 35 35 34 35 35 35 36 35 35 35 34 34 36 36
36 39 36 36 36 36 36 36 36 36 34 36 36 36 36 36 39 36 35 37
34 36 36 36 36 36 36 35 36 36 36 34 36 36 36 41 36 36 34 36
34 34 34 34 35 35 36 36 36 36 36 36 36 36 36 36 36 36 36 36
36 36 36 36 36 36 36 34 34 37 36 36 36 36 36 36 34 35 34 35
33 35 35 36 35 36 35 35 36 36 36 36 36 36 36 36 36 36 35 35
35 35 35 35 36 36 36 36 36 36 36 36 36 36 36 36 36 36 35 29
34 34 35 35 36 35 34 36 34 36 30 35 35 34 31 34 39 36 36 34
34 34 35 24 35 34 36 34 29 36 36 37 36 37 36 37 36 38 36 36
36 36 36 36 36 36 36 36 36 36 36 36 36 36 36 36 36 36 34 24
30 24 27 30 24 24 36 36 35 35 35 34 28 34 32 23 32 25 23 21
35 35 25 34 35 29 36 15 33 35 35 24 19 15 20 21 17 21 19 18
28 40 34 26 24 25 36 30 24 29 34 33 25 29 19 34 26 32 34 30
30 24 26 33 26 35 35 28 14 21 14 12 19 21 24 26 27 26 17 22
26 21 24 28 35 30 35 36 35 36 27 32 23 17 12 11 14 12 18 26
36 30 34 36 30 33 33 34 29 33 27 32 24 10 24 27 26 19 16 26
28 16 24 19 17 31 33 32 35 35 34 22 25 25 10 10 9 12 16 8
16 11 13                 
>BQ113129|Kennebec or Binjte|mixed tissues
6 6 10 9 10 10 9 10 24 26 14 12 12 12 12 12 19 10 10 16
13 16 21 24 23 30 35 40 35 32 32 32 34 27 35 18 12 14 13 13
13 13 18 18 22 18 20 19 18 22 18 22 36 40 35 31 34 26 31 35
27 35 19 20 22 24 25 27 44 44 47 47 41 47 31 34 25 25 13 13
13 13 13 13 35 18 18 18 18 23 22 44 47 32 34 31 34 31 36 30
34 24 18 18 18 18 18 18 47 34 36 34 34 31 36 44 47 36 30 24
24 24 25 25 25 25 45 34 34 29 29 26 32 42 42 35 45 44 35 42
35 35 36 31 32 24 25 25 20 24 25 34 36 34 41 44 42 24 22 20
24 20 24 35 47 41 25 27 36 25 25 25 40 44 44 40 44 44 44 44
40 40 44 44 33 35 35 35 36 35 40 44 35 35 35 44 44 44 47 34
34 34 31 31 31 47 47 47 40 35 44 40 44 31 35 35 35 35 26 35
35 42 35 35 42 44 44 31 42 35 42 35 35 47 45 40 44 36 32 32
34 26 34 47 44 47 47 47 47 41 47 47 44 44 44 35 35 35 42 35
42 40 44 44 49 47 47 47 44 40 35 35 35 35 42 40 47 47 49 47
40 44 35 42 35 42 35 35 44 44 49 45 31 34 31 31 31 31 47 47
47 47 47 47 47 44 40 40 42 35 42 44 44 35 44 42 42 35 35 40
44 47 47 47 47 47 35 32 36 29 36 32 40 49 47 49 49 49 49 47
47 47 45 40 44 40 45 44 47 47 47 47 44 35 35 42 35 35 40 47
49 47 47 41 44 40 44 44 44 32 29 29 37 32 36 35 35 35 35 34
32 32 36 31 31 45 41 44 35 35 35 35 27 26 31 29 31 32 47 49
49 47 47 47 40 44 45 44 44 47 31 34 34 31 31 34 47 47 47 40
36 37 36 32 29 42 44 44 47 47 47 44 40 44 40 40 40 47 47 47
49 49 49 47 44 45 44 44 45 45 47 47 47 44 44 45 40 45 45 44
40 40 44 40 44 35 35 35 47 47 44 47 47 41 47 47 47 44 24 20
25 25 25 25 42 44 44 40 40 47 44 44 40 40 44 40 33 35 36 35
35 42 35 40 40 49 49 49 34 31 36 31 34 34 44 44 35 35 42 32
32 31 36 36 35 34 34 34 34 34 44 44 44 40 44 40 44 42 35 42
44 35 35 27 26 30 27 25 25 44 34 31 32 32 32 34 32 31 31 36
31 44 47 47 47 47 47 44 44 44 40 44 44 47 31 34 32 32 32 34
32 32 31 44 42 35 35 30 42 35 35 44 33 44 35 42 35 35 35 35
44 44 47 47 36 41 45 49 47 44 44 40 45 36 36 36 36 21 36 45
44 12 12 12 9 9 9 9 9 9 9 9 9 9 9 9 9 9 9 9
9 9 9 9 9 9 9 9 9 9 9 9 9 9 9 9 9 9 9 9
9 9 9 9 9 9 9 9 9 9 9 9 9 9 9 9 9 9 9 9
9 9 9 9 9 9 9 9 7 9 7 8 9 9 9 9 9 9 9 9
6 8 10 8 8 6 6 16 20 45 34 34 17 10 14 12 9 9 9 6
11 11 11 9 9 6 9 9 9 10 9 9 12 10 10 7 10 13 10 9
10 6 7 8 7 7 10 9 10 9 10 10 10 10 6 9 9 8 9 9
9 10 9 9 6 6 6 9 9 6 10 9 9 6 6 9 6 6 9 9
9 9 9 9 8 9 9 8 9 9 9 9 11 9 9 10 9 9 6 6
9 9 8 9 10 9 10 9 11 9 9 9 10 7 7 6 6 9 9 8
9 6 9 9 9 9 8 9 7 10 6 8 9 10 8 10 10 6 7 9
9 7 7 10 10 10 6 6 6 6          
>BQ113279|Kennebec or Binjte|mixed tissues
8 6 8 8 8 7 8 10 16 26 12 14 11 12 11 13 12 10 9 15
9 7 11 11 23 45 47 41 35 31 31 29 29 26 35 20 16 16 15 15
16 15 25 24 24 18 16 16 15 16 15 15 25 44 40 32 31 31 29 29
29 40 32 36 31 32 32 31 40 40 40 40 44 40 34 36 34 31 32 32
44 45 45 24 25 25 25 24 25 35 40 33 44 47 44 41 47 31 36 35
35 35 35 31 34 34 34 40 44 40 40 44 44 44 40 33 45 49 49 25
27 25 26 30 26 47 45 45 35 42 35 42 44 35 19 14 15 16 15 18
40 18 18 18 18 18 22 45 49 33 35 42 35 35 35 32 35 31 28 28
24 25 24 25 45 41 47 47 47 35 45 44 44 31 31 36 24 28 22 22
18 21 28 26 26 36 34 31 34 47 47 38 49 47 47 47 47 47 44 40
40 34 34 36 34 34 31 44 44 44 44 40 35 25 20 22 22 20 22 35
36 47 31 32 29 26 36 36 40 44 40 35 35 35 42 31 32 31 32 32
31 35 32 37 32 29 32 32 35 35 44 40 44 40 47 34 34 34 31 31
32 47 40 44 35 35 44 44 44 35 47 47 45 45 35 35 35 42 35 35
35 44 44 35 47 47 47 40 45 47 47 47 47 34 31 34 34 34 34 47
40 40 40 47 45 47 35 42 35 35 44 40 44 44 47 47 47 47 47 41
49 47 47 47 44 44 40 40 35 35 35 44 45 44 47 47 47 44 35 35
27 26 30 27 34 34 47 35 20 22 20 22 22 25 41 40 44 44 45 40
47 44 44 44 36 35 35 47 47 45 49 49 47 47 40 44 44 44 40 40
44 47 45 40 45 45 40 40 44 45 49 49 49 47 32 31 32 32 36 31
44 44 45 44 47 47 44 47 47 40 40 44 44 44 42 47 47 44 40 44
40 40 35 35 35 31 31 31 32 35 35 35 35 35 35 32 32 29 34 32
32 44 44 44 30 35 35 35 22 23 22 20 17 22 40 47 41 47 40 44
35 35 35 35 40 40 40 40 40 26 21 21 26 29 29 40 31 32 31 31
32 31 33 40 40 44 40 44 40 27 26 25 25 26 27 47 47 44 44 40
35 40 40 44 47 49 45 47 47 40 44 44 35 27 40 35 35 35 40 27
44 25 40 29 40 40 44 36 47 35 23 30 21 19 21 19 24 24 24 30
47 44 35 35 25 21 33 23 21 26 31 44 44 33 33 40 33 47 36 44
47 41 36 47 30 27 25 21 30 27 27 27 21 36 23 23 31 31 25 36
27 30 21 25 26 28 44 40 40 40 35 33 33 40 40 35 44 25 19 24
19 25 18 20 17 15 16 15 22 22 12 17 44 47 47 47 45 12 12 35
13 38 28 10 12 12 12 12 12 41 45 12 12 12 9 9 9 9 9 7
10 10 17 8 14 24 24 44 45 42 42 24 35 29 24 19 19 17 17 30
30 35 44 28 24 19 18 20 21 22 17 23 22 19 24 9 9 14 14 11
9 12 19 23 25 27 18 19 20 22 17 20 20 20 28 21 23 21 28 12
10 19 6 6 9 9 12 19 19 22 22 19 14 22 19 13 12 15 18 18
16 16 12 20 18 8 15 14 16 14 14 16 17 11 11 9 10 12 12 16
17 18 22 19 14 12 13 16 14 14 13 12 12 12 10 10 13 12 13 12
10 9 11 16 24 11 15 8 11 9 10 20 18 22 18 19 19 9 14 15
14 13 10 10 9 9 9 17 21 21 21 19 34 24 9 21 15 17 13 8
11 6 9 11 11 15 11 6 10 13 18 15 12 22 12 12 12 12 15 16
16 16 13 7 11 7 9 9 11 13 9 12 12 12 11 10 15 14 18 19
12 12 14 12 9 10 17 10 10 11 12 11 11 9 13     
>BQ509847|Kennebec or Binjte|mixed tissues
6 7 14 14 23 21 17 15 19 7 9 16 19 21 26 31 31 44 42 35
31 22 22 22 18 29 20 35 47 47 35 17 6 6 7 9 8 9 9 9
9 7 9 11 12 16 18 16 19 24 24 23 27 26 27 30 27 36 41 47
47 44 20 21 6 10 9 8 7 7 13 13 18 45 47 30 30 25 27 27
26 47 47 47 47 47 42 34 34 21 27 24 25 35 42 45 25 26 30 25
27 27 47 47 44 35 35 34 35 35 35 42 44 45 45 44 40 40 40 42
35 35 42 30 27 29 29 32 29 40 47 47 47 44 40 35 35 32 32 31
24 27 27 31 31 35 35 35 35 45 35 35 31 31 32 24 23 23 20 23
20 25 27 27 36 44 47 47 47 40 35 35 35 35 35 47 47 49 49 49
40 44 44 40 44 44 44 45 40 44 45 44 44 44 45 44 44 44 25 24
27 26 36 26 44 44 40 44 44 44 44 40 27 22 22 29 22 26 32 47
47 47 47 47 36 49 47 49 44 40 44 44 44 45 45 47 47 47 47 47
47 47 38 44 44 44 44 44 47 47 47 47 47 45 44 35 44 44 45 47
41 47 47 47 47 31 32 31 34 34 34 49 41 40 44 40 44 40 44 47
47 47 47 45 47 47 40 44 40 35 35 35 44 45 45 47 47 47 47 47
47 47 47 47 44 47 40 44 44 44 38 44 47 47 47 47 47 47 47 47
47 47 47 47 47 44 40 44 44 44 40 44 47 47 44 47 44 40 40 45
40 44 44 41 47 40 35 35 35 35 35 40 47 44 40 44 44 44 40 44
40 47 47 44 47 40 44 35 40 40 38 47 47 44 44 44 44 45 47 44
40 45 44 33 44 47 47 49 49 49 49 29 36 26 27 21 24 47 47 47
44 44 40 44 40 44 47 47 47 44 40 35 40 41 47 44 44 44 33 40
44 47 47 44 45 40 44 40 44 47 44 42 35 35 42 35 40 44 44 47
47 49 47 44 47 47 44 47 44 44 38 44 45 34 35 35 25 33 27 25
35 42 44 44 47 44 44 44 33 44 45 49 47 47 41 36 47 47 47 47
47 36 44 31 35 33 35 35 47 47 36 47 47 44 47 44 44 44 44 44
35 47 47 47 47 44 44 47 47 47 47 47 47 47 35 44 40 40 40 44
41 41 47 45 49 49 49 49 47 47 47 47 44 47 44 40 40 29 40 31
32 31 31 31 26 35 44 40 47 47 36 47 47 47 47 47 49 49 44 47
47 40 40 40 35 35 44 47 47 47 44 44 44 44 35 35 35 35 42 35
32 31 24 31 31 35 40 40 45 40 40 44 47 47 44 47 36 47 47 41
47 47 47 47 47 47 41 47 47 41 47 41 47 47 44 47 41 47 44 35
35 35 35 35 47 47 35 35 40 44 44 44 34 34 31 29 32 31 35 44
47 47 47 47 47 47 47 47 44 44 47 29 40 40 40 44 44 47 45 40
29 18 18 11 18 18 21 40 44 44 26 32 31 31 34 36 45 40 44 40
47 44 35 35 35 44 44 44 44 47 41 44 35 35 35 25 35 40 44 30
35 42 35 35 35 35 35 30 47 44 34 44 40 47 47 36 35 19 25 24
19 25 27 36 47 47 36 47 47 32 18 18 15 18 16 15 14 16 35 35
31 31 32 31 34 35 35 36 47 45 35 35 36 35 35 31 26 26 32 32
31 31 36 31 26 29 26 30 28 40 39 40 47 44 44 44 42 31 31 29
19 19 21 35 30 32 32 32 31 31 26 24 32 27 29 34 31 31 30 47
40 45 45 38 47 44 45 40 40 40 44 44 44 47 47 47 41 41 39 23
20 15 23 23 24 45 27 16 21 33 25 32 32 35 40 36 25 21 23 17
19 19 12 9 15 12 12 17 31 37 25 25 28 21 17 16 21 20 20 22
19 19 35 34 47 40 27 30 16 16 22 22 31 32 32 19 27 45 26 26
22 23 24 24 36 36 24 25 19 21 16 16 26 32 42 35 21 17 14 14
9 13 9 9 9 12 12 11 11 11 17 17 20 35 18 17 14 14 9 7
10 14 14 17 22 40 21 15 14 14 18 14        
>BQ516737|Kennebec or Binjte|mixed tissues
7 7 7 10 7 13 14 16 17 28 27 23 18 18 16 18 27 23 26 15
15 32 16 16 32 20 20 35 21 18 8 8 7 8 8 7 9 11 8 10
8 7 7 9 9 13 17 31 35 36 36 36 36 26 26 28 35 35 32 18
14 8 7 9 10 9 7 13 22 22 34 34 35 34 34 35 34 34 31 28
31 31 31 31 28 35 35 34 34 34 36 36 35 35 35 35 35 34 32 32
32 35 35 34 34 35 35 32 32 32 35 32 32 32 32 35 35 35 34 35
34 36 36 36 34 36 35 34 35 39 35 36 36 36 36 36 36 36 36 36
36 36 34 36 34 36 36 34 34 32 35 31 32 32 32 34 34 34 34 34
34 34 39 36 35 35 35 34 34 34 34 35 35 34 36 36 36 36 36 36
36 36 36 36 36 36 36 34 34 39 39 36 36 36 36 36 36 36 36 34
36 36 36 36 36 36 36 36 34 35 34 36 36 36 36 35 36 36 36 36
36 35 35 34 35 35 34 36 34 36 36 36 36 36 35 36 36 35 35 34
35 36 35 36 36 36 36 36 36 36 36 36 36 36 36 36 36 36 36 36
36 33 35 35 34 35 35 35 35 36 36 36 36 36 36 36 36 36 36 36
36 36 40 36 36 34 34 34 34 36 36 34 36 36 36 36 36 34 35 36
34 34 36 36 36 36 36 34 34 36 36 36 35 34 34 35 36 36 36 34
36 36 36 36 36 36 36 36 36 34 34 36 36 36 34 36 36 34 36 34
35 34 36 36 36 36 36 36 36 36 36 36 36 36 36 36 36 36 34 34
34 36 36 36 36 36 36 36 36 36 36 36 36 34 36 36 36 36 36 36
36 36 34 36 36 36 36 36 36 36 36 36 36 36 36 36 36 36 36 36
36 36 36 36 36 36 36 36 36 34 36 36 34 36 36 36 36 36 36 36
36 36 35 36 35 36 35 36 36 35 34 36 36 39 36 36 36 36 36 36
36 36 39 36 36 34 36 33 36 36 36 36 36 36 36 36 36 36 36 36
36 36 36 36 36 36 36 36 36 36 34 34 34 36 36 36 36 36 36 36
36 36 36 36 36 34 36 35 36 36 36 34 36 34 36 36 36 35 36 36
36 36 36 36 36 36 37 36 36 36 36 36 36 36 36 36 36 36 36 36
36 36 36 36 36 36 36 36 36 36 36 36 36 36 36 36 36 36 36 35
35 35 35 36 34 35 36 36 36 36 36 36 36 36 35 35 35 35 35 34
33 35 36 36 34 35 35 35 34 35 34 36 36 36 36 36 36 36 36 36
36 36 36 36 36 36 37 36 36 36 36 36 35 34 34 35 34 34 34 36
36 36 36 36 36 35 35 36 35 36 36 36 36 36 36 36 36 40 34 34
34 33 36 36 36 36 36 36 34 34 36 33 35 35 33 36 36 33 36 36
36 36 36 36 36 41 35 32 37 33 36 26 36 37 36 36 36 36 35 36
33 36 35 35 35 36 35 35 35 35 35 35 34 34 34 35 20 16 13 13
13 14 23 24 35 32 40 41 36 36 35 40 36 29 34 36 35 36 40 24
36 36 35 31 35 30 30 30 33 29 27 32 32 35 35 29 27 35 35 33
35 33 33 30 30 33 33 34 33 24 32 36 34 36 36 36 37 36 37 36
34 35 35 34 33 32 35 40 34 33 36 29 21 28 34 35 33 29 33 28
12 30 26 36 23 33 32 33 32 24 36 34 33 37 36 33 35 15 24 35
26 33 24 26 30 24 21 34 24 35 29 29 21 16 27 35 35 33 34 35
33 24 36 37 38 36 15 29 34 13 32 24 30 27 27 17 30 20 33 21
36 41 20 13 34 24 35 24 32 14 15 16 12 20 33 36 29 34 21 32
21 28 28 27 27 18 18 16 21 15 25 13 24 13 20 9 33 34 10 26
11 13 16 18 24 32 24 33 20 26 17 21 21 27 27 22 12 19 30 9
20 25 19 12 16               
>BQ516738|Kennebec or Binjte|mixed tissues
12 12 9 11 15 7 28 15 13 22 23 28 14 24 14 14 28 32 34 34
27 24 36 34 35 33 31 28 36 30 13 13 7 8 7 9 9 10 7 8
10 9 13 12 12 19 20 13 17 19 24 27 34 32 21 22 35 19 24 22
24 21 10 7 9 10 10 11 8 11 16 22 35 26 32 28 32 32 32 32
36 36 36 32 32 32 32 32 32 32 35 36 34 35 35 35 34 35 35 35
36 36 35 35 32 32 32 32 32 32 36 36 36 34 36 36 32 33 32 29
27 33 27 33 35 33 33 31 31 37 37 35 35 37 35 32 32 28 31 31
31 35 34 35 35 34 37 34 34 34 34 34 32 32 32 32 32 32 32 34
35 35 34 34 34 35 34 34 34 34 35 34 34 34 35 36 36 35 36 36
36 36 36 35 34 36 35 36 34 34 36 36 34 34 34 32 32 29 32 32
32 32 36 36 36 34 34 34 34 32 32 32 32 37 32 32 34 36 36 36
36 36 36 36 36 34 34 36 36 36 36 34 36 36 36 36 36 36 36 36
36 36 36 36 36 36 36 34 35 36 34 35 35 41 36 29 35 36 34 34
34 34 36 37 36 36 36 36 36 36 34 35 35 36 34 36 36 36 36 36
36 36 36 36 36 36 36 36 36 39 35 36 34 39 36 36 36 36 36 36
36 36 36 36 34 36 34 36 36 35 36 34 36 36 34 34 36 34 33 36
36 36 36 36 36 36 36 36 34 36 36 36 36 36 36 36 36 36 36 36
36 36 36 36 36 36 36 37 36 36 36 36 36 36 36 35 36 34 34 36
36 36 36 36 36 34 34 36 37 36 36 36 36 36 36 36 35 35 35 35
33 34 34 36 36 36 36 36 35 34 33 34 35 35 34 36 36 32 32 32
31 25 32 35 36 36 36 36 36 36 36 36 36 36 36 36 36 36 36 36
36 36 36 36 40 36 36 36 36 36 34 36 35 34 34 34 34 36 36 36
36 36 36 40 36 36 36 36 36 36 36 33 34 35 33 35 35 35 36 36
36 36 36 36 36 36 36 36 36 36 34 35 34 30 33 34 25 32 28 22
32 26 36 36 36 36 36 36 36 36 36 36 34 35 35 35 36 36 36 36
36 36 32 36 34 40 36 41 36 35 33 33 36 36 36 36 36 36 36 36
36 36 36 37 37 36 36 36 37 33 34 36 35 36 33 36 33 36 36 36
34 36 35 36 36 36 36 36 28 34 33 36 37 36 36 36 34 36 33 36
34 33 36 33 35 33 33 30 34 30 30 33 35 34 30 31 36 35 35 30
28 35 34 33 36 32 32 33 33 27 34 36 34 33 33 35 33 29 35 35
36 33 37 36 35 37 36 36 36 36 36 36 35 33 33 34 32 36 33 36
33 37 35 35 34 33 33 38 36 33 33 30 28 27 35 35 36 36 36 36
36 36 33 33 33 33 32 36 30 29 33 33 32 35 35 33 29 35 35 35
35 32 29 17 25 30 29 24 39 37 24 33 36 24 33 34 36 35 35 37
35 34 29 35 34 33 37 27 33 35 33 33 29 35 36 33 21 22 22 21
12 31 23 30 33 27 32 33 35 34 24 28 32 34 19 23 25 20 14 31
13 21 19 36 29 36 35 35 28 32 32 36 30 27 28 29 24 34 29 36
35 36 34 33 26 34 32 34 35 35 28 23 24 11 11 18 23 22 13 25
27 12 32 11 18 21 33 16 33 23 23 12 34 22 24 28 19 16 27 28
19 28 21 21 28 28 23 23 32 28 21 27 24 19 18 13 24 15 21 26
21 21 18 20 21 14 10 29 32 36 30 16 20 22 35 29 19 16 13 13
13 15 23 17 12 21 15 13 11 15 20 18 32 23 28 36 27 18 15 18
18 16 9 17 15 29 36 14 13 13 11 11 14 7 9 10 23 32  
>BQ516805|Kennebec or Binjte|mixed tissues
7 7 11 8 23 11 21 11 13 16 18 28 14 22 16 33 33 34 35 35
35 32 32 35 18 14 8 7 7 10 13 19 8 7 8 7 11 8 10 7
8 10 10 11 8 8 9 10 9 17 15 35 35 28 34 34 34 34 35 35
34 35 34 26 20 8 7 9 9 10 10 11 19 24 35 32 32 32 32 32
32 32 34 36 35 28 33 36 36 36 35 34 24 24 35 35 36 32 35 32
32 32 32 32 36 36 36 36 36 36 36 35 35 35 37 31 31 31 32 32
32 32 41 41 35 36 34 34 34 24 24 34 34 35 35 35 37 34 24 35
36 36 36 36 35 35 34 35 34 35 34 34 34 36 36 36 36 36 34 34
36 36 36 34 35 34 34 35 34 35 35 34 36 36 36 36 36 36 36 36
36 36 36 36 34 35 35 35 34 36 34 35 35 34 35 34 34 36 36 36
36 36 36 36 36 36 36 34 34 34 35 35 35 34 34 35 35 35 35 35
35 36 36 34 34 34 36 36 36 34 34 34 35 35 32 32 35 34 35 37
35 36 36 34 34 35 35 34 34 34 36 36 36 36 36 36 36 34 36 34
34 34 36 36 36 36 36 34 35 34 34 34 36 34 36 36 36 36 36 36
36 36 36 36 36 36 36 36 36 36 36 36 36 34 34 36 36 36 36 36
36 36 36 36 36 36 36 36 36 36 36 36 39 34 36 36 36 34 34 34
34 36 36 36 36 36 36 36 36 36 36 36 36 36 36 36 36 36 35 35
37 34 35 35 35 34 34 34 34 36 36 36 36 36 36 36 36 36 36 36
39 36 35 36 34 34 36 34 34 35 34 36 34 34 36 36 36 36 36 36
36 35 35 34 34 34 36 36 36 36 36 36 36 36 36 36 36 36 36 36
36 36 36 34 35 34 34 35 35 34 35 39 36 36 36 35 36 36 36 36
36 36 36 36 36 36 34 34 35 34 35 34 34 36 35 34 34 36 36 34
36 36 36 36 36 36 36 36 36 36 36 36 36 36 36 36 36 36 36 36
36 36 34 36 36 34 34 36 36 36 36 36 36 36 36 36 36 36 34 36
39 36 34 35 34 34 34 35 36 36 36 36 36 36 36 36 36 36 36 36
36 36 36 36 36 36 36 34 35 36 36 34 34 36 36 36 36 36 36 36
34 34 34 35 33 36 36 36 36 35 34 36 36 34 36 36 36 36 36 36
36 36 36 36 36 36 36 36 36 36 36 36 35 35 35 34 35 33 34 36
36 34 36 34 35 36 36 36 35 36 36 35 36 35 35 37 35 35 35 35
36 36 36 36 36 29 35 35 34 37 35 36 36 36 36 36 34 33 28 34
35 34 35 39 36 36 36 36 36 36 36 36 36 36 36 36 36 36 36 38
36 37 36 36 36 36 36 36 36 36 36 36 36 36 36 36 36 36 36 36
36 36 36 36 36 36 29 29 35 21 26 16 24 37 36 37 36 25 30 34
16 36 26 36 20 36 20 36 26 34 30 27 26 15 22 22 30 30 36 34
32 34 34 35 34 28 34 30 32 36 18 21 20 36 12 36 30 27 19 21
21 12 17 12 15 28 28 15 16 14 12 29 13 19 12 27 28 18 29 20
34 24 34 20 15 14 26 17 13 12 13 24 28 16 34 19 18 12 13 9
21 11 10 36 36 14 24 10 8 21 34 24 12 27 17 12 13 17 32 13
19 9 20 12 21 20 19 11 14 31 23 18 18 13 11 11 11 9 15 10
15 13 33 15 20 8 9 8 10 11 14 13 21 19 16 12 12 26 28 26
8 24 12 19 14 21 26 23 23 23 26 26 26 18 17 18 10 14 9 20
16 13 10 12 9 17 16 14 11 15 20 15 24 14 16 29 17 13 10 13
9 21 12 12 11 16 24 29 29 20 11 21 18 15 8 10 8   
>BE921595|Kennebec|leaflets and petioles
9 9 9 4 0 4 7 8 14 14 7 9 9 9 4 0 0 4 19 12
4 0 4 10 8 8 4 0 0 4 4 4 4 6 6 4 0 4 4 6
8 9 8 8 6 6 6 6 8 8 10 11 10 9 8 15 9 8 8 6
6 8 16 19 22 22 22 22 17 16 26 33 37 56 56 56 46 37 37 40
40 40 51 34 29 26 26 26 29 32 40 40 51 35 34 34 31 31 31 35
45 45 51 45 45 40 43 43 37 37 32 32 32 34 35 35 45 45 51 51
51 51 35 35 35 37 37 37 56 45 45 45 40 40 40 42 42 43 40 37
37 37 37 37 37 40 56 56 56 56 56 56 45 45 45 40 40 37 37 35
35 35 40 44 46 46 51 51 51 42 42 42 42 42 46 42 42 42 46 50
56 56 56 56 56 56 56 56 51 56 56 56 56 56 56 56 56 56 56 51
51 51 40 40 43 45 51 51 56 56 56 56 43 43 46 44 56 56 56 56
56 56 56 56 56 56 56 43 56 42 42 42 42 41 41 41 42 43 43 56
51 51 46 46 41 41 41 41 41 42 50 46 43 42 42 42 42 42 42 42
42 42 42 46 43 42 42 42 41 41 35 39 35 41 41 41 41 42 56 42
42 42 42 41 42 42 43 42 42 42 50 56 56 56 56 56 56 56 56 56
56 50 50 35 35 35 50 50 56 50 50 50 56 41 41 41 41 41 41 42
42 37 41 41 42 42 42 35 35 35 35 35 50 50 56 56 56 41 38 38
38 35 35 35 40 41 43 46 42 42 42 44 44 41 41 41 41 41 41 41
41 43 44 44 43 40 40 40 40 40 42 50 50 50 50 42 42 42 37 42
42 43 40 37 35 35 32 35 36 42 42 42 42 46 42 43 50 46 34 34
34 35 35 37 37 35 40 29 29 29 46 42 42 42 42 42 42 56 46 51
43 43 42 42 42 42 46 42 35 35 35 35 37 37 44 36 30 30 42 40
35 35 35 35 35 35 35 32 32 32 32 35 42 39 39 37 42 35 38 36
40 37 35 42 42 44 44 44 44 42 42 42 42 38 37 29 29 24 24 18
23 27 29 29 21 21 21 29 30 45 35 35 35 38 33 33 29 29 29 32
32 35 33 31 33 33 32 32 29 31 37 37 25 25 25 23 23 28 28 25
29 33 33 34 34 40 35 29 29 29 29 29 30 36 33 42 37 42 42 46
42 42 35 35 30 30 28 29 30 34 34 34 29 28 25 23 23 29 29 25
20 20 17 14 15 24 18 15 15 21 21 29 39 33 29 29 28 30 22 27
13 14 25 25 25 34 35 40 32 29 25 25 25 29 29 29 27 29 36 31
31 31 31 31 22 22 21 23 21 24 19 15 20 22 29 29 29 29 29 29
29 20 18 18 15 15 24 29 23 21 15 19 21 21 16 15 21 28 28 25
19 21 19 23 23 21 21 25 22 19 29 24 21 21 21 18 13 21 16 15
19 21 22 22 26 24 21 13 13 23 21 23 31 25 23 19 10 12 17 20
23 18 17 8 8 9 14 17 15 12 17 17 10 12 19 17 12 12 15 12
10 10 11 13 10 11 16 12 14 21 25 28 28 32 30 28 31 24 23 18
9 9 13 12 9 9 17 14 10 9 9 9 8 8 15 10 11 10 12 11
9 9 9 9 9 8 12 13 9 9 10 17 17 18 15 17 15 15 15 12
10 17 12 12 12 17 15 8 8 7 7 8 8 8 7 7 7 7 8 8
8 9 13 7 9 7 7 10 7 7 7 8 8 8 8 11 11 14 12 10
10 10 8 8 8 8 9 7 7 8 8 9 7 7 7 7 7 7 8 7
4 10 4 0 4 9 9 8 9 8 9 9 12 14 15 15 14 12 7 7
9 14 14 22 22 12 12 7 8 7 7 10 7 7 4 4 7 6 7 9
6 6 6 7 7 10 10 11 9 9 8 7 7 7 10 9 12 8 8 7
6 6 6 6 7 6 6 6 6 6 6 6 6 6 6 7 8 7 7 7
7 7 7 7 8 8 8 8 10 7 8 8 6 6 6 7 7 7 6 6
6 6 6 6 8 9 7             
>BG592852|Kennebec|sprouting eyes from tubers
7 7 7 7 7 9 7 7 7 7 13 19 13 11 21 21 24 20 25 15
23 19 22 19 23 21 13 21 27 33 33 33 25 28 32 33 32 32 32 28
30 20 18 7 10 9 16 22 28 28 24 27 25 28 27 28 35 36 32 34
33 32 32 32 35 34 35 34 35 35 35 35 36 36 34 36 34 34 34 34
27 27 28 27 32 28 31 31 31 31 31 32 35 34 36 32 32 32 39 25
30 26 23 25 30 26 35 34 34 34 36 36 32 35 32 32 32 32 32 36
36 34 34 36 34 36 36 32 33 34 26 26 26 24 35 30 34 35 32 32
32 32 28 27 27 23 34 36 36 36 36 35 36 36 35 35 34 35 36 36
34 36 36 36 36 36 36 36 34 35 35 34 35 35 35 35 35 35 35 35
35 35 32 37 29 32 32 32 32 34 35 34 35 34 34 35 34 34 35 34
34 34 34 37 35 34 35 35 33 34 35 34 34 34 35 36 35 34 34 34
34 35 34 34 36 36 35 35 34 34 35 35 35 34 35 35 35 32 34 32
36 36 36 36 36 36 36 36 36 36 36 36 36 36 36 36 30 31 31 39
31 31 32 34 35 35 34 34 34 35 35 35 36 34 35 35 34 34 35 34
37 32 32 32 36 36 36 36 34 35 34 34 35 35 35 34 34 34 34 35
32 32 32 32 34 34 34 34 35 34 34 34 34 34 34 34 36 36 36 36
36 36 36 36 36 36 36 36 36 36 36 36 36 35 36 36 35 34 34 34
35 34 36 36 37 34 34 36 36 36 36 36 36 36 36 36 36 35 36 35
35 34 34 35 36 39 36 36 35 34 34 35 35 34 34 36 36 36 36 36
36 36 36 36 34 34 34 35 34 37 35 35 34 34 34 35 36 34 34 35
35 36 36 36 34 35 34 34 34 34 34 35 34 34 35 34 36 35 35 35
35 34 39 36 36 36 32 35 32 35 32 32 35 36 32 34 35 35 34 35
37 35 36 36 36 39 35 35 35 34 34 36 35 35 34 34 35 35 35 35
35 36 34 34 34 35 35 34 34 34 34 35 35 35 34 34 36 39 36 36
36 36 36 36 36 36 36 36 36 36 36 36 36 35 35 36 35 35 35 34
32 32 32 32 32 18 29 35 36 35 35 35 35 35 36 35 36 34 35 34
35 35 35 34 32 32 35 32 32 37 31 35 35 35 35 36 36 36 36 34
34 35 35 34 35 36 36 36 35 34 34 29 28 32 29 36 36 36 36 36
33 36 36 36 33 35 34 34 31 34 34 34 35 36 35 35 33 35 36 36
33 29 35 36 33 35 33 35 34 24 34 33 36 36 36 36 35 33 35 32
35 35 35 36 36 36 36 35 30 28 35 32 32 32 29 28 35 32 33 33
30 24 35 33 33 34 32 33 34 28 28 25 24 18 31 21 35 33 30 26
35 30 27 29 35 33 33 30 37 36 36 36 32 35 33 35 33 32 35 35
33 33 33 26 34 26 29 35 33 35 17 34 30 35 35 35 24 28 29 27
28 20 17 24 24 32 24 26 33 35 35 26 32 28 34 35 24 32 35 23
21 23 16 8 17 29 34 35 32 22 28 35 34 33 26 29 26 33 35 35
27 16 23 14 24 20 35 29 17 24 18 16 23 18 13 33 23 28 33 33
29 36 35 27 24 19 35 35 19 26 19 35 19 29 28 21 34 35 21 26
19 30 10 31 24 13 29 34 21 28 30 25 34 22 30 32 21 22 26 12
14 24 13 24 15 26 17 13 14 21 9 15 15 32 31 27 35 15 17 12
29 23 23 24 32 20 27 24 24 18 20 24 24 22 17 19 19 27 24 12
20 12 16 24 29 16 9 11 8 7 13 14 14 11 23 24 28 9 16 11
13 13 13 10 17 11 22 11 12 11 16 12 17 17 14 12 25 15 10 16
8 18 11 11 8 7 7 7 8 8 11 10 8 9 10 13 21 17  
>BG593762|Kennebec|sprouting eyes from tubers
7 7 7 7 9 15 13 9 10 10 8 8 8 15 10 7 7 13 11 21
15 17 26 15 10 10 7 11 12 13 34 34 36 32 31 32 33 28 31 28
26 26 28 26 18 18 26 28 31 28 31 31 31 33 35 30 31 34 36 32
32 32 32 32 32 32 32 32 32 32 32 32 32 36 36 35 36 35 34 34
34 35 35 34 34 34 32 26 27 25 27 25 27 26 32 32 35 32 32 29
32 32 32 39 34 36 36 34 35 35 35 35 35 34 36 35 28 25 28 23
19 25 30 34 34 34 34 34 34 34 34 34 34 34 35 35 34 36 31 31
33 28 28 31 30 36 35 36 34 34 35 37 35 35 34 34 35 34 35 37
32 32 32 32 35 35 32 36 35 32 32 32 32 32 32 32 34 34 36 35
35 34 34 34 34 35 34 36 34 35 35 34 35 36 36 35 34 34 34 35
35 34 34 35 34 34 35 34 34 34 34 34 35 35 34 35 36 37 34 32
32 32 34 32 39 34 36 36 36 36 36 36 34 39 35 37 34 34 34 36
34 36 36 36 32 32 32 32 32 39 32 32 32 32 32 32 35 35 37 35
35 34 35 36 35 35 35 35 35 35 35 35 36 35 34 34 34 35 34 34
35 35 35 35 36 36 35 35 36 32 32 32 32 35 35 35 34 35 34 35
35 36 36 36 35 36 39 36 36 35 36 35 32 32 32 35 32 32 35 34
34 35 35 35 35 34 34 35 34 35 35 35 34 35 35 36 36 36 36 36
36 34 36 34 36 36 36 34 36 34 36 36 36 36 34 36 36 36 34 36
36 35 34 35 35 34 34 35 36 35 35 37 35 34 36 36 39 36 35 34
35 35 34 34 35 35 35 34 35 35 34 35 35 35 36 36 36 34 34 34
34 36 34 35 36 36 34 36 35 35 36 36 36 36 36 36 36 36 36 36
36 34 34 36 36 36 36 35 35 35 34 34 34 35 35 34 35 35 35 35
35 34 35 36 36 36 36 36 36 36 36 36 36 36 36 36 36 34 34 35
35 35 35 35 36 35 36 35 35 33 35 35 35 35 34 34 34 34 35 35
35 33 35 35 35 35 35 35 35 32 32 34 34 30 35 33 35 36 36 33
35 33 33 29 36 35 35 35 35 34 35 35 29 34 36 36 33 36 36 35
34 35 34 32 34 30 32 31 31 28 26 31 28 34 34 34 33 29 34 35
35 34 30 34 35 33 33 27 34 34 36 35 36 36 40 36 35 35 36 33
31 27 24 30 39 34 36 36 36 37 33 35 34 33 30 33 30 35 34 26
28 24 28 32 34 34 36 34 36 28 21 27 29 26 23 32 32 35 32 31
19 32 35 36 32 36 36 36 24 37 27 36 24 30 28 23 17 14 27 21
28 13 30 32 17 32 35 35 31 22 36 35 28 29 24 21 29 27 11 20
28 18 32 16 27 26 21 14 24 21 28 19 35 35 33 32 24 24 21 28
26 24 27 32 28 24 23 25 13 19 14 27 36 27 21 28 24 22 12 24
17 15 32 29 21 12 20 17 19 27 21 22 13 28 28 32 16 32 19 12
24 21 19 28 28 34 19 29 27 32 26 20 24 21 24 32 27 21 29 23
27 27 34 15 18 28 19 36 11 34 21 13 10 19 23 21 16 32 12 23
9 21 26 26 18 11 12 9 11 11 14 10 21 23 26 28 24 31 21 36
28 28 23 21 7 9 15 13 11 17 8 11 7 7 7 7 7 20 23 32
26 21 17 33 30 14 12 7 7 7 7 7 7 7 7 7 7 7 7 7
7 7 7 7 7 7 10 9 12 11 17 27 27 28 17 11 9 12 9 7
9 10 7 7 7 7 7 7 13 15 19 11 11 8 10 10 11 9 9 8
19 8 14 12 13 10 7 7 11 7 11 8 8 11 11 8 11 10 11 11
8 8 7 7 7 7 8 13 7 7 8 7 7 7 7 8 8 8 8 7
7 12 9                 
>BG594629|Kennebec|sprouting eyes from tubers
7 7 7 10 13 11 10 12 9 15 13 11 11 10 17 18 7 7 7 8
10 10 9 11 13 11 17 17 19 24 24 22 21 21 20 20 23 20 11 15
13 14 21 22 29 25 24 23 22 24 24 24 24 27 31 27 29 32 35 35
32 30 24 24 29 28 32 32 32 32 32 36 28 32 37 33 33 33 34 20
34 35 35 34 35 33 28 28 28 27 25 28 28 32 36 35 34 31 31 33
35 28 39 33 35 34 36 34 34 34 34 34 29 23 28 28 28 28 28 31
35 34 34 36 35 34 39 37 34 34 36 35 35 32 35 35 31 39 28 24
30 32 32 32 34 34 35 34 34 36 32 32 32 32 35 36 32 34 34 35
35 35 35 35 35 35 35 34 34 34 37 35 34 34 34 32 30 28 30 30
28 28 31 36 36 36 36 34 34 34 35 34 34 35 34 34 34 34 34 34
32 32 35 35 32 32 34 35 35 34 35 34 35 34 35 34 35 34 34 36
36 36 36 35 36 36 36 35 34 35 35 35 34 34 35 35 34 34 35 34
35 35 35 35 34 35 34 39 34 35 36 35 36 34 36 36 36 36 34 35
36 36 34 32 32 37 35 35 35 34 34 34 34 35 35 35 34 34 34 35
34 35 35 34 34 34 34 35 35 35 35 34 34 34 35 34 34 35 37 34
34 35 35 35 32 32 32 32 35 36 36 36 36 36 36 36 36 35 36 36
36 34 36 36 36 36 34 35 35 36 34 34 36 34 34 32 32 32 35 34
32 35 35 35 35 35 35 35 35 34 36 36 36 36 36 36 34 35 31 31
31 31 31 32 32 36 34 36 35 35 35 34 35 35 35 35 36 36 36 36
36 36 36 36 36 36 36 36 36 34 36 34 36 36 36 35 35 34 34 35
35 35 35 37 36 36 36 36 36 36 36 36 36 36 36 36 36 36 36 36
35 36 34 36 36 34 35 34 36 36 36 36 36 36 36 34 34 34 35 35
35 35 34 34 34 35 34 36 35 34 34 36 39 34 34 34 36 35 34 34
34 34 34 36 36 36 36 36 36 36 36 36 36 36 36 36 36 34 35 34
36 34 36 36 35 34 34 35 35 34 35 35 35 34 35 33 35 35 36 36
35 37 34 35 35 34 34 36 36 36 36 36 36 36 35 35 32 32 32 32
32 35 36 36 35 35 34 34 35 35 35 35 35 34 34 34 34 35 34 35
35 34 35 35 36 36 35 35 35 35 33 35 35 35 33 34 33 35 36 36
36 34 35 35 35 36 36 35 35 34 35 35 35 35 36 36 36 35 35 35
35 35 35 34 33 29 35 35 36 34 35 35 35 34 35 35 35 34 36 35
33 35 35 28 34 33 35 35 34 35 32 30 34 36 36 30 28 28 32 18
31 32 36 34 36 36 36 36 36 36 36 36 36 36 36 36 36 36 36 36
36 37 36 36 34 33 29 29 32 34 34 26 29 34 35 24 26 25 34 32
34 35 34 34 33 30 29 35 35 36 29 35 24 29 34 26 32 29 29 32
29 27 32 26 35 32 32 23 21 23 32 28 18 34 35 35 30 33 35 30
35 36 31 36 20 34 33 23 20 13 11 11 11 16 11 14 16 29 35 29
35 30 24 25 33 22 28 29 31 26 20 23 23 29 36 35 24 24 25 21
24 34 36 20 20 17 21 9 18 9 12 12 15 14 21 34 28 30 34 24
18 24 24 9 18 10 12 12 15 17 24 21 33 19 11 11 12 10 10 17
18 16 16 13 13 14 15 26 24 24 36 27 17 26 19 31 32 29 15 27
35 23 21 16 24 32 26 34 33 33 31 33 29 30 24 36 37 36 27 38
36 36 36 30 29 28 13 24 24 26 29 27 25 10 10 16 27 26 18 12
11 12 10 26 12 19 20 16 18 13 15 16 14 17 7 11 9 14 14 17
21 24 14 20 11 9 13 11 11 19 9 21 17 24 29 30 25 18 13 9
9 7 9 7 9 12 9 9 13 9 16 15 14 11 13 10 13 7 15 14
12 18 8 12                
>BG596033|Kennebec|sprouting eyes from tubers
7 7 7 7 8 12 19 9 24 25 14 14 24 25 20 18 9 9 11 20
16 28 20 34 35 34 35 34 35 37 34 34 32 32 28 27 26 27 29 26
27 28 28 28 39 28 28 28 28 28 28 28 32 36 32 32 32 32 32 32
32 32 32 32 34 32 32 30 34 35 36 36 36 34 34 34 34 35 35 35
34 36 36 34 34 35 34 34 34 34 34 34 34 34 34 34 34 34 35 34
35 34 34 34 36 34 34 35 34 35 34 34 35 34 35 35 34 34 35 35
35 35 33 31 33 31 34 31 33 36 36 36 36 36 35 35 34 34 35 35
35 36 36 36 36 36 36 34 34 34 35 35 35 32 32 35 32 35 32 32
36 36 34 35 36 36 34 35 35 35 35 34 34 34 36 35 35 34 37 34
34 34 34 35 34 35 34 36 34 34 34 35 35 32 32 32 32 32 35 35
35 34 34 34 35 35 35 36 34 36 34 34 36 36 36 36 34 34 34 35
35 34 34 35 32 32 32 32 32 36 36 34 34 34 34 35 35 34 35 34
35 34 36 36 36 36 36 35 34 35 35 35 35 35 34 36 36 36 34 34
34 36 35 35 37 37 35 35 35 35 34 34 34 37 35 35 35 35 35 37
35 36 36 36 35 36 36 36 34 36 36 36 36 36 35 35 37 35 35 35
35 35 34 35 36 36 34 36 36 36 35 35 34 34 36 35 35 34 34 34
36 35 36 36 36 35 37 37 37 35 34 35 34 34 35 35 35 35 35 35
35 35 35 35 36 36 36 34 34 34 34 35 35 35 34 36 36 36 35 36
36 34 34 35 34 35 35 34 35 35 35 35 34 35 35 35 35 35 34 34
36 36 36 36 34 34 39 36 36 36 36 35 34 34 35 35 34 34 37 35
34 35 35 35 35 35 35 34 36 36 35 35 34 34 35 35 34 34 35 36
36 36 36 36 36 36 36 36 36 34 34 34 34 33 35 34 35 32 35 32
26 32 32 36 36 36 36 36 35 36 36 36 34 36 36 36 34 31 32 35
32 32 32 35 35 35 34 33 35 34 35 34 36 36 34 34 35 32 32 29
28 36 35 33 36 36 35 35 35 35 35 35 32 35 34 34 30 34 35 33
35 35 35 33 35 35 34 40 37 36 36 36 36 35 33 36 36 35 35 32
32 28 29 35 32 32 33 36 35 35 32 35 33 35 35 36 34 36 36 35
34 32 26 26 32 32 29 35 36 32 34 34 33 33 34 31 24 26 32 21
32 29 33 35 36 33 33 36 39 36 33 28 33 35 35 35 32 28 33 34
35 34 33 35 33 35 29 33 35 29 35 35 33 26 31 24 25 35 36 33
33 29 33 24 28 17 15 32 32 25 34 36 27 28 25 25 28 32 31 24
35 27 20 32 32 32 32 32 24 23 29 22 21 16 26 26 35 33 33 32
30 32 36 35 35 33 29 29 35 19 28 32 19 24 24 24 26 23 15 19
16 27 22 17 24 26 27 23 35 24 28 27 34 15 33 34 32 28 28 24
36 34 36 36 37 33 33 28 27 23 27 15 27 28 35 35 28 27 31 19
30 33 35 36 34 35 33 27 21 21 34 35 32 29 33 35 35 26 36 24
34 19 29 24 30 35 26 28 20 28 28 35 19 34 36 33 33 28 32 29
14 18 24 17 24 36 34 26 26 23 33 31 28 29 20 34 23 26 32 35
36 35 28 20 26 27 28 28 28 28 14 20 33 17 20 26 20 36 17 28
29 32 21 21 17 24 21 21 24 15 19 32 30 24 20 23 28 13 19 31
24 30 24 28 28 18 21 11 25 11 15 27 30 24 24 11 12 12 15 27
12 20 12 12 10 32 31 28 24 26 35 19 28 29 34 19 12 9 11 9
8 9 14 28 12 13 10 18 14 8 14 25 25 20 22 8 10 8 9 7
9 11 10 34 28 28 23 11 28 16 20 24 14 13 15 15 11 8 10 10
8 8 14 12 10 8 11 8 11 8 8         
>BG596581|Kennebec|sprouting eyes from tubers
7 7 7 7 7 7 7 21 25 25 19 19 28 18 18 10 8 11 8 18
18 34 34 34 35 36 36 36 32 32 35 35 34 32 33 28 28 28 28 26
27 26 33 28 31 33 31 31 28 31 28 28 30 34 32 32 32 32 32 29
32 32 32 32 32 32 32 32 34 36 34 39 34 34 34 35 32 32 18 25
26 25 25 25 26 36 34 34 36 35 36 32 31 29 31 31 31 28 32 35
35 35 32 32 32 32 32 32 32 35 34 36 34 34 35 34 35 32 33 32
31 28 28 28 31 36 36 36 36 36 36 36 35 35 36 34 34 35 34 34
34 34 32 32 35 32 32 36 34 34 35 35 35 35 34 34 35 35 35 34
34 34 35 36 34 34 34 36 36 36 36 36 35 36 28 31 28 31 28 28
28 34 36 34 35 34 36 34 34 34 34 35 36 34 36 34 35 36 36 36
36 36 35 36 35 35 34 35 35 34 34 34 35 35 34 34 34 35 34 34
36 36 36 36 34 36 36 36 36 36 36 36 36 36 36 36 36 34 34 34
34 35 36 34 34 35 34 34 34 34 34 34 36 36 36 34 34 35 35 34
34 35 35 35 36 34 34 34 36 36 36 36 32 32 32 32 32 32 32 35
37 35 35 34 35 35 34 36 34 36 36 35 35 35 34 34 35 35 36 34
35 36 35 35 35 34 35 35 34 34 35 34 34 34 34 34 34 36 36 36
36 36 36 36 36 36 36 36 36 36 36 34 34 36 34 34 35 34 36 36
36 36 36 36 36 36 36 34 34 34 34 35 35 35 34 35 35 35 35 35
41 35 34 34 35 35 34 35 35 36 36 34 36 36 36 34 36 36 36 34
34 34 34 36 34 36 34 34 36 35 35 36 36 36 36 36 36 36 34 34
35 35 34 34 34 34 34 34 37 35 35 34 34 34 35 36 36 34 34 34
35 34 36 36 39 35 35 35 34 34 34 36 36 34 34 34 34 35 34 34
36 36 36 36 36 36 36 35 36 36 36 36 36 35 34 35 35 35 34 35
36 35 34 35 35 35 36 36 36 35 36 34 35 34 35 34 35 36 36 36
36 36 34 35 35 35 34 35 35 35 34 35 35 35 35 34 35 35 36 36
36 35 37 35 35 36 34 34 34 36 35 34 34 35 35 35 34 36 36 36
36 36 35 35 35 35 35 32 32 32 28 15 26 32 36 33 35 35 35 35
34 35 34 36 35 35 35 33 35 35 34 36 39 36 36 36 35 36 36 36
36 36 36 36 36 36 36 36 35 35 35 35 35 34 35 35 35 32 32 32
17 32 33 36 35 35 35 33 35 35 35 41 36 35 37 36 36 36 36 33
35 37 35 35 35 34 33 36 36 41 36 37 36 35 35 32 34 35 33 33
33 34 36 35 35 35 35 32 34 25 34 35 36 36 36 36 36 36 36 36
36 36 34 20 32 35 24 33 35 24 23 24 36 36 36 27 24 32 35 31
35 29 36 33 21 34 36 35 32 36 35 35 29 28 26 35 35 36 36 36
35 34 28 26 10 21 26 28 28 29 27 32 32 33 33 32 22 34 33 26
34 30 32 34 35 33 33 35 24 33 18 29 28 28 22 18 32 26 27 35
35 33 21 33 35 30 33 24 34 29 32 24 27 34 28 33 31 32 32 28
26 26 35 32 36 30 36 36 36 34 35 28 31 30 33 29 28 19 27 24
27 30 21 30 18 36 30 36 37 36 35 20 17 26 15 14 16 13 17 35
29 27 28 26 13 17 31 28 33 11 20 20 35 35 33 13 12 9 10 10
12 11 16 12 13 12 17 14 14 12 25 19 10 28 30 15 26 22 19 14
9 9 9 9 17 12 17 19 21 18 23 32 24 15 18 12 28 10 24 19
12 12 16 11 10 17 17 26 24 21 16 8 8 11 18 14 10 15 12 26
15 10 11 15 8 14 13 22 22 7 14 9 9 9 10 10 10   
>BG597751|Kennebec|sprouting eyes from tubers
8 7 7 7 7 7 8 12 14 14 17 26 29 18 18 7 8 10 18 11
13 7 13 19 17 36 34 34 24 34 35 36 32 34 31 28 31 31 22 26
27 28 33 28 39 22 26 31 28 26 28 32 36 26 32 32 32 32 32 32
35 32 25 8 13 16 12 32 24 35 35 34 35 34 32 32 34 19 32 27
27 29 27 28 22 21 23 23 21 28 24 27 24 20 27 32 32 32 32 36
34 34 35 35 34 34 34 31 33 22 17 16 17 18 32 24 28 29 28 32
34 33 35 34 34 36 25 27 27 22 17 17 21 28 26 26 36 36 36 37
36 38 38 36 36 36 36 36 36 33 31 32 35 30 33 30 33 35 35 35
34 35 34 36 36 33 35 33 33 33 34 25 32 32 23 28 28 28 28 27
23 20 20 19 22 14 23 22 30 29 24 28 33 35 35 34 35 33 33 33
36 26 34 34 34 35 36 34 27 34 34 34 34 34 34 36 36 36 36 36
36 36 34 36 35 32 32 39 32 32 26 32 34 35 35 34 34 34 35 36
33 37 37 30 32 35 35 33 33 33 36 36 36 36 35 35 35 35 34 34
34 36 36 34 34 34 32 29 29 23 27 28 29 32 35 34 31 34 26 26
31 23 28 32 28 24 35 34 34 32 25 34 36 36 30 29 36 32 32 32
32 33 33 35 34 34 32 32 29 32 28 34 35 33 36 35 36 34 35 36
35 26 24 24 30 30 30 34 36 33 33 33 33 34 30 36 30 27 29 34
34 35 34 35 35 34 35 34 30 32 30 21 29 23 29 30 21 30 35 35
35 34 25 29 33 28 36 27 28 30 30 35 32 35 29 30 24 21 30 30
26 24 25 21 30 27 28 24 22 24 21 24 30 31 14 21 12 13 10 13
19 21 20 22 21 22 30 27 36 19 30 25 37 36 26 21 29 37 29 29
28 20 24 13 13 13 13 15 13 19 18 25 25 27 23 26 26 30 30 29
30 29 29 19 36 36 31 17 22 21 27 26 21 15 13 20 20 26 28 28
32 31 20 33 34 33 30 30 17 24 17 14 22 17 17 28 21 19 21 19
18 23 30 30 33 30 25 16 29 15 13 14 10 10 9 11 13 20 18 24
24 35 27 34 35 34 31 25 30 27 23 27 26 26 22 24 22 24 20 23
15 12 19 12 16 15 9 11 8 8 9 13 18 25 24 18 14 18 12 11
8 13 18 28 25 20 22 14 16 19 14 9 24 29 26 12 30 30 30 26
23 23 19 18 18 14 18 15 23 23 24 24 30 29 32 32 34 35 35 19
28 24 25 24 20 24 18 16 17 17 21 17 13 16 18 13 16 24 28 29
23 30 20 19 16 16 14 14 21 21 24 24 16 14 20 11 17 32 20 26
19 19 14 14 12 15 18 16 24 21 21 26 22 28 23 23 9 8 9 8
8 7 7 13 10 13 10 10 7 8 8 12 18 35 24 15 26 25 26 18
19 22 23 25 23 20 15 15 16 12 11 9 12 17 10 10 8 9 11 11
7 7 7 7 8 8 8 8 7 9 8 11 12 8 12 7 9 7 8 10
7 7 8 17 10 10 9 11 10 10 11 11 13 13 16 10 15 8 9 13
14 7 10 10 10 9 7 9 9 9 8 8 9 9 10 9 13 11 8 7
7 7 7 8 8 7 9 9 9 12 9 11 10 7 8 9 8 12 12 12
12 15 10 9 9 12 7 7 9 8 8 9 11 8 8 9 8 8 8 8
8 8 7 7 9 8 10 10 10 11 11 10 8 11 7 7 7 8 8 9
10 11 8 10 13 8 10 9 19 14 15 13 10 10 9 9 8 9 8 8
8 7 7 7 7 8 8 8 7 7 7 9 8 12 7 9 9 7 7 7
7 10 10 10 8 7 8 8 10 11 7 11 8 8 8 7 7 8 8 7
7 7 8 8 8 8 8 8 9 7 7 11 8 12 8 11 8 7 7 11
10 9 9 10 13 13 22 8 13 7 8 12 8 9 18 7 8 7 7 7
7 7 9 8 7 8 7 9 7 7 8 8 7 7 7 7 7 7 8 8
7 7 7 7 8 7 13 7 8 7 10 8 10 10 10 9 9 7  
>BG598164|Kennebec|sprouting eyes from tubers
7 7 7 7 14 7 11 7 24 8 10 20 26 28 15 10 10 9 10 10
10 15 7 7 10 9 9 11 11 13 15 18 19 11 19 12 9 11 11 19
24 26 11 17 14 14 21 15 18 11 10 10 10 11 8 7 7 8 8 9
9 9 9 9 11 9 9 9 9 16 16 27 23 15 21 15 13 14 11 13
10 10 9 15 11 10 7 12 19 24 20 35 25 19 13 10 10 10 15 11
10 11 9 8 8 8 21 20 17 18 19 18 23 22 28 20 13 9 9 11
11 13 13 18 15 18 13 13 13 9 26 21 31 31 16 17 13 11 13 19
17 11 9 12 12 10 11 7 11 9 12 15 22 25 17 11 9 9 9 9
10 13 20 30 35 24 20 20 15 15 15 37 26 34 34 34 32 22 22 12
10 10 9 10 10 10 10 13 25 15 26 26 29 27 29 23 19 23 21 29
29 31 34 36 36 36 35 35 32 22 22 17 18 12 18 25 25 36 36 36
36 36 36 35 36 32 32 32 13 13 17 13 22 26 24 24 24 21 27 19
29 29 29 32 29 34 35 35 28 23 19 19 19 19 23 23 36 36 36 36
34 36 35 36 34 35 35 34 35 36 36 36 36 35 36 35 35 35 35 34
35 34 34 34 36 36 36 28 27 30 27 30 25 31 31 28 28 39 34 34
34 36 34 34 36 36 36 31 36 25 24 19 24 35 21 31 32 31 36 36
34 36 35 35 32 28 28 30 30 35 35 35 35 35 35 39 36 34 34 36
36 35 35 34 36 36 36 36 36 36 35 34 34 34 35 35 35 35 36 36
36 36 36 36 36 36 36 35 35 34 34 34 32 35 35 35 34 34 37 28
36 36 35 37 35 34 35 34 22 32 15 9 15 20 36 36 36 36 36 35
34 36 36 36 35 35 35 34 34 34 34 36 36 36 36 36 36 22 19 9
11 9 9 14 19 36 36 36 35 36 36 34 34 34 35 36 37 34 35 37
33 34 34 34 35 34 36 36 36 34 34 36 35 34 32 32 32 32 26 34
36 36 36 36 36 36 36 36 36 36 36 36 36 36 34 35 35 36 36 35
35 35 35 34 35 35 36 36 36 36 36 36 34 34 35 35 34 36 36 35
36 36 36 34 35 34 36 35 36 36 35 35 35 34 35 35 36 36 36 36
36 35 35 35 32 28 32 32 35 37 34 34 35 28 32 32 36 36 35 34
36 35 35 35 35 34 36 34 33 35 33 24 35 35 34 40 35 35 34 34
33 35 35 34 34 36 35 35 35 34 34 36 36 36 36 35 34 34 36 36
36 36 36 36 36 36 36 36 36 36 33 36 35 35 34 29 23 29 32 28
33 32 24 33 29 34 40 27 35 34 36 40 37 24 33 36 36 34 35 33
35 34 35 35 34 28 32 35 35 33 36 41 36 33 35 29 35 34 41 41
33 36 35 32 35 35 28 24 29 21 35 34 36 37 36 36 37 36 36 36
35 30 35 24 35 32 36 26 36 32 20 20 34 34 40 24 24 37 36 26
35 28 35 28 29 24 24 35 32 16 32 35 34 25 21 30 35 35 33 41
33 35 34 26 27 9 24 28 28 28 25 17 32 19 30 28 30 21 35 33
24 34 29 26 34 35 36 33 30 17 34 24 28 24 19 19 22 24 24 26
34 30 34 29 26 33 29 27 19 33 29 35 24 30 28 28 32 33 32 30
33 26 18 32 28 27 16 24 10 18 26 26 22 14 23 24 33 26 15 16
26 24 22 19 28 14 20 30 27 32 27 32 23 24 32 28 24 17 18 10
10 13 7 10 7 22 22 24 20 12 10 18 30 22 17 24 21 15 11 14
22 22 26 19 13 23 17 30 22 16 31 21 10 12 13 11 16 10 12 14
9 29 20 32 24 33 16 15 15 8 11 9 11 7 14 14 17 25 15 10
8 15 11 16 17 14 26 18 10 17 13 19 9 13 9 9 8 9 12 14
15 23 24 24 24 10 32 15 8 8 13 8 12 8 15 11 13 10 15 10
9 9 9 14 7 9 7 12 13 12 12 10 13 8 7 27 7   
>BG598270|Kennebec|sprouting eyes from tubers
7 7 7 8 8 10 10 10 8 10 8 10 9 8 8 8 9 12 7 7
8 7 7 8 8 9 7 9 7 7 9 7 10 9 9 11 8 7 14 10
13 11 13 13 11 12 14 11 11 13 7 12 12 11 11 12 9 14 8 8
11 10 8 8 10 10 11 8 11 15 16 18 21 16 14 13 16 7 16 18
17 13 10 9 12 7 10 17 20 17 28 13 9 12 13 10 9 9 10 9
9 9 9 10 12 17 17 14 17 19 18 12 17 13 10 7 9 11 9 12
14 14 20 22 18 15 9 9 12 10 11 9 12 12 10 10 9 12 9 11
12 12 12 10 15 15 15 13 13 10 10 10 10 11 10 13 15 15 15 12
19 18 21 21 30 30 32 32 32 26 32 25 13 15 10 12 11 12 9 11
17 24 25 36 33 30 27 30 26 26 20 23 18 18 14 15 24 20 23 11
13 13 15 15 15 24 19 21 21 23 19 19 15 15 15 13 15 26 26 19
21 21 21 23 21 25 27 34 35 34 34 34 35 32 31 24 23 21 20 15
19 24 26 33 24 26 19 19 16 15 13 13 12 20 20 22 26 28 22 34
31 23 20 15 18 18 18 24 21 23 32 32 29 36 36 36 25 26 19 19
19 23 24 36 36 39 36 35 35 36 36 36 29 36 34 35 34 35 34 35
29 14 14 12 12 9 12 11 18 36 36 36 35 36 35 36 32 32 39 28
31 31 31 34 35 36 36 36 36 34 35 35 34 35 34 35 35 35 36 36
36 36 36 36 36 36 36 35 35 27 27 29 28 35 36 34 35 34 35 34
34 34 35 34 36 35 36 36 36 36 36 36 36 36 36 36 36 35 35 35
35 34 36 34 36 36 36 36 36 36 36 36 36 36 36 35 36 36 36 36
36 36 36 35 35 35 35 35 35 36 36 36 36 35 34 35 35 34 35 34
36 36 35 34 36 36 36 34 36 36 36 36 35 35 35 35 35 35 34 35
35 36 35 35 34 35 35 34 35 35 35 35 32 32 32 36 36 36 36 35
36 34 36 36 34 36 36 36 36 36 36 36 32 32 34 32 32 32 32 36
36 36 34 34 34 35 35 35 34 36 34 34 34 35 34 35 35 30 35 35
34 34 34 34 34 35 34 36 35 35 36 36 35 34 35 34 34 35 36 34
35 35 35 36 34 34 34 34 35 35 35 35 36 36 36 41 36 36 36 35
35 36 34 30 35 35 34 36 36 32 32 32 32 25 31 28 35 35 34 35
35 27 36 33 35 39 39 36 40 33 36 36 36 33 34 35 32 27 32 32
35 35 36 36 36 36 36 36 36 36 36 36 36 35 40 35 35 35 33 32
35 35 35 33 29 35 35 34 35 34 33 36 34 34 30 35 34 34 25 27
34 35 30 33 34 36 35 33 33 36 34 33 34 29 30 25 29 35 34 33
34 34 35 32 25 21 18 18 28 32 28 35 34 29 33 34 36 33 36 34
31 36 28 35 32 35 30 30 26 25 35 21 15 32 23 31 34 25 34 32
32 24 22 15 15 16 8 22 13 16 33 31 35 35 35 35 28 21 29 26
33 34 34 35 27 32 17 35 18 20 14 15 12 15 16 13 14 15 24 14
24 8 8 9 7 8 10 36 17 24 36 36 30 36 19 26 32 35 29 24
29 30 33 35 32 34 19 26 35 30 24 30 24 31 29 28 14 34 29 30
26 19 35 20 24 32 28 18 13 28 13 32 36 30 28 30 28 33 36 35
30 24 33 33 11 28 21 21 24 32 15 14 14 12 16 22 31 11 14 11
24 10 24 13 23 23 12 19 10 24 21 11 34 34 34 14 24 26 25 33
27 29 35 23 10 7 9 9 8 10 8 25 23 19 25 16 18 13 13 11
21 22 12 15 17 11 27 24 18 13 19 12 23 10 21 19 11 10 18 15
12 18 19 11 24 15 15 29 12 16 10 22 19 13 10 17 28 31 24 23
36 10 10 8 9 7 7 13 8 8 10 12 25 20 25 7 8 11 7 7
>BG598276|Kennebec|sprouting eyes from tubers
7 7 7 7 7 7 7 14 18 10 10 11 10 10 10 8 12 13 19 22
32 20 24 29 36 36 33 20 33 35 35 32 32 28 27 28 27 26 14 12
12 15 15 18 23 17 30 28 30 30 33 26 34 32 32 32 31 32 35 29
32 32 31 32 32 32 32 34 34 36 36 34 32 34 31 26 26 22 24 24
24 24 21 21 17 20 24 28 32 31 34 36 28 28 28 30 24 24 26 31
33 33 33 34 31 28 18 24 21 24 26 30 31 34 34 33 34 36 33 29
29 32 29 33 33 33 33 33 33 35 33 32 27 27 25 27 23 23 30 34
32 32 32 32 28 28 29 32 32 27 30 32 28 31 30 33 33 33 36 31
31 28 28 29 27 27 24 28 33 34 30 32 29 24 26 36 27 36 36 31
24 24 24 25 27 27 27 34 34 36 32 32 25 27 27 23 27 35 34 29
27 28 28 28 28 30 30 34 35 35 22 34 32 38 38 36 36 36 36 31
27 32 27 30 30 32 32 34 32 36 33 33 33 21 29 34 33 33 37 33
36 34 35 25 25 21 17 21 27 28 28 27 29 29 37 34 29 30 27 27
24 25 25 23 24 22 28 29 29 29 33 32 29 29 31 25 27 28 28 33
33 36 38 36 38 36 31 24 30 30 27 34 32 33 33 32 29 34 29 30
33 33 35 34 36 29 27 27 31 22 28 27 29 29 29 31 32 30 28 20
24 19 22 20 29 28 27 30 27 36 36 36 36 36 36 36 36 31 31 31
34 36 36 27 27 27 29 28 28 23 28 28 29 32 35 35 36 34 33 29
32 30 30 33 29 34 36 27 33 33 33 33 33 32 31 30 29 27 29 22
34 30 32 28 27 34 33 33 36 34 34 22 26 26 26 24 30 28 24 32
32 25 27 22 34 36 37 36 40 35 33 33 29 30 30 22 26 23 26 29
28 30 36 36 36 36 34 33 31 35 28 22 24 27 34 31 32 32 36 36
36 36 36 36 37 38 36 37 36 36 36 37 37 36 37 37 31 30 30 30
26 26 27 21 21 21 23 23 31 28 35 35 30 29 27 26 23 26 30 30
31 31 32 36 30 29 32 23 26 23 20 24 20 27 30 32 32 35 35 41
37 35 34 34 33 30 29 29 30 25 30 35 37 35 29 29 27 29 35 30
34 27 30 26 25 26 26 28 37 33 32 30 26 26 23 14 21 26 26 32
30 30 28 30 30 26 31 30 31 26 21 29 19 28 19 21 24 30 30 30
33 33 33 34 34 40 36 36 36 36 32 27 32 40 33 30 22 25 26 26
19 30 24 17 21 34 30 27 28 28 28 32 28 28 28 24 24 30 24 29
30 30 30 30 35 28 27 32 32 29 17 27 34 26 36 28 29 29 32 32
34 33 31 34 29 32 17 32 19 24 24 24 24 14 24 27 28 28 27 21
33 32 28 28 27 17 28 31 28 19 30 29 24 23 27 27 27 27 32 29
34 33 33 33 25 35 16 14 29 30 32 28 28 21 23 28 25 15 22 16
14 14 20 22 26 27 24 25 28 28 31 19 14 15 23 21 23 18 32 28
16 24 33 21 24 22 14 14 9 9 13 10 17 13 29 21 13 13 9 9
11 11 10 19 26 24 26 21 21 21 26 26 19 36 29 34 27 20 14 18
28 23 21 23 15 20 14 15 17 12 25 26 12 9 12 13 34 16 26 9
11 9 28 22 22 23 32 23 14 21 23 18 20 17 32 29 19 10 13 30
21 16 18 22 16 21 21 17 16 15 8 8 11 16 16 13 25 26 20 7
19 11 15 21 16 10 12 13 17 9 16 16 13 13 10 25 19 13 25 13
7 25 10 28 28 10 10 18 12 17 14 12 12 12 8 8 11 11 10 18
11 20 8 15 22 11 7 16 10 8 24 10 12 11 22 23 19 13 24 34
36 36 35 16 13 8 8 11 10 10 10 7 7 7 7     
>BI176076|Kennebec|sprouting eyes from tubers
9 7 7 9 7 7 14 13 17 19 28 11 24 14 15 9 7 8 18 17
30 22 24 32 32 34 35 34 34 35 34 32 32 28 20 20 20 23 22 27
18 28 22 30 24 24 25 25 25 25 25 28 32 28 28 28 28 28 29 27
27 32 32 32 32 32 32 35 37 34 34 34 32 25 21 28 28 25 25 25
28 29 25 25 33 33 33 33 35 32 24 24 24 25 28 31 31 35 34 35
35 29 28 29 28 32 31 32 34 35 34 34 29 32 30 32 32 25 25 25
19 20 20 24 36 36 36 34 35 34 36 34 33 33 35 34 34 34 35 34
28 28 28 28 28 28 28 32 33 35 35 34 32 28 28 27 28 32 32 32
34 35 34 36 34 33 35 34 34 34 33 34 35 34 35 35 33 34 35 32
28 28 33 28 30 28 34 34 34 34 35 36 34 36 36 36 35 34 34 35
33 34 34 32 31 31 31 28 30 28 33 33 33 33 34 35 35 29 29 28
28 32 32 32 34 34 34 34 35 35 35 34 34 28 34 34 35 34 35 35
35 35 34 24 31 28 22 29 30 32 34 36 36 34 34 36 33 34 32 28
34 27 27 27 29 35 34 36 32 33 33 33 36 36 36 36 36 33 35 34
35 34 35 35 34 31 31 26 28 27 27 31 35 36 36 36 36 35 35 30
32 32 32 35 29 35 33 33 36 36 36 36 29 29 32 33 29 36 35 26
28 32 32 35 34 36 36 36 36 35 35 33 33 33 35 35 34 34 34 29
35 33 29 34 34 34 35 36 36 36 36 36 36 36 36 36 36 36 40 36
36 36 34 34 36 36 36 34 36 34 36 33 34 36 36 36 36 40 36 34
27 34 34 35 34 25 34 31 35 37 37 35 40 35 36 36 35 35 35 35
33 35 35 35 36 36 36 33 34 30 27 37 30 30 31 30 35 30 35 32
30 30 33 34 34 36 35 35 35 34 35 34 31 29 31 33 35 33 35 36
36 36 36 36 34 35 34 34 36 36 36 40 36 36 36 32 32 32 32 24
28 24 31 31 35 35 35 34 32 28 25 29 35 33 34 34 36 29 35 32
28 23 24 26 33 35 38 35 29 30 29 29 34 34 34 34 33 26 34 35
33 35 34 40 35 35 33 33 35 32 35 35 35 29 32 36 36 36 36 36
36 36 34 35 36 36 31 36 33 37 36 36 28 32 32 32 35 31 26 33
30 30 35 34 30 30 30 30 30 35 33 33 21 34 32 35 27 33 30 35
21 34 35 35 34 30 35 35 36 36 37 36 36 35 33 33 34 35 35 34
34 34 32 28 32 30 28 29 35 32 34 34 35 35 34 28 29 27 25 28
27 32 35 34 35 35 29 24 35 35 33 35 37 34 33 35 35 33 36 33
35 34 29 36 36 35 32 26 30 15 26 28 34 32 35 35 34 33 35 34
21 34 29 33 34 29 36 33 34 30 27 28 11 25 18 9 28 14 26 34
24 36 33 30 19 35 30 32 29 33 24 12 25 31 27 32 35 34 35 35
34 26 33 28 34 35 27 34 15 35 32 32 30 28 16 29 28 33 30 20
24 27 35 32 21 35 15 22 24 38 22 24 27 36 31 30 36 22 30 23
35 29 23 21 26 18 23 30 33 28 21 34 33 24 32 21 33 24 36 15
33 29 24 32 19 34 16 27 34 34 33 28 33 15 35 33 33 29 30 29
36 35 33 30 27 32 33 12 17 15 16 16 16 17 13 18 19 24 32 16
18 29 34 11 28 21 20 16 11 20 26 32 13 36 33 36 15 34 24 24
29 30 35 32 35 35 19 19 9 18 31 20 24 25 18 27 26 27 24 24
11 23 28 15 25 18 20 28 27 13 13 20 13 24 12 23 21 18 18 14
23 21 20 24 22 26 19 17 20 22 10 9 19 20 16 10 21 27 17 12
14 18 12 16 7 7 7 9 8 12 11 14 19 15 16 12 11 11 10 12
9 23 8 13 9 7 7             
>BI176122|Kennebec|sprouting eyes from tubers
17 11 22 22 14 29 28 14 14 29 25 24 20 10 10 9 11 18 18 16
20 35 29 34 34 32 31 32 32 32 32 31 26 27 26 25 19 25 25 17
24 26 28 30 31 31 29 31 31 32 35 31 31 30 31 34 35 32 34 32
32 32 32 32 32 35 35 34 34 34 34 37 32 34 32 26 28 26 24 26
27 27 35 37 34 34 34 35 32 35 32 35 32 32 31 36 35 35 37 35
35 35 36 35 32 34 33 33 28 28 32 32 35 32 31 30 28 28 39 33
31 34 34 36 36 36 36 36 36 36 36 36 36 36 36 36 36 36 35 34
36 34 35 32 34 32 32 32 32 32 37 35 34 36 35 32 32 31 31 31
31 31 32 32 36 36 36 36 34 34 34 35 31 33 31 29 28 34 33 34
36 34 34 36 34 36 34 34 34 34 35 34 34 34 34 35 35 34 36 34
34 36 32 35 32 32 32 32 32 34 34 34 35 35 35 36 36 34 36 36
36 36 36 36 36 36 36 36 36 36 35 32 32 32 32 32 36 32 34 39
34 34 36 36 36 36 36 36 36 36 36 36 36 34 34 34 34 35 35 34
34 36 36 36 34 36 36 35 36 37 34 35 35 35 34 35 35 32 32 36
35 35 36 34 32 35 37 35 32 34 32 36 36 36 36 36 36 36 36 35
36 36 35 35 35 36 36 36 36 36 35 34 35 35 34 39 35 37 36 37
33 35 34 35 35 35 35 36 34 34 34 35 35 37 35 35 35 34 35 36
36 36 36 36 36 36 36 36 36 34 36 34 36 35 34 36 36 36 36 35
35 35 35 35 35 35 36 36 36 39 36 35 37 35 35 35 34 35 35 35
35 35 35 36 35 35 35 35 36 34 35 35 32 32 32 32 36 36 36 36
36 35 35 35 35 35 34 36 34 32 35 35 35 34 35 37 36 36 36 36
36 34 35 34 35 35 35 35 35 34 34 29 35 35 35 35 35 35 35 35
35 35 34 34 35 35 35 33 34 35 36 35 35 36 36 36 36 36 36 36
36 36 35 36 35 36 36 35 36 35 35 35 35 35 34 32 25 32 32 34
33 35 33 35 33 36 36 34 35 36 36 41 36 35 34 35 35 35 34 32
28 32 29 35 34 35 33 35 34 41 36 33 34 34 35 33 35 35 35 35
35 36 36 35 36 35 35 33 35 30 35 35 36 36 36 36 36 36 36 38
36 36 35 30 34 33 21 24 35 32 20 27 34 35 35 33 33 33 35 29
34 29 34 34 23 28 28 39 24 36 36 35 27 34 32 34 36 35 34 35
35 33 34 28 27 34 31 28 28 27 24 31 25 35 37 29 20 35 33 35
34 33 30 35 28 32 27 33 22 35 24 35 33 27 23 34 28 24 27 35
32 31 24 35 35 34 33 21 33 33 33 30 30 35 35 33 30 34 21 34
26 30 35 34 33 18 35 29 35 35 32 21 25 28 29 26 21 17 27 17
32 20 26 33 30 35 29 34 28 30 32 30 33 35 26 24 25 15 8 17
25 29 28 30 19 28 35 28 28 23 15 13 33 33 34 27 24 21 33 32
30 27 32 13 21 15 14 18 18 13 31 22 28 33 33 27 30 25 28 22
17 35 35 34 25 24 29 16 17 26 8 10 7 7 9 11 10 13 18 13
26 33 25 26 21 36 28 16 21 16 13 20 12 17 28 17 13 23 12 26
12 12 14 27 14 19 15 33 27 19 32 12 15 12 24 17 30 19 34 27
27 23 21 15 17 13 21 24 17 9 11 24 18 10 24 13 14 19 28 12
12 18 10 9 23 19 28 22 30 19 33 13 28 19 16 16 24 15 20 25
29 17 24 24 26 27 35 28 28 21 28 23 14 24 16 32 32 35 15 19
27 13 33 10 17 11 12 10 17 31 14 19 32 20 32 17 24 26 32 32
11 35 13 34 34 26 15 20 36 35 28 21 29 33 36 36 34 21 24 9
24 27 19 28 21 23 14 8 7 12          
>BQ506603|Kennebec or Binjte|mixed tissues
15 21 12 15 21 21 22 18 19 24 31 35 35 44 40 40 45 41 49 24
25 19 30 12 18 20 24 26 31 31 35 25 28 28 25 27 27 47 36 35
35 35 36 42 30 42 40 42 35 32 36 37 29 31 32 40 44 40 44 45
44 44 44 44 44 42 35 44 35 35 35 29 32 32 36 37 31 22 18 22
20 18 18 35 35 44 40 35 40 44 40 44 44 40 31 31 31 34 36 24
47 44 35 35 30 35 35 35 24 24 28 25 24 25 25 19 44 44 47 47
44 42 35 35 42 35 44 40 40 35 40 44 45 45 44 44 44 47 47 47
44 31 36 29 29 29 35 40 40 37 34 31 32 36 32 31 27 27 25 35
42 27 27 25 27 25 34 44 40 44 44 35 35 44 40 40 45 44 44 47
47 47 47 47 47 47 47 47 47 47 47 47 49 49 49 47 47 47 40 40
44 45 45 40 47 47 47 47 47 47 47 41 47 47 47 34 34 36 34 34
36 47 47 41 41 44 47 44 47 45 45 47 47 40 45 47 34 34 34 34
31 34 47 47 40 44 40 40 40 45 47 47 47 44 47 47 47 47 47 47
47 47 47 47 47 47 47 47 47 47 40 44 47 47 47 47 47 47 47 47
47 47 47 47 47 44 44 29 44 40 44 40 44 40 40 40 35 35 36 35
35 35 35 40 44 47 47 44 47 31 31 34 31 34 34 40 40 44 40 44
40 44 33 44 44 47 47 47 47 45 45 44 40 44 40 47 47 47 47 47
47 44 47 44 40 40 40 40 44 47 47 47 44 47 44 35 35 35 35 35
35 35 35 35 40 36 47 47 47 47 44 33 44 40 40 44 44 40 47 47
44 47 44 47 40 33 44 40 40 44 47 47 40 35 44 44 44 40 47 47
47 41 41 47 47 47 41 47 44 47 20 15 14 13 14 14 25 44 40 44
44 42 35 35 35 35 35 33 40 44 40 40 33 33 33 33 33 40 36 42
35 40 40 31 27 25 26 21 25 26 35 25 35 35 35 35 24 25 21 27
21 31 44 41 47 47 41 44 40 40 35 44 40 19 17 13 15 14 14 29
31 35 35 35 35 25 35 35 35 35 30 33 33 33 30 33 24 24 26 19
18 25 28 24 35 44 47 32 13 13 12 12 12 14 24 19 29 30 30 35
33 33 29 21 29 33 35 30 36 23 27 19 19 19 27 26 16 13 10 13
13 10 11 18 17 16 16 14 14 16 32 31 19 19 22 18 17 16 20 17
27 20 11 12 13 14 14 18 22 29 22 18 14 14 18 25 18 16 18 17
19 30 33 31 33 24 17 27 15 16 24 24 19 24 11 12 15 9 14 17
15 16 15 16 8 12 17 15 19 14 17 10 8 13 11 12 13 14 16 8
16 11 19 16 10 13 18 18 18 12 10 14 20 16 16 13 9 9 12 14
12 10 19 18 16 16 18 12 8 14 9 10 8 9 13 16 10 13 12 14
10 11 13 18 14 24 16 14 22 27 20 18 20 12 9 15 12 15 14 10
9 9 8 9 10 12 10 11 16 12 12 25 12 16 16 13 20 16 16 9
8 9 10 9 9 9 10 14 6 10 10 9 8 8 12 9 9 10 12 10
9 10 11 9 9 9 13 10 10 10 8 9 10 7 9 10 10 10 10 8
10 12 12 19 13 7 10 11 12 10 7 11 14 12 9 9 9 6 6 6
9 9 17 16 20 11 7 10 11 9 9 10 9 9 12 9 6 10 10 9
9 10 8 18 16 8 10 8 9 9 10 6 9 9 11 10 9 9 9 9
9 7 9 15 9 10 9 19 11 9 9 9 9 8 9 10 10 11 10 8
10 10 11 9 11 12 14 18 10 10 9 10 13 13 11 11 11 11 10 9
9 16 10 10 10 7 9 13 10 10 10 9 8 10 9 9 9 9 6 6
12 16 9 10 10 9 8 9 10 9 12 9 9 7 8 9 9 9 10 9
7 12                  
