# Supplementary material for: QualitySNP: a pipeline for detecting single nucleotide polymorphisms and insertions/deletions in EST data from diploid and polyploid species
Source: BMC Bioinformatics. 2006 Oct 9;7:438. doi: 10.1186/1471-2105-7-438 (PMC1618865; doi:10.1186/1471-2105-7-438)
Supplement: Additional file 2 — testQualitySNP. A dataset for testing QualitySNP;The file is unpacked by using the command "gunzip testQualitySNPseq.tar.gz", and then use "tar -xvf testQualitySNPseq.tar" on a Unix/Linux computer. [file 1471-2105-7-438-S2.gz › testQualitySNP/cap.out]

Number of segment pairs = 22350; number of pairwise comparisons = 7481
'+' means given segment; '-' means reverse complement

Overlaps            Containments  No. of Constraints Supporting Overlap

******************* Contig 1 ********************
AW906692|Bintje|axillary+                                      0
                    BF187299|Bintje|axillary+ is in AW906692|Bintje|axillary+
******************* Contig 2 ********************
BQ045803|Kennebec|leaf+                                        0
BG592319|Kennebec|sprouting+                                   0
                    BG596918|Kennebec|sprouting+ is in BG592319|Kennebec|sprouting+
BG595126|Kennebec|sprouting+                                   0
BQ113843|Kennebec+                                             0
                    BE924054|Kennebec|leaflets+ is in BQ113843|Kennebec+
BM406976|Kennebec|roots+                                       0
******************* Contig 3 ********************
BI434374|Kennebec|leaf+                                        0
                    BE344378|Bintje|axillary+ is in BI434374|Kennebec|leaf+
******************* Contig 4 ********************
BM404957|Kennebec|roots+                                       0
                    BG599571|Kennebec|sprouting+ is in BM404957|Kennebec|roots+
                    BG592981|Kennebec|sprouting+ is in BM404957|Kennebec|roots+
BG600112|Kennebec|sprouting+                                   0
BM408479|Kennebec|roots+                                       0
******************* Contig 5 ********************
BM110502|Kennebec|roots+                                       0
                    BG098753|Kennebec|sprouting+ is in BM110502|Kennebec|roots+
                    BG591403|Kennebec|leaf+ is in BM110502|Kennebec|roots+
                    BM110416|Kennebec|roots+ is in BM110502|Kennebec|roots+
                    BM112378|Kennebec|roots+ is in BM110416|Kennebec|roots+
BM407108|Kennebec|roots+                                       0
                    BG599224|Kennebec|sprouting+ is in BM407108|Kennebec|roots+
******************* Contig 6 ********************
BM110677|Kennebec|roots+                                       0
                    BM111548|Kennebec|roots+ is in BM110677|Kennebec|roots+
                    BG599856|Kennebec|sprouting+ is in BM110677|Kennebec|roots+
                    BG596623|Kennebec|sprouting+ is in BM110677|Kennebec|roots+
                    BE922660|Kennebec|leaflets+ is in BG596623|Kennebec|sprouting+
******************* Contig 7 ********************
BG593021|Kennebec|sprouting+                                   0
                    BQ504431|Kennebec- is in BG593021|Kennebec|sprouting+
                    BQ117642|Kennebec+ is in BG593021|Kennebec|sprouting+
                    BG595633|Kennebec|sprouting+ is in BG593021|Kennebec|sprouting+
                    BG597508|Kennebec|sprouting+ is in BG593021|Kennebec|sprouting+
BG594246|Kennebec|sprouting+                                   0
                    BE342537|Bintje|axillary+ is in BG594246|Kennebec|sprouting+
                    AW906372|Bintje|axillary+ is in BG594246|Kennebec|sprouting+
                    BE342532|Bintje|axillary+ is in BG594246|Kennebec|sprouting+
                    BG097757|Kennebec|leaflets+ is in BG594246|Kennebec|sprouting+
                    BE921885|Kennebec|leaflets+ is in BG594246|Kennebec|sprouting+
BI177953|Bintje|axillary+                                      0
******************* Contig 8 ********************
BG600168|Kennebec|sprouting+                                   0
                    BI433411|Kennebec|leaf+ is in BG600168|Kennebec|sprouting+
******************* Contig 9 ********************
BM112629|Kennebec|roots+                                       0
                    BM110937|Kennebec|roots+ is in BM112629|Kennebec|roots+
                    BI179451|Bintje|axillary+ is in BM112629|Kennebec|roots+
BM406137|Kennebec|roots+                                       0
                    BM111805|Kennebec|roots+ is in BM406137|Kennebec|roots+
******************* Contig 10 ********************
BQ116623|Kennebec+                                             0
BE339869|Bintje|axillary+                                      0
******************* Contig 11 ********************
BE344253|Bintje|axillary+                                      0
BE921198|Kennebec|leaflets+                                    0
******************* Contig 12 ********************
BG600986|Kennebec|sprouting+                                   0
                    BG595936|Kennebec|sprouting+ is in BG600986|Kennebec|sprouting+
BE341132|Bintje|axillary+                                      0
BF053119|Kennebec|leaflets+                                    0
******************* Contig 13 ********************
BM404760|Kennebec|roots+                                       0
BM112003|Kennebec|roots+                                       0
                    BM406449|Kennebec|roots+ is in BM112003|Kennebec|roots+
BI179344|Bintje|axillary+                                      0
BG596884|Kennebec|sprouting+                                   0
BM109655|Kennebec|roots+                                       0
                    BQ114388|Kennebec+ is in BM109655|Kennebec|roots+
******************* Contig 14 ********************
BM404995|Kennebec|roots+                                       0
                    BI432423|Kennebec|leaf+ is in BM404995|Kennebec|roots+
BM404919|Kennebec|roots+                                       0
******************* Contig 15 ********************
BM405976|Kennebec|roots+                                       0
                    BM405125|Kennebec|roots+ is in BM405976|Kennebec|roots+
                    BF053101|Kennebec|leaflets+ is in BM405125|Kennebec|roots+
                    BG097497|Kennebec|leaflets+ is in BF053101|Kennebec|leaflets+
BG597945|Kennebec|sprouting+                                   0
******************* Contig 16 ********************
BE472895|Bintje|axillary+                                      0
                    BF053856|Kennebec|leaflets+ is in BE472895|Bintje|axillary+
******************* Contig 17 ********************
BG598673|Kennebec|sprouting+                                   0
BG890440|Kennebec|dormant+                                     0
BG596096|Kennebec|sprouting+                                   0
                    BG594181|Kennebec|sprouting+ is in BG596096|Kennebec|sprouting+
                    BQ115443|Kennebec+ is in BG596096|Kennebec|sprouting+
                    BG599674|Kennebec|sprouting+ is in BG596096|Kennebec|sprouting+
******************* Contig 18 ********************
BG599844|Kennebec|sprouting+                                   0
BE921121|Kennebec|leaflets+                                    0
                    BF052676|Kennebec|leaflets+ is in BE921121|Kennebec|leaflets+
                    BE922551|Kennebec|leaflets+ is in BE921121|Kennebec|leaflets+
BQ516395|Kennebec+                                             0
                    BG600232|Kennebec|sprouting+ is in BQ516395|Kennebec+
                    BQ516396|Kennebec- is in BQ516395|Kennebec+
BI434856|Kennebec|leaf+                                        0
******************* Contig 19 ********************
BM407996|Kennebec|roots+                                       0
                    BM112675|Kennebec|roots+ is in BM407996|Kennebec|roots+
******************* Contig 20 ********************
AW906443|Bintje|axillary+                                      0
                    BE340428|Bintje|axillary+ is in AW906443|Bintje|axillary+
******************* Contig 21 ********************
BG597775|Kennebec|sprouting+                                   0
BF053022|Kennebec|leaflets+                                    0
                    BE340551|Bintje|axillary+ is in BF053022|Kennebec|leaflets+
BE341141|Bintje|axillary+                                      0
******************* Contig 22 ********************
BQ047673|Kennebec|leaf+                                        0
                    BQ504433|Kennebec+ is in BQ047673|Kennebec|leaf+
                    BG597235|Kennebec|sprouting+ is in BQ047673|Kennebec|leaf+
                    BM112507|Kennebec|roots+ is in BQ047673|Kennebec|leaf+
                    BQ117018|Kennebec+ is in BQ047673|Kennebec|leaf+
                    BG597931|Kennebec|sprouting+ is in BQ047673|Kennebec|leaf+
                    BI177453|Bintje|axillary+ is in BG597931|Kennebec|sprouting+
                    BI920980|Bintje|axillary+ is in BQ047673|Kennebec|leaf+
                    BG098002|Kennebec|leaflets+ is in BI920980|Bintje|axillary+
BG589736|Kennebec|leaf+                                        0
BQ119511|Kennebec+                                             0
                    BI919949|Bintje|axillary+ is in BQ119511|Kennebec+
BI175933|Kennebec|sprouting+                                   0
******************* Contig 23 ********************
BE920126|Kennebec|leaflets+                                    0
                    BE920130|Kennebec|leaflets+ is in BE920126|Kennebec|leaflets+
BI434989|Kennebec|leaf+                                        0
                    BI431789|Kennebec|leaf+ is in BI434989|Kennebec|leaf+
                    BG589827|Kennebec|leaf- is in BI434989|Kennebec|leaf+
******************* Contig 24 ********************
BG592051|Kennebec|leaf+                                        0
BM112820|Kennebec|roots+                                       0
                    BQ516805|Kennebec+ is in BM112820|Kennebec|roots+
******************* Contig 25 ********************
BI431998|Kennebec|leaf+                                        0
                    BQ113129|Kennebec+ is in BI431998|Kennebec|leaf+
******************* Contig 26 ********************
BM405432|Kennebec|roots+                                       0
                    BI433452|Kennebec|leaf+ is in BM405432|Kennebec|roots+
                    BM408462|Kennebec|roots+ is in BM405432|Kennebec|roots+
******************* Contig 27 ********************
BQ509847|Kennebec+                                             0
                    BQ516738|Kennebec+ is in BQ509847|Kennebec+
BQ516737|Kennebec-                                             0
BI435190|Kennebec|leaf-                                        0
BM408393|Kennebec|roots+                                       0
BI434041|Kennebec|leaf+                                        0
******************* Contig 28 ********************
BG596033|Kennebec|sprouting+                                   0
                    BQ506603|Kennebec+ is in BG596033|Kennebec|sprouting+
BG594629|Kennebec|sprouting+                                   0
BI176076|Kennebec|sprouting+                                   0
                    BG598270|Kennebec|sprouting+ is in BI176076|Kennebec|sprouting+
BG596581|Kennebec|sprouting+                                   0
                    BG598164|Kennebec|sprouting+ is in BG596581|Kennebec|sprouting+
BG598276|Kennebec|sprouting+                                   0
BI176122|Kennebec|sprouting+                                   0
                    BG593762|Kennebec|sprouting+ is in BI176122|Kennebec|sprouting+
                    BE921595|Kennebec|leaflets+ is in BG593762|Kennebec|sprouting+
                    BG592852|Kennebec|sprouting+ is in BI176122|Kennebec|sprouting+
BG597751|Kennebec|sprouting+                                   0

DETAILED DISPLAY OF CONTIGS
******************* Contig 1 ********************
                          .    :    .    :    .    :    .    :    .    :    .    :
AW906692|Bintje|axil+ CGCGGTGGCGGCCGCTCTAGACTAGTGGATCCCCCGGGCTGCAGGAATTCGGCACGAGGA
                      ____________________________________________________________
consensus             CGCGGTGGCGGCCGCTCTAGACTAGTGGATCCCCCGGGCTGCAGGAATTCGGCACGAGGA

                          .    :    .    :    .    :    .    :    .    :    .    :
AW906692|Bintje|axil+ TCAGTCCTTCCCTCTTTCTTCAAATTGAATCTTCTTCTGCAACCCTAGATCGATATCCCT
                      ____________________________________________________________
consensus             TCAGTCCTTCCCTCTTTCTTCAAATTGAATCTTCTTCTGCAACCCTAGATCGATATCCCT

                          .    :    .    :    .    :    .    :    .    :    .    :
AW906692|Bintje|axil+ TTCTCTCTACCCATCGAATCACCATGACGAAGCAGCAAGCTAACTGGTCTCCTTATGACA
BF187299|Bintje|axil+            CATCGAATCACCATGACGAAGCAGCAAGCTAACTGGTCTCCTTATGACA
                      ____________________________________________________________
consensus             TTCTCTCTACCCATCGAATCACCATGACGAAGCAGCAAGCTAACTGGTCTCCTTATGACA

                          .    :    .    :    .    :    .    :    .    :    .    :
AW906692|Bintje|axil+ ACAATGGCGGAACCTGCGTGGCAGTAGCTGGAGCAGATTACTGTGTAATTGCAGCAGATA
BF187299|Bintje|axil+ ACAATGGCGGAACCTGCGTGGCAGTAGCTGGAGCAGATTACTGTGTAATTGCAGCAGATA
                      ____________________________________________________________
consensus             ACAATGGCGGAACCTGCGTGGCAGTAGCTGGAGCAGATTACTGTGTAATTGCAGCAGATA

                          .    :    .    :    .    :    .    :    .    :    .    :
AW906692|Bintje|axil+ CTCGCATGTCCACCGGCTACAACATTCTTACTCGCGATTACTCCAAGATCATTAAACTAG
BF187299|Bintje|axil+ CTCGCATGTCCACCGGCTACAACATTCTTACTCGCGATTACTCCAAGATCATTAAACTAG
                      ____________________________________________________________
consensus             CTCGCATGTCCACCGGCTACAACATTCTTACTCGCGATTACTCCAAGATCATTAAACTAG

                          .    :    .    :    .    :    .    :    .    :    .    :
AW906692|Bintje|axil+ CGGATAAATGTGTGATGGCATCGTCAGGATTTCAGGCTGACGTGAGAGCTTTGCAAAAGG
BF187299|Bintje|axil+ CGGATAAATGTGTGATGGCATCGTCAGGATTTCAGGCTGACGTGAGAGCTTTGCAAAAGG
                      ____________________________________________________________
consensus             CGGATAAATGTGTGATGGCATCGTCAGGATTTCAGGCTGACGTGAGAGCTTTGCAAAAGG

                          .    :    .    :    .    :    .    :    .    :    .    :
AW906692|Bintje|axil+ TTTTGGCATCAAGACATCTGATCTACCAGCACCAGCACAATAAGCAAATGAGCTGTCCAG
BF187299|Bintje|axil+ TTTTGGCATCAAGACATCTGATCTACCAGCACCAGCACAATAAGCAAATGAGCTGTCCAG
                      ____________________________________________________________
consensus             TTTTGGCATCAAGACATCTGATCTACCAGCACCAGCACAATAAGCAAATGAGCTGTCCAG

                          .    :    .    :    .    :    .    :    .    :    .    :
AW906692|Bintje|axil+ CTATGGGCCAGCTTCTTTCGAACACACTATACTACAAACGTTTCTTCCCCTACTATTCGT
BF187299|Bintje|axil+ CTATGGGCCAGCTTCTTTCGAACACACTATACTACAAACGTTTCTTCCCCTACTATTCGT
                      ____________________________________________________________
consensus             CTATGGGCCAGCTTCTTTCGAACACACTATACTACAAACGTTTCTTCCCCTACTATTCGT

                          .    :    .    :    .    :    .    :    .    :    .    :
AW906692|Bintje|axil+ TCAATGTTCTAGGTGGCCTTGACAATGAAGGGAAGGGGTGTGTCTTCACCTATGATGCTG
BF187299|Bintje|axil+ TCAATGTTCTAGGTGGCCTTGACAATGAAGGGAAGGGGTGTGTCTTCACCTATGATGCTG
                      ____________________________________________________________
consensus             TCAATGTTCTAGGTGGCCTTGACAATGAAGGGAAGGGGTGTGTCTTCACCTATGATGCTG

                          .    :    .    :    .    :    .    :    .    :    .    :
AW906692|Bintje|axil+ TGGGATCATATGAGAGGGTTGGCTATAGCTCTCAAGGTTCTGGTTCAACTCTGATCATGC
BF187299|Bintje|axil+ TGGGATCATATGAGAGGGTTGGCTATAGCTCTCAAGGTTCTGGTTCAACTCTGATCATGC
                      ____________________________________________________________
consensus             TGGGATCATATGAGAGGGTTGGCTATAGCTCTCAAGGTTCTGGTTCAACTCTGATCATGC

                          .    :    .    :    .    :    .    :    .    :    .    :
AW906692|Bintje|axil+ CTTTCTTGGACAACCAACTGAAGTCTCCTAGCCCTCTGTTGCTGCCTGCTGTGGATGCTG
BF187299|Bintje|axil+ CTTTCTTGGACAACCAACTGAAGTCTCCTAGCCCTCTGTTGCTGCCTGCTGTGGATGCTG
                      ____________________________________________________________
consensus             CTTTCTTGGACAACCAACTGAAGTCTCCTAGCCCTCTGTTGCTGCCTGCTGTGGATGCTG

                          .    :    .    :    .    :    .    :    .    :    .    :
AW906692|Bintje|axil+ TTACTCCACTTTCTGAATCAGAAGCCATTGATTTAGTTAAGACATGCTTTGCTTCAGCAA
BF187299|Bintje|axil+ TTACTCCACTTTCTGAATCAAAAGCCATTGATTTAGTTAAGACATGCTTTGCTTCAGCAA
                      ____________________________________________________________
consensus             TTACTCCACTTTCTGAATCAGAAGCCATTGATTTAGTTAAGACATGCTTTGCTTCAGCAA

                          .    :    .    :    .    :    .    :    .    :    .    :
AW906692|Bintje|axil+ CAGAAAGGGATATATACACTGGTGACAAACTGGGAGATAGTGTATTAAATGCTGATGGCA
BF187299|Bintje|axil+ CAGAAAGGGATATATACACTGGTGACCAACTGGAGATAGGTGTATTTAATGCTGATGGCA
                      ____________________________________________________________
consensus             CAGAAAGGGATATATACACTGGTGACAAACTGGAAGTTAGTGTATTAAATGCTGATGGCA

                          .    :    .    :    .    :    .    :    .    :    .    :
AW906692|Bintje|axil+ TTCGTAGAGAAGAATGGACTGAGGAAGACTGATTTCTTGTGTTCTATCCGATATGAATGA
BF187299|Bintje|axil+ TTCGTAGA                                                    
                      ____________________________________________________________
consensus             TTCGTAGAGAAGAATGGACTGAGGAAGACTGATTTCTTGTGTTCTATCCGATATGAATGA

                          .    :    .    :    .    :    .    :    .    :    .    :
AW906692|Bintje|axil+ ATGTATGAGATAATTTACATATGATA
                      ____________________________________________________________
consensus             ATGTATGAGATAATTTACATATGATA

******************* Contig 2 ********************
                          .    :    .    :    .    :    .    :    .    :    .    :
BQ045803|Kennebec|le+ AAAGCTGGAGCTCCCCGCGGTGGCGGCCGCTCTACAACTAGTGGATCCCCCGGGCTGCAG
                      ____________________________________________________________
consensus             AAAGCTGGAGCTCCCCGCGGTGGCGGCCGCTCTACAACTAGTGGATCCCCCGGGCTGCAG

                          .    :    .    :    .    :    .    :    .    :    .    :
BQ045803|Kennebec|le+ GAATTCGGCACGAGGCGAATCATCAGTCCTTCCCTCTTTCTTCAAATTGAATCTTCTTCT
                      ____________________________________________________________
consensus             GAATTCGGCACGAGGCGAATCATCAGTCCTTCCCTCTTTCTTCAAATTGAATCTTCTTCT

                          .    :    .    :    .    :    .    :    .    :    .    :
BQ045803|Kennebec|le+ GCAACCCTAGATCGATATCCCTTTCTCTCTACCCATCGAATCACCATGACGAAGCAGCAA
BG592319|Kennebec|sp+                                  CATCGAATCACCATGACGAAGCAGCAA
BG596918|Kennebec|sp+                                        ATCACCATGACGAAGCAGCAA
BG595126|Kennebec|sp+                                   ATCGAATCACCATGACGAAGCAGCAA
                      ____________________________________________________________
consensus             GCAACCCTAGATCGATATCCCTTTCTCTCTACCCATCGAATCACCATGACGAAGCAGCAA

                          .    :    .    :    .    :    .    :    .    :    .    :
BQ045803|Kennebec|le+ GCTAACTGGTCTCCTTATGACAACAATGGCGGAACCTGCGTGGCAGTAGCTGGAGCAGAT
BG592319|Kennebec|sp+ GCTAACTGGTCTCCTTATGACAACAATGGCGGAACCTGCGTGGCAGTAGCTGGAGCAGAT
BG596918|Kennebec|sp+ GCTAACTGGTCTCCTTATGACAACAATGGCGGAACCTGCGTGGCAGTAGCTGGAGCAGAT
BG595126|Kennebec|sp+ GCTAACTGGTCTCCTTATGACAACAATGGCGGAACCTGCGTGGCAGTAGCTGGAGCAGAT
                      ____________________________________________________________
consensus             GCTAACTGGTCTCCTTATGACAACAATGGCGGAACCTGCGTGGCAGTAGCTGGAGCAGAT

                          .    :    .    :    .    :    .    :    .    :    .    :
BQ045803|Kennebec|le+ TACTGTGTAATTGCAGCAGATACTCGCATGTCCACTGGCTACAACATTCTTACTCGCGAT
BG592319|Kennebec|sp+ TACTGTGTAATTGCAGCAGATACTCGCATGTCCACCGGCTACAACATTCTTACTCGCGAT
BG596918|Kennebec|sp+ TACTGTGTAATTGCAGCAGATACTCGCATGTCCACTGGCTACAACATTCTTACTCGCGAT
BG595126|Kennebec|sp+ TACTGTGTAATTGCAGCAGATACTCGCATGTCCACTGGCTACAACATTCTTACTCGCGAT
                      ____________________________________________________________
consensus             TACTGTGTAATTGCAGCAGATACTCGCATGTCCACTGGCTACAACATTCTTACTCGCGAT

                          .    :    .    :    .    :    .    :    .    :    .    :
BQ045803|Kennebec|le+ TACTCCAAGATCATTAAACTAGCGGATAAATGTGTGATGGCATCGTCAGGATTTCAGGCT
BG592319|Kennebec|sp+ TACTCCAAGATCATTAAACTAGCGGATAAATGTGTGATGGCATCGTCAGGATTTCAGGCT
BG596918|Kennebec|sp+ TACTCCAAGATCATTAAACTAGCGGATAAATGTGTGATGGCATCGTCAGGATTTCAGGCT
BG595126|Kennebec|sp+ TACTCCAAGATCATTAAACTAGCGGATAAATGTGTGATGGCATCGTCAGGATTTCAGGCT
                      ____________________________________________________________
consensus             TACTCCAAGATCATTAAACTAGCGGATAAATGTGTGATGGCATCGTCAGGATTTCAGGCT

                          .    :    .    :    .    :    .    :    .    :    .    :
BQ045803|Kennebec|le+ GACGTGAGAGCTTTGCAAAAGGTTTTGGCATCAAGACATCTGATCTACCAGCACCAGCAC
BG592319|Kennebec|sp+ GACGTGAGAGCTTTGCAAAAGGTTTTGGCATCAAGACATCTGATCTACCAGCACCAGCAC
BG596918|Kennebec|sp+ GACGTGAGAGCTTTGCAAAAGGTTTTGGCATCAAGACATCTGATCTACCAGCACCAGCAC
BG595126|Kennebec|sp+ GACGTGAGAGCTTTGCAAAAGGTTTTGGCATCAAGACATCTGATCTACCAGCACCAGCAC
                      ____________________________________________________________
consensus             GACGTGAGAGCTTTGCAAAAGGTTTTGGCATCAAGACATCTGATCTACCAGCACCAGCAC

                          .    :    .    :    .    :    .    :    .    :    .    :
BQ045803|Kennebec|le+ AATAAGCAAATGAGCTGTCCAGCTATGGGCCAGTTTCTTTCGAACACACTATACTACAAA
BG592319|Kennebec|sp+ AATAAGCAAATGAGCTGTCCAGCTATGGGCCAGCTTCTTTCGAACACACTATACTACAAA
BG596918|Kennebec|sp+ AATAAGCAAATGAGCTGTCCAGCTATGGGCCAGCTTCTTTCGAACACACTATACTACAAA
BG595126|Kennebec|sp+ AATAAGCAAATGAGCTGTCCAGCTATGGGCCAGCTTCTTTCGAACACACTATACTACAAA
BQ113843|Kennebec+       AAGCAAATGAGCTGTCCAGCTATGGGCCAGTTTCTTTCGAACACACTATACTACAAA
BE924054|Kennebec|le+    AAGCAAATGAGCTGTCCAGCTATGGGCCAGTTTCTTTCGAACACACTATACTACAAA
                      ____________________________________________________________
consensus             AATAAGCAAATGAGCTGTCCAGCTATGGGCCAGCTTCTTTCGAACACACTATACTACAAA

                          .    :    .    :    .    :    .    :    .    :    .    :
BQ045803|Kennebec|le+ CGTTTCTTCCCCTACTATTCGTTCAATGTTCTAGGTGGCCTTGACAATGAAGGGAAGGGG
BG592319|Kennebec|sp+ CGTTTCTTCCCCTACTATTCGTTCAATGTTCTAGGTGGCCTTGACAATGAAGGGAAGGGG
BG596918|Kennebec|sp+ CGTTTCTTCCCCTACTATTCGTTCAATGTTCTAGGTGGCCTTGACAATGAAGGGAAGGGG
BG595126|Kennebec|sp+ CGTTTCTTCCCCTACTATTCGTTCAATGTTCTAGGTGGCCTTGACAATGAAGGGAAGGGG
BQ113843|Kennebec+    CGTTTCTTCCCCTACTATTCGTTCAATGTTCTAGGTGGCCTTGACAATGAAGGGAAGGGG
BE924054|Kennebec|le+ CGTTTCTTCCCCTACTATTCGTTCAATGTTCTAGGTGGCCTTGACAATGAAGGGAAGGGG
BM406976|Kennebec|ro+      CTTCCCCTACTATTCGTTCAATGTTCTAGGTGGCCTTGACAATGAAGGGAAGGGG
                      ____________________________________________________________
consensus             CGTTTCTTCCCCTACTATTCGTTCAATGTTCTAGGTGGCCTTGACAATGAAGGGAAGGGG

                          .    :    .    :    .    :    .    :    .    :    .    :
BQ045803|Kennebec|le+ -TGTGTCTTCACCTATGATGCTGTGGGATCATATGAGAGGGTTGGCTACAGCTCTCAAGG
BG592319|Kennebec|sp+ GTGTGTCTTCACCTATGATGCTGTGGGATCATATGAGAGGGTTGGCTATAGCTCTCAAGG
BG596918|Kennebec|sp+ -TGTGTCTTCACCTATGATGCTGTGGGATCATATGAGAGGGTTGGCTACAGCTCTCAAGG
BG595126|Kennebec|sp+ -TGTGTCTTCACCTATGATGCTGTGGGATCATATGAGAGGGTTGGCTACAGCTCTCAAGG
BQ113843|Kennebec+    -TGTGTCTTCACCTATGATGCTGTGGGATCATATGAGAGGGTTGGCTACAGCTCTCAAGG
BE924054|Kennebec|le+ -TGTGTCTTCACCTATGATGCTGTGGGATCATATGAGAGGGTTGGCTACAGCTCTCAAGG
BM406976|Kennebec|ro+ -TGTGTCTTCACCTATGATGCTGTGGGATCATATGAGAGGGTTGGCTACAGCTCTCAAGG
                      ____________________________________________________________
consensus             -TGTGTCTTCACCTATGATGCTGTGGGATCATATGAGAGGGTTGGCTACAGCTCTCAAGG

                          .    :    .    :    .    :    .    :    .    :    .    :
BQ045803|Kennebec|le+ TTCTGGTTCAACTCTGATCATGCCTTTCTTGGAC-ACCAACTGAAGTCTCCTAGCCCTCT
BG592319|Kennebec|sp+ TTCTGGTTCAACTCTGATCATGCCTTTCTTGGACAACCAACTGAAGTCTCCTAGCCCTCT
BG596918|Kennebec|sp+ TTCTGGTTCAACTCTGATCATGCCTTTCTTGGACAACCAACTGAAGTCTCCTAGCCCTCT
BG595126|Kennebec|sp+ TTCTGGTTCAACTCTGATCATGCCTTTCTTGGACAACCAACTGAAGTCTCCTAGCCCTCT
BQ113843|Kennebec+    TTCTGGTTCAACTCTGATCATGCCTTTCTTGGACAACCAACTGAAGTCTCCTAGCCCTCT
BE924054|Kennebec|le+ TTCTGGTTCAACTCTGATCATGCCTTTCTTGGACAACCAACTGAAGTCTCCTAGCCCTCT
BM406976|Kennebec|ro+ TTCTGGTTCAACTCTGATCATGCCTTTCTTGGACAACCAACTGAAGTCTCCTAGCCCTCT
                      ____________________________________________________________
consensus             TTCTGGTTCAACTCTGATCATGCCTTTCTTGGACAACCAACTGAAGTCTCCTAGCCCTCT

                          .    :    .    :    .    :    .    :    .    :    .    :
BQ045803|Kennebec|le+ GTTGCTTCCTGCTGTGGATGCTGTTACTCCACTTTCTGAATCAGAAGCCA-TGATTTAGT
BG592319|Kennebec|sp+ GTTGCTGCCTGCTGTGGATGCTGTTACTCCACTTTCTGAATCAGAAGCCATTGATTTAGT
BG596918|Kennebec|sp+ GTTGCTGCCTGCTGTGGATGCTGTTACTCCACTTTCTGAATCAGAAGCCATTGATTTAGT
BG595126|Kennebec|sp+ GTTGCTGCCTGCTGTGGATGCTGTTACTCCACTTTCTGAATCAGAAGCCATTGATTTAGT
BQ113843|Kennebec+    GTTGCTTCCTGCTGTGGATGCTGTTACTCCACTTTCTGAATCAGAAGCCATTGATTTAGT
BE924054|Kennebec|le+ GTTGCTTCCTGCTGTGGATGCTGCTACTCCACTTTCTGAATCAGAAGCCATTGATTTAGT
BM406976|Kennebec|ro+ GTTGCTGCCTGCTGTGGATGCTGTTACTCCACTTTCTGAATCAGAAGCCATTGATTTAGT
                      ____________________________________________________________
consensus             GTTGCTGCCTGCTGTGGATGCTGTTACTCCACTTTCTGAATCAGAAGCCATTGATTTAGT

                          .    :    .    :    .    :    .    :    .    :    .    :
BQ045803|Kennebec|le+ TA-GACATGCTTTGCTTTCAGCA-CAGAAAGGGA--AT-ATACACTGGTGAA-AACTGGA
BG592319|Kennebec|sp+ TAAGACATGCTTTGCTT-CAGCAACAGAAAGGGAGTAT-ATACACTGGTGACCAACTGGA
BG596918|Kennebec|sp+ TAAGACATGCTTTGCTT-CAGCAACAGAAAGGGA-TAT-ATACACTGGTGACAAACTGGA
BG595126|Kennebec|sp+ TAAGACATGCTTTGCTT-CAGCAACAGAAAGGGA-TATTATACACTGGTGACAAACTGGA
BQ113843|Kennebec+    TAAGACATGCTTTGCTT-CAGCAACAGAAAGGGA-TAT-ATACACTGGTGACAAACTGGA
BE924054|Kennebec|le+ TAAGACATGCTTTGCTT-CAGCAACAGAAAGGGA-TAT-ATACACTGGTGACAAACTGGA
BM406976|Kennebec|ro+ TAAGACATGCTTTGCTT-CAGCAACAGAAAGGGA-TAT-ATACACTGGTGACAAACTGGA
                      ____________________________________________________________
consensus             TAAGACATGCTTTGCTT-CAGCAACAGAAAGGGA-TAT-ATACACTGGTGACAAACTGGA

                          .    :    .    :    .    :    .    :    .    :    .    :
BQ045803|Kennebec|le+ GATAGTTGAATTA-ATGCTGATGGCAT                                 
BG592319|Kennebec|sp+ GATAGTTGTATTAAATGCTGATGGCATTCGTAGAGAAGAAATGGAACTGAGGAAAGACTG
BG596918|Kennebec|sp+ GATAGTTGTATTAAATGCTGATGGCATTCGTAGAGAAGAAATGGAACTGAGGAAAGACTG
BG595126|Kennebec|sp+ GATAGTTGTATTAAATGCTGATGGCATTCGTAGAGAAGAAATGGAACTGAGGAAAGACTG
BQ113843|Kennebec+    GATAGTTGTATTAAATGCTGATGGCATTCGTAGAGAAGAAATGGAACTGAGGAAAGACTG
BE924054|Kennebec|le+ GATAGTTGTATTAAATGCTGATGGCATTCGTAGAGAAGAAATGGAACTGAGGAAAGACTG
BM406976|Kennebec|ro+ GATAGTTGTATTAAATGCTGATGGCATTCGTAGAGAAGAAATGGAACTGAGGAAAGACTG
                      ____________________________________________________________
consensus             GATAGTTGTATTAAATGCTGATGGCATTCGTAGAGAAGAAATGGAACTGAGGAAAGACTG

                          .    :    .    :    .    :    .    :    .    :    .    :
BG592319|Kennebec|sp+ ATTTCTTTGTGTTTCTTATCCGATTATGAATGAATGGTGATGAGAT-AATTTACATTATG
BG596918|Kennebec|sp+ ATTTCTT-GTGTTTCTTATCCAATTATGAATGAATGGT-ATGAGATTAATTTACATTATG
BG595126|Kennebec|sp+ ATTTCTT-GTGTTTCTTATCCAATTATGAATGAATG-TAATGAGATTAATTTACATTATG
BQ113843|Kennebec+    ATTTCTT-GTGTTTCTTATCCGATTATGAATGAATG-TAATGAGATTAATTTACATTATG
BE924054|Kennebec|le+ ATTTCTT-GTGTTTCTTATCCGATTATGAATGAATG-TAATGAGATTAATTTACATTATG
BM406976|Kennebec|ro+ ATTTCTT-GTGTTTCTTATCCAATTATGAATGAATG-TAATGAGATTAATTTACATTATG
                      ____________________________________________________________
consensus             ATTTCTT-GTGTTTCTTATCCGATTATGAATGAATG-TAATGAGATTAATTTACATTATG

                          .    :    .    :    .    :    .    :    .    :    .    :
BG592319|Kennebec|sp+ AGTAGATTGGG-GAGTAAACTAATTTGGTT-GAAAA                        
BG596918|Kennebec|sp+ ATAAGATTGGAAGTTTAAACTA                                      
BG595126|Kennebec|sp+ ATAAGATTGGAAGTTTAAACTAATTTGTTTTGAAAAAGGTGCAAGTGGCT          
BQ113843|Kennebec+    ATAAGATTGGGAGTTTAAACTAATTTGGTTTGAAAAAGGTGCAAGTGGCTTAGAGGGGTT
BE924054|Kennebec|le+ ATAAGATTGGGAGTTTAAACTAATTTGGCTTGAAAA                        
BM406976|Kennebec|ro+ ATAAGATTGGAAGTTTAAACTAATTTGGTTTGAAAAAGGTGCAAGTGGCTTAGAGGGGTT
                      ____________________________________________________________
consensus             ATAAGATTGGGAGTTTAAACTAATTTGGTTTGAAAAAGGTGCAAGTGGCTTAGAGGGGTT

                          .    :    .    :    .    :    .    :    .    :    .    :
BQ113843|Kennebec+    ATTGGGATTCATTGTTAGCTCCAGACTGTGGAGTGTCCTTGAGAATCTCTCTGTAGGGCT
BM406976|Kennebec|ro+ ATTGGGATTCATTGTTAGCTCCAGACTGTGGAGTGTCCTTGAGAATCTCTCTGTAGGGGT
                      ____________________________________________________________
consensus             ATTGGGATTCATTGTTAGCTCCAGACTGTGGAGTGTCCTTGAGAATCTCTCTGTAGGGCT

                          .    :    .    :    .    :    .    :    .    :    .    :
BQ113843|Kennebec+    TTCTTCCAATGTGGATTTTATGTAGTATTTGTTAAGCTTTCATCAAAAAGGAAACCTTTT
BM406976|Kennebec|ro+ TTCTTCCAATGTGGATTTTATGTACTATTTGTTAAGCTTTCATCAAAAAGGAAACCTTTT
                      ____________________________________________________________
consensus             TTCTTCCAATGTGGATTTTATGTAGTATTTGTTAAGCTTTCATCAAAAAGGAAACCTTTT

                          .    :    .    :    .    :    .    :    .    :    .    :
BQ113843|Kennebec+    GGCTCAAAT                                                   
BM406976|Kennebec|ro+ GGCTCAAATCTCTGTAGGGCATTCGTAGAGAAGAAATGGAACTGAAGAAAGACTGATTTC
                      ____________________________________________________________
consensus             GGCTCAAATCTCTGTAGGGCATTCGTAGAGAAGAAATGGAACTGAAGAAAGACTGATTTC

                          .    :    .    :    .    :    .    :    .    :    .    :
BM406976|Kennebec|ro+ TTGTGTTTCTTATCCGATTATGAATGAATGTACTGAGATTAATTTACATTATGATAAGAT
                      ____________________________________________________________
consensus             TTGTGTTTCTTATCCGATTATGAATGAATGTACTGAGATTAATTTACATTATGATAAGAT

                          .    :    .    :    .    :    .    :    .    :    .    :
BM406976|Kennebec|ro+ TGGGAAGTTAATTTAAAAAAAAAAAAAAGGGGGGGCCCGGTACCCATTCGCCCTATAGTG
                      ____________________________________________________________
consensus             TGGGAAGTTAATTTAAAAAAAAAAAAAAGGGGGGGCCCGGTACCCATTCGCCCTATAGTG

                          .    :    .    :    .    :    .    :    .    :    .    :
BM406976|Kennebec|ro+ AGTCGTATTACAATTCACTGGCCGTCGTT
                      ____________________________________________________________
consensus             AGTCGTATTACAATTCACTGGCCGTCGTT

******************* Contig 3 ********************
                          .    :    .    :    .    :    .    :    .    :    .    :
BI434374|Kennebec|le+ CTGGAGCTCCCCGCGGTGGCGGCCGCTCTAGAACTAGTGGATCCCCCGGGCTGCAGGTTT
                      ____________________________________________________________
consensus             CTGGAGCTCCCCGCGGTGGCGGCCGCTCTAGAACTAGTGGATCCCCCGGGCTGCAGGTTT

                          .    :    .    :    .    :    .    :    .    :    .    :
BI434374|Kennebec|le+ CACTCTTTCATCAGAGCTTCTCAAGCGTTTCTCCAATGGCGGCGAAGAAGACAATCCGAA
BE344378|Bintje|axil+                                                  GACAATCCGAA
                      ____________________________________________________________
consensus             CACTCTTTCATCAGAGCTTCTCAAGCGTTTCTCCAATGGCGGCGAAGAAGACAATCCGAA

                          .    :    .    :    .    :    .    :    .    :    .    :
BI434374|Kennebec|le+ ACCCAGAGCTAATCCGTGGCGTCGGAAAGTTCTCACGTTCCAAAATGTACCATAAGAAGG
BE344378|Bintje|axil+ ACCCAGAGCTAATCCGTGGCGTCGGAAAGTTCTCACGTTCCAAAATGTACCATAAGAAGG
                      ____________________________________________________________
consensus             ACCCAGAGCTAATCCGTGGCGTCGGAAAGTTCTCACGTTCCAAAATGTACCATAAGAAGG

                          .    :    .    :    .    :    .    :    .    :    .    :
BI434374|Kennebec|le+ GTTTATGGGCAATTAAGAAGAAAAACGGCGGCAAATTACCCCTCCACGAGAAAAAACCTG
BE344378|Bintje|axil+ GTTTATGGGCAATTAACAAGAAAAACGGCGGCAAATTACCCCTCCACGAGAAAAAACCTG
                      ____________________________________________________________
consensus             GTTTATGGGCAATTAAGAAGAAAAACGGCGGCAAATTACCCCTCCACGAGAAAAAACCTG

                          .    :    .    :    .    :    .    :    .    :    .    :
BI434374|Kennebec|le+ CCGCCGCCGTCGCCGCTGTAAAGCCACCAAAATTCTACCCTGCCGATGACGTGAAAAAGC
BE344378|Bintje|axil+ CCGCCGCCGTCGCCGCTGTAAAGCCACCAAAATTCTACCCTGCCGATGACGTGAAAAAGC
                      ____________________________________________________________
consensus             CCGCCGCCGTCGCCGCTGTAAAGCCACCAAAATTCTACCCTGCCGATGACGTGAAAAAGC

                          .    :    .    :    .    :    .    :    .    :    .    :
BI434374|Kennebec|le+ CCCTTGTTAACAAACACAAGCCAAAACCTACAAAGCTTAGGGCAAGTATTACACCTGGAA
BE344378|Bintje|axil+ CCCTTGTTTACAAACACAAGCCAAAACCTACAAAGCTTAGGGCAAGTATTACACCTGGAA
                      ____________________________________________________________
consensus             CCCTTGTTAACAAACACAAGCCAAAACCTACAAAGCTTAGGGCAAGTATTACACCTGGAA

                          .    :    .    :    .    :    .    :    .    :    .    :
BI434374|Kennebec|le+ CAGTGTTGATTATCCTTGCTGGTAGGTTTAAGGGAAAGAGAGTTGTGTTTTTGAAGCAGC
BE344378|Bintje|axil+ CAGTGTTGATTATCCTTGCTGGTAGGTTTAAGGGAAAGAAAGTTGTGTTT          
                      ____________________________________________________________
consensus             CAGTGTTGATTATCCTTGCTGGTAGGTTTAAGGGAAAGAGAGTTGTGTTTTTGAAGCAGC

                          .    :    .    :    .    :    .    :    .    :    .    :
BI434374|Kennebec|le+ TTACTTCTGGATTGCTTCTTGTTACTGGTCCGTTTAAGCTTAATGGAGTTCCATTGAGAC
                      ____________________________________________________________
consensus             TTACTTCTGGATTGCTTCTTGTTACTGGTCCGTTTAAGCTTAATGGAGTTCCATTGAGAC

                          .    :    .    :    .    :    .    :    .    :    .    :
BI434374|Kennebec|le+ GTGTGAATCAAGCTTACGTTATTGGTACCTCGACGAAGGTTGATGTTTCTGGAGTGAATG
                      ____________________________________________________________
consensus             GTGTGAATCAAGCTTACGTTATTGGTACCTCGACGAAGGTTGATGTTTCTGGAGTGAATG

                          .    :    .    :    .    :    .    :    .    :    .    :
BI434374|Kennebec|le+ TGGAGAAGATCGATGATAAGTATTTTGCTAAGCAGGTTGAGAAGAAGCAGAAGAAGGGAG
                      ____________________________________________________________
consensus             TGGAGAAGATCGATGATAAGTATTTTGCTAAGCAGGTTGAGAAGAAGCAGAAGAAGGGAG

                          .    :    .    :    .    :    .    :    .    :    .    :
BI434374|Kennebec|le+ AAGGAGAGTTTTTTGAAGACAAGAAAGAGGAGAAGAATGTGCTTCCACAAGAAAAGAAAG
                      ____________________________________________________________
consensus             AAGGAGAGTTTTTTGAAGACAAGAAAGAGGAGAAGAATGTGCTTCCACAAGAAAAGAAAG

                          .    :    .    :    .    :    .    :    .    :    .    :
BI434374|Kennebec|le+ ATGAGCAGAAAGCTGTGGACGCTGCATTTGCTCAGACGATTGAAGGAATTCCCTGAATTG
                      ____________________________________________________________
consensus             ATGAGCAGAAAGCTGTGGACGCTGCATTTGCTCAGACGATTGAAGGAATTCCCTGAATTG

                          .    :    .    :    .    :    .    :    .    :    .    :
BI434374|Kennebec|le+ AGGCGTATTTGTCTGCAAGGGTCTCGTTGAAGTCAGGCATGAAGCCACACGAGCTTGTGT
                      ____________________________________________________________
consensus             AGGCGTATTTGTCTGCAAGGGTCTCGTTGAAGTCAGGCATGAAGCCACACGAGCTTGTGT

                          .    :    .    :    .    :    .    :    .    :    .    :
BI434374|Kennebec|le+ TTCTAAGGAAGAAAACACTACACATTTCTGGTGAAACTGATATTTGGTACTAACTATTTT
                      ____________________________________________________________
consensus             TTCTAAGGAAGAAAACACTACACATTTCTGGTGAAACTGATATTTGGTACTAACTATTTT

                          .    :    .    :    .    :    .    :    .    :    .    :
BI434374|Kennebec|le+ TCTGGTTTCCTCGGTTTGACTTTACGTAAGAGATCATATTGAGTAT
                      ____________________________________________________________
consensus             TCTGGTTTCCTCGGTTTGACTTTACGTAAGAGATCATATTGAGTAT

******************* Contig 4 ********************
                          .    :    .    :    .    :    .    :    .    :    .    :
BM404957|Kennebec|ro+ CTGGAGCTCCCCGCGGTGGCGGCCGCTCTAGAACTAGTGGATCCCCCGGGCTGCAGGAAT
BG600112|Kennebec|sp+ CTGGAGCTCACCGCGGTGGCGGCCGCTCTAGAACTAGTGGATCCCCCGGGCTGCAGGAAT
                      ____________________________________________________________
consensus             CTGGAGCTCCCCGCGGTGGCGGCCGCTCTAGAACTAGTGGATCCCCCGGGCTGCAGGAAT

                          .    :    .    :    .    :    .    :    .    :    .    :
BM404957|Kennebec|ro+ T-GGCACGAGGGTTTTCACTCTTTCACCAGAGCTTCTCAAGCGTTTCTCCAATGGCGGCG
BG592981|Kennebec|sp+                 CACTCTTTCACCAGAGCTTCTCAAGCGTTTCTCCAATGGCGGCG
BG600112|Kennebec|sp+ TCGGCACGAGG--TTTCACTCTTTCACCAGAGCTTCTCAAGCGTTTCTCCAATGGCGGCG
                      ____________________________________________________________
consensus             T-GGCACGAGGGTTTTCACTCTTTCACCAGAGCTTCTCAAGCGTTTCTCCAATGGCGGCG

                          .    :    .    :    .    :    .    :    .    :    .    :
BM404957|Kennebec|ro+ AAGAAGACAATCCGAAACCCAGAGCTAATCCGTGGCGTCGGAAAGTTCTCACGTTCCAAA
BG599571|Kennebec|sp+         AATCCGAAACCCAGAGCTAATCCGTGGCGTCGGAAAGTTCTCACGTTCCAAA
BG592981|Kennebec|sp+ AAGAAGACAATCCGCAACCCAGAGCTAATCCGTGGCGTCGGAAAGTTCTCACGTTCCAAA
BG600112|Kennebec|sp+ AAGAAGACAATCCGAAACCCAGAGCTAATCCGTGGCGTCGGAAAGTTCTCACGTTCCAAA
                      ____________________________________________________________
consensus             AAGAAGACAATCCGAAACCCAGAGCTAATCCGTGGCGTCGGAAAGTTCTCACGTTCCAAA

                          .    :    .    :    .    :    .    :    .    :    .    :
BM404957|Kennebec|ro+ ATGTACCATAAGAAGGGTTTATGGGCAATTAAGAAGAAAAACGGCGGCAAATTACCCCTC
BG599571|Kennebec|sp+ ATGTACCATAAGAAGGGTTTATGGGCAATTAAGAAGAAAAACGGCGGCAAATTACCCCTC
BG592981|Kennebec|sp+ ATGTACCATAAGAAGGGTTTATGGGCAATTAAGAAGAAAAACGGCGGCAAATTACCCCTC
BG600112|Kennebec|sp+ ATGTACCATAAGAAGGGTTTATGGGCAATTAAGAAGAAAAACGGCGGCAAATTACCCCTC
BM408479|Kennebec|ro+               GGGTTTATGGGCAATTAAGAAGAAAAACGGCGGCAAATTACCCCTC
                      ____________________________________________________________
consensus             ATGTACCATAAGAAGGGTTTATGGGCAATTAAGAAGAAAAACGGCGGCAAATTACCCCTC

                          .    :    .    :    .    :    .    :    .    :    .    :
BM404957|Kennebec|ro+ CACGAGAAAAAACCCGCCGCCGCCGTCGCCGCTGTAAAGCCACCAAAATTCTACCCTGCC
BG599571|Kennebec|sp+ CACGAGAAAAAACCCGCCGCCGCCGTCGCCGCTGTAAAGCCACCAAAATTCTACCCTGCC
BG592981|Kennebec|sp+ CACGAGAAAAAACCCGCCGCCGCCGTCGCCGCTGTAAAGCCACCAAAATTCTACCCTGCC
BG600112|Kennebec|sp+ CACGAGAAAAAACCCGCCGCCGCCGTCGCCGCTGTAAAGCCACCAAAATTCTACCCTGCC
BM408479|Kennebec|ro+ CACGAGAAAAAACCCGCCGCCGCCGTCGCCGCTGTAAAGCCACCAAAATTCTACCCTGCC
                      ____________________________________________________________
consensus             CACGAGAAAAAACCCGCCGCCGCCGTCGCCGCTGTAAAGCCACCAAAATTCTACCCTGCC

                          .    :    .    :    .    :    .    :    .    :    .    :
BM404957|Kennebec|ro+ GATGACGTGAAAAAGCCCCTTGTTAACAAACACAAGCCAAAACCTACAAAGCTTAGGGCA
BG599571|Kennebec|sp+ GATGACGTGAAAAAGCCCCTTGTTAACAAACACAAGCCAAAACCTACAAAGCTTAGGGCA
BG592981|Kennebec|sp+ GATGACGTGAAAAAGCCCCTTGTTAACAAACACAAGCCAAAACCTACAAAGCTTAGGGCA
BG600112|Kennebec|sp+ GATGACGTGAAAAAGCCCCTTGTTAACAAACACAAGCCAAAACCTACAAAGCTTAGGGCA
BM408479|Kennebec|ro+ GATGACGTGAAAAAGCCCCTTGTTAACAAACACAAGCCAAAACCTACAAAGCTTAGGGCA
                      ____________________________________________________________
consensus             GATGACGTGAAAAAGCCCCTTGTTAACAAACACAAGCCAAAACCTACAAAGCTTAGGGCA

                          .    :    .    :    .    :    .    :    .    :    .    :
BM404957|Kennebec|ro+ AGTATTACACCTGGAACAGTGTTGATTATCCTTGCTGGTAGGTTTAAGGGAAAGAGAGTT
BG599571|Kennebec|sp+ AGTATTACACCTGGAACAGTGTTGATTATCCTTGCTGGTAGGTTTAAGGGAAAGAGAGTT
BG592981|Kennebec|sp+ AGTATTACCCCTGGAACAGTGTTGATTATCCTTGCTGGTAGGTTTAAGGGAAAGAGAGTT
BG600112|Kennebec|sp+ AGTATTACACCTGGAACAGTGTTGATTATCCTTGCTGGTAGGTTTAAGGGAAAGAGAGTT
BM408479|Kennebec|ro+ AGTATTACACCTGGAACAGTGTTGATTATCCTTGCTGGTAGGTTTAAGGGAAAGAGAGTT
                      ____________________________________________________________
consensus             AGTATTACACCTGGAACAGTGTTGATTATCCTTGCTGGTAGGTTTAAGGGAAAGAGAGTT

                          .    :    .    :    .    :    .    :    .    :    .    :
BM404957|Kennebec|ro+ GTGTTTTTGAAGCAGCTTACTTCTGGATTGCTTCTCGTTACTGGTCCGTTTAAGCTTAAT
BG599571|Kennebec|sp+ GTGTTTTTGAAGCAGCTTACTTCTGGATTGCTTCTCGTTACTGGTCCGTTTAAGCTTAAT
BG592981|Kennebec|sp+ GTGTTTTTGAAGCAGCTTACTTCTGGATTGCTTCTTGTTACTGGTCCGTTTAAGCTTAAT
BG600112|Kennebec|sp+ GTGTTTTTGAAGCAGCTTACTTCTGGATTGCTTCTCGTTACTGGTCCGTTTAAGCTTAAT
BM408479|Kennebec|ro+ GTGTTTTTGAAGCAGCTTACTTCTGGATTGCTTCTCGTTACTGGTCCGTTTAAGCTTAAT
                      ____________________________________________________________
consensus             GTGTTTTTGAAGCAGCTTACTTCTGGATTGCTTCTCGTTACTGGTCCGTTTAAGCTTAAT

                          .    :    .    :    .    :    .    :    .    :    .    :
BM404957|Kennebec|ro+ GGAGTTCCATTGAGACGTGTGAATCAAGCTTATGTTATTGGTACCTCGACGAAGGTTGAT
BG599571|Kennebec|sp+ GGAGTTCCATTGAGACGTGTGAATCAAGCTTATGTTATTGGTACCTCGACGAAGGTTGAT
BG592981|Kennebec|sp+ GGAGTTCCATTGAGACGTGTGAATCAAGCTTATGTTATTGGTACCTCGACGAAGGTTGAT
BG600112|Kennebec|sp+ GGAGTTCCATTGAGACGTGTGAATCAAGCTTATGTTATTGGTACCTCGACGAAGGTTGAT
BM408479|Kennebec|ro+ GGAGTTCCATTGAGACGTGTGAATCAAGCTTATGTTATTGGTACCTCGACGAAGGTTGAT
                      ____________________________________________________________
consensus             GGAGTTCCATTGAGACGTGTGAATCAAGCTTATGTTATTGGTACCTCGACGAAGGTTGAT

                          .    :    .    :    .    :    .    :    .    :    .    :
BM404957|Kennebec|ro+ GTTTCTGGAGTGAATGTGGAGAAGATTGATGATAAGTATTTTGCTAAGCAAGTTGAGAAG
BG599571|Kennebec|sp+ GTTTCTGGAGTGAATGTGGAGAAGATTGATGATAAGTATTTTGCTAAGCAAGTTGAGAAG
BG592981|Kennebec|sp+ ATTTCTGGAGTGAATGTGGAGAAGATTGATGATAAGTATTTTGCTAAGCAGGTTGAGAAG
BG600112|Kennebec|sp+ GTTTCTGGAGTGAATGTGGAGAAGATTGATGATAAGTATTTTGCTAAGCAAGTTGAGAAG
BM408479|Kennebec|ro+ GTTTCTGGAGTGAATGTGGAGAAGATTGATGATAAGTATTTTGCTAAGCAAGTTGAGAAG
                      ____________________________________________________________
consensus             GTTTCTGGAGTGAATGTGGAGAAGATTGATGATAAGTATTTTGCTAAGCAAGTTGAGAAG

                          .    :    .    :    .    :    .    :    .    :    .    :
BM404957|Kennebec|ro+ AAGCAGAAGAAGGGAGAGGGAGAGTTTTTTGAAGACAAGAAAGAGGAGAAGAATGTGCTT
BG599571|Kennebec|sp+ AAGCAGAAGAAGGGAGAGGGAGAGTTTTTTGAAGACAAGAAAGAGGAGAAGAATGTGCTT
BG592981|Kennebec|sp+ AAGCAGAAGAAGGGAGAAGGAGAGTTTTTTGAAGACAAGAAAGAGGAGAAGAATGTGCTT
BG600112|Kennebec|sp+ AAGCAGAAGAAGGGAGAGGGAGAGTTTTTTGAAGACAAGAAAGAGGAGAAGAATGTGCTT
BM408479|Kennebec|ro+ AAGCAGAAGAAGGGAGAGGGAGAGTTTTTTGAAGACAAGAAAGAGGAGAAGAATGTGCTT
                      ____________________________________________________________
consensus             AAGCAGAAGAAGGGAGAGGGAGAGTTTTTTGAAGACAAGAAAGAGGAGAAGAATGTGCTT

                          .    :    .    :    .    :    .    :    .    :    .    :
BM404957|Kennebec|ro+ CCACAAGAAAAGAAAGATGAGCAGAAAACTGTGGACGCTGCATTGCTCAAGACCATCGAA
BG599571|Kennebec|sp+ CCACAAGAAAAGAAAGATGAGCAGAAAACTGTGGACGCTGCATTGCTCAAGACCATCGAA
BG592981|Kennebec|sp+ CCACAAGAAAAGAAAGATGAGCAGAAAGCTGTGGATGCTGCATTGCTCAAGACCATCGAA
BG600112|Kennebec|sp+ CCACAAGAAAAGAAAGATGAGCAGAAAACTGTGGACGCTGCATTGCTCAAGACCATCGAA
BM408479|Kennebec|ro+ CCACAAGAAAAGAAAGATGAGCAGAAAACTGTGGACGCTGCATTGCTCAAGACCATCGAA
                      ____________________________________________________________
consensus             CCACAAGAAAAGAAAGATGAGCAGAAAACTGTGGACGCTGCATTGCTCAAGACCATCGAA

                          .    :    .    :    .    :    .    :    .    :    .    :
BM404957|Kennebec|ro+ GGAATTCCTGAATTGAAGGCGTATTTGTCTGCAAGGTTCTCGTTGAAGTCAGGCATGAAA
BG599571|Kennebec|sp+ GGAATTCCTGAATTGAAGGCGTATTTGTCTGCAAGGTTCTCGTTGAAGTCAGGCATGAAA
BG592981|Kennebec|sp+ GGAATTCCTGAATTGAAGGCGTATTTGTCTGCAAGGTTCTCGTTTGAGTCAGGCATGAAA
BG600112|Kennebec|sp+ GGAATTCCTGAATTGAAGGCGTATTTGTCTGCAAGGGTCTCGTTGAAGTCAGGCATGAAA
BM408479|Kennebec|ro+ GGAATTCCTGAATTGAAGGCGTATTTGTCTGCAAGGTTCTCGTTGAAGTCAGGCATGAAA
                      ____________________________________________________________
consensus             GGAATTCCTGAATTGAAGGCGTATTTGTCTGCAAGGTTCTCGTTGAAGTCAGGCATGAAA

                          .    :    .    :    .    :    .    :    .    :    .    :
BM404957|Kennebec|ro+ CCACACGAG-CTTGTGT-TCTAAAAGAAGACAC-CCTAC--ACA-TTTCTGGTGAAACTC
BG599571|Kennebec|sp+ CCACACGAG-CTTTTGTGTCTAAA-GAAGAAACACCTAC--ACATTTTCTGTTGAAACTC
BG592981|Kennebec|sp+ CCACACGAG-CTT-TGTGTCTAAAGGAAGAACACCCTAC--ACA-TTTCTGTTAAAACTG
BG600112|Kennebec|sp+ CCACACGAGCCTTGTGT-TCTAAAAGAA-AGACACCTACCAACA-TTTCTGTTGAAACTC
BM408479|Kennebec|ro+ CCACACGAG-CTTGTGT-TCTAAAAGAAGAA-CACCTAC-AACA-TTTCTGTTGAAACTC
                      ____________________________________________________________
consensus             CCACACGAG-CTTGTGT-TCTAAAAGAAGAAACACCTAC--ACA-TTTCTGTTGAAACTC

                          .    :    .    :    .    :    .    :    .    :    .    :
BM404957|Kennebec|ro+ TTTTTTGTTACTACTATTTT-TCTG-GTTTCTT-CGGTTTGAAC                
BG599571|Kennebec|sp+ TTTTTTGGTACTACTATATT-TCTG-GTTTCTTTCGGTTTGA                  
BG592981|Kennebec|sp+ ATTTTTGGTACTACTATTTT-TATAAGTTTCCTTCGGTTTGAAC                
BG600112|Kennebec|sp+ TTTTTTGGTACTACTATTTTTTCTG-GTTTCTTCGGGTTTGACTTACCTTAAGATTCATA
BM408479|Kennebec|ro+ TTTTTTGTTACTACTATTTT-TCTG-TTTTCTT-CGGTTTGACTTACCTTAGAGTTCATA
                      ____________________________________________________________
consensus             TTTTTTGGTACTACTATTTT-TCTG-GTTTCTT-CGGTTTGACTTACCTTAGAGTTCATA

                          .    :    .    :    .    :    .    :    .    :    .    :
BG600112|Kennebec|sp+ TTGAGTAT                                                    
BM408479|Kennebec|ro+ TTGAGTATTTGTTGAGTATAAACATCTTTTATTAGAAATTTGCAAAAAAAAAAAAAAAGG
                      ____________________________________________________________
consensus             TTGAGTATTTGTTGAGTATAAACATCTTTTATTAGAAATTTGCAAAAAAAAAAAAAAAGG

                          .    :    .    :    .    :    .    :    .    :    .    :
BM408479|Kennebec|ro+ GGGGCCCGG
                      ____________________________________________________________
consensus             GGGGCCCGG

******************* Contig 5 ********************
                          .    :    .    :    .    :    .    :    .    :    .    :
BM110502|Kennebec|ro+ CTGGAGCTCCCCGCGGTGGCGGCCGCTCTAGAACTAGTGGATCCCCCGGGCTGCAGGAAT
BG098753|Kennebec|sp+           CCGCGGTGGCGGCCGCTCTAGAACTAGTGGATCCCCCGGGCTGCAGGAAT
BM110416|Kennebec|ro+ CTGGAGCTCCCCGCGGTGGCGGCCGCTCTAGAACTAGTGGATCCCCCGGGCTGCAGGAAT
BM112378|Kennebec|ro+  TGGAGCTCCCCGCGGTGGCGGCCGCTCTAGAACTAGTGGATCCCCCGGGCTGCAGGAAT
                      ____________________________________________________________
consensus             CTGGAGCTCCCCGCGGTGGCGGCCGCTCTAGAACTAGTGGATCCCCCGGGCTGCAGGAAT

                          .    :    .    :    .    :    .    :    .    :    .    :
BM110502|Kennebec|ro+ TCGGCACGAGGCAGAACCCTAGCCCCAAACCCCCAGGTAAGTCATGAAGCACAACAATGT
BG098753|Kennebec|sp+ TCGGCACGAGGCAGAACCCTAGCCCCAAACCCCCAGGTAAGTCATGAAGCACAACAATGT
BG591403|Kennebec|le+                                    GGTAAGTCATGAAGCACAACAATGT
BM110416|Kennebec|ro+ TCGGCACGAGGCAGAACCCTAGCCCCAAACCCCCAGGTAAGTCATGAAGCACAACAATGT
BM112378|Kennebec|ro+ TCGGCACGAGGCAGAACCCTAGCCCCAAACCCCCAGGTAAGTCATGAAGCACAACAATGT
BM407108|Kennebec|ro+                              CCCCCAGGTAAGTCATGAAGCACAACAATGT
                      ____________________________________________________________
consensus             TCGGCACGAGGCAGAACCCTAGCCCCAAACCCCCAGGTAAGTCATGAAGCACAACAATGT

                          .    :    .    :    .    :    .    :    .    :    .    :
BM110502|Kennebec|ro+ TATTCCCAATGGGCACTTCAAGAAGCATTGGCAGAACTATGTAAGGACATGGTTCAATCA
BG098753|Kennebec|sp+ TATTCCCAATGGGCACTTCAAGAAGCATTGGCAGAACTATGTAAGGACATGGTTCAATCA
BG591403|Kennebec|le+ TATTCCCAATGGGCACTTCAAGAAGCATTGGCAGAACTATGTAAGGACATGGTTCAATCA
BM110416|Kennebec|ro+ TATTCCCAATGGGCACTTCAAGAAGCATTGGCAGAACTATGTAAGGACATGGTTCAACCA
BM112378|Kennebec|ro+ TATTCCCAATGGGCACTTCAAGAAGCATTGGCAGAACTATGTAAGGACATGGTTCAACCA
BM407108|Kennebec|ro+ TATTCCCAATGGGCACTTCAAGAAGCATTGGCAGAACTATGTAAGGACATGGTTCAATCA
BG599224|Kennebec|sp+                        AGCATTGGCAGAACTATGTAAGGACATGGTTCAATCA
                      ____________________________________________________________
consensus             TATTCCCAATGGGCACTTCAAGAAGCATTGGCAGAACTATGTAAGGACATGGTTCAATCA

                          .    :    .    :    .    :    .    :    .    :    .    :
BM110502|Kennebec|ro+ ACCTGCTAGGAAAACAAGGAGACGTGCTGCTAGACAGCAGAAGGCTGTGAAGATCTTCCC
BG098753|Kennebec|sp+ ACCTGCTAGGAAAACAAGGAGACGTGCTGCTAGACAGCAGAAGGCTGTGAAGATCTTCCC
BG591403|Kennebec|le+ ACCTGCTAGGAAAACAAGGAGACGTGCTGCTAGACAGCAGAAGGCTGTGAAGATCTTCCC
BM110416|Kennebec|ro+ ACCTGCTAGGAAAACAAGGAGACGTGCTGCTAGACAGCAGAAGGCTGTGAAGATCTTCCC
BM112378|Kennebec|ro+ ACCTGCTAGGAAAACAAGGAGACGTGCTGCTAGACAGCAGAAGGCTGTGAAGATCTTCCC
BM407108|Kennebec|ro+ ACCTGCTAGGAAAACAAGGAGACGTGCTGCTAGACAGCAGAAGGCTGTGAAGATCTTCCC
BG599224|Kennebec|sp+ ACCTGCTAGGAAAACAAGGAGACGTGCTGCTAGACAGCAGAAGGCTGTGAAGATCTTCCC
                      ____________________________________________________________
consensus             ACCTGCTAGGAAAACAAGGAGACGTGCTGCTAGACAGCAGAAGGCTGTGAAGATCTTCCC

                          .    :    .    :    .    :    .    :    .    :    .    :
BM110502|Kennebec|ro+ TAGGCCAACAGCTGGTTCACTTCGACCTATTGTTCATGGACAAACACTTAAATACAACAT
BG098753|Kennebec|sp+ TAGGCCAACAGCTGGTTCACTTCGACCTATTGTTCATGGACAAACACTTAAATACAACAT
BG591403|Kennebec|le+ TAGGCCAACAGCTGGTTCACTTCGACCTATTGTTCATGGACAAACACTTAAATACAACAT
BM110416|Kennebec|ro+ TAGGCCAACAGCTGGTTCACTTCGACCTATTGTTCATGGACAAACACTTAAATACAACAT
BM112378|Kennebec|ro+ TAGGCCAACAGCTGGTTCACTTCGACCTATTGTTCATGGACAAACACTTAAATACAACAT
BM407108|Kennebec|ro+ TAGGCCAACAGCTGGTTCACTTCGACCTATTGTTCATGGACAAACACTTAAATACAACAT
BG599224|Kennebec|sp+ TAGGCCAACAGCTGGTTCACTTCGACCTATTGTTCATGGACAAACACTTAAATACAACAT
                      ____________________________________________________________
consensus             TAGGCCAACAGCTGGTTCACTTCGACCTATTGTTCATGGACAAACACTTAAATACAACAT

                          .    :    .    :    .    :    .    :    .    :    .    :
BM110502|Kennebec|ro+ GAAAGTCCGTGCTGGCAGGGGATTCTCTCTTGAAGAACTGAAGGCAGCTGGTATTCCCAA
BG098753|Kennebec|sp+ GAAAGTCCGTGCTGGCAGGGGATTCTCTCTTGAAGAACTGAAGGCAGCTGGTATTCCCAA
BG591403|Kennebec|le+ GAAAGTCCGTGCTGGCAGGGGATTCTCTCTTGAAGAACTGAAGGCAGCTGGTATTCCCAA
BM110416|Kennebec|ro+ GAAAGTCCGTGCTGGCAGGGGATTCTCTCTTGAAGAACTCAAGGCAGCTGGTATTCCCAA
BM112378|Kennebec|ro+ GAAAGTCCGTGCTGGCAGGGGATTCTCTCTTGAAGAACTCAAGGCAGCTGGTATTCCCAA
BM407108|Kennebec|ro+ GAAAGTCCGTGCTGGCAGGGGATTCTCTCTTGAAGAACTGAAGGCAGCTGGTATTCCCAA
BG599224|Kennebec|sp+ GAAAGTCCGTGCTGGCAGGGGATTCTCTCTTGAAGAACTGAAGGCAGCTGGTATTCCCAA
                      ____________________________________________________________
consensus             GAAAGTCCGTGCTGGCAGGGGATTCTCTCTTGAAGAACTGAAGGCAGCTGGTATTCCCAA

                          .    :    .    :    .    :    .    :    .    :    .    :
BM110502|Kennebec|ro+ AAAGCTAGCACCAACCATAGGCATTGCTGTTGATCATCGCCGCAGGAACAGATCCTTGGA
BG098753|Kennebec|sp+ AAAGCTAGCACCAACCATAGGCATTGCTGTTGATCATCGCCGCAGGAACAGATCCTTGGA
BG591403|Kennebec|le+ AAAGCTAGCACCAACCATAGGCATTGCTGTTGATCATCGCCGCAGGAACAGATCCTTGGA
BM110416|Kennebec|ro+ AAAACTAGCACCAACCATAGGCATTGCTGTTGATCATCGCCGCAGGAACAGATCCTTGGA
BM112378|Kennebec|ro+ AAAACTAGCACCAACCATAGGCATTGCTGTTGATCATCGCCGCAGGAACAGATCCTTGGA
BM407108|Kennebec|ro+ AAAGCTAGCACCAACCATAGGCATTGCTGTTGATCATCGCCGCAGGAACAGATCCTTGGA
BG599224|Kennebec|sp+ AAAGCTAGCACCAACCATAGGCATTGCTGTTGATCATCGCCGCAGGAACAGATCCTTGGA
                      ____________________________________________________________
consensus             AAAGCTAGCACCAACCATAGGCATTGCTGTTGATCATCGCCGCAGGAACAGATCCTTGGA

                          .    :    .    :    .    :    .    :    .    :    .    :
BM110502|Kennebec|ro+ AGGTCTCCAAACCAATGTCCAGCGGCTTAAGACCTACAAGGCTAAGCTAGTTATCTTCCC
BG098753|Kennebec|sp+ AGGTCTCCAAACCAATGTCCAGCGGCTTAAGACCTACAAGGCTAAGCTAGTTATCTTCCC
BG591403|Kennebec|le+ AGGTCTCCAAACCAATGTCCAGCGGCTTAAGACCTACAAGGCTAAGCTAGTTATCTTCCC
BM110416|Kennebec|ro+ AGGTCTCCAAACCAATGTCCAGAGGCTTAAGACCTACAAGGCTAAGCTAGTTATCTTCCC
BM112378|Kennebec|ro+ AGGTCTCCAAACCAATGTCCAGAGGCTTAAGACCTACAAGGCTAAGCTAGTTATCTTCCC
BM407108|Kennebec|ro+ AGGTCTCCAAACCAATGTCCAGCGGCTTAAGACCTACAAGGCTAAGCTAGTTATCTTCCC
BG599224|Kennebec|sp+ AGGTCTCCAAACCAATGTCCAGCGGCTTAAGACCTACAAGGCTAAGCTAGTTATCTTCCC
                      ____________________________________________________________
consensus             AGGTCTCCAAACCAATGTCCAGCGGCTTAAGACCTACAAGGCTAAGCTAGTTATCTTCCC

                          .    :    .    :    .    :    .    :    .    :    .    :
BM110502|Kennebec|ro+ AAGGCGTGCTAAGAAGGTCAAGGCTGGTGATTCTAGTGCAGAGGAACTTGCTACTGCCAC
BG098753|Kennebec|sp+ AAGGCGTGCTAAGAAGGTCAAGGCTGGTGATTCTAGTGCAGAGGAACTTGCTACTGCCAC
BG591403|Kennebec|le+ AAGGCGTGCTAAGAAGGTCAAGGCTGGTGATTCTAGTGCAGAGGAACTTGCTACTGCCAC
BM110416|Kennebec|ro+ AAGGCGTGCTAAGAAGGTCAAGGCTGGTGATTCTAGTGCAGAGGAACTTGCTACTGCCAC
BM112378|Kennebec|ro+ AAGGCGTGCTAAGAAGGTCAAGGCTGGTGATTCTAGTGCAGAGGAACTTGCTACTGCCAC
BM407108|Kennebec|ro+ AAGGCGTGCTAAGAAGGTCAAGGCTGGTGATTCTAGTGCAGAGGAACTTGCTACTGCCAC
BG599224|Kennebec|sp+ AAGGCGTGCTAAGAAGGTCAAGGCTGGTGATTCTAGTGCAGAGGAACTTGCTACTGCCAC
                      ____________________________________________________________
consensus             AAGGCGTGCTAAGAAGGTCAAGGCTGGTGATTCTAGTGCAGAGGAACTTGCTACTGCCAC

                          .    :    .    :    .    :    .    :    .    :    .    :
BM110502|Kennebec|ro+ CCAGGTCCAGGGTTCATACCTGCCTATTACTAGGGAGCAGCCTGCTGTTGACTTTGTGAA
BG098753|Kennebec|sp+ CCAGGTCCAGGGTTCATACCTGCCTATTACTAGGGAGCAGCCTGCTGTTGACTTTGTGAA
BG591403|Kennebec|le+ CCAGGTCCAGGGTTCATACCTGCCTATTACTAGGGAGCAGCCTGCTGTTGACTTTGTGAA
BM110416|Kennebec|ro+ CCAGGTCCAGGGTTCATACCTGCCTATTACCAGGGAGCAGCCTGCTGTTGACTTTGTGAA
BM112378|Kennebec|ro+ CCAGGTCCAGGGTTCATACCTGCCTATTACCAGGGAGCAGCCTGCTGTTGACTTTGTGAA
BM407108|Kennebec|ro+ CCAGGTCCAGGGTTCATACCTGCCTATTACTAGGGAGCAGCCTGCTGTTGACTTTGTGAA
BG599224|Kennebec|sp+ CCAGGTCCAGGGTTCATACCTGCCTATTACTAGGGAGCAGCCTGCTGTTGACTTTGTGAA
                      ____________________________________________________________
consensus             CCAGGTCCAGGGTTCATACCTGCCTATTACTAGGGAGCAGCCTGCTGTTGACTTTGTGAA

                          .    :    .    :    .    :    .    :    .    :    .    :
BM110502|Kennebec|ro+ AGTCACAGATGAGATGAAATCATTCAAGGCCTATGGCAAGCTTCGTATTGAGCGTACAAA
BG098753|Kennebec|sp+ AGTCACAGATGAGATGAAATCATTCAAGGCCTATGGCAAGCTTCGTATTGAGCGTACAAA
BG591403|Kennebec|le+ AGTCACAGATGAGATGAAATCATTCAAGGCCTATGGCAAGCTTCGTATTGAGCGTACAAA
BM110416|Kennebec|ro+ GGTCACAGATGAGATGAAATCATTCAAGGCCTATGGCAAGCTTCGTATTGAGCGTACAAA
BM112378|Kennebec|ro+ GGTCACAGATGAGATGAAATCATTCAAGGCCTATGGCAAGCTTCGTATTGAGCGTACAAA
BM407108|Kennebec|ro+ AGTCACAGATGAGATGAAATCATTCAAGGCCTATGGCAAGCTTCGTATTGAGCGTACAAA
BG599224|Kennebec|sp+ AGTCACAGATGAGATGAAATCATTCAAGGCCTATGGCAAGCTTCGTATTGAGCGTACAAA
                      ____________________________________________________________
consensus             AGTCACAGATGAGATGAAATCATTCAAGGCCTATGGCAAGCTTCGTATTGAGCGTACAAA

                          .    :    .    :    .    :    .    :    .    :    .    :
BM110502|Kennebec|ro+ TGCTCGACATATGGGAGCCAGGTTGAAGAGGGCAGCTGAAGCAGAAAAGGAAGAGAAGAA
BG098753|Kennebec|sp+ TGCTCGACATATGGGAGCCAAGTTTGAAGAGGCAGCTGAAGCAGAANAGGAAGAGAAGAA
BG591403|Kennebec|le+ TGCTCGACATATGGGAGCCAGGTTGAAGAGGGCAGCTGAAGCAGAA-AGGAAGAGAAGAA
BM110416|Kennebec|ro+ TGCTCGACATATGGGAGCCAGGTTGAAGAGGGCAGCTGAAGCAGAAAAGGAAGAGAAGAA
BM112378|Kennebec|ro+ TGCTCGACATATGGGAGCCAGGTTGAAGAGGGCAGCTGAAGCAGAAAAGGAAGAGAAGAA
BM407108|Kennebec|ro+ TGCTCGACATATGGGAGCCAGGTTGAAGAGGGCAGCTGAAGCAGAAAAGGAAGAGAAGAA
BG599224|Kennebec|sp+ TGCTCGACATATGGGAGCCAGGTTGAAGAGGGCAGCTGAAGCAGAAAAGGAAGAGAAGAA
                      ____________________________________________________________
consensus             TGCTCGACATATGGGAGCCAGGTTGAAGAGGGCAGCTGAAGCAGAAAAGGAAGAGAAGAA

                          .    :    .    :    .    :    .    :    .    :    .    :
BM110502|Kennebec|ro+ ATAAGCAATTAAGAGTCGTATTGTAGTCTGTTAAGCATTATCAACTTTCTGGTAGGCGTT
BG098753|Kennebec|sp+ AATAGCNATTAAGAGTCGTATTGGAGTCT                               
BG591403|Kennebec|le+ AT-AGC-ATTAAGAGTCGTATTGTAGTCTGTTAAGCATTATCAACTTTCTGGTAGGCGTT
BM110416|Kennebec|ro+ ATAAGCAATTAAGAGTCCTATTGTAGTCTGTTAAGCATTATCAACTTTCTGGTAGGCGTT
BM112378|Kennebec|ro+ ATTAGCAATTAAGAGTCCTATTGTAGTCTGTTAAGCATTATCAACTTTCTGGTAGGGCGT
BM407108|Kennebec|ro+ ATAAGCAATTAAGAGTCGTATTGTAGTCTGTTAAGCATTATCAACTTTCTGGTAGGCGTT
BG599224|Kennebec|sp+ ATAAGCAATTAAGAGTCGTATTGTAGTCTGTTAAGCATTATCAACTTTCTGGTAGGCGTT
                      ____________________________________________________________
consensus             ATAAGCAATTAAGAGTCGTATTGTAGTCTGTTAAGCATTATCAACTTTCTGGTAGGCGTT

                          .    :    .    :    .    :    .    :    .    :    .    :
BM110502|Kennebec|ro+ GTGGT--GAAAGTT-TATCATAC-ATCATTTT-GAGGAA-CTAATGTTTTTCATATTATT
BG591403|Kennebec|le+ GTGGGAGAAAAGTT-TATCATACAATCATTTT-GAGGAA-CTAATGTTTTTCATA-TATT
BM110416|Kennebec|ro+ GTGGT--GAAAGTTTTATCATACAATCATTTT-GAAGAA-CTAATGTTTTTCATTTTATT
BM112378|Kennebec|ro+ GTGGG--TGAAGTTTTATCATACAATCATTTTTGAGGAA-CTA-TGTTTTTCATTTTATT
BM407108|Kennebec|ro+ GTGGT--GAAAGT-TTATCATACAATCATTTT-GAGGAAACTA-TGGTTTTCATATTATT
BG599224|Kennebec|sp+ GTGGT--GAAA-TTTTATCATACAATCATTTT-GAGGAA-CTAATGTTTTTCATATTATT
                      ____________________________________________________________
consensus             GTGGT--GAAAGTTTTATCATACAATCATTTT-GAGGAA-CTAATGTTTTTCATATTATT

                          .    :    .    :    .    :    .    :    .    :    .    :
BM110502|Kennebec|ro+ -CGA-GGATTTTGTTTTGTTTGTGAAA            
BG591403|Kennebec|le+ -CGA-GGATTTTGGTTT                      
BM110416|Kennebec|ro+ -CGA-AGATTTTGGTTTGTT                   
BM112378|Kennebec|ro+ TCGA-GGATTTTGTTTT                      
BM407108|Kennebec|ro+ -CGAGGGATTTTGGTTTGTTTGTGAAAATATGCAAATCT
BG599224|Kennebec|sp+ -CGA-GGATTTTGGTTTGTTTGTG-AAATATGCAAATC 
                      ____________________________________________________________
consensus             -CGA-GGATTTTGGTTTGTTTGTG-AAATATGCAAATCT

******************* Contig 6 ********************
                          .    :    .    :    .    :    .    :    .    :    .    :
BM110677|Kennebec|ro+ CTGGAGCTCCCCGCGGTGGCGGCCGCTCAATAACTAGTGGATCCCCCGGGCTGCAGGTAT
BG596623|Kennebec|sp+ CTGGAGCTCCCCGCGGTGGCGGCCGCTCTAGAACTAGTGGATCCCCCGGGCTGCAGGAAT
                      ____________________________________________________________
consensus             CTGGAGCTCCCCGCGGTGGCGGCCGCTCTAGAACTAGTGGATCCCCCGGGCTGCAGGAAT

                          .    :    .    :    .    :    .    :    .    :    .    :
BM110677|Kennebec|ro+ TCGGCACGAGGAGAACCCTAGCCCCCAAACCCCCAGGTAAGTCATGAAGCACAACAATGT
BG596623|Kennebec|sp+ TCGGCACGAGG------CTAGCCCCCAAACCCCCAGGTAAGTCATGAAGCACAACAATGT
BE922660|Kennebec|le+                                                 GCACAACAATGT
                      ____________________________________________________________
consensus             TCGGCACGAGGAGAACCCTAGCCCCCAAACCCCCAGGTAAGTCATGAAGCACAACAATGT

                          .    :    .    :    .    :    .    :    .    :    .    :
BM110677|Kennebec|ro+ TATTCCCAATGGGCACTTCAAGAAGCATTGGCAGAACTATGTAAG-GACATGGTTCAACC
BG599856|Kennebec|sp+                                  GAACTATGTAAG-GACATGGTTCAACC
BG596623|Kennebec|sp+ TATTCCCAATGGGCACTTCAAGAAGCATTGGCAGAACTATGTAAG-GACATGGTTCAACC
BE922660|Kennebec|le+ TATTCCCAATGGGCACTTCAAGAAGCATTGGCAGAACTATGTAAGAGACATGGTTCAACC
                      ____________________________________________________________
consensus             TATTCCCAATGGGCACTTCAAGAAGCATTGGCAGAACTATGTAAG-GACATGGTTCAACC

                          .    :    .    :    .    :    .    :    .    :    .    :
BM110677|Kennebec|ro+ AACCTGCTAGGAAAACAAGGAGACGTGCTGCTAGGCAGCAGAAGGCTGTGAAGATCTTCC
BG599856|Kennebec|sp+ AACCTGCTAGGAAAACAAGGAGACGTGCTGCTAGGCAGCAGAAGGCTGTGAAGATCTTCC
BG596623|Kennebec|sp+ AACCTGCTAGGAAAACAAGGAGACGTGCTGCTAGGCAGCAGAAGGCTGTGAAGATCTTCC
BE922660|Kennebec|le+ AACCTGCTAAGAAAACAAGGAGACGTGCTGCTTGGCAGCAGAAGGCTGTGAAGATCTTCC
                      ____________________________________________________________
consensus             AACCTGCTAGGAAAACAAGGAGACGTGCTGCTAGGCAGCAGAAGGCTGTGAAGATCTTCC

                          .    :    .    :    .    :    .    :    .    :    .    :
BM110677|Kennebec|ro+ CTAGGCCAACAGCTGGTTCACTTCGACCTATTGTTCATGGACAAACCCTTAAATACAACA
BM111548|Kennebec|ro+               GGTTCACTTCGACCTATTGTTCATGGACAAACCCTTAAATACAACA
BG599856|Kennebec|sp+ CTAGGCCAACAGCTGGTTCACTTCGACCTATTGTTCATGGACAAACCCTTAAATACAACA
BG596623|Kennebec|sp+ CTAGGCCAACAGCTGGTTCACTTCGACCTATTGTTCATGGACAAACCCTTAAATACAACA
BE922660|Kennebec|le+ CTAGGCCAACAGCTGGTTCACTTCGACCTATTGTTCATGGACAAACCCTTAAATACAACA
                      ____________________________________________________________
consensus             CTAGGCCAACAGCTGGTTCACTTCGACCTATTGTTCATGGACAAACCCTTAAATACAACA

                          .    :    .    :    .    :    .    :    .    :    .    :
BM110677|Kennebec|ro+ TGAAAGTCCGTGCTGGCAGGGGATTCTCTCTTGAAGAACTGAAGGCTGCTGGTATTCCCA
BM111548|Kennebec|ro+ TGAAAGTCCGTGCTGGCAGGGGATTCTCTCTTGAAGAACTGAAGGCTGCTGGTATTCCCA
BG599856|Kennebec|sp+ TGAAAGTCCGTGCTGGCAGGGGATTCTCTCTTGAAGAACTGAAGGCTGCTGGTATTCCCA
BG596623|Kennebec|sp+ TGAAAGTCCGTGCTGGCAGGGGATTCTCTCTTGAAGAACTGAAGGCTGCTGGTATTCCCA
BE922660|Kennebec|le+ TGAAAGTCCGTGCTGGCAGGGGATTCTCTCTTGAAGAACTGAAAGCTGCTGGTATTCCCA
                      ____________________________________________________________
consensus             TGAAAGTCCGTGCTGGCAGGGGATTCTCTCTTGAAGAACTGAAGGCTGCTGGTATTCCCA

                          .    :    .    :    .    :    .    :    .    :    .    :
BM110677|Kennebec|ro+ AAAAGCTAGCACCAACCATAGGCATTGCTGTTGATCATCGCCGCAGGAACAGATCCTTGG
BM111548|Kennebec|ro+ AAAAGCTAGCACCAACCATAGGCATTGCTGTTGATCATCGCCGCAGGAACAGATCCTTGG
BG599856|Kennebec|sp+ AAAAGCTAGCACCAACCATAGGCATTGCTGTTGATCATCGCCGCAGGAACAGATCCTTGG
BG596623|Kennebec|sp+ AAAAGCTAGCACCAACCATAGGCATTGCTGTTGATCATCGCCGCAGGAACAGATCCTTGG
BE922660|Kennebec|le+ AAAAGCTAGCACCAACCATAGGCATTGCTGTTGATCATCGCCGCAAGAACAGATCCTTGG
                      ____________________________________________________________
consensus             AAAAGCTAGCACCAACCATAGGCATTGCTGTTGATCATCGCCGCAGGAACAGATCCTTGG

                          .    :    .    :    .    :    .    :    .    :    .    :
BM110677|Kennebec|ro+ AAGGTCTCCAAACCAATGTCCAGAGGCTTAAGACCTACAAGGCTAAGCTAGTTATCTTCC
BM111548|Kennebec|ro+ AAGGTCTCCAAACCAATGTCCAGAGGCTTAAGACCTACAAGGCTAAGCTAGTTATCTTCC
BG599856|Kennebec|sp+ AAGGTCTCCAAACCAATGTCCAGAGGCTTAAGACCTACAAGGCTAAGCTAGTTATCTTCC
BG596623|Kennebec|sp+ AAGGTCTCCAAACCAATGTCCAGAGGCTTAAGACCTACAAGGCTAAGCTAGTTATCTTCC
BE922660|Kennebec|le+ AA                                                          
                      ____________________________________________________________
consensus             AAGGTCTCCAAACCAATGTCCAGAGGCTTAAGACCTACAAGGCTAAGCTAGTTATCTTCC

                          .    :    .    :    .    :    .    :    .    :    .    :
BM110677|Kennebec|ro+ CAAGGCGTGCTAAGAAGGTCAAGGCTGGTGATTCTAGTGCAGAGGAACTTGCTACTGCCA
BM111548|Kennebec|ro+ CAAGGCGTGCTAAGAAGGTCAAGGCTGGTGATTCTAGTGCAGAGGAACTTGCTACTGCCA
BG599856|Kennebec|sp+ CAAGGCGTGCTAAGAAGGTCAAGGCTGGTGATTCTAGTGCAGAGGAACTTGCTACTGCCA
BG596623|Kennebec|sp+ CAAGGCGTGCTAAGAAGGTCAAGGCTGGTGATTCTAGTGCAGAGGAACTTGCTACTGCCA
                      ____________________________________________________________
consensus             CAAGGCGTGCTAAGAAGGTCAAGGCTGGTGATTCTAGTGCAGAGGAACTTGCTACTGCCA

                          .    :    .    :    .    :    .    :    .    :    .    :
BM110677|Kennebec|ro+ CCCAGGTCCAGGGTTCATACCTGCCTATTACTAGGGAGCAGCCTGCTGTAGACTTTGTGA
BM111548|Kennebec|ro+ CCCAGGTCCAGGGTTCATACCTGCCTATTACTAGGGAGCAGCCTGCTGTAGACTTTGTGA
BG599856|Kennebec|sp+ CCCAGGTCCAGGGTTCATACCTGCCTATTACTAGGGAGCAGCCTGCTGTAGACTTTGTTA
BG596623|Kennebec|sp+ CCCAGGTCCAGGGTTCATACCTGCCTATTACTAGGGAGCAGCCTGCTGTAGACTTTGTGA
                      ____________________________________________________________
consensus             CCCAGGTCCAGGGTTCATACCTGCCTATTACTAGGGAGCAGCCTGCTGTAGACTTTGTGA

                          .    :    .    :    .    :    .    :    .    :    .    :
BM110677|Kennebec|ro+ AGGTCACAGATGAGATGAAATCATTCAAGGCCTATGGCAAGCTTCGTATTGAGCGTACAA
BM111548|Kennebec|ro+ AGGTCACAGATGAGATGAAATCATTCAAGGCCTATGGCAAGCTTCGTATTGAGCGTACAA
BG599856|Kennebec|sp+ AGGTCACAGATGAGATGAAATCATTCAAGGCCTATGGCAAGCTTCGTATTGAGCGTACAA
BG596623|Kennebec|sp+ AGGTCACAGATGAGATGAAATCATTCAAGGCCTATGGCAAGCTTCGTATTGAGCGTACAA
                      ____________________________________________________________
consensus             AGGTCACAGATGAGATGAAATCATTCAAGGCCTATGGCAAGCTTCGTATTGAGCGTACAA

                          .    :    .    :    .    :    .    :    .    :    .    :
BM110677|Kennebec|ro+ ATGCTCGACATATGGGAGCCAGGTTGAAGAGGGCAGCTGAAGCAGAAAAGGAAGAGAAGA
BM111548|Kennebec|ro+ ATGCTCGACATATGGGAAGCAGGTTGAAGAAGGCAGCTGAAGCAGAAAAGGAAGAGAAGA
BG599856|Kennebec|sp+ ATGCTCGACATATGGGAGCCAGGTTGAAGAGGGCAGCTGAAGCAGAAAAGGAAGAGAAGA
BG596623|Kennebec|sp+ ATGCTCGACATATGGGAGCCAGGTTGAAGAGGGCAGCTGAAGCAGAAAAGGAAGAGAAGA
                      ____________________________________________________________
consensus             ATGCTCGACATATGGGAGCCAGGTTGAAGAGGGCAGCTGAAGCAGAAAAGGAAGAGAAGA

                          .    :    .    :    .    :    .    :    .    :    .    :
BM110677|Kennebec|ro+ AATAAGC-ATCAAGAGTCGTATTGTAGTCTGTTAAGCATT-ATCAACTTTCTGGTAGGCG
BM111548|Kennebec|ro+ AATAAGCAATCAAGAGTCGTATTGTAGTCTGTTAAGCATTTATCAAC-TTCTGGTAGGCG
BG599856|Kennebec|sp+ AATAAGCAATCAAGAGTCGTATTGTAGTCTGTTAAGCATT-ATCAACTTTCTGGTAGGCG
BG596623|Kennebec|sp+ AATAAGCAATCAAGAGTCGTATTGTAGTCTGTTAAGCATT-ATCAACTTTCTGGTAGGCG
                      ____________________________________________________________
consensus             AATAAGCAATCAAGAGTCGTATTGTAGTCTGTTAAGCATT-ATCAACTTTCTGGTAGGCG

                          .    :    .    :    .    :    .    :    .    :    .    :
BM110677|Kennebec|ro+ TTGTGGGTGAAAGTTTTATCATAC-AATCATTTTGAGGAACTAATGTTTTTCATTTTATT
BM111548|Kennebec|ro+ TTGT-GGTGAAAG-TTTATCATACCAATCA-TTTGAGGAACTAATGT--TTCATTTTAT 
BG599856|Kennebec|sp+ TTGT-GGTGAAAAGTTTATCATAC-AATCATTTTGAGGAACTAATGTTTTTCATTTTATT
BG596623|Kennebec|sp+ TTGTGGGTGAAAGTTTTATCATAC-AATCATTTTGGAGAACTAATGTTTTTCATTTTATT
                      ____________________________________________________________
consensus             TTGTGGGTGAAAG-TTTATCATAC-AATCATTTTGAGGAACTAATGTTTTTCATTTTATT

                          .    :    .    :    .    :    .    :    .    :    .    :
BM110677|Kennebec|ro+ TCGAGGATTTTGTTTTGGTTGTTGAATTATGCAAATCT
BG599856|Kennebec|sp+ -CGAAGATTTTGTTTT                      
BG596623|Kennebec|sp+ -CGAGGATTTTGGTTTGTTTGTGAAAATATGCAAA   
                      ____________________________________________________________
consensus             -CGAGGATTTTGTTTTGGTTGTGGAATTATGCAAATCT

******************* Contig 7 ********************
                          .    :    .    :    .    :    .    :    .    :    .    :
BG593021|Kennebec|sp+ AAGCTGGAGCTCACCGCGGTGGCGGCCGCTCTAG-AACTAGTGGA-TCCCCCGGGCTGCA
BQ117642|Kennebec+                        GGCGGCCGCTCTAGTAACTAGTGGA-TCCCCCGGGCTGCA
BG595633|Kennebec|sp+ AAGCTGGAGCTCACCGCGGTGGCGGCCGCTCTAG-AACTAGTGGA-TCCCCCGGGCTGCA
BG597508|Kennebec|sp+ AAGCTGGAGCTCACCGCGGTGGCGGCCGCTCTAG-AACTAGTGGA-TCCCCCGGGCTGCA
BG594246|Kennebec|sp+ AAGCTGGAGCTCACCGCGGTGGCGGCCGCTCTAG-AACTAGTGGA-TCCCCCGGGCTGCA
BE342537|Bintje|axil+      GGAGCTCCACGCGGTGGCGGCCGCTCTAG-AACTAGTGGA-TCCCCCGGGCTGCA
AW906372|Bintje|axil+                GCGGNGGCCGCCGCTCTAG-AACTAGTGGA-TCCCCCGGGCTGCA
BE342532|Bintje|axil+                  GGTGGCGGCCGCTCTAG-AACTAGTGGA-TCCCCCGGGCTGCA
BG097757|Kennebec|le+                  GGTGGCGGCCGCTCTAG-AACTAGTGGA-TCCCCCGGGCTGCA
BE921885|Kennebec|le+                 CGGTGGCCGCCGCTCTAG-AACTAGTGGA-TCCCCCGGGCTGCA
BI177953|Bintje|axil+             ACCGTGGTGGCGGCCGCTCCAGAACCTAGTGGAATCCCCCGGGCTGCA
                      ____________________________________________________________
consensus             AAGCTGGAGCTCACCGCGGTGGCGGCCGCTCTAG-AACTAGTGGA-TCCCCCGGGCTGCA

                          .    :    .    :    .    :    .    :    .    :    .    :
BG593021|Kennebec|sp+ GG--AATTCGGCACGAGG---AGGAAGCAGCAGCAGCAACAGCTATCGCCGG-AAGCCAT
BQ504431|Kennebec-                                           CAGCAATCGCCGGAAAGCCAT
BQ117642|Kennebec+    GG--AATTCGGCACGAGG----GGAAGCAGCAGCAGCAACAGCTATCGCCGG-AAGC-AT
BG595633|Kennebec|sp+ GG--AATTCGGCACGAGGG-AAGGAAGCAGCAGCAGCAACAGCTATCGCCGG-AAGCCAT
BG597508|Kennebec|sp+ GG--AATTCGGCACGAGGG-AAGGAAGCAGCAGCAGCAACAGCTATCGCCGG-AAGCCAT
BG594246|Kennebec|sp+ GG--AATTCGGCACGAGG---AGGAAGCAGCAGCAGCAACAGCTATCGCCGG-AAGCCAT
BE342537|Bintje|axil+ GG--AATTCGGCACGAGG----GGAAGCAGCAGCAGCAACAGCTATCGCCGG-AAGCCAT
AW906372|Bintje|axil+ GG--AATTCGGCACGAGGG-AAGAAGGAAGCAGCAGCAGCAGCAATCGCCGG-AAGCCAT
BE342532|Bintje|axil+ GGCGAAGATA-------------GAAGCAGCAGCAGCAGCAGCAATCGCCGG-AAGCCAT
BG097757|Kennebec|le+ GG--AATTCGGCACGAG-----GGAAGCAGCAGCAGCAACAGCTATCGCCGG-AAGCCAT
BE921885|Kennebec|le+ GG--AATTCGGCACGAGG---AGGAAGCAGCAGCAGCAACAGCTATCGCCGG-AAGCCAT
BI177953|Bintje|axil+ GG--AATTCGGCACGAGGAGAAGGAAGCAGCAGCAGCAACAGCTATCGCCGG-AAGCCAT
                      ____________________________________________________________
consensus             GG--AATTCGGCACGAGG---AGGAAGCAGCAGCAGCAACAGCTATCGCCGG-AAGCCAT

                          .    :    .    :    .    :    .    :    .    :    .    :
BG593021|Kennebec|sp+ GGTGAAGTATTCAAGGGAAC-CCGATAAC-CCCACCAAATCTTGCAAATCCAGGGGTTCA
BQ504431|Kennebec-    GGTGAAGTATTCAAGGGAAC-CCGATAAC-CCCACCAAATCTTGCAAATCCAGGGGTTCA
BQ117642|Kennebec+    GGTGAAGTATTCAAGGGAAC-CCGATAACCCCCACCAAATCTTGCAAATCCAGGGGTTCA
BG595633|Kennebec|sp+ GGTGAAGTATTCAAGGGAAC-CCGATAAC-CCCACCAAATCTTGCAAATCCAGGGGTTCA
BG597508|Kennebec|sp+ GGTGAAGTATTCAAGGGAAC-CCGATAAC-CCCACCAAATCTTGCAAATCCAGGGGTTCA
BG594246|Kennebec|sp+ GGTGAAGTATTCAAGGGAAC-CCGATAAC-CCCACCAAATCTTGCAAATCCAGGGGTTCA
BE342537|Bintje|axil+ GGTGAAGTATTCAAGGGAACCCCGATAAC-CCCACCAAATCTTGCAAATCCAGGGGTTCA
AW906372|Bintje|axil+ GGTGAAGTATTCAAGGGAAC-CCGATAAC-CCCACCAAATCTTGCAAATCCAGGGGTTCA
BE342532|Bintje|axil+ GGTGAAGTATTCAAGGGAAC-CCGATAAC-CCCACCAAATCTTGCAAATCCAGGGGTTCA
BG097757|Kennebec|le+ GGTGAAGTATTCAAGGGAAC-CCGATAAC-CCCACCAAATCTTGCAAATCCAGGGGTTCA
BE921885|Kennebec|le+ GGTGAAGTATTCAAGGGAAC-CCGATAAC-CCCACCAAATCTTGCAAATCCAGGGGTTCA
BI177953|Bintje|axil+ GGTGAAGTATTCAAGGGAAC-CCGATAAC-CCCACCAAATCTTGCAAATCCAGGGGTTCA
                      ____________________________________________________________
consensus             GGTGAAGTATTCAAGGGAAC-CCGATAAC-CCCACCAAATCTTGCAAATCCAGGGGTTCA

                          .    :    .    :    .    :    .    :    .    :    .    :
BG593021|Kennebec|sp+ AGTCTCCGAGTTCACTTTCAAGAATACACGAGAGACTGCCCATGCTCTTAGGAAGATGCC
BQ504431|Kennebec-    AGTCTCCGAGTTCA-TTTCAAGAATACACGAGAGACTGCCCATGCTCTTAGGAAGATGCC
BQ117642|Kennebec+    AGTCTCCGAGTTCA-TTTCAAGAATACACGAGAGACTGCCCATGCTCTTAGGAAGATGCC
BG595633|Kennebec|sp+ AGTCTCCGAGTTCA-TTTCAAGAATACACGAGAGACTGCCCATGCTCTTAGGAAGATGCC
BG597508|Kennebec|sp+ AGTCTCCGAGTTCA-TTTCAAGAATACACGAGAGACTGCCCATGCTCTTAGGAAGATGCC
BG594246|Kennebec|sp+ AGTCTCCGAGTTCA-TTTCAAGAATACACGAGAGACTGCCCATGCTCTTAGGAAGATGCC
BE342537|Bintje|axil+ AGTCTCCGAGTTCA-TTTCAAGAATACACGAGAGACTGCCCATGCTCTTAGGAAGATGCC
AW906372|Bintje|axil+ AGTCTCCGAGTTCA-TTTCAAGAATACACGAGAGACTGCCCATGCTCTCAGGAAGATGCC
BE342532|Bintje|axil+ AGTCTCCGAGTTCA-TTTCAAGAATACACGAGAGACTGCCCATGCTCTTAGGAAGATGCC
BG097757|Kennebec|le+ AGTCTCCGAGTTCA-TTTCAAGAATACACGAGAGACTGCCCATGCTCTTAGGAAGATGCC
BE921885|Kennebec|le+ AGTCTCCGAGTTCA-TTTCAAGAATACACGAGAGACTGCCCATGCTCTTAGGAAGATGCC
BI177953|Bintje|axil+ AGTCTCCGAGTTCA-TTTCAAGAATACACGAGAGACTGCCCATGCTCTTAGGAAGATGCC
                      ____________________________________________________________
consensus             AGTCTCCGAGTTCA-TTTCAAGAATACACGAGAGACTGCCCATGCTCTTAGGAAGATGCC

                          .    :    .    :    .    :    .    :    .    :    .    :
BG593021|Kennebec|sp+ ATTGGACAAGGCCAAGAGA-TATCTAGAGGATGTTCTTGCCCACAAACAAGCCATTCCCT
BQ504431|Kennebec-    ATTGGACAAGGCCAAGAGA-TATCTAGAGGATGTTTTTGCCCACAAACAAGCCATTCCCT
BQ117642|Kennebec+    ATTGGACAAGGCCAAGAGAATATCTAGAGGATGTTCTTGCCCACAAACAAGCCATTCCCT
BG595633|Kennebec|sp+ ATTGGACAAGGCCAAGAGA-TATCTAGAGGATGTTCTTGCCCACAAACAAGCCATTCCCT
BG597508|Kennebec|sp+ ATTGGACAAGGCCAAGAGA-TATCTAGAGGATGTTCTTGCCCACAAACAATCCATTCCCT
BG594246|Kennebec|sp+ ATTGGACAAGGCCAAGAGA-TATCTAGAGGATGTTCTTGCCCACAAACAAGCCATTCCCT
BE342537|Bintje|axil+ ATTGGACAAGGCCAAGAGA-TATCTAGAGGATGTTCTTGCCCACAAACAAGCCATTCCCT
AW906372|Bintje|axil+ ATTGGACAAGGCCAAGAGA-TATCTTGAGGATGTTCTTGCCCACAAACAAGCCATTCCCT
BE342532|Bintje|axil+ ATTGGACAAGGCCAAGAGA-TATCTAGAGGATGTTCTTGCCCACAAACAAGCCATTCCCT
BG097757|Kennebec|le+ ATTGGACAAGGCCAAGAGA-TATCTAGAGGATGTTCTTGCCCACAAACAAGCCATTCCCT
BE921885|Kennebec|le+ ATTGGACAAGGCCAAGAGA-TATCTAGAGGATGTTCTTGCCCACAAACAAGCCATTCCCT
BI177953|Bintje|axil+ ATTGGACAAGGCCAAGAGA-TATCTAGAGGATGTTCTTGCCCACAAACAAGCCATTCCCT
                      ____________________________________________________________
consensus             ATTGGACAAGGCCAAGAGA-TATCTAGAGGATGTTCTTGCCCACAAACAAGCCATTCCCT

                          .    :    .    :    .    :    .    :    .    :    .    :
BG593021|Kennebec|sp+ TCACTCGCTTTTGTCGTGGGGTTGGTCGCACTGCTCAGGCAAAGAATCGCCATTCAAATG
BQ504431|Kennebec-    TCACTCGCTTTTGTCGTGGGGTTGGTCGCACTGCTCAGGCAAAGAATCGCCATTCAAATG
BQ117642|Kennebec+    TCACTCGCTTTTGTCGTGGGGTTGGTCGCACTGCTCAGGCAAAGAATCGCCATTCAAATG
BG595633|Kennebec|sp+ TCACTCGCTTTTGTCGTGGAGTTGGTCGCACTGCTCAGGCAAAGAATCGCCATTCAAATG
BG597508|Kennebec|sp+ TCACTCGCTTTTGTCGTGGAGTTGGTCGCACTGCTCAGGCAAAGAATCGCCATTCAAATG
BG594246|Kennebec|sp+ TCACTCGCTTTTGTCGTGGGGTTGGTCGCACTGCTCAGGCAAAGAATCGCCATTCAAATG
BE342537|Bintje|axil+ TCACTCGCTTTTGTCGTGGGGTTGGTCGCACTGCTCAAGCAAAGAATCGCCATTCAAATG
AW906372|Bintje|axil+ TCACTCGCTTTTGTCGTGGGGTTGGTCGCACTGCTCAGGCAAAGAATCGCCATTCAAATG
BE342532|Bintje|axil+ TCACTCGCTTTTGTCGTGGGGTTGGTCGCACTGCTCAGGCAAAGAATCGCCATTCAAATG
BG097757|Kennebec|le+ TCACTCGCTTTTGTCGTGGAGTTGGTCGCACTGCTCAGGCAAAGAATCGCCATTCAAATG
BE921885|Kennebec|le+ TCACTCGCTTTTGTCGTGGGGTTGGTCGCACTGCTCAGGCAAAGAATCGCCATTCAAATG
BI177953|Bintje|axil+ TCACTCGCTTTTGTCGTGGAGTTGGTCGCACTGCTCAGGCAAAGAATCGCCATTCAAATG
                      ____________________________________________________________
consensus             TCACTCGCTTTTGTCGTGGGGTTGGTCGCACTGCTCAGGCAAAGAATCGCCATTCAAATG

                          .    :    .    :    .    :    .    :    .    :    .    :
BG593021|Kennebec|sp+ GTCAAGGACGTTGGCCTGTCAAATCAGCAGGGTTTATTCTAGATTTGCTCAAAAATGCTG
BQ504431|Kennebec-    GTCAAGGACGTTGGCCTGTCAAATCAGCAGGGTTTATTTTAGATTTACTCAAAAATGCTG
BQ117642|Kennebec+    GTCAAGGACGTTGGCCTGTCAAATCAGCAGGGTTTATTCTAGATTTGCTCAAAAATGCTG
BG595633|Kennebec|sp+ GTCAAGGACGTTGGCCTGTCAAATCAGCAGGGTTTATTCTAGATTTGCTCAAAAATGCTG
BG597508|Kennebec|sp+ GTCAAGGACGTTGGCCTGTCAAATCAGCAGGGTTTATTCTAGATTTGCTCAAAAATGCTG
BG594246|Kennebec|sp+ GTCAAGGACGTTGGCCTGTCAAATCAGCAGGGTTTATTCTAGATTTGCTCAAAAATGCTG
BE342537|Bintje|axil+ GTCAAGGACGTTGGCCTGTCAAATCAGCAGGGTTTATTCTAGATTTGCTCAAAAATGCTG
AW906372|Bintje|axil+ GTCAAGGACGTTGGCCTGTCAAATCAGCAGGGTTTATTCTAGATTTACTCAAAAATGCTG
BE342532|Bintje|axil+ GTCAAGGACGTTGGCCTGTCAAATCAGCAGGGTTTATTCTAGATTTACTCAAAAATGCTG
BG097757|Kennebec|le+ GTCAAGGACGTTGGCCTGTCAAATCAGCAGGGTTTATTCTAGATTTGCTCAAAAATGCTG
BE921885|Kennebec|le+ GTCAAGGACGTTGGCCTGTCAAATCAGCAGGGTTTATTCTAGATTTGCTCAAAAATGCTG
BI177953|Bintje|axil+ GTCAAGGACGTTGGCCTGTCAAATCAGCAGGGTTTATTCTAGATTTGCTCAAAAATGCTG
                      ____________________________________________________________
consensus             GTCAAGGACGTTGGCCTGTCAAATCAGCAGGGTTTATTCTAGATTTGCTCAAAAATGCTG

                          .    :    .    :    .    :    .    :    .    :    .    :
BG593021|Kennebec|sp+ AGAGCAATGCTGAGGTGAAAGGTTTGGATGTGGATTCACTTTATATATCTCACATCCAAG
BQ504431|Kennebec-    AGAGCAATGCTGAGGTGAAAGGTTTGGATGTGGATTCACTTTATATATCTCACATCCAAG
BQ117642|Kennebec+    AGAGCAATGCTGAGGTGAAAGGTTTGGATGTGGATTCACTTTATATATCTCACATCCAAG
BG595633|Kennebec|sp+ AGAGCAACGCTGAGGTGAAAGGTTTGGATGTGGATTCACTTTATATATCTCACATCCAAG
BG597508|Kennebec|sp+ AGAGCAACGCTGAGGTGAAAGGTTTGGATGTGGATTCACTTTATATATCTCACATCCAAG
BG594246|Kennebec|sp+ AGAGCAATGCTGAGGTGAAAGGTTTGGATGTGGATTCACTTTATATATCTCACATCCAAG
BE342537|Bintje|axil+ AGAGCAATGCTGAGGTGAAAGGTTTGGATGTGGATTCACTTTATATATCTCACATCCAAG
AW906372|Bintje|axil+ AGAGCAACGCTGAGGTGAAAGGTTTGGATGTGGATTCACTTTATATATCTCACATCCAAG
BE342532|Bintje|axil+ AGAGCAATGCTGAGGTGAAAGGTTTGGATGTGGATTCACTTTATATATCTCACATCCAAG
BG097757|Kennebec|le+ AGAGCAACGCTGAGGTGAAAGGTTTGGATGTGGATTCACTTTATATATCTCACATCCAAG
BE921885|Kennebec|le+ AGAGCAATGCTGAGGTGAAAGGTTTGGATGTGGATTCACTTTATATATCTCACATCCAAG
BI177953|Bintje|axil+ AGAGCAACGCTGAGGTGAAAGGTTTGGATGTGGATTCACTTTATATATCTCACATCCAAG
                      ____________________________________________________________
consensus             AGAGCAATGCTGAGGTGAAAGGTTTGGATGTGGATTCACTTTATATATCTCACATCCAAG

                          .    :    .    :    .    :    .    :    .    :    .    :
BG593021|Kennebec|sp+ TGAATGAAGCTCAAAAACAGAGGCGTCGTACCTACCGTGCACACGGAAGAATTAACCCCT
BQ504431|Kennebec-    TGAATGAAGCTCAAAAACAGAGGGGTCGTACCTACCGTGCACACGGAAGAATTAACCCCT
BQ117642|Kennebec+    TGAATGAAGCTCAAAAACAGAGGCGTCGTACCTACCGTGCACACGGAAGAATTAACCCCT
BG595633|Kennebec|sp+ TGAATGAAGCTCAAAAACAGAGACGTCGTACCTACCGTGCACATGGAAGAATTAACCCCT
BG597508|Kennebec|sp+ TGAATGAAGCTCAAAAACAGAGACGTCGTACCTACCGTGCACATGGAAGAATTAACCCCT
BG594246|Kennebec|sp+ TGAATGAAGCTCAAAAACAGAGGCGTCGTACCTACCGTGCACACGGAAGAATTAACCCCT
BE342537|Bintje|axil+ TGAATGAAGCTCAAAAACAGAGGCGTCGTACCTACCGTGCACACGGAAGAATTAACCCCT
AW906372|Bintje|axil+ TGAATGAAGCTCAAAAGCAGAGGCGTCGTACCTACCGTGCACACGGAAGAATTAACCCCT
BE342532|Bintje|axil+ TGAATGAAGCTCAAAAACAGAGGCGTCGTACCTACCGTGCACACGGAAGAATTAACCCCT
BG097757|Kennebec|le+ TGAATGAAGCTCAAAAACAGAGACGTCGTACCTACCGTGCACATGGAAGAATTAACCCCT
BE921885|Kennebec|le+ TGAATGAAGCTCAAAAACAGAGGCGTCGTACCTACCGTGCACACGGAAGAATTAACCCCT
BI177953|Bintje|axil+ TGAATGAAGCTCAAAAACAGAGACGTCGTACCTACCGTGCACATGGAAGAATTAACCCCT
                      ____________________________________________________________
consensus             TGAATGAAGCTCAAAAACAGAGGCGTCGTACCTACCGTGCACACGGAAGAATTAACCCCT

                          .    :    .    :    .    :    .    :    .    :    .    :
BG593021|Kennebec|sp+ ATATGTCTCACCCCTGCCATATTGAGTTGATTTTATCTGAGAAGGAAGAGTCTGTCAAGA
BQ504431|Kennebec-    ATATGTCTCACCCCTGCCATATTGAGTTGATTTTATCCGAGAAGGAAGAGTCTGTCAAGA
BQ117642|Kennebec+    ATATGTCTCACCCCTGCCATATTGAGTTGATTTTATCTGAGAAGGAAGAGTCTGTCAAGA
BG595633|Kennebec|sp+ ATATGTCTCACCCCTGCCATATTGAGTTGATTTTATCTGAGAAGGAAGAGTCTGTCAAGA
BG597508|Kennebec|sp+ ATATGTCTCACCCCTGCCATATTGAGTTGATTTTATCTGAGAAGGAAGAGTCTGTCAAGA
BG594246|Kennebec|sp+ ATATGTCTCACCCCTGCCATATTGAGTTGATTTTATCTGAGAAGGAAGAGTCTGTCAAGA
BE342537|Bintje|axil+ ATATGTCTCACCCCTGCCATATTGAGTTGATTTTATCTGAGAAGGAAGAGTCTGTCAAGA
AW906372|Bintje|axil+ ATATGTCTCACCCCTGCCATATTGAGTTGATTTTATCCGAGAAGGAAGAGTCTGTCAAGA
BE342532|Bintje|axil+ ATATGTCTCACCCCTGCCATATTGAGTTGATTTTATCCGAGAAGGAAGAGTCTGTCAAGA
BG097757|Kennebec|le+ ATATGTCTCACCCCTGCCATATTGAGTTGATTTTATCTGAGAAGGAAGAGTCTGTCAAGA
BE921885|Kennebec|le+ ATATGTCTCACCCCTGCCATATTGAGTTGATTTTATCTGAGAAGGAAGAGTCTGTCAAGA
BI177953|Bintje|axil+ ATATGTCTCACCCCTGCCATATTGAGTTGATTTTATCTGAGAAGGAAGAGTCTGTCAAGA
                      ____________________________________________________________
consensus             ATATGTCTCACCCCTGCCATATTGAGTTGATTTTATCTGAGAAGGAAGAGTCTGTCAAGA

                          .    :    .    :    .    :    .    :    .    :    .    :
BG593021|Kennebec|sp+ AAGAGCCGGAGACTCAGTTGGCTCCTAGGAAGGCAAAGGCGTGAGCATTGAAATCTTCTG
BQ504431|Kennebec-    AAGAGCCTGAGACTCAGTTGGCTCCTAGGAAGGCAAAGGCGTGAGCATTGAATTTTT-TG
BQ117642|Kennebec+    AAGAGCCGGAGACTCAGTTGGCTCCTAGGAAGGCAAAGGCGTGAGCATTGAAATCTTCTG
BG595633|Kennebec|sp+ AAGAGCCGGAGACTCAGTTGGCTCCTAGGAAGGCAAAGGCGTGAGCATTGAAATCTTCTG
BG597508|Kennebec|sp+ AAGAGCCGGAGACTCAGTTGGCTCCTAGGAAGGCAAAGGCGTGAGCATTGAAATCTTCTG
BG594246|Kennebec|sp+ AAGAGCCGGAGACTCAGTTGGCTCCTAGGAAGGCAAAGGCGTGAGCATTGAAATCTTCTG
BE342537|Bintje|axil+ AAGAGCCGGAGACTCAGTTGGCTCCTATGAAGGCAAAGGCGTGAGCATTGAAATCTTCTG
AW906372|Bintje|axil+ AAGAGCCGGAGACTCAGTTGGCTCCTAGGAAGGCAAAGGCGTGAGCATTGAA-TCTTCTG
BE342532|Bintje|axil+ AAGAGCCTGAGACTCAGTTGGCTCCTAGGAAGGCAAAGGCGTGAGCATTGA-ATCTTCTG
BG097757|Kennebec|le+ AAGAGCCGGAGACTCAGTTGGCTCCTAGGAAGGCAAAGGCGTGAGCATTGAAATCTTCTG
BE921885|Kennebec|le+ AAGAGCCGGAGACTCAGTTGGCTCCTAGGAAGGCAAAGGCGTGAGCATTGAAATCTTCTG
BI177953|Bintje|axil+ AAGAGCCGGAGACTCAGTTGGCTCCTAGGAAGGCAAAGGCGTGAGCATTGAAATCTTCTG
                      ____________________________________________________________
consensus             AAGAGCCGGAGACTCAGTTGGCTCCTAGGAAGGCAAAGGCGTGAGCATTGAAATCTTCTG

                          .    :    .    :    .    :    .    :    .    :    .    :
BG593021|Kennebec|sp+ CAATGC-CAAAGCTGTTTTAAGTTTAA-TGTCCTTAGTCTCTGTTATGAAACAA-TTTTG
BQ504431|Kennebec-    CAATGC-CAATGCTGTTTTAAGTTTAAATGTCCTTAGTCTCTGTTATGAAACAA-TTTTG
BQ117642|Kennebec+    CAATGC-CAAAGCTGTTTTAAGTTTAA-TGTCCTTAGTCTCTGTTATGAAACAAATTTGG
BG595633|Kennebec|sp+ CAATGC-CAAAGCTGTTTTAAGTTTAA-TGTCCTTAGTCTCTGTTATGAAACAA-TTTTG
BG597508|Kennebec|sp+ CAATGC-CAAAGCTGTTTTAAGTTTAA-TGTCCTTAGTCTCTGTTATGAAACAA-ATTTG
BG594246|Kennebec|sp+ CAATGC-CAAAGCTGTTTTAAGTTTAA-TGTCCTTAGTCTCTGTTATGAAACAA-TTTTG
BE342537|Bintje|axil+ CAATGCCCAAAGCTGTTTTAAGTTTAA-TGTCCCTAGTCTCTGTTATGAAACAATTTTTG
AW906372|Bintje|axil+ CAATGC-CAAAGCTGTTTTAAGTTTAA-TGTCCTTAGTCTCTGTTATGAAACAA-TTTTG
BE342532|Bintje|axil+ CAATGC-CAATGCTGTTTTAAGTTTAAATGTCCTTAGTCTCTGTTATGAAACAA-TTTTG
BG097757|Kennebec|le+ CAATGC-CAAAGCTGTTTTAAGTTTAA-TGTCCTTAGTCTCTGTTATGAAACAA-TTTTG
BE921885|Kennebec|le+ CAATGC-CAAAGCTGTTTTAAGTTTAA-TGTCCTTAGTCTCTGTTATGAAACAA-TTTTG
BI177953|Bintje|axil+ CAATGC-CAAAGCTGTTTTAAGTTTAA-TGTCCTTAGTCTCTGTTATGAAACAA-TTTTG
                      ____________________________________________________________
consensus             CAATGC-CAAAGCTGTTTTAAGTTTAA-TGTCCTTAGTCTCTGTTATGAAACAA-TTTTG

                          .    :    .    :    .    :    .    :    .    :    .    :
BG593021|Kennebec|sp+ GCAGCTTGAACCATTTTTCTCCTTTAATTTGTCGCATTGTTCTGCATACTCT-TTACTAT
BQ504431|Kennebec-    GCAGCTTGAACCATTTTTCTCCTTTAATTTGTCGCATTGTTCTGCATACTCT-TTACTAT
BQ117642|Kennebec+    GCAGCTTGA-CCATTTTTCTCCTTTTATTTGTCGCATTGGTCTGCATACTCT-TTACTAT
BG595633|Kennebec|sp+ GCAGCTTGAACCATTTTTCTCCTTTAAT-TGTCGCATTGTTCTGCATACTCT-TTACTAT
BG597508|Kennebec|sp+ GCAGCTTGAACCACTTTTCTCCTTTAATTTGTCGCATTGGTCTGCATACTCT-TTACTAT
BG594246|Kennebec|sp+ GCAGCTTGAACCATTTTTCTCCTTTAATTTGTCGCATTGTTCTGCATACTCT-TTACTAT
BE342537|Bintje|axil+ GCAGCTT                                                     
AW906372|Bintje|axil+ GCAGCTTGAACCATTTTTCTCCTTTAATTTGTCGCATTGTTCTGCATACTCT-TTACTAT
BE342532|Bintje|axil+ GCAGCTTGAACCATTTTTCTCCCTTAATTTGTCGCATTGTTCTGCATACTCT-TTACTAT
BG097757|Kennebec|le+ GCAGCTTGAACCATTTTTCTCCTTTAATTTGTCGCATTGGTCTGCATACTCT-TTACTAT
BE921885|Kennebec|le+ GCAGCTTGAACCATTTTTCTCCTTTAATTTGGCGCATTGTTCTGCATACTCTTTTACTAT
BI177953|Bintje|axil+ GCAGCTTGAACCATTTTTCTCCTTTAATTTGTCGCATTGTTCTGCATACTCT-TTACTAT
                      ____________________________________________________________
consensus             GCAGCTTGAACCATTTTTCTCCTTTAATTTGTCGCATTGTTCTGCATACTCT-TTACTAT

                          .    :    .    :    .    :    .    :    .    :    .    :
BG593021|Kennebec|sp+ TTCTAAA-GGTGAGTTGAATGTTTACCTT-----------ATAAAAAAAAAAAAAAAAA 
BQ504431|Kennebec-    TTCTATA-TTTGAGTTGAATGTTTCCCTT-----------AAAAAAAAAAAAAA      
BQ117642|Kennebec+    TTCTTAA-GGTGAGTTGAATGGTTACCTT-----------TTCAAAAAAAAAAAAAAAA 
BG595633|Kennebec|sp+ TTCTAAAAGTTGAGTTGAATGGTTACCCT-----------TATAAAAAAAAAAAAAAA  
BG597508|Kennebec|sp+ TTCTAAA-GTTGAGTGGAATGTTTACCTTTATTTGGTGGCTTAAA               
BG594246|Kennebec|sp+ TTCTAAA-GTTGAGTTGAATGTTTACCTTATTTTGGTGGCTTTAAAAAAAAAAAAAAAA 
AW906372|Bintje|axil+ TTCTATA-TTTGAAGTTGATGTTTACCTT-----------AAAAAAAAAAAAAAAAAAA 
BE342532|Bintje|axil+ TTCTATTTTTGAGGTTGAATGTTACCCCTAATTTGGGGCTTAAAAAAAAAAAAAAA    
BG097757|Kennebec|le+ TTCTAAA-GNTGAGTTGAATGTTTACCTTATTTTGGTGGCTT                  
BE921885|Kennebec|le+ TTCTAAA-GTGAAGTTGAATGTTTACCTT                               
BI177953|Bintje|axil+ TTCTAAA-GTTGAGTTGAATGTTTATCC-----------CCAAAAAAAAAAAAATTTTTT
                      ____________________________________________________________
consensus             TTCTAAA-GTTGAGTTGAATGTTTACCTT---T--G-G--TAAAAAAAAAAAAAAAAAAT

                          .    :    .    :    .    :    .    :    .    :    .    :
BI177953|Bintje|axil+ TTTTTTTAAAACTCGGGGGGGGCCCCGTACCCCATTCGCCTATAGTGAGTCGTATACAAT
                      ____________________________________________________________
consensus             TTTTTTTAAAACTCGGGGGGGGCCCCGTACCCCATTCGCCTATAGTGAGTCGTATACAAT

                          .    :    .    :    .    :    .    :    .    :    .    :
BI177953|Bintje|axil+ TACTGGCCGTCGTTTAACACGTCGTGACTGGGAAACCCTGGCGTTCCCAACTTATCGCCT
                      ____________________________________________________________
consensus             TACTGGCCGTCGTTTAACACGTCGTGACTGGGAAACCCTGGCGTTCCCAACTTATCGCCT

                          .    :    .    :    .    :    .    :    .    :    .    :
BI177953|Bintje|axil+ TCAGACATCCCCTTT
                      ____________________________________________________________
consensus             TCAGACATCCCCTTT

******************* Contig 8 ********************
                          .    :    .    :    .    :    .    :    .    :    .    :
BG600168|Kennebec|sp+ AAGCTGGAGCTCACCGCGGTGGCGGCCGCTCTAGAACTAGTGGATCCCCCGGGCTGCAGG
                      ____________________________________________________________
consensus             AAGCTGGAGCTCACCGCGGTGGCGGCCGCTCTAGAACTAGTGGATCCCCCGGGCTGCAGG

                          .    :    .    :    .    :    .    :    .    :    .    :
BG600168|Kennebec|sp+ AATTCGGCACGCGGAGCAGCAACAGCTATCGCCGGAAGCCATGGTGAAGTATTCAAGGGA
                      ____________________________________________________________
consensus             AATTCGGCACGCGGAGCAGCAACAGCTATCGCCGGAAGCCATGGTGAAGTATTCAAGGGA

                          .    :    .    :    .    :    .    :    .    :    .    :
BG600168|Kennebec|sp+ ACCCGATAACCCCACCAAATCTTGCAAATCCAGGGGTTCAAGTCTCCGAGTTCATTTCAA
                      ____________________________________________________________
consensus             ACCCGATAACCCCACCAAATCTTGCAAATCCAGGGGTTCAAGTCTCCGAGTTCATTTCAA

                          .    :    .    :    .    :    .    :    .    :    .    :
BG600168|Kennebec|sp+ GAATACACGAGAGACTGCCCATGCTCTTAGGAAGATGCCATTGGACAAGGCCAAGAGATA
BI433411|Kennebec|le+                       GCTCTTAGGAAGATGCCATTGGACAAGGCCAAGAGATA
                      ____________________________________________________________
consensus             GAATACACGAGAGACTGCCCATGCTCTTAGGAAGATGCCATTGGACAAGGCCAAGAGATA

                          .    :    .    :    .    :    .    :    .    :    .    :
BG600168|Kennebec|sp+ TCTAGAGGATGTTCTTGCCCACAAACAAGCCATTCCCTTCACTCGCTTTTGTCGTGGAGT
BI433411|Kennebec|le+ TCTAGAGGATGTTCTTGCCCACAAACAAGCCATTCCCTTCACTCGCTTTTGTCGTGGAGT
                      ____________________________________________________________
consensus             TCTAGAGGATGTTCTTGCCCACAAACAAGCCATTCCCTTCACTCGCTTTTGTCGTGGAGT

                          .    :    .    :    .    :    .    :    .    :    .    :
BG600168|Kennebec|sp+ TGGTCGCACTGCTCAGGCAAAGAATCGCCATTCAAATGGTCAAGGACGTTGGCCTGTCAA
BI433411|Kennebec|le+ TGGTCGCACTGCTCAGGCAAAGAATCGCCATTCAAATGGTCAAGGACGTTGGCCTGTCAA
                      ____________________________________________________________
consensus             TGGTCGCACTGCTCAGGCAAAGAATCGCCATTCAAATGGTCAAGGACGTTGGCCTGTCAA

                          .    :    .    :    .    :    .    :    .    :    .    :
BG600168|Kennebec|sp+ ATCAGCAGGGTTTATTCTAGATTTGCTCAAAAATGCTGAGAGCAACGCTGAGGTGAAAGG
BI433411|Kennebec|le+ ATCAGCAGGGTTTATTCTAGATTTGCTCAAAAATGCTGAGAGCAACGCTGAGGTGAAAGG
                      ____________________________________________________________
consensus             ATCAGCAGGGTTTATTCTAGATTTGCTCAAAAATGCTGAGAGCAACGCTGAGGTGAAAGG

                          .    :    .    :    .    :    .    :    .    :    .    :
BG600168|Kennebec|sp+ TTTGGATGTGGATTCACTTTATATATCTCACATCCAAGTGAATGAAGCTCAAAAACAGAG
BI433411|Kennebec|le+ TTTGGATGTGGATTCACTTTATATATCTCACATCCAAGTGAATGAAGCTCAAAAACAGAG
                      ____________________________________________________________
consensus             TTTGGATGTGGATTCACTTTATATATCTCACATCCAAGTGAATGAAGCTCAAAAACAGAG

                          .    :    .    :    .    :    .    :    .    :    .    :
BG600168|Kennebec|sp+ ACGTCGTACCTACCGTGCACATGGAAGAATTAACCCCTATATGTCTCACCCCTGCCATAT
BI433411|Kennebec|le+ ACGTCGTACCTACCGTGCACATGGAAGAATTAACCCCTATATGTCTCACCCCTGCCATAT
                      ____________________________________________________________
consensus             ACGTCGTACCTACCGTGCACATGGAAGAATTAACCCCTATATGTCTCACCCCTGCCATAT

                          .    :    .    :    .    :    .    :    .    :    .    :
BG600168|Kennebec|sp+ TGAGTTGATTTTATCTGAGAAGGAAGAGTCTGTCAAGAAAGAGCCGGAGACTCAGTTGGC
BI433411|Kennebec|le+ TGAGTTGATTTTATCTGAGAAGGAAGAGTCTGTCAAGAAAGAGCCGGAGACTCAGTTGGC
                      ____________________________________________________________
consensus             TGAGTTGATTTTATCTGAGAAGGAAGAGTCTGTCAAGAAAGAGCCGGAGACTCAGTTGGC

                          .    :    .    :    .    :    .    :    .    :    .    :
BG600168|Kennebec|sp+ TCCTAGGAAGGCAAAGGCGTGAGCATTGAAATCTTCTGCAATGCCAAAGCTGTTTTAAGT
BI433411|Kennebec|le+ TCCTAGGAAGGCAAAGGCGTGAGCATTGAAATCTTCTGCAATGCCAAAGCTGTTTTAAGT
                      ____________________________________________________________
consensus             TCCTAGGAAGGCAAAGGCGTGAGCATTGAAATCTTCTGCAATGCCAAAGCTGTTTTAAGT

                          .    :    .    :    .    :    .    :    .    :    .    :
BG600168|Kennebec|sp+ TTAATGTCCTTAGTCTCTGTTATGAAACAATTTTGGCAGCTTGAACCATTTTTCTCCTTT
BI433411|Kennebec|le+ TTAATGTCCTTAGTCTCTGTTATGAAACAATTTTGGCAGCTTGAAACATTTTTCTCCTTT
                      ____________________________________________________________
consensus             TTAATGTCCTTAGTCTCTGTTATGAAACAATTTTGGCAGCTTGAAACATTTTTCTCCTTT

                          .    :    .    :    .    :    .    :    .    :    .    :
BG600168|Kennebec|sp+ AATTTGTCGCATTGTTCTGCATACTCTTTACTATTTCTAAAGGTGAGTTTGATGTTTACC
BI433411|Kennebec|le+ AATTTGTCGCATTGTTCTGCATACTCTTTACTATTTCTAAAGTTGAGTTGAATGTTTACC
                      ____________________________________________________________
consensus             AATTTGTCGCATTGTTCTGCATACTCTTTACTATTTCTAAAGGTGAGTTGAATGTTTACC

                          .    :    .    :    .    :    .    :    .    :    .    :
BG600168|Kennebec|sp+ TTAAAAAAAAAAAAAAAAAAACTCGAGGGGGGGCCCCGGTACCCAATTCGCCCTATAGTG
BI433411|Kennebec|le+ TTAAAAAAAAAAAAAA                                            
                      ____________________________________________________________
consensus             TTAAAAAAAAAAAAAAAAAAACTCGAGGGGGGGCCCCGGTACCCAATTCGCCCTATAGTG

                          .    :    .    :    .    :    .    :    .    :    .    :
BG600168|Kennebec|sp+ AGTCGTATTACAATT
                      ____________________________________________________________
consensus             AGTCGTATTACAATT

******************* Contig 9 ********************
                          .    :    .    :    .    :    .    :    .    :    .    :
BM112629|Kennebec|ro+ AAAGCTGGAGCTCCCCGCGGTGGCGGCCGCTCTAGAACTAGTGGATCCCCCGGGCTGCAG
BM110937|Kennebec|ro+     CTGGAGCTCCCCGCGGTGGCGGCCGCTCTAGAACTAGTGGATCCCCCGGGCTGCAG
BI179451|Bintje|axil+     CTGGAGCTCCCCGCGGTGGCGGCCGCTCTAGAACTAGTGGATCCCCCGGGCTGCAG
BM406137|Kennebec|ro+      TGGAGCTCCCCGCGGTGGCGGCCGCTCTAGAACTAGTGGATCCCCCGGGCTGCAG
                      ____________________________________________________________
consensus             AAAGCTGGAGCTCCCCGCGGTGGCGGCCGCTCTAGAACTAGTGGATCCCCCGGGCTGCAG

                          .    :    .    :    .    :    .    :    .    :    .    :
BM112629|Kennebec|ro+ GAATTCGGCACGAGG----CAGCAGCAACAGCTATCGCCGGAAGCCATGGTGAAGTATTC
BM110937|Kennebec|ro+ GAATTCGGCACGAGGGCAGCAGCAGCAACAGCTATCGCCGGAAGCCATGGTGAAGTATTC
BI179451|Bintje|axil+ ------GGAAGGAAG-CAGCAGCAGCAACAGCTATCGCCGGAAGCCATGGTGAAGTATTC
BM406137|Kennebec|ro+ GAATTCGGCACGAGG-----------AACAGCTATCGCCGGAAGCCATGGTGAAGTATTC
                      ____________________________________________________________
consensus             GAATTCGGCACGAGG-CAGCAGCAGCAACAGCTATCGCCGGAAGCCATGGTGAAGTATTC

                          .    :    .    :    .    :    .    :    .    :    .    :
BM112629|Kennebec|ro+ AAGGGAACCCGATAACCCCACCAAATCTTGCAAATCCAGGGGTTCAAGTCTCCGAGTTCA
BM110937|Kennebec|ro+ AAGGGAACCCGATAACCCCACCAAATCTTGCAAATCCAGGGGTTCAAGTCTCCGAGTTCA
BI179451|Bintje|axil+ AAGGGAACCCGATAACCCCACCAAATCTTGCAAATCCAGGGGTTCAAGTCTCCGAGTTCA
BM406137|Kennebec|ro+ AAGGGAACCCGATAACCCCACCAAATCTTGCAAATCCAGGGGTTCAAGTCTCCGAGTTCA
BM111805|Kennebec|ro+                                                  CTCCGAGTTCA
                      ____________________________________________________________
consensus             AAGGGAACCCGATAACCCCACCAAATCTTGCAAATCCAGGGGTTCAAGTCTCCGAGTTCA

                          .    :    .    :    .    :    .    :    .    :    .    :
BM112629|Kennebec|ro+ TTTCAAGAATACACGAGAGACTGCCCATGCTCTTAGGAAGATGCCATTGGACAAGGCCAA
BM110937|Kennebec|ro+ TTTCAAGAATACACGAGAGACTGCCCATGCTCTTAGGAAGATGCCATTGGACAAGGCCAA
BI179451|Bintje|axil+ TTTCAAGAATACACGAGAGACTGCCCATGCTCTTAGGAAGATGCCATTGGACAAGGCCAA
BM406137|Kennebec|ro+ TTTCAAGAATACACGAGAGACTGCCCATGCTCTTAGGAAGATGCCATTGGACAAGGCCAA
BM111805|Kennebec|ro+ TTTCAAGAATACACGAGAGACTGCCCATGCTCTTAGGAAGATGCCATTGGACAAGGCCAA
                      ____________________________________________________________
consensus             TTTCAAGAATACACGAGAGACTGCCCATGCTCTTAGGAAGATGCCATTGGACAAGGCCAA

                          .    :    .    :    .    :    .    :    .    :    .    :
BM112629|Kennebec|ro+ GAGATATCTAGAGGATGTTCTTGCCCACAAACAAGCCATTCCCTTCACTCGCTTTTGTCG
BM110937|Kennebec|ro+ GAGATATCTAGAGGATGTTCTTGCCCACAAACAAGCCATTCCCTTCACTCGCTTTTGTCG
BI179451|Bintje|axil+ GAGATATCTAGAGGATGTTCTTGCCCACAAACAAGCCATTCCCTTCACTCGCTTTTGTCG
BM406137|Kennebec|ro+ GAGATATCTAGAGGATGTTCTTGCCCACAAACAAGCCATTCCCTTCACTCGCTTTTGTCG
BM111805|Kennebec|ro+ GAGATATCTAGAGGATGTTCTTGCCCACAAACAAGCCATTCCCTTCACTCGCTTTTGTCG
                      ____________________________________________________________
consensus             GAGATATCTAGAGGATGTTCTTGCCCACAAACAAGCCATTCCCTTCACTCGCTTTTGTCG

                          .    :    .    :    .    :    .    :    .    :    .    :
BM112629|Kennebec|ro+ TGGAGTTGGTCGCACTGCTCAGGCAAAGAATCGCCATTCAAATGGTCAAGGACGTTGGCC
BM110937|Kennebec|ro+ TGGAGTTGGTCGCACTGCTCAGGCAAAGAATCGCCATTCAAATGGTCAAGGACGTTGGCC
BI179451|Bintje|axil+ TGGAGTTGGTCGCACTGCTCAGGCAAAGAATCGCCATTCAAATGGTCAAGGACGTTGGCC
BM406137|Kennebec|ro+ TGGAGTTGGTCGCACTGCTCAGGCAAAGAATCGCCATTCAAATGGTCAAGGACGTTGGCC
BM111805|Kennebec|ro+ TGGAGTTGGTCGCACTGCTCAGGCAAAGAATCGCCATTCAAATGGTCAAGGACGTTGGCC
                      ____________________________________________________________
consensus             TGGAGTTGGTCGCACTGCTCAGGCAAAGAATCGCCATTCAAATGGTCAAGGACGTTGGCC

                          .    :    .    :    .    :    .    :    .    :    .    :
BM112629|Kennebec|ro+ TGTCAAATCAGCAGGGTTTATTCTAGATTTGCTCAAAAATGCTGAGAGCAACGCTGAGGT
BM110937|Kennebec|ro+ TGTCAAATCAGCAGGGTTTATTCTAGATTTGCTCAAAAATGCTGAGAGCAACGCTGAGGT
BI179451|Bintje|axil+ TGTCAAATCAGCAGGGTTTATTCTAGATTTGCTCAAAAATGCTGAGAGCAACGCTGAGGT
BM406137|Kennebec|ro+ TGTCAAATCAGCAGGGTTTATTCTAGATTTGCTCAAAAATGCTGAGAGCAACGCTGAGGT
BM111805|Kennebec|ro+ TGTCAAATCAGCAGGGTTTATTCTAGATTTGCTCAAAAATGCTGAGAGCAACGCTGAGGT
                      ____________________________________________________________
consensus             TGTCAAATCAGCAGGGTTTATTCTAGATTTGCTCAAAAATGCTGAGAGCAACGCTGAGGT

                          .    :    .    :    .    :    .    :    .    :    .    :
BM112629|Kennebec|ro+ GAAAGGTTTGGATGTGGATTCACTTTATATATCTCACATCCAAGTGAATGAAGCTCAAAA
BM110937|Kennebec|ro+ GAAAGGTTTGGATGTGGATTCACTTTATATATCTCACATCCAAGTGAATGAAGCTCAAAA
BI179451|Bintje|axil+ GAAAGGTTTGGATGTGGATTCACTTTATATATCTCACATCCAAGTGAATGAAGCTCAAAA
BM406137|Kennebec|ro+ GAAAGGTTTGGATGTGGATTCACTTTATATATCTCACATCCAAGTGAATGAAGCTCAAAA
BM111805|Kennebec|ro+ GAAAGGTTTGGATGTGGATTCACTTTATATATCTCACATCCAAGTGAATGAAGCTCAAAA
                      ____________________________________________________________
consensus             GAAAGGTTTGGATGTGGATTCACTTTATATATCTCACATCCAAGTGAATGAAGCTCAAAA

                          .    :    .    :    .    :    .    :    .    :    .    :
BM112629|Kennebec|ro+ ACAGAGACGTCGTACCTACCGTGCACATGGAAGAATTAACCCCTATATGTCTCACCCCTG
BM110937|Kennebec|ro+ ACAGAGACGTCGTACCTACCGTGCACATGGAAGAATTAACCCCTATATGTCTCACCCCTG
BI179451|Bintje|axil+ ACAGAGACGTCGTACCTACCGTGCACATGGAAGAATTAACCCCTATATGTCTCACCCCTG
BM406137|Kennebec|ro+ ACAGAGACGTCGTACCTACCGTGCACATGGAAGAATTAACCCCTATATGTCTCACCCCTG
BM111805|Kennebec|ro+ ACAGAGACGTCGTACCTACCGTGCACATGGAAGAATTAACCCCTATATGTCTCACCCCTG
                      ____________________________________________________________
consensus             ACAGAGACGTCGTACCTACCGTGCACATGGAAGAATTAACCCCTATATGTCTCACCCCTG

                          .    :    .    :    .    :    .    :    .    :    .    :
BM112629|Kennebec|ro+ CCATATTGAGTTGATTTTATCTGAGAAGGAAGAGTCTGTCAAGAAAGAGCCGGAGACTCA
BM110937|Kennebec|ro+ CCATATTGAGTTGATTTTATCTGAGAAGGAAGAGTCTGTCAAGAAAGAGCCGGAGACTCA
BI179451|Bintje|axil+ CCATATTGAGTTGATTTTATCTGAGAAGGAAGAGTCTGTCAAGAAAGAGCCGGAGACTCA
BM406137|Kennebec|ro+ CCATATTGAGTTGATTTTATCTGAGAAGGAAGAGTCTGTCAAGAAAGAGCCGGAGACTCA
BM111805|Kennebec|ro+ CCATATTGAGTTGATTTTATCTGAGAAGGAAGAGTCTGTCAAGAAAGAGCCGGAGACTCA
                      ____________________________________________________________
consensus             CCATATTGAGTTGATTTTATCTGAGAAGGAAGAGTCTGTCAAGAAAGAGCCGGAGACTCA

                          .    :    .    :    .    :    .    :    .    :    .    :
BM112629|Kennebec|ro+ GTTGGCTCCTAGGAAGGCAAAGGCGTGAGCATTGAAATCTTCTGCAATGCCAAAGCTGTT
BM110937|Kennebec|ro+ GTTGGCTCCTAGGAAGGCAAAGGCGTGAGCATTGAAATCTTCTGCAATGCCAAAGCTGTT
BI179451|Bintje|axil+ GTTGGCTCCTAGGAAGGCAAAAGCGTGAGCATTGAAATCTTCTGCAATGCCAAAGCTGTT
BM406137|Kennebec|ro+ GTTGGCTCCTAGGAAGGCAAAGGCGTGAGCATTGAAATCTTCTGCAATGCCAAAGCTGTT
BM111805|Kennebec|ro+ GTTGGCTCCTAGGAAGGCAAAGGCGTGAGCATTGAAATCTTCTGCAATGCCAAAGCTGTT
                      ____________________________________________________________
consensus             GTTGGCTCCTAGGAAGGCAAAGGCGTGAGCATTGAAATCTTCTGCAATGCCAAAGCTGTT

                          .    :    .    :    .    :    .    :    .    :    .    :
BM112629|Kennebec|ro+ TTAAGTTTAATGTCCTTAGTCTCTGTTATGATACAATTTTGGCAGCTTGAACCATTTTTC
BM110937|Kennebec|ro+ TTAAGTTTAATGTCCTTAGTCTCTGTTATGAAACAATTTTGGCAGCTTGAACCATTTTTC
BI179451|Bintje|axil+ TTAAGTTTAATGTCCTTAGTCTCTGTTATGAAACAATTTTGGCAGCTTGAACCATTTTTC
BM406137|Kennebec|ro+ TTAAGTTTAATGTCCTTAGTCTCTGTTATGAAACAATTTTGGCAGCTTGAACCATTTTTC
BM111805|Kennebec|ro+ TTAAGTTTAATGTCCTTAGTCTCTGTTATGAAACAATTTTGGCAGCTTGAACCATTTTTC
                      ____________________________________________________________
consensus             TTAAGTTTAATGTCCTTAGTCTCTGTTATGAAACAATTTTGGCAGCTTGAACCATTTTTC

                          .    :    .    :    .    :    .    :    .    :    .    :
BM112629|Kennebec|ro+ TCCTTTAATTTGTCGCATTGTTCTGCATACTCTTTACTATTTCTAAAAGTGAGTTGAATG
BM110937|Kennebec|ro+ TCCTTTAATTTGTCGCATTGGTCTGCA                                 
BI179451|Bintje|axil+ TCCTTTAATTTGTCGCATTGTTCTGCA                                 
BM406137|Kennebec|ro+ TCCTTTAATTTGTCGCATTGTTCTGCATACTCTTTACTATTTCTAAAAGTGAGTTGAATG
BM111805|Kennebec|ro+ TCCTTTAATTTGTCGCATTGGTCTGCATACTCTTTACTATTTCTAAAGTTGAGTTGAATG
                      ____________________________________________________________
consensus             TCCTTTAATTTGTCGCATTGTTCTGCATACTCTTTACTATTTCTAAAAGTGAGTTGAATG

                          .    :    .    :    .    :    .    :    .    :    .    :
BM112629|Kennebec|ro+ TTTACCTTA                                                   
BM406137|Kennebec|ro+ TTTACCTTATTTTGGTGGCTTAAAAAAAAAAAAAAAACTCGAGGGGGGGCCCGGTACCCA
BM111805|Kennebec|ro+ TTTACCTTATTTTGGTGGCTTTATAAAAAAAAAAAAA                       
                      ____________________________________________________________
consensus             TTTACCTTATTTTGGTGGCTTAAAAAAAAAAAAAAAACTCGAGGGGGGGCCCGGTACCCA

                          .    :    .    :    .    :    .    :    .    :    .    :
BM406137|Kennebec|ro+ TTCGCCCTATAGTGAGTCGTATTACAATTC
                      ____________________________________________________________
consensus             TTCGCCCTATAGTGAGTCGTATTACAATTC

******************* Contig 10 ********************
                          .    :    .    :    .    :    .    :    .    :    .    :
BQ116623|Kennebec+    AAGCTGGAGCTCCCCGCGGTGGCGGCCGCTCTAGAAC-AGTGGATCCCCCGGG-CTGCAG
BE339869|Bintje|axil+                     GGCGGCCGCTCTAGAACTAGTGGATCCCCCGGGCCTGCAG
                      ____________________________________________________________
consensus             AAGCTGGAGCTCCCCGCGGTGGCGGCCGCTCTAGAACTAGTGGATCCCCCGGGCCTGCAG

                          .    :    .    :    .    :    .    :    .    :    .    :
BQ116623|Kennebec+    GAATTCGGCACGAGGCAGCAATCGCCGGAAGCCATGGTGAAGTATTCAAG-GGAAC-CCG
BE339869|Bintje|axil+ GAATTCGGCACGAGGCAGCAATCGCCGGAAGCCATGGTGAAGTATTCAAGAGGAACCCCG
                      ____________________________________________________________
consensus             GAATTCGGCACGAGGCAGCAATCGCCGGAAGCCATGGTGAAGTATTCAAG-GGAAC-CCG

                          .    :    .    :    .    :    .    :    .    :    .    :
BQ116623|Kennebec+    ATAACCCC-ACCAAATCTTGCAAATCCAGGGGTTCAAGTCTCCGAGTTCATTTCAAGAAT
BE339869|Bintje|axil+ ATAACCCCCACCAAATCTTGCAAATCCAGGGGTTCAAGTCTCCGAGTTCATTTCAAGAAT
                      ____________________________________________________________
consensus             ATAACCCC-ACCAAATCTTGCAAATCCAGGGGTTCAAGTCTCCGAGTTCATTTCAAGAAT

                          .    :    .    :    .    :    .    :    .    :    .    :
BQ116623|Kennebec+    AC-ACGAGAGACTGCCC-ATGC-TCTTAGGAAGATGCCATTGGACAAGGCCAAGAGATAT
BE339869|Bintje|axil+ ACCACGAGAGACTGCCCCATGCCTCTTAGGAAGATGCCATTGGACAAGGCCAAGAGATAT
                      ____________________________________________________________
consensus             AC-ACGAGAGACTGCCC-ATGC-TCTTAGGAAGATGCCATTGGACAAGGCCAAGAGATAT

                          .    :    .    :    .    :    .    :    .    :    .    :
BQ116623|Kennebec+    CTAGAGGATGTTCTTGCC-CACAAACAAGCCATTCCCTTCACTCGCTTTTGTCGTGGGGT
BE339869|Bintje|axil+ CTAGAGGATGTTCTTGCCCCACAAACAAGCCATTCCCTTCACTCGCTTTTGTCGTGGGGT
                      ____________________________________________________________
consensus             CTAGAGGATGTTCTTGCC-CACAAACAAGCCATTCCCTTCACTCGCTTTTGTCGTGGGGT

                          .    :    .    :    .    :    .    :    .    :    .    :
BQ116623|Kennebec+    TGGTCGCAC-TGCTCAGGCAAAGAATCGCCATTCAAATGGTCAAGGAC-GTTGGCCTGTC
BE339869|Bintje|axil+ TGGTCGCACCTGCTCAGGCAAAGAATCGCCATTCAAATGGTCAAGGACCGTTGGCCTGTC
                      ____________________________________________________________
consensus             TGGTCGCAC-TGCTCAGGCAAAGAATCGCCATTCAAATGGTCAAGGAC-GTTGGCCTGTC

                          .    :    .    :    .    :    .    :    .    :    .    :
BQ116623|Kennebec+    AAATCAGCAGGGTTTATTCTAGATTTAC-TCAAAAATGCTGAGAGCAATGCTGAGGTGAA
BE339869|Bintje|axil+ AAATCAGCAGGGTTTATTCTAGATTTACCTCAAAAATGCTGAGAGCAATGCTGAGGTGAA
                      ____________________________________________________________
consensus             AAATCAGCAGGGTTTATTCTAGATTTAC-TCAAAAATGCTGAGAGCAATGCTGAGGTGAA

                          .    :    .    :    .    :    .    :    .    :    .    :
BQ116623|Kennebec+    AGGTTTGGATGTGGATTCACTTTATATATCTCACATCCAAGTGAATGAAGCTCAAAAACA
BE339869|Bintje|axil+ AGGTTTGGATGTGGATTCACTTTATATATCTCACATCCAAGTGAATGAAGCTCAAAAACC
                      ____________________________________________________________
consensus             AGGTTTGGATGTGGATTCACTTTATATATCTCACATCCAAGTGAATGAAGCTCAAAAACA

                          .    :    .    :    .    :    .    :    .    :    .    :
BQ116623|Kennebec+    GAGGCGTCGTACCTACCGTGCACA-CGGAAGAATTAACCCCTATATGTCTCACCCCTGCC
BE339869|Bintje|axil+ GAGGCGTCGTACCTACCCTGCCCACCGGAAGAATTAACCCCTATATGTCTCACCCCTGCC
                      ____________________________________________________________
consensus             GAGGCGTCGTACCTACCGTGCACA-CGGAAGAATTAACCCCTATATGTCTCACCCCTGCC

                          .    :    .    :    .    :    .    :    .    :    .    :
BQ116623|Kennebec+    ATATTGAGTTGATTTTATCCGAGAAGGAAGAGTCTGTCAAGAAAGAGCCTGAGACTCAGT
BE339869|Bintje|axil+ ATATTGAGTTGATTTTATCCGAGAAGGAAGAGTCTGTCAAGAAAGAGCCTGAGACTCAGT
                      ____________________________________________________________
consensus             ATATTGAGTTGATTTTATCCGAGAAGGAAGAGTCTGTCAAGAAAGAGCCTGAGACTCAGT

                          .    :    .    :    .    :    .    :    .    :    .    :
BQ116623|Kennebec+    TGGCTCCTAAGAAGGCAAAGGCGTGAGCATTGAATCTTCTGCAATGCCAATGCTGTTTTA
BE339869|Bintje|axil+ TGGCTCCTAGGAAGGCAAAGGCGTGAGCCTTGAATCTTCTGCAATGCCAATGCTGTTTTA
                      ____________________________________________________________
consensus             TGGCTCCTAAGAAGGCAAAGGCGTGAGCATTGAATCTTCTGCAATGCCAATGCTGTTTTA

                          .    :    .    :    .    :    .    :    .    :    .    :
BQ116623|Kennebec+    AGTTTAAATGTCCTTAGTCTCTGGTATGAAACAATTTTGGCAGCTTGAACCATTTTTCTC
BE339869|Bintje|axil+ AGTTTAAATGTCCTTAGTCTCTGTTATGAAACAATTTTGGCAGCTTGAACCATTTTTCTC
                      ____________________________________________________________
consensus             AGTTTAAATGTCCTTAGTCTCTGGTATGAAACAATTTTGGCAGCTTGAACCATTTTTCTC

                          .    :    .    :    .    :    .    :    .    :    .    :
BQ116623|Kennebec+    CTTTAAT-TGGCGCATTGGTCTGCATACTCTTTACTATTTCTATATTTGAGTTGAATGGT
BE339869|Bintje|axil+ CTTTAATTTGTCGCATTGTTCTGCATACTCTTTACTATTTCTATATTTGAGTTGAATGTT
                      ____________________________________________________________
consensus             CTTTAAT-TGGCGCATTGGTCTGCATACTCTTTACTATTTCTATATTTGAGTTGAATGGT

                          .    :    .    :    .    :    .    :    .    :    .    :
BQ116623|Kennebec+    TACTTTTTAAAAAAAAA       
BE339869|Bintje|axil+ TACCTTAAAAAAAAAAAAAAAAAA
                      ____________________________________________________________
consensus             TACCTTAAAAAAAAAAAAAAAAAA

******************* Contig 11 ********************
                          .    :    .    :    .    :    .    :    .    :    .    :
BE344253|Bintje|axil+ CCGCGGTGGCGGCCGCTCTAGAACTAGTGGATCCCCCGGGCTGCAGGAATTCGGCACGAG
                      ____________________________________________________________
consensus             CCGCGGTGGCGGCCGCTCTAGAACTAGTGGATCCCCCGGGCTGCAGGAATTCGGCACGAG

                          .    :    .    :    .    :    .    :    .    :    .    :
BE344253|Bintje|axil+ GGGATCGCATCCGAAAGCTTGCAGACAACTGTACTGGTCTTCAGGGGTTCCTGGTCTTTA
                      ____________________________________________________________
consensus             GGGATCGCATCCGAAAGCTTGCAGACAACTGTACTGGTCTTCAGGGGTTCCTGGTCTTTA

                          .    :    .    :    .    :    .    :    .    :    .    :
BE344253|Bintje|axil+ ATGCTGTTGGTGGTGGTACCGGTTCAGGTCTTGGGTCACTTCTGCTGGAGCGTCTCTCAG
BE921198|Kennebec|le+                              CTTGGGTCACTTCTGCTGGAGCGTCTATCAG
                      ____________________________________________________________
consensus             ATGCTGTTGGTGGTGGTACCGGTTCAGGTCTTGGGTCACTTCTGCTGGAGCGTCTCTCAG

                          .    :    .    :    .    :    .    :    .    :    .    :
BE344253|Bintje|axil+ TTGACTATGGAAAGAAATCCAAACTTGGTTTCACAATTTATCCCTCACCACAGGTCTCAA
BE921198|Kennebec|le+ TTGACTATGGAAAGAAATCCAAACTTGGTTTCACAATTTATCCCTCACCACAGGTCTCAA
                      ____________________________________________________________
consensus             TTGACTATGGAAAGAAATCCAAACTTGGTTTCACAATTTATCCCTCACCACAGGTCTCAA

                          .    :    .    :    .    :    .    :    .    :    .    :
BE344253|Bintje|axil+ CTTCTGTTGTTGAGCCTTACAACAGTGTCCTGTCAACTCATTCTCTACTTGAGCACACTG
BE921198|Kennebec|le+ CTTCTGTTGTTGAGCCTTACAACAGTGTCCTGTCAACTCATTCTCTACTTGAGCACACTG
                      ____________________________________________________________
consensus             CTTCTGTTGTTGAGCCTTACAACAGTGTCCTGTCAACTCATTCTCTACTTGAGCACACTG

                          .    :    .    :    .    :    .    :    .    :    .    :
BE344253|Bintje|axil+ ATGTGTCAATCCTTTTGGATAATGAAGCCATTTATGACATTTGCAGGCGCTCATTGGACA
BE921198|Kennebec|le+ ATGTGTCAATCCTTTTGGATAATGAAGCCATTTATGACATTTGCAGGCGCTCATTGGACA
                      ____________________________________________________________
consensus             ATGTGTCAATCCTTTTGGATAATGAAGCCATTTATGACATTTGCAGGCGCTCATTGGACA

                          .    :    .    :    .    :    .    :    .    :    .    :
BE344253|Bintje|axil+ TTGAGCGCCCTACCTACACCAACCTCAATCGCCTTATCTCACAGGTTATATCTTCTCTGA
BE921198|Kennebec|le+ TTGAGCGCCCTACCTACACCAACCTCAATCGCCTTATCTCACAGGTTATATCTTCTCTGA
                      ____________________________________________________________
consensus             TTGAGCGCCCTACCTACACCAACCTCAATCGCCTTATCTCACAGGTTATATCTTCTCTGA

                          .    :    .    :    .    :    .    :    .    :    .    :
BE344253|Bintje|axil+ CAGCTTCTTTGAGGTTTGATGGGGCTCTGAATGTTGATGTGAATGAGTTCCAGACCAATC
BE921198|Kennebec|le+ CAGCTTCTTTGAGGTTTGATGGAGCTCTGAATGTTGATGTGAATGAGTTCCAGACCAATC
                      ____________________________________________________________
consensus             CAGCTTCTTTGAGGTTTGATGGGGCTCTGAATGTTGATGTGAATGAGTTCCAGACCAATC

                          .    :    .    :    .    :    .    :    .    :    .    :
BE344253|Bintje|axil+ TTGTCCCCTATCCCAGGATCCATTTTATGCTTTCCTCATACGCCCCTGTCATTTCTGCTG
BE921198|Kennebec|le+ TTGTTCCCTATCCCAGGATCCATTTTATGCTTTCCTCATACGCCCCTGTCATTTCTGCTG
                      ____________________________________________________________
consensus             TTGTCCCCTATCCCAGGATCCATTTTATGCTTTCCTCATACGCCCCTGTCATTTCTGCTG

                          .    :    .    :    .    :    .    :    .    :    .    :
BE344253|Bintje|axil+ AGAAGGCATACCATGAGCAGCTTTCAGTTGCAGAAATCACTAACAGTGCCTTTGAGCCAT
BE921198|Kennebec|le+ AGAAGGCATACCATGAGCAGCTTTCAGTTGCAGAAATCACTAACAGTGCCTTTGAGCCAT
                      ____________________________________________________________
consensus             AGAAGGCATACCATGAGCAGCTTTCAGTTGCAGAAATCACTAACAGTGCCTTTGAGCCAT

                          .    :    .    :    .    :    .    :    .    :    .    :
BE344253|Bintje|axil+ CTTCTATGATGGTTAAGTGTGACCCTCGCCATGGCAAGTACATGGCTTGCTGTCTCATGT
BE921198|Kennebec|le+ CTTCTATGATGGTTTAGTGTGACCCTCGCCATGGCAAGTACATGGCTTGCTGTCTCATGT
                      ____________________________________________________________
consensus             CTTCTATGATGGTTAAGTGTGACCCTCGCCATGGCAAGTACATGGCTTGCTGTCTCATGT

                          .    :    .    :    .    :    .    :    .    :    .    :
BE344253|Bintje|axil+ TTCCGGGTGATGTGGTGCCAAAGGAAGTTAATGCTTGCTGGGGCACCATTCAGACTAAGC
BE921198|Kennebec|le+ TCCGTGGTGATG-GGTGCCAAAGGATGTTAATGCT-GCTGGGCCACCATCAAGACTAAGC
                      ____________________________________________________________
consensus             TCCCGGGTGATGTGGTGCCAAAGGATGTTAATGCT-GCTGGGCCACCATCCAGACTAAGC

                          .    :    .    :    .    :    .    :    .    :    .    :
BE344253|Bintje|axil+ CGCACCATCCCATTTGTTGACTGGGGGCCCACAGGA                        
BE921198|Kennebec|le+ -GCACCATCCCATTTGTTTGACTGTGCCCCACANGAATTCAAGTGTGTATCAACTACCAG
                      ____________________________________________________________
consensus             CGCACCATCCCATTTGTTGACCTGGGGCCCACAGGAATTCAAGTGTGTATCAACTACCAG

                          .    :    .    :    .    :    .    :    .    :    .    :
BE921198|Kennebec|le+ CCACCAACCTGTGTTCCCTGTGGTGACCTTGCTAAAGTGCACAGGGCTGGTGCATAATTT
                      ____________________________________________________________
consensus             CCACCAACCTGTGTTCCCTGTGGTGACCTTGCTAAAGTGCACAGGGCTGGTGCATAATTT

                          .    :    .    :    .    :    .    :    .    :    .    :
BE921198|Kennebec|le+ CCA
                      ____________________________________________________________
consensus             CCA

******************* Contig 12 ********************
                          .    :    .    :    .    :    .    :    .    :    .    :
BG600986|Kennebec|sp+ AGCTGGAGCTCCCCGCGGTGGCGGCCGCTCTAGAACTAGTGGATCCCCCGGGCTGCAGGA
BG595936|Kennebec|sp+ AGCTGGAGCTCCCCGTGGTGGCGGCCGCTCTAGAACTAGTGGATCCCCCGGGCTGCAGGA
                      ____________________________________________________________
consensus             AGCTGGAGCTCCCCGCGGTGGCGGCCGCTCTAGAACTAGTGGATCCCCCGGGCTGCAGGA

                          .    :    .    :    .    :    .    :    .    :    .    :
BG600986|Kennebec|sp+ ATTCGGCACGAGGG-------------CGTCTTGATAAACGCCGTCCTTCTCTTCTTCTT
BG595936|Kennebec|sp+ ATTCGGCACGAGGGTTTTCAGAAACGGCGTCTTGATAAACGCCGTCCTTCTCTTCTTCTT
                      ____________________________________________________________
consensus             ATTCGGCACGAGGGT-------AACGGCGTCTTGATAAACGCCGTCCTTCTCTTCTTCTT

                          .    :    .    :    .    :    .    :    .    :    .    :
BG600986|Kennebec|sp+ CTTCTACATTTGAATTTTAGGGTTTCGATTTTTTCATTTCTATATCGAAAATGAGAGAGT
BG595936|Kennebec|sp+ CTTCTACATTTGAATTTTAGGGTTTCGATTTTTTCATTTCTATATCGAAAATGAGAGAGT
                      ____________________________________________________________
consensus             CTTCTACATTTGAATTTTAGGGTTTCGATTTTTTCATTTCTATATCGAAAATGAGAGAGT

                          .    :    .    :    .    :    .    :    .    :    .    :
BG600986|Kennebec|sp+ GCATTTCAATCCATATTGGTCAGGCCGGTATTCAGGTCGGAAATGCTTGCTGGGAACTTT
BG595936|Kennebec|sp+ GCATTTCAATCCATATTGGTCAGGCCGGTATTCAGGTCGGAAATGCTTGCTGGGAACTTT
                      ____________________________________________________________
consensus             GCATTTCAATCCATATTGGTCAGGCCGGTATTCAGGTCGGAAATGCTTGCTGGGAACTTT

                          .    :    .    :    .    :    .    :    .    :    .    :
BG600986|Kennebec|sp+ ACTGCCTCGAGCACGGCATTCAGCCTGATGGCCAAATGCCAGGTGACAAAACTGTTGGAG
BG595936|Kennebec|sp+ ATTGCCTCGAGCACGGCATTCAGCCTGATGGCCAAATGCCAGGTGACAAAACTGTTGGAG
                      ____________________________________________________________
consensus             ACTGCCTCGAGCACGGCATTCAGCCTGATGGCCAAATGCCAGGTGACAAAACTGTTGGAG

                          .    :    .    :    .    :    .    :    .    :    .    :
BG600986|Kennebec|sp+ GGGGTGATGATGCATTCAACACCTTCTTCAGTGAAACTGGAGCTGGAAAGCATGTGCCTA
BG595936|Kennebec|sp+ GGGGTGATGATGCATTCAACACCTTCTTCAGTGAAACTGGAGCTGGAAAGCATGTGCCTA
BE341132|Bintje|axil+         GATGCATTCAACACCTTCTTCAGTGAAACTGGAGCTGGAAAGCATGTGCCTA
BF053119|Kennebec|le+                                                      GTGCCTA
                      ____________________________________________________________
consensus             GGGGTGATGATGCATTCAACACCTTCTTCAGTGAAACTGGAGCTGGAAAGCATGTGCCTA

                          .    :    .    :    .    :    .    :    .    :    .    :
BG600986|Kennebec|sp+ GAGCTGTCTTTGTAGATCTTGAGCCCACTGTCATTGATGAAGTGAGGACAGGAACTTACC
BG595936|Kennebec|sp+ GAGCTGTCTTTGTAGATCTTGAGCCCACTGTCATTGATGAAGTGAGGACAGGAACTTACC
BE341132|Bintje|axil+ GAGCTGTCTTTGTAGATCTTGAGCCCACTGTCATTGATGAAGTGAGGACAGGAACTTACC
BF053119|Kennebec|le+ GAGCTGTCTTTGTAGATCTTGAGCCCACTGTCATTGATGAAGTGAGGACAGGAACTTACC
                      ____________________________________________________________
consensus             GAGCTGTCTTTGTAGATCTTGAGCCCACTGTCATTGATGAAGTGAGGACAGGAACTTACC

                          .    :    .    :    .    :    .    :    .    :    .    :
BG600986|Kennebec|sp+ GTCAGCTCTTTCACCCTGAACAGCTCATAAGTGGCAAAGAAGATGCAGCCAACAACTTTG
BG595936|Kennebec|sp+ GTCAGCTCTTTCACCCTGAACAGCTCATAAGTGGCAAAGAAGATGCAGCCAACAACTTTG
BE341132|Bintje|axil+ GTCAGCTCTTTCACCCTGAACAGCTCATAAGTGGCAAAGAATATGCAGCCAACAACTTTG
BF053119|Kennebec|le+ GTCAGCTCTTTCACCCTGAACAGCTCATAAGTGGCAAAGAAGATGCAGCCAACAACTTTG
                      ____________________________________________________________
consensus             GTCAGCTCTTTCACCCTGAACAGCTCATAAGTGGCAAAGAAGATGCAGCCAACAACTTTG

                          .    :    .    :    .    :    .    :    .    :    .    :
BG600986|Kennebec|sp+ CTCGTGGCCACTATACCATTGGGAAAGAGATAGTTGATCTCTGCTTGGATCGCATCCGAA
BG595936|Kennebec|sp+ CTCGTGGCCACTATACCATTGGGAAAGAGATAGTTGATCTCTGCTTGGATCGCATCCGAA
BE341132|Bintje|axil+ CTCGTGGCCACTATACCATTGGGAAAGAGATAGTTGATCTCTGCTTGGATCGCATCCGAA
BF053119|Kennebec|le+ CTCGTGGCCACTATACCATTGGGAAAGAGATAGTTGATCTCTGCTTGGATCGCATCCGAA
                      ____________________________________________________________
consensus             CTCGTGGCCACTATACCATTGGGAAAGAGATAGTTGATCTCTGCTTGGATCGCATCCGAA

                          .    :    .    :    .    :    .    :    .    :    .    :
BG600986|Kennebec|sp+ AGCTTGCAGACAACTGTACTGGTCTTCAAGGTTTCCTGGTCTTTAATGCTGTTGGTGGTG
BG595936|Kennebec|sp+ AGCTTGCAGACAACTGTACTGGTCTTCAAGGGTTCCTGGTCTTTAATGCTGTTGGTGGTG
BE341132|Bintje|axil+ AGCTTGCAGACAACTGTACTGGTCTTCAAGGGTTCCTGGTCTTTAATGCTGGTGGTGGTG
BF053119|Kennebec|le+ AGCTTGCAGACAACTGTACTGGTCTTCAAGGTTTCCTGGTCTTTAATGCTGTTGGTGGTG
                      ____________________________________________________________
consensus             AGCTTGCAGACAACTGTACTGGTCTTCAAGGTTTCCTGGTCTTTAATGCTGTTGGTGGTG

                          .    :    .    :    .    :    .    :    .    :    .    :
BG600986|Kennebec|sp+ GTACCGGTTCAGGTCTTGGGTCACTTCTGCTGGAGCGTCTATCAGTTGACTATGGAAAGA
BG595936|Kennebec|sp+ GTACCGGTTCAGGTCTGGGGTCACTTCTGCTGGAGCGTCTATCAGTTGACTATGGAAAGA
BE341132|Bintje|axil+ GTACCGGTTCAGGTCTGGGGTCACTTCTGCTGGAGCGTCTATCAGTTGACTATGGAAAGA
BF053119|Kennebec|le+ GTACCGGTTCAGGTCTTGGGTCACTTCTGCTGGAGCGTCTATCAGTTGACTATGGAAAGA
                      ____________________________________________________________
consensus             GTACCGGTTCAGGTCTTGGGTCACTTCTGCTGGAGCGTCTATCAGTTGACTATGGAAAGA

                          .    :    .    :    .    :    .    :    .    :    .    :
BG600986|Kennebec|sp+ AATCCAAACTTGGTTTCACAATTTATCCCTCACCACAGGTCTCAACTTCTGTTGGTGAGC
BG595936|Kennebec|sp+ AATCCAAACTTGGTTTCACAATTTATCCCTCACCACAGGTCTCAACTTCTGTTGTTGAGC
BE341132|Bintje|axil+ AATCCAAACTTGGTTTCACAATTTATCCCTCACCACAGGTCTCAACTTCTGTTGTTGAGC
BF053119|Kennebec|le+ AATCCAAACTTGGTTTCACAATTTATCCCTCACCACAGGTCTCAACTTCTGTTGTTGAGC
                      ____________________________________________________________
consensus             AATCCAAACTTGGTTTCACAATTTATCCCTCACCACAGGTCTCAACTTCTGTTGTTGAGC

                          .    :    .    :    .    :    .    :    .    :    .    :
BG600986|Kennebec|sp+ CTTTACACAGTGTCCTGTCAACTCATTCTCTACTTGAGCACACTGATGTGTCAATCCTTT
BG595936|Kennebec|sp+ CTTTACACAGTGTCCTGTCAACTCATTCTCTACTTGAGCACACTGATGTGTCAATCCCTT
BE341132|Bintje|axil+ CTTACAACAGTGTCCTGTCAACTCATTCTCTACTTGAGCACACTGATGTGTCAATCC-TT
BF053119|Kennebec|le+ CTTACAACAGTGTCCTGTCAACTCATTCTCTACTTGAGCACACTGATGTGTCAATCC-TT
                      ____________________________________________________________
consensus             CTTACAACAGTGTCCTGTCAACTCATTCTCTACTTGAGCACACTGATGTGTCAATCC-TT

                          .    :    .    :    .    :    .    :    .    :    .    :
BG600986|Kennebec|sp+ TTGGATA-ATGAAGCCCATTTATGACATTTGCAGGCGCTCATTGGACATTGAGCGCCCTA
BG595936|Kennebec|sp+ TTGGATAAATGAAG-CCATTTATGACATTTGCAGGCGCTCATTGGACATTGAGCGCCCTA
BE341132|Bintje|axil+ TTGGATA-ATGAAG-CCATTTATGACATTTGCAGGCGCTCATTGGACATTGAGCGCCCTA
BF053119|Kennebec|le+ TTGGATA-ATGAAG-CCATTTATGACATTTGCAGGCGCTCATTGGACATTGAGCGCCCTA
                      ____________________________________________________________
consensus             TTGGATA-ATGAAG-CCATTTATGACATTTGCAGGCGCTCATTGGACATTGAGCGCCCTA

                          .    :    .    :    .    :    .    :    .    :    .    :
BG600986|Kennebec|sp+ CCTACACAAACCT-AATCGCCTTATCTCACAG-TTATATCCTCTCTGACAGCTTCTTTGA
BG595936|Kennebec|sp+ CCTACACCAACTC-AATCGCCTTAT                                   
BE341132|Bintje|axil+ CCTACACCAACCTCAATCGCCTTATCTCACAGGTTATATCTTCTCTGACAGCTTGTTTGA
BF053119|Kennebec|le+ CCTACACCAACCTCAATCGCCTTATCTCACAGGTTATATCTTCTCTGACAGCTTCTTTGA
                      ____________________________________________________________
consensus             CCTACACCAACCTCAATCGCCTTATCTCACAG-TTATATCTTCTCTGACAGCTTCTTTGA

                          .    :    .    :    .    :    .    :    .    :    .    :
BG600986|Kennebec|sp+ AGTTTGATGGACCTTTTGATGTTGATG                                 
BE341132|Bintje|axil+ AGTTTGATGGAGCTCTGAATGTTGATGTGAATGAATTCCAGACCAATCTTGTGCCCTATC
BF053119|Kennebec|le+ AGTTTGATGGAGCTCTGAATGTTGATGTGAATGAGTTCCAGACCAATCTTGTTCCCTATC
                      ____________________________________________________________
consensus             AGTTTGATGGAGCTCTGAATGTTGATGTGAATGAGTTCCAGACCAATCTTGTTCCCTATC

                          .    :    .    :    .    :    .    :    .    :    .    :
BE341132|Bintje|axil+ CCAAGATCCATTTTATGCTTTCCTCATACGCACCTGTCATTTCTTCTGAGAAGGCATACC
BF053119|Kennebec|le+ CCAAGATCCATTTTATGCTTTCCTCATACGCCCCTGTCATTTCTGCTGAGAAGGCATACC
                      ____________________________________________________________
consensus             CCAAGATCCATTTTATGCTTTCCTCATACGCCCCTGTCATTTCTGCTGAGAAGGCATACC

                          .    :    .    :    .    :    .    :    .    :    .    :
BE341132|Bintje|axil+ ATGAGCAGCTTTCAATTGCCGAAAATCCTAACAGGGCCTTTGA                 
BF053119|Kennebec|le+ ATGAGCAGCTTTCAGTTGCAGAAAATACTAACAGTGCCTTTGAGCCATCTTCTATGATGG
                      ____________________________________________________________
consensus             ATGAGCAGCTTTCAATTGCAGAAAATACTAACAGTGCCTTTGAGCCATCTTCTATGATGG

                          .    :    .    :    .    :    .    :    .    :    .    :
BF053119|Kennebec|le+ GTAAATGTGACCCTTCCCATGGCAAGGACATGGGTTGCTGGTCTATGTTTCCTGGGTGAT
                      ____________________________________________________________
consensus             GTAAATGTGACCCTTCCCATGGCAAGGACATGGGTTGCTGGTCTATGTTTCCTGGGTGAT

                          .    :    .    :    .    :    .    :    .    :    .    :
BF053119|Kennebec|le+ GTGGTGGCCAAAGGATTTAAATGCTGTTGTGGCC
                      ____________________________________________________________
consensus             GTGGTGGCCAAAGGATTTAAATGCTGTTGTGGCC

******************* Contig 13 ********************
                          .    :    .    :    .    :    .    :    .    :    .    :
BM404760|Kennebec|ro+ GGAGCTCCCCGCGGTGGCGGCCGCTCTTGAACTAGTGGATCCCCCGGGCTGCAGGAATTC
BM112003|Kennebec|ro+       CCCCGCGGTGGCGGCCGCTCTAGAACTAGTGGATCCCCCGGGCTGCAGGAATTC
                      ____________________________________________________________
consensus             GGAGCTCCCCGCGGTGGCGGCCGCTCTAGAACTAGTGGATCCCCCGGGCTGCAGGAATTC

                          .    :    .    :    .    :    .    :    .    :    .    :
BM404760|Kennebec|ro+ GGCACGAGGCAGCCAACAACTTTGCTCGTGGCCACTATACCATTGGGAAAGAGATAGTTG
BM112003|Kennebec|ro+ GGCACGAGG--GCCAACAACTTTGCTCGTGGCCACTATACCATTGGGAAAGAGATAGTTG
BM406449|Kennebec|ro+                  AACTTTGCTCGTGGCCACTATACCATTGGGAAAGAGATAGTTG
                      ____________________________________________________________
consensus             GGCACGAGGCAGCCAACAACTTTGCTCGTGGCCACTATACCATTGGGAAAGAGATAGTTG

                          .    :    .    :    .    :    .    :    .    :    .    :
BM404760|Kennebec|ro+ ATCTCTGCTTGGATCGCATCCGAAAGCTTGCAGACAACTGTACTGGTCTTCAAGGGTTCC
BM112003|Kennebec|ro+ ATCTCTGCTTGGATCGCATCCGAAAGCTTGCAGACAACTGTACTGGTCTTCAAGGGTTCC
BM406449|Kennebec|ro+ ATCTCTGCTTGGATCGCATCCGAAAGCTTGCAGACAACTGTACTGGTCTTCAAGGGTTCC
BI179344|Bintje|axil+   CTCTGCTTGGATCGCATCCGAAAGCTTGCAGACAACTGTACTGGTCTTCAGGGGTTCC
BG596884|Kennebec|sp+                                   CAACTGTACTGGTCTTCAAGGGTTCC
                      ____________________________________________________________
consensus             ATCTCTGCTTGGATCGCATCCGAAAGCTTGCAGACAACTGTACTGGTCTTCAAGGGTTCC

                          .    :    .    :    .    :    .    :    .    :    .    :
BM404760|Kennebec|ro+ TGGTCTTTAATGCTGTTGGTGGTGGTACCGGTTCAGGTCTTGGGTCACTTCTGCTGGAGC
BM112003|Kennebec|ro+ TGGTCTTTAATGCTGTTGGTGGTGGTACTGGTTCAGGTCTTGGGTCACTTCTGCTGGAGC
BM406449|Kennebec|ro+ TGGTCTTTAATGCTGTTGGTGGTGGTACCGGTTCAGGTCTTGGGTCACTTCTGCTGGAGC
BI179344|Bintje|axil+ TGGTCTTTAATGCTGTTGGTGGTGGTACCGGTTCAGGTCTTGGGTCACTTCTGCTGGAGC
BG596884|Kennebec|sp+ TGGTCTTTAATGCTGTTGGTGGTGGTACCGGTTCAGGTCTTGGGTCACTTCTGCTGGAGC
BM109655|Kennebec|ro+                                                     GCTGGAGC
BQ114388|Kennebec+                                                           GGAGC
                      ____________________________________________________________
consensus             TGGTCTTTAATGCTGTTGGTGGTGGTACCGGTTCAGGTCTTGGGTCACTTCTGCTGGAGC

                          .    :    .    :    .    :    .    :    .    :    .    :
BM404760|Kennebec|ro+ GTCTATCAGTTGACTATGGAAAGAAATCCAAACTTGGTTTCACAATTTATCCCTCACCAC
BM112003|Kennebec|ro+ GTCTATCAGTTGACTATGGAAAGAAATCCAAACTTGGTTTCACAATTTATCCCTCACCAC
BM406449|Kennebec|ro+ GTCTATCAGTTGACTATGGAAAGAAATCCAAACTTGGTTTCACAATTTATCCCTCACCAC
BI179344|Bintje|axil+ GTCTCTCAGTTGACTATGGAAAGAAATCCAAACTTGGTTTCACAATTTATCCCTCACCAC
BG596884|Kennebec|sp+ GTCTATCAGTTGACTATGGAAAGAAATCCAAACTTGGTTTCACAATTTATCCCTCACCAC
BM109655|Kennebec|ro+ GTCTATCAGTTGACTATGGAAAGAAATCCAAACTTGGTTTCACAATTTATCCCTCACCAC
BQ114388|Kennebec+    GTCTATCAGTTGACTATGGAAAGAAATCCAAACTTGGTTTCACAATTTATCCCTCACCAC
                      ____________________________________________________________
consensus             GTCTATCAGTTGACTATGGAAAGAAATCCAAACTTGGTTTCACAATTTATCCCTCACCAC

                          .    :    .    :    .    :    .    :    .    :    .    :
BM404760|Kennebec|ro+ AGGTCTCAACTTCTGTTGTTGAGCCTTACAACAGTGTCCTGTCAACTCATTCTCTACTTG
BM112003|Kennebec|ro+ AGGTCTCAACTTCTGTTGTGGAGCCTTACAACAGTGTCCTGTCAACTCATTCTCTACTTG
BM406449|Kennebec|ro+ AGGTCTCAACTTCTGTTGTTGAGCCTTACAACAGTGTCCTGTCAACTCATTCTCTACTTG
BI179344|Bintje|axil+ AGGTCTCAACTTCTGTTGTTGAGCCTTACAACAGTGTCCTGTCAACTCATTCTCTACTTG
BG596884|Kennebec|sp+ AGGTCTCAACTTCTGTTGTTGAGCCTTACAACAGTGTCCTGTCAACTCATTCTCTACTTG
BM109655|Kennebec|ro+ AGGTCTCAACTTCTGTTGTTGAGCCTTACAACAGTGTCCTGTCAACTCATTCTCTACTTG
BQ114388|Kennebec+    AGGTCTCAACTTCTGTTGTTGAGCCTTACAACAGTGTCCTGTCAACTCATTCTCTACTTG
                      ____________________________________________________________
consensus             AGGTCTCAACTTCTGTTGTTGAGCCTTACAACAGTGTCCTGTCAACTCATTCTCTACTTG

                          .    :    .    :    .    :    .    :    .    :    .    :
BM404760|Kennebec|ro+ AGCACACTGATGTGTCAATCCTTTTGGATAATGAAGCTATTTATGACATTTGCAGGCGCT
BM112003|Kennebec|ro+ AGCACACTGATGTGTCAATCCTTTTGGATAATGAAGCCATTTATGACATTTGCAGGCGCT
BM406449|Kennebec|ro+ AGCACACTGATGTGTCAATCCTTTTGGATAATGAAGCTATTTATGACATTTGCAGGCGCT
BI179344|Bintje|axil+ AGCACACTGATGTGTCAATCCTTTTGGATAATGAAGCCATTTATGACATTTGCAGGCGCT
BG596884|Kennebec|sp+ AGCACACTGATGTGTCAATCCTTTTGGATAATGAAGCTATTTATGACATTTGCAGGCGCT
BM109655|Kennebec|ro+ AGCACACTGATGTGTCAATCCTTTTGGATAATGAAGCTATTTATGACATTTGCAGGCGCT
BQ114388|Kennebec+    AGCACACTGATGTGTCAATCCTTTTGGATAATGAAGCTATTTATGACATTTGCAGGCGCT
                      ____________________________________________________________
consensus             AGCACACTGATGTGTCAATCCTTTTGGATAATGAAGCTATTTATGACATTTGCAGGCGCT

                          .    :    .    :    .    :    .    :    .    :    .    :
BM404760|Kennebec|ro+ CATTGGACATTGAGCGCCCTACCTACACCAACCTCAATCGCCTTATCTCACAGGTTATAT
BM112003|Kennebec|ro+ CATTGGACATTGAGCGCCCTACCTACACCAACCTCAATCGCCTTATCTCACAGGTTATAT
BM406449|Kennebec|ro+ CATTGGACATTGAGCGCCCTACCTACACCAACCTCAATCGCCTTATCTCACAGGTTATAT
BI179344|Bintje|axil+ CATTGGACATTGAGCGCCCTACCTACACCAACCTCAATCGCCTTATCTCACAGGTTATAT
BG596884|Kennebec|sp+ CATTGGACATTGAGCGCCCTACCTACACCAACCTCAATCGCCTTATCTCACAGGTTATAT
BM109655|Kennebec|ro+ CATTGGACATTGAGCGCCCTACCTACACCAACCTCAATCGCCTTATCTCACAGGTTATAT
BQ114388|Kennebec+    CATTGGACATTGAGCGCCCTACCTACACCAACCTCAATCGCCTTATCTCACAGGTTATAT
                      ____________________________________________________________
consensus             CATTGGACATTGAGCGCCCTACCTACACCAACCTCAATCGCCTTATCTCACAGGTTATAT

                          .    :    .    :    .    :    .    :    .    :    .    :
BM404760|Kennebec|ro+ CTTCTCTGACAGCTTCTTTGAGGTTTGATGGAGCTCTGAATGTTGATGTGAATGAGTTCC
BM112003|Kennebec|ro+ CTTCTCTGACAGCTTCTTTGAGGTTTGATGGAGCTCTGAATGTTGATGTGAATGAGTTCC
BM406449|Kennebec|ro+ CTTCTCTGACAGCTTCTTTGAGGTTTGATGGAGCTCTGAATGTTGATGTGAATGAGTTCC
BI179344|Bintje|axil+ CTTCTCTGACAGCTTCTTTGAGGTTTGATGGGGCTCTGAATGTTGATGTGAATGAGTTCC
BG596884|Kennebec|sp+ CTTCTCTGACAGCTTCTTTGAGGTTTGATGGAGCTCTGAATGTTGATGTGAATGAGTTCC
BM109655|Kennebec|ro+ CTTCTCTGACAGCTTCTTTGAGGTTTGATGGAGCTCTGAATGTTGATGTGAATGAGTTCC
BQ114388|Kennebec+    CTTCTCTGACAGCTTCTTTGAGGTTTGATGGAGCTCTGAATGTTGATGTGAATGAGTTCC
                      ____________________________________________________________
consensus             CTTCTCTGACAGCTTCTTTGAGGTTTGATGGAGCTCTGAATGTTGATGTGAATGAGTTCC

                          .    :    .    :    .    :    .    :    .    :    .    :
BM404760|Kennebec|ro+ AGACCAATCTTGTCCCCTATCCCAGGATACATTTTATGCTTTCCTCATACGCCCCTGTCA
BM112003|Kennebec|ro+ AGACCAATCTTGTCCCCTATCCCAGGATCCATTTTATGCTTTCCTCATACGCCCCTGTCA
BM406449|Kennebec|ro+ AGACCAATCTTGTCCCCTATCCCAGGATACATTTTATGCTTTCCTCATACGCCCCTGTCA
BI179344|Bintje|axil+ AGACCAATCTTGTCCCCTATCCCAGGATCCATTTTATGCTTTCCTCATACGCCCCTGTCA
BG596884|Kennebec|sp+ AGACCAATCTTGTCCCCTATCCCAGGATACATTTTATGCTTTCCTCATACGCCCCTGTCA
BM109655|Kennebec|ro+ AGACCAATCTTGTCCCCTATCCCAGGATACATTTTATGCTTTCCTCATACGCCCCTGTCA
BQ114388|Kennebec+    AGACCAATCTTGTCCCCTATCCCAGGATACATTTTATGCTTTCCTCATACGCCCCTGTCA
                      ____________________________________________________________
consensus             AGACCAATCTTGTCCCCTATCCCAGGATACATTTTATGCTTTCCTCATACGCCCCTGTCA

                          .    :    .    :    .    :    .    :    .    :    .    :
BM404760|Kennebec|ro+ TTTCTGCTGAGAAGGCATACCATGAACAGCTTTCAGTTGCAGAAATCACTAACAGTGCCT
BM112003|Kennebec|ro+ TTTCTGCTGAGAAGGCATACCATGAGCAGCTTTCAGTTGCAGAAATCACTAATAGTGCCT
BM406449|Kennebec|ro+ TTTCTGCTGAGAAGGCATACCATGAACAGCTTTCAGTTGCAGAAATCACTAACAGTGCCT
BI179344|Bintje|axil+ TTTCTGCTGAGAAGGCATACCATGAGCAGCTTTCAGTTGCAGAAATCACTAACAGTGCCT
BG596884|Kennebec|sp+ TTTCTGCTGAGAAGGCATACCATGAACAGCTTTCAGTTGCAGAAATCACTAACAGTGCCT
BM109655|Kennebec|ro+ TTTCTGCTGAGAAGGCATACCATGAACAGCTTTCAGTTGCAGAAATCACTAACAGTGCCT
BQ114388|Kennebec+    TTTCTGCTGAGAAGGCATACCATGAACAGCTTTCAGTTGCAGAAATCACTAACAGTGCCT
                      ____________________________________________________________
consensus             TTTCTGCTGAGAAGGCATACCATGAACAGCTTTCAGTTGCAGAAATCACTAACAGTGCCT

                          .    :    .    :    .    :    .    :    .    :    .    :
BM404760|Kennebec|ro+ TTGAGCCATCTTCTATGATGGTTAAGTGTGACCCTCGCCATGGCAAGTACATGGCTTGCT
BM112003|Kennebec|ro+ TTGAGCCATCTTCTATGATGGTTAAGTGTGACCCTCGCCATGGCAAGTACATGGCTTGCT
BM406449|Kennebec|ro+ TTGAGCCATCTTCTATGATGGTTAAGTGTGACCCTCGCCATGGCAAGTACATGGCTTGCT
BI179344|Bintje|axil+ TTGAGCCATCTTCTATGATGGTTAAGTGTGACCCTCGCCATGGCAAGTACATGGCTTGCT
BG596884|Kennebec|sp+ TTGAGCCATCTTCTATGATGGTTAAGTGTGACCCTCGCCATGGCAAGTACATGGCTTGCT
BM109655|Kennebec|ro+ TTGAGCCATCTTCTATGATGGTTAAGTGTGACCCTCGCCATGGCAAGTACATGGCTTGCT
BQ114388|Kennebec+    TTGAGCCATCTTCTATGATGGTTAAGTGTGACCCTCGCCATGGCAAGTACATGGCTTGCT
                      ____________________________________________________________
consensus             TTGAGCCATCTTCTATGATGGTTAAGTGTGACCCTCGCCATGGCAAGTACATGGCTTGCT

                          .    :    .    :    .    :    .    :    .    :    .    :
BM404760|Kennebec|ro+ GTCTGATGTTCCGTGGTGATGTGGTGCCAAAGGATGTTAATGCTGCTGTGGCCACCATCA
BM112003|Kennebec|ro+ GTCTCATGTTCCGTGGTGATGTGGTGCCAAAGGATGTTAATGCTGCTGTGGCCACCATCA
BM406449|Kennebec|ro+ GTCTGATGTTCCGTGGTGATGTGGTGCCAAAGGATGTTAATGCTGCTGTGGCCACCATTC
BI179344|Bintje|axil+ GTCTCATGTTCCGTGGTGATGTGGTGCCCAAGGATGTTAATGCTGCTGTGGCCACCATCA
BG596884|Kennebec|sp+ GTCTGATGTTCCGTGGTGATGTGGTGCCAAAGGATGTTAATGCTGCTGTGGCCACCATCA
BM109655|Kennebec|ro+ GTCTGATGTTCCGTGGTGATGTGGTGCCAAAGGATGTTAATGCTGCTGTGGCCACCATCA
BQ114388|Kennebec+    GTCTGATGTTCCGTGGTGATGTGGTGCCA-AGGATGTTAATGCTGCTGTGGCCACCATCA
                      ____________________________________________________________
consensus             GTCTGATGTTCCGTGGTGATGTGGTGCCAAAGGATGTTAATGCTGCTGTGGCCACCATCA

                          .    :    .    :    .    :    .    :    .    :    .    :
BM404760|Kennebec|ro+ AGACTAAGCGCACCATCCAATTTGTTGACTGGTGCCCCACA-GGATTCAAGTGTGGTATC
BM112003|Kennebec|ro+ AGACTAAGCGCACCATCCAATTTGTTGACTGGTGCCCCACAAGGATTCAAGTGTGGTATC
BM406449|Kennebec|ro+ AGACTAAGCGCACCATCCAATTTGTTGACTGGTGCCCCACA-GGATTCAAGTGTGGTATC
BI179344|Bintje|axil+ AGACTAAGCGCACCATCCAATTTGTTGACTGGTGCCCCACA-GGATTTCAGTGTGGTATT
BG596884|Kennebec|sp+ AGACTAAGCGCACCATCCAATTTGTTGACTGGTGCCCCACA-GGATTCAAGTGTGGTATC
BM109655|Kennebec|ro+ AGACTAAGCGCACCATCCAATTTGTTGACTGGTGCCCCACA-GGATTCAAGTGTGGTATC
BQ114388|Kennebec+    AGACTAAGCGCACCATCCAATTTGTTGACTGGTGCCCCACA-GGATTCAAGTGTGGTATC
                      ____________________________________________________________
consensus             AGACTAAGCGCACCATCCAATTTGTTGACTGGTGCCCCACA-GGATTCAAGTGTGGTATC

                          .    :    .    :    .    :    .    :    .    :    .    :
BM404760|Kennebec|ro+ AACTACCAGCCCACCA-CTGTTGTT-CCTGGTGG-TGA                      
BM112003|Kennebec|ro+ AACTACCAGCCACCAAACTGTTGTTCCCTGGTGG-TGACCTTGCTAAGGTGCATAAGGCT
BM406449|Kennebec|ro+ AACTACCAGCCACCCA-CTGGTGTTCCCTGGTGGGTGACCTT                  
BI179344|Bintje|axil+ CACTACCAGCCCACCA-CTGTTGTT-TCTGGTGG-TGACTTTGCTAAAGTGCAAGAGGCT
BG596884|Kennebec|sp+ AACTACCAGCCACCAA-CTGTTGTT-CCTGGTGG-TGACCTTGCTAAGGTGCAGAGGGCT
BM109655|Kennebec|ro+ AACTACCAGCCACCAA-CTGTTGTT-CCTGGTGG-TGACCTTGCTAAGGTGCAGAGGGCT
BQ114388|Kennebec+    AACTACCAGCCACCAA-CTGTTGTTCCTTGGTGG-TGACCTTGCTAAGGTGCAGAGGGCT
                      ____________________________________________________________
consensus             AACTACCAGCCACCAA-CTGTTGTT-CCTGGTGG-TGACCTTGCTAAGGTGCAGAGGGCT

                          .    :    .    :    .    :    .    :    .    :    .    :
BM112003|Kennebec|ro+ GTGTGCATGATTT                                               
BI179344|Bintje|axil+ GTGTGCATGATTTCCA                                            
BG596884|Kennebec|sp+ GTGTGCATGATTTCCA                                            
BM109655|Kennebec|ro+ GTGTGCATGATTTCCAACTTTCACGAGTGGTGC-TGAGGTCTTCTCACGCATTGACCCAC
BQ114388|Kennebec+    GTGTGCATGATTTCCA-CTCA-ACGAGTGTTGCCTGA-GTCTTCTCACGCATTGACCACA
                      ____________________________________________________________
consensus             GTGTGCATGATTTCCAACTCA-ACGAGTGTTGC-TGAGGTCTTCTCACGCATTGACCACA

                          .    :    .    :    .    :    .    :    .    :    .    :
BM109655|Kennebec|ro+ AGTTTGATCTGATGTATGCCAAGCGTGCTTTTGTGCATTGGTATG-TCGGTGAGGGCATG
BQ114388|Kennebec+    AGTTTGATCTGATGTATGCCCAGCGTGCTTTTGTGCATTGGTATGGTCGGTGAGGGCATG
                      ____________________________________________________________
consensus             AGTTTGATCTGATGTATGCCAAGCGTGCTTTTGTGCATTGGTATG-TCGGTGAGGGCATG

                          .    :    .    :    .    :    .    :    .    :    .    :
BM109655|Kennebec|ro+ GAGGAAGGGTGATTCAGTGAAGCACGTGAAGATCTTGCTGCCCTTGAGAAAGATTATTGA
BQ114388|Kennebec+    GA                                                          
                      ____________________________________________________________
consensus             GAGGAAGGGTGATTCAGTGAAGCACGTGAAGATCTTGCTGCCCTTGAGAAAGATTATTGA

                          .    :    .    :    .    :    .    :    .    :    .    :
BM109655|Kennebec|ro+ GAGGTGGTGCTGAACCTGATGGAAAGGTGATGATGATGAGGACCATACTGAGCATGATGT
                      ____________________________________________________________
consensus             GAGGTGGTGCTGAACCTGATGGAAAGGTGATGATGATGAGGACCATACTGAGCATGATGT

******************* Contig 14 ********************
                          .    :    .    :    .    :    .    :    .    :    .    :
BM404995|Kennebec|ro+ CTGGAGCTCCCCGCGGTGGCGGCCGCTCTTCAACTAGTGGATCCCCCGGGCTGCAGGAAT
BM404919|Kennebec|ro+  TGGAGCTCCCCGCGGTGGCGGCCGCTCTTCAACTAGTGGATCCCCCGGGCTGCAGGAAT
                      ____________________________________________________________
consensus             CTGGAGCTCCCCGCGGTGGCGGCCGCTCTTCAACTAGTGGATCCCCCGGGCTGCAGGAAT

                          .    :    .    :    .    :    .    :    .    :    .    :
BM404995|Kennebec|ro+ TCGGCACGAGGGGCAAAGAAGATGCAGCCAACAACTTTGCTCGTGGCCACTATACC-ATT
BI432423|Kennebec|le+                       TGCAGGCAACAACTTTGCTCGTGGCCACTATACC-ATT
BM404919|Kennebec|ro+ TCGGCACGAGGGGCAAAGAAGATGCAGCCAACAACTTTGCTCGTGGCCACTATACCCATT
                      ____________________________________________________________
consensus             TCGGCACGAGGGGCAAAGAAGATGCAGCCAACAACTTTGCTCGTGGCCACTATACC-ATT

                          .    :    .    :    .    :    .    :    .    :    .    :
BM404995|Kennebec|ro+ GGGAAAGAGATAGTTGATCTCTGCTTGGATCGCATCCGAAAGCTTGCAGACAACTGTACT
BI432423|Kennebec|le+ GGGAAAGAGATAGTTGATCTCTGCTTGGATCGCATCCGAAAGCTTGCAGACAACTGTACT
BM404919|Kennebec|ro+ GGGAAAGAGATAGTTGATCTCTGCTTGGATCGCATCCGAAAGCTTGCAGACAACTGTACT
                      ____________________________________________________________
consensus             GGGAAAGAGATAGTTGATCTCTGCTTGGATCGCATCCGAAAGCTTGCAGACAACTGTACT

                          .    :    .    :    .    :    .    :    .    :    .    :
BM404995|Kennebec|ro+ GGTCTTCAAGGGTTCCTGGTCTTTAATGCTGTTGGTGGTGGTACCGGTTCAGGTCTTGGG
BI432423|Kennebec|le+ GGTCTTCAAGGTTTCCTGGTCTTTAATGCTGTTGGTGGTGGTACCGGTTCAGGTCTTGGG
BM404919|Kennebec|ro+ GGTCTTCAAGGGTTCCTGGTCTTTAATGCTGTTGGTGGTGGTACCGGTTCAGGTCTTGGG
                      ____________________________________________________________
consensus             GGTCTTCAAGGGTTCCTGGTCTTTAATGCTGTTGGTGGTGGTACCGGTTCAGGTCTTGGG

                          .    :    .    :    .    :    .    :    .    :    .    :
BM404995|Kennebec|ro+ TCACTTCTGCTGGAGCGTCTATCAGTTGACTATGGAAAGAAATCCAAACTTGGTTTCACA
BI432423|Kennebec|le+ TCACTTCTGCTGGAGCGTCTATCAGTTGACTATGGAAAGAAATCCAAACTTGGTTTCACA
BM404919|Kennebec|ro+ TCACTTCTGCTGGAGCGTCTATCAGTTGACTATGGAAAGAAATCCAAACTTGGTTTCACA
                      ____________________________________________________________
consensus             TCACTTCTGCTGGAGCGTCTATCAGTTGACTATGGAAAGAAATCCAAACTTGGTTTCACA

                          .    :    .    :    .    :    .    :    .    :    .    :
BM404995|Kennebec|ro+ ATTTATCCCTCACCACAGGTCTCAACTTCTGTTGTTGAGCCTTACAACAGTGTCCTGTCA
BI432423|Kennebec|le+ ATTTATCCCTCACCACAGGTCTCAACTTCTGTTGTTGAGCCTTACAACAGTGTCCTGTCA
BM404919|Kennebec|ro+ ATTTATCCCTCACCACAGGTCTCAACTTCTGTTGTTGAGCCTTACAACAGTGTCCTGTCA
                      ____________________________________________________________
consensus             ATTTATCCCTCACCACAGGTCTCAACTTCTGTTGTTGAGCCTTACAACAGTGTCCTGTCA

                          .    :    .    :    .    :    .    :    .    :    .    :
BM404995|Kennebec|ro+ ACTCATTCTCTACTTGAGCACACTGATGTGTCAATCCTTTTGGATAATGAAGCTATTTAT
BI432423|Kennebec|le+ ACTCATTCTCTACTTGAGCACACTGATGTGTCAATCCTTTTGGATAATGAAGCCATTTAT
BM404919|Kennebec|ro+ ACTCATTCTCTACTTGAGCACACTGATGTGTCAATCCTTTTGGATAATGAAGCTATTTAT
                      ____________________________________________________________
consensus             ACTCATTCTCTACTTGAGCACACTGATGTGTCAATCCTTTTGGATAATGAAGCTATTTAT

                          .    :    .    :    .    :    .    :    .    :    .    :
BM404995|Kennebec|ro+ GACATTTGCAGGCGCTCATTGGACATTGAGCGCCCTACCTACACCAACCTCAATCGCCTT
BI432423|Kennebec|le+ GACATTTGCAGGCGCTCATTGGACATTGAGCGCCCTACCTACACCAACCTCAATCGCCTT
BM404919|Kennebec|ro+ GACATTTGCAGGCGCTCATTGGACATTGAGCGCCCTACCTACACCAACCTCAATCGCCTT
                      ____________________________________________________________
consensus             GACATTTGCAGGCGCTCATTGGACATTGAGCGCCCTACCTACACCAACCTCAATCGCCTT

                          .    :    .    :    .    :    .    :    .    :    .    :
BM404995|Kennebec|ro+ ATCTCACAGGTTATATCTTCTCTGACAGCTTCTTTGAGGTTTGATGGAGCTCTGAATGTT
BI432423|Kennebec|le+ ATCTCACAGGTTATATCTTCTCTGACAGCTTCTTTGAGGTTTGATGGAGCTCTGAATGTT
BM404919|Kennebec|ro+ ATCTCACAGGTTATATCTTCTCTGACAGCTTCTTTGAGGTTTGATGGAGCTCTGAATGTT
                      ____________________________________________________________
consensus             ATCTCACAGGTTATATCTTCTCTGACAGCTTCTTTGAGGTTTGATGGAGCTCTGAATGTT

                          .    :    .    :    .    :    .    :    .    :    .    :
BM404995|Kennebec|ro+ GATGTGAATGAGTTCCAGACCAATCTTGTCCCCTATCCCAGGATACATTTTATGCTTTCC
BI432423|Kennebec|le+ GATGTGAATGAGTTCCAGACCAATCTTGTTCCCTATCCCAGGATCCATTTTATGCTTTCC
BM404919|Kennebec|ro+ GATGTGAATGAGTTCCAGACCAATCTTGTCCCCTATCCCAGGATACATTTTATGCTTTCC
                      ____________________________________________________________
consensus             GATGTGAATGAGTTCCAGACCAATCTTGTCCCCTATCCCAGGATACATTTTATGCTTTCC

                          .    :    .    :    .    :    .    :    .    :    .    :
BM404995|Kennebec|ro+ TCATACGCCCCTGTCATTTCTGCTGAGAAGGCATACCATGAACAGCTTTCAGTTGCAGAA
BI432423|Kennebec|le+ TCATACGCCCCTGTCATTTCTGCTGAGAA-GCATACCATGAGCAGCTTTCAGTTGCAGAA
BM404919|Kennebec|ro+ TCATACGCCCCTGTCATTTCTGCTGAGAAGGCATACCATGAACAGCTTTCAGTTGCAGAA
                      ____________________________________________________________
consensus             TCATACGCCCCTGTCATTTCTGCTGAGAAGGCATACCATGAACAGCTTTCAGTTGCAGAA

                          .    :    .    :    .    :    .    :    .    :    .    :
BM404995|Kennebec|ro+ ATCACTAACAGTGCCTTTGAGCCATCTTCTATGATGGGTAAGTGTGACCCTCGCCATGGC
BI432423|Kennebec|le+ ATCACTAACAGTGGCTTTGAGCCATCTTCTATGATGGGTAAGTGTGACCCTCGCCA-GGC
BM404919|Kennebec|ro+ ATCACTAACAGTGCCTTTGAGCCATCTTCTATGATGGTTAAGTGTGACCCTCGCCATGGC
                      ____________________________________________________________
consensus             ATCACTAACAGTGCCTTTGAGCCATCTTCTATGATGGGTAAGTGTGACCCTCGCCATGGC

                          .    :    .    :    .    :    .    :    .    :    .    :
BM404995|Kennebec|ro+ AAGTACATGGCTTGCTGTCT-GATGTTCCGTGGTGATGTGGTGCC-AAAGATGTTTATGC
BI432423|Kennebec|le+ AAGAACATGGCTTGCTGTCTCAATGTT-CGGGGGGATGTGGGGCCAAAAGATGGTAATGC
BM404919|Kennebec|ro+ AAGTACATGGCTTGCTGTCT-GATGTTCCGTGGTGATGTGGTGCAAAGGGATG-TAATGC
                      ____________________________________________________________
consensus             AAGTACATGGCTTGCTGTCT-GATGTTCCGTGGTGATGTGGTGCC-AAGGATG-TAATGC

                          .    :    .    :    .    :    .    :    .    :    .    :
BM404995|Kennebec|ro+ TGCTGTGGCCACCATCAAGACTAAGCGCACCATCCAATTTTGTTGACTGGTGCCCCACAG
BI432423|Kennebec|le+ TGCTGTGGCCCCCATCAAGACTAAACGCCCCATCCAATTTG                   
BM404919|Kennebec|ro+ TGCTGTGGGCCACATCAAGACTAAGCGCACCATCCAATTT-GTTGACTGGTGCCCCACAA
                      ____________________________________________________________
consensus             TGCTGTGGCCCCCATCAAGACTAAGCGCACCATCCAATTT-GTTGACTGGTGCCCCACAG

                          .    :    .    :    .    :    .    :    .    :    .    :
BM404995|Kennebec|ro+ GGATTCAAGTGTGGGTATCA                            
BM404919|Kennebec|ro+ GGA-TCCAGTGT-GGTATCAACTACCCAGCCACAACTGTTGTTCCTGG
                      ____________________________________________________________
consensus             GGATTCAAGTGTGGGTATCAACTACCCAGCCACAACTGTTGTTCCTGG

******************* Contig 15 ********************
                          .    :    .    :    .    :    .    :    .    :    .    :
BM405976|Kennebec|ro+ CTGGAGCTCCCCGCGGTGGCGGCCGCTCTAGAACTAGTGGATCCCCCGGGCTGCAGG-AT
BM405125|Kennebec|ro+ CTGGAGCTCCCCGCGGTGGCG-TCGCTC-ATCACTAGTGGATCCCCCGGGCTGCAGG-TT
BG597945|Kennebec|sp+ CTGGAGCTCCCCGCGGTGGCGGCCGCTCTAGAACTAGTGGATCCCCCGGGCTGCAGGAAT
                      ____________________________________________________________
consensus             CTGGAGCTCCCCGCGGTGGCGGCCGCTCTAGAACTAGTGGATCCCCCGGGCTGCAGG-AT

                          .    :    .    :    .    :    .    :    .    :    .    :
BM405976|Kennebec|ro+ TCGGCACGAGGAGAAGATGCAGCCAACAACTTTGCTCGTGGCCACTATACCCATTG-GGA
BM405125|Kennebec|ro+ TCCGCACGAGGAGAAGATGCAGCCAACAACTTTGCTCGTGGCCACTATACC-ATTGTGGA
BG597945|Kennebec|sp+ TCGGCACGAGG----GATGCAGCCAACAACTTTGCTCGTGGCCACTATACC-ATTG-GGA
                      ____________________________________________________________
consensus             TCGGCACGAGGAGAAGATGCAGCCAACAACTTTGCTCGTGGCCACTATACC-ATTG-GGA

                          .    :    .    :    .    :    .    :    .    :    .    :
BM405976|Kennebec|ro+ AAGAGATAGTTGATCTCTGCTTGGATCGCATCCGAAAGCTTGCAGACAACTGTACTGGTC
BM405125|Kennebec|ro+ AAGAGATAGTTGATCTCTGCTTGGATCGCATCCGAAAGCTTGCAGACAACTGTACTGGTC
BF053101|Kennebec|le+            GATCTCTGCTTGGATCGCATCCGAAAGCTTGCAGACAACTGTACTGGTC
BG097497|Kennebec|le+                                            AGACAACTGTACTGGTC
BG597945|Kennebec|sp+ AAGAGATAGTTGATCTCTGCTTGGATCGCATCCGAAAGCTTGCAGACAACTGTACTGGTC
                      ____________________________________________________________
consensus             AAGAGATAGTTGATCTCTGCTTGGATCGCATCCGAAAGCTTGCAGACAACTGTACTGGTC

                          .    :    .    :    .    :    .    :    .    :    .    :
BM405976|Kennebec|ro+ TTCAAGGGTTCCTGGTCTTTAATGCTGTTGGTGGTGGTACTGGTTCAGGTCTTGGGTCAC
BM405125|Kennebec|ro+ TTCAAGGGTTCCTGGTCTTTAATGCTGTTGGTGGTGGTACTGGTTCAGGTCTTGGGTCAC
BF053101|Kennebec|le+ TTCAAGGTTTCCTGGTCTTTAATGCTGTTGGTGGTGGTACCGGTTCAAGTCTTGGGTCAC
BG097497|Kennebec|le+ TTCAAGGTTTCCTGGTCTTTAATGCTGTTGGTGGTGGTACCGGTTCAGGTCTTGGGTCAC
BG597945|Kennebec|sp+ TTCAAGGGTTCCTGGTCTTTAATGCTGTTGGTGGTGGTACCGGTTCAGGTCTGGGGTCAC
                      ____________________________________________________________
consensus             TTCAAGGTTTCCTGGTCTTTAATGCTGTTGGTGGTGGTACCGGTTCAGGTCTTGGGTCAC

                          .    :    .    :    .    :    .    :    .    :    .    :
BM405976|Kennebec|ro+ TTCTGCTGGAGCGTCTATCAGTTGACTATGGAAAGAAATCCAAACTTGGTTTCACAATTT
BM405125|Kennebec|ro+ TTCTGCTGGAGCGTCTATCAGTTGACTATGGAAAGAAATCCAAACTTGGTTTCACAATTT
BF053101|Kennebec|le+ TTCTGCTGGAGCGTCTATCAGTTGACTATGGAAAGAAATCCAAACTTGGTTTCACAATTT
BG097497|Kennebec|le+ TTCTGCTGGAGCGTCTATCAGTTGACTATGGAAAGAAATCCAAACTTGGTTTCACAATTT
BG597945|Kennebec|sp+ TTCTGCTGGAGCGTCTATCAGTTGACTATGGAAAGAAATCCAAACTTGGTTTCACAATTT
                      ____________________________________________________________
consensus             TTCTGCTGGAGCGTCTATCAGTTGACTATGGAAAGAAATCCAAACTTGGTTTCACAATTT

                          .    :    .    :    .    :    .    :    .    :    .    :
BM405976|Kennebec|ro+ ATCCCTCACCACAGGTCTCAACTTCTGTTGTGGAGCCTTACAACAGTGTCCTGTCAACTC
BM405125|Kennebec|ro+ ATCCCTCACCACAGGTCTCAACTTCTGTTGTGGAGCCTTACAACAGTGTCCTGTCAACTC
BF053101|Kennebec|le+ ATCCCTCACCACAGGTCTCAACTTCTGTTGTTGAGCCTTACAACAGTGTCCTGTCAACTC
BG097497|Kennebec|le+ ATCCCTCACCACAGGTCTCAACTTCTGTTGTTGAGCCTTACAACAGTGTCCTGTCAACTC
BG597945|Kennebec|sp+ ATCCCTCACCACAGGTCTCAACTTCTGTTGTTGAGCCTTACAACAGTGTCCTGTCAACTC
                      ____________________________________________________________
consensus             ATCCCTCACCACAGGTCTCAACTTCTGTTGTTGAGCCTTACAACAGTGTCCTGTCAACTC

                          .    :    .    :    .    :    .    :    .    :    .    :
BM405976|Kennebec|ro+ ATTCTCTACTTGAGCACACTGATGTGTCAATCCTTTTGGATAATGAAGCCATTTATGACA
BM405125|Kennebec|ro+ ATTCTCTACTTGAGCACACTGATGTGTCAATCCTTTTGGATAATGAAGCCATTTATGACA
BF053101|Kennebec|le+ ATTCTCTACTTGAGCACACTGATGTGTCAATCCTTTTGGATAATGAAGCCATTTATGACA
BG097497|Kennebec|le+ ATTCTCTACTTGAGCACACTGATGTGTCAATCCTTTTGGATAATGAAGCCATTTATGACA
BG597945|Kennebec|sp+ ATTCTCTACTTGAGCACACTGATGTGTCAATCCTTTTGGATAATGAAGCCATTTATGACA
                      ____________________________________________________________
consensus             ATTCTCTACTTGAGCACACTGATGTGTCAATCCTTTTGGATAATGAAGCCATTTATGACA

                          .    :    .    :    .    :    .    :    .    :    .    :
BM405976|Kennebec|ro+ TTTGCAGGCGCTCATTGGACATTGAGCGCCCTACCTACACCAACCTCAATCGCCTTATCT
BM405125|Kennebec|ro+ TTTGCAGGCGCTCATTGGACATTGAGCGCCCTACCTACACCAACCTCAATCGCCTTATCT
BF053101|Kennebec|le+ TTTGCAGGCGCTCATTGGACATTGAGCGCCCTACCTACACCAACCTCAATCGCCTTATCT
BG097497|Kennebec|le+ TTTGCAGGCGCTCATTGGACATTGAGCGCCCTACCTACACCAACCTCAATCGCCTTATCT
BG597945|Kennebec|sp+ TTTGCAGGCGCTCATTGGACATTGAGCGCCCTACCTACACCAACCTCAATCGCCTTATCT
                      ____________________________________________________________
consensus             TTTGCAGGCGCTCATTGGACATTGAGCGCCCTACCTACACCAACCTCAATCGCCTTATCT

                          .    :    .    :    .    :    .    :    .    :    .    :
BM405976|Kennebec|ro+ CACAGGTTATATCTTCTCTGACAGCTTCTTTGAGGTTTGATGGAGCTCTGAATGTTGATG
BM405125|Kennebec|ro+ CACAGGTTATATCTTCTCTGACAGCTTCTTTGAGGTTTGATGGAGCTCTGAATGTTGATG
BF053101|Kennebec|le+ CACAGGTTATATCTTCTCTGACAGCTTCTTTGAGGTTTGATGGAGCTCTGAATGTTGATG
BG097497|Kennebec|le+ CACAGGTTATATCTTCTCTGACAGCTTCTTTGAGGTTTGATGGAGCTCTGAATGTTGATG
BG597945|Kennebec|sp+ CACAGGTTATATCTTCTCTGACAGCTTCTTTGAGGTTTGATGGAGCTCTGAATGTTGATG
                      ____________________________________________________________
consensus             CACAGGTTATATCTTCTCTGACAGCTTCTTTGAGGTTTGATGGAGCTCTGAATGTTGATG

                          .    :    .    :    .    :    .    :    .    :    .    :
BM405976|Kennebec|ro+ TGAATGAGTTCCAGACCAATCTTGTCCCCTATCCCAGGATCCATTTTATGCTTTCCTCAT
BM405125|Kennebec|ro+ TGAATGAGTTCCAGACCAATCTTGTCCCCTATCCCAGGATCCATTTTATGCTTTCCTCAT
BF053101|Kennebec|le+ TGAATGAGTTCCAGACCAATCTTGTTCCCTATCCCAGGATCCATTTTATGCTTTCCTCAT
BG097497|Kennebec|le+ TGAATGAGTTCCAGACCAATCTTGTTCCCTATCCCAGGATCCATTTTATGCTTTCCTCAT
BG597945|Kennebec|sp+ TGAATGAGTTCCAGACCAATCTTGTCCCCTATCCCAGGATCCATTTTATGCTTTCCTCAT
                      ____________________________________________________________
consensus             TGAATGAGTTCCAGACCAATCTTGTCCCCTATCCCAGGATCCATTTTATGCTTTCCTCAT

                          .    :    .    :    .    :    .    :    .    :    .    :
BM405976|Kennebec|ro+ ACGCCCCTGTCATTTCTGCTGAGAAGGCATACCATGAGCAGCTTTCAGTTGCAGAAATCA
BM405125|Kennebec|ro+ ACGCCCCTGTCATTTCTGCTGAGAAGGCATACCATGAGCAGCTTTCAGTTGCAGAAATCA
BF053101|Kennebec|le+ ACGCCCCTGTCATTTCTGCTGAGAAGGCATACCATGAGCAGCTTTCAGTTGCAGAAATCA
BG097497|Kennebec|le+ ACGCCCCTGTCATTTCTGCTGAGAAGGCATACCATGAGCAGCTTTCAGTTGCAGAAATCA
BG597945|Kennebec|sp+ ACGCCCCTGTCATTTCTGCTGAGAAGGCATACCATGAGCAGCTTTCAGTTGCAGAAATCA
                      ____________________________________________________________
consensus             ACGCCCCTGTCATTTCTGCTGAGAAGGCATACCATGAGCAGCTTTCAGTTGCAGAAATCA

                          .    :    .    :    .    :    .    :    .    :    .    :
BM405976|Kennebec|ro+ CTAATAGTGCCTTTGAGCCATCTTCTATGATGGTTAAGTGTGACCCTCGCCATGGCAAGT
BM405125|Kennebec|ro+ CTAATAGTGCCTTTGAGCCATCTTCTATGATGGTTAAGTGTGACCCTCGCCATGGCAAGT
BF053101|Kennebec|le+ CTAACAGTGCCTTTGAGCCATCTTCTATGATGGTTAAGTGTGACCCTCGCCATGGCAAGT
BG097497|Kennebec|le+ CTAACAGTGCCTTTGAGCCATCTTCTATGATGGTTAAGTGTGACCCTCGCCATGGCAAGT
BG597945|Kennebec|sp+ CTAACAGTGCCTTTGAGCCATCTTCTATGATGGGTAAGTGTGACCCTCGCCATGGCAAGT
                      ____________________________________________________________
consensus             CTAATAGTGCCTTTGAGCCATCTTCTATGATGGTTAAGTGTGACCCTCGCCATGGCAAGT

                          .    :    .    :    .    :    .    :    .    :    .    :
BM405976|Kennebec|ro+ ACATGGCTTGCTGTCTCATGTTCCGTGGTGATGTGGTGCCAAAGGATGTTAATGCTGCTG
BM405125|Kennebec|ro+ ACATGGCTTGCTGTCTCATGTTCCGTGGTGATGTGGTGCCAAAGGATGTTAATGCTGCTG
BF053101|Kennebec|le+ ACATGGCTTGCTGTCTCATGTTCCGGGGTGATGTGGTGCCAAAAGATGGTAATGCTGCTG
BG097497|Kennebec|le+ ACATGGCTTGCTGTCTCATGTTCCGTGGTGATGTGGTGCCAAAGGATGTTAATGCTGCTG
BG597945|Kennebec|sp+ ACATGGCTTGCTGTCTCATGTTCCGTGGTGATGTGGTGCCAAAAGATGTTAATGCTGCTG
                      ____________________________________________________________
consensus             ACATGGCTTGCTGTCTCATGTTCCGTGGTGATGTGGTGCCAAAGGATGTTAATGCTGCTG

                          .    :    .    :    .    :    .    :    .    :    .    :
BM405976|Kennebec|ro+ TGGCCA-CATCAAGACTAAGCGCACCATCCAATTTGTTGACTGGTG-CCCACAGGGAATC
BM405125|Kennebec|ro+ TGGCCACCATCAAGACTAAGCGCACCATCCAATTTGTTGACTGGTGCCCCACAGG-ATTC
BF053101|Kennebec|le+ TGGCCACCATCAAGACTAAGCGCACCATCCAATTTGTTGACTGGTGCCCCACCAG-ATTC
BG097497|Kennebec|le+ TGGCCACCATCAAAACTA-GCGCACCATCCAATTTGTTGACTG-TGCCCCACAG      
BG597945|Kennebec|sp+ TGGCCA-CATCAAGACTAAGCGCA-CATCCAATTTGT-GACTGGTG-CCCACAG--ATTC
                      ____________________________________________________________
consensus             TGGCCACCATCAAGACTAAGCGCACCATCCAATTTGTTGACTGGTG-CCCACAGG-ATTC

                          .    :    .    :    .    :    .    :    .    :    .    :
BM405976|Kennebec|ro+ -AGTGTGGTATCAACTACCAGCCCACCACTGTTG                       
BM405125|Kennebec|ro+ AAGTGTGGTATCAACTACCAGCCCACAACTG                          
BF053101|Kennebec|le+ AAGTGTGGTTTCAACT                                         
BG597945|Kennebec|sp+ -AGTGTTGT-TCAACTACCACCCC-CAACTGTTGTACCTGGTGGTGACCTTGCTAAG
                      ____________________________________________________________
consensus             -AGTGTGGTATCAACTACCAGCCCACCACTGTTGTACCTGGTGGTGACCTTGCTAAG

******************* Contig 16 ********************
                          .    :    .    :    .    :    .    :    .    :    .    :
BE472895|Bintje|axil+ ACCGCGGTGGCGGCCGCTCTAGAACTAGTGGATCCCCCGGGCTGCAGGAATTCGGCACGA
BF053856|Kennebec|le+      GGTGGCGGCCGCTCTAGAACTAGTGGATCCCCCGGGCTGCAGGAATTCGGCACGA
                      ____________________________________________________________
consensus             ACCGCGGTGGCGGCCGCTCTAGAACTAGTGGATCCCCCGGGCTGCAGGAATTCGGCACGA

                          .    :    .    :    .    :    .    :    .    :    .    :
BE472895|Bintje|axil+ GGCGAGGGCCGGCTCGCTACCAGCATCAACCATGGTTCTCAAGACAGAACTTTGCCGTTT
BF053856|Kennebec|le+ GGCG-------GCTCGCTA-CAGCATCAACCATGGTTCTCAAGACAGAACTTTGCCGTTT
                      ____________________________________________________________
consensus             GGCG-------GCTCGCTA-CAGCATCAACCATGGTTCTCAAGACAGAACTTTGCCGTTT

                          .    :    .    :    .    :    .    :    .    :    .    :
BE472895|Bintje|axil+ CAGTGGTGCCAAGATTTACCCTGGGAGAGGCATCAGATTTATCCGTTCAGATTCTCAGGT
BF053856|Kennebec|le+ CAGTGGTGCCAAGATTTACCCTGGGAGAGGCATCAGATTTATCCGTTCAGATTCTCAGGT
                      ____________________________________________________________
consensus             CAGTGGTGCCAAGATTTACCCTGGGAGAGGCATCAGATTTATCCGTTCAGATTCTCAGGT

                          .    :    .    :    .    :    .    :    .    :    .    :
BE472895|Bintje|axil+ GTTCCTATTCGTCAACTCAAAATGCAAACACTACTTCCACAACAAGTTGAAGCCGTCCAA
BF053856|Kennebec|le+ GTTCCTATTCGTCAACTCAAAATGCAAACACTACTTCCACAACAAGTTGAAGCCGTCCAA
                      ____________________________________________________________
consensus             GTTCCTATTCGTCAACTCAAAATGCAAACACTACTTCCACAACAAGTTGAAGCCGTCCAA

                          .    :    .    :    .    :    .    :    .    :    .    :
BE472895|Bintje|axil+ ACTTACATGGACAGCTATGTATAGGAAGCAACACAAGAAGGATATTGCACAAGAAGCTGC
BF053856|Kennebec|le+ ACTTACATGGACAGCTATGTATAGGAAGCAACACAAGAAGGATATTGCACAAGAAGCTGC
                      ____________________________________________________________
consensus             ACTTACATGGACAGCTATGTATAGGAAGCAACACAAGAAGGATATTGCACAAGAAGCTGC

                          .    :    .    :    .    :    .    :    .    :    .    :
BE472895|Bintje|axil+ TAAGAAGAGGCGACGTACCACCAAGAAGCCTTACTCTAGGTCTATTGTGGGTGCAACCTT
BF053856|Kennebec|le+ TAAGAAGAGGCGACGTACCACCAAGAAGCCTTACTCTAGGTCTATTGTGGGTGCAACCTT
                      ____________________________________________________________
consensus             TAAGAAGAGGCGACGTACCACCAAGAAGCCTTACTCTAGGTCTATTGTGGGTGCAACCTT

                          .    :    .    :    .    :    .    :    .    :    .    :
BE472895|Bintje|axil+ GGAGGTTATCCAGAAGAAGAGAACTGAAAGGCCAGAAGTTCGAGATGCTGCCAGGGAGGC
BF053856|Kennebec|le+ GGAGGTAATCCAGAAGAAGAGAACTGAAAGACCAGAAGTTCGAGATGCTGCCAGGGAGGC
                      ____________________________________________________________
consensus             GGAGGTTATCCAGAAGAAGAGAACTGAAAGACCAGAAGTTCGAGATGCTGCCAGGGAGGC

                          .    :    .    :    .    :    .    :    .    :    .    :
BE472895|Bintje|axil+ TGCTCTTCGTGAAATTAAGGAAAGGATCAAGAAGACAAAGGATGAAAAGAAGGCGAAGAA
BF053856|Kennebec|le+ TGCTCTTCGTGAAATTAAGGAAAGGATCAAGAAGACAAAGGATGAAAAGAAGGCGAAGAA
                      ____________________________________________________________
consensus             TGCTCTTCGTGAAATTAAGGAAAGGATCAAGAAGACAAAGGATGAAAAGAAGGCGAAGAA

                          .    :    .    :    .    :    .    :    .    :    .    :
BE472895|Bintje|axil+ AGCAGAGGTTCAGGCCAAGTCCCAGAAAGCTGGAGGAAAGGGCAATATGTCCAAAGGAGG
BF053856|Kennebec|le+ AGCAGAGGTTCAGGCCAAGTCCCAGAAAGCTGGAGGAAAGGGAAATATGTCCAAAGGAGG
                      ____________________________________________________________
consensus             AGCAGAGGTTCAGGCCAAGTCCCAGAAAGCTGGAGGAAAGGGAAATATGTCCAAAGGAGG

                          .    :    .    :    .    :    .    :    .    :    .    :
BE472895|Bintje|axil+ TGCATCTAAAGGTCCTAAGCTTGGTGGTGGCGGAGGAAAACGTTAAGTTGTTGTTTATGT
BF053856|Kennebec|le+ TGCATCTAAAGGTCCTAAGCTTGGTGGTGGCGGAGGAAAACGTTAAGCTGTTGTTTATGT
                      ____________________________________________________________
consensus             TGCATCTAAAGGTCCTAAGCTTGGTGGTGGCGGAGGAAAACGTTAAGCTGTTGTTTATGT

                          .    :    .    :    .    :    .    :    .    :    .    :
BE472895|Bintje|axil+ TGTTTCCTTATTAGCAAATAGAGTGCCTTGTTTGACGAGACTGTAAGCGAAGACCTTCAT
BF053856|Kennebec|le+ TGTTTCCTTATTAGCA-ATAGAGTGCCTTGTTTGAAGAGACTGTAAGCAAAGACCTTCAT
                      ____________________________________________________________
consensus             TGTTTCCTTATTAGCA-ATAGAGTGCCTTGTTTGACGAGACTGTAAGCGAAGACCTTCAT

                          .    :    .    :    .    :    .    :    .    :    .    :
BE472895|Bintje|axil+ TTACAAGTATCTCATACATCTGCAGACAAATTTCTCGTTGACGGGTTTGCATTTGGTATG
BF053856|Kennebec|le+ TTACAAGTATCTCATACATCTGCAGACAAATNTCTCGTTGACGGTTTTGC          
                      ____________________________________________________________
consensus             TTACAAGTATCTCATACATCTGCAGACAAATTTCTCGTTGACGGGTTTGCATTTGGTATG

                          .    :    .    :    .    :    .    :    .    :    .    :
BE472895|Bintje|axil+ CAGCTGTTGATTCTCCACATACCTGTTGACTTCTTGGGGTTCATTCTCTATTACAGATGT
                      ____________________________________________________________
consensus             CAGCTGTTGATTCTCCACATACCTGTTGACTTCTTGGGGTTCATTCTCTATTACAGATGT

                          .    :    .    :    .    :    .    :    .    :    .    :
BE472895|Bintje|axil+ AGTNTTTGACTCCTAACAATATATTTTTAAATCTGCTTCT
                      ____________________________________________________________
consensus             AGTNTTTGACTCCTAACAATATATTTTTAAATCTGCTTCT

******************* Contig 17 ********************
                          .    :    .    :    .    :    .    :    .    :    .    :
BG598673|Kennebec|sp+ AAAGCTGGAGCTCACCGCGGTGGCGGCCGCTCTAGAAC-AGTGGATCCCCCGGGCTGCAG
BG890440|Kennebec|do+   AGCTGGAGCTCCCCGCGGTGGCGGCCGCTCTAGAACTAGTGGATCCCCCGGGCTGCAG
BG596096|Kennebec|sp+    GCTGGAGCTCACCGCGGTGGCGGCCGCTCTAGAACTAGTGGATCCCCCGGGCTGCAG
BG594181|Kennebec|sp+                  CGGTGGCGGCCGCTCTACAACTAGTGGATCCCCCGGGCTGCAG
BQ115443|Kennebec+       GCTGGAGCTCCCCGCGGTGGCGGCCGCTCTAGAACTAGTGGATCCCCCGGGCTGCAG
BG599674|Kennebec|sp+    GCTGGAGCTCCACGCGGTGGCGGCCGCTCTAGAACTAGTGGATCCCCCGGGCTGCAG
                      ____________________________________________________________
consensus             AAAGCTGGAGCTCCCCGCGGTGGCGGCCGCTCTAGAACTAGTGGATCCCCCGGGCTGCAG

                          .    :    .    :    .    :    .    :    .    :    .    :
BG598673|Kennebec|sp+ GAATTCGGCACGAGG---------C---AGCATCAACCATGGTTCTCAAGACAGAACTTT
BG890440|Kennebec|do+ GAATTCGGCACGAGG---------CTACAGCATCAACCATGGTTCTCAAGACAGAACTTT
BG596096|Kennebec|sp+ GAATTCGGCACGAGGGGCGGCTCGCTACAGCATCAACCATGGTTCTCAAGACAGAACTTT
BG594181|Kennebec|sp+ GAATTCGGCACGAGG---------C---AGCATCAACCATGGTTCTCAAGACAGAACTTT
BQ115443|Kennebec+    GAATTCGGCACGAGG-----CTCGCTACAGCATCAACCATGGTTCTCAAGACAGAACTTT
BG599674|Kennebec|sp+ GAATTCGCCACGAGGG----CTCGCTACAGCATCAACCATGGTTCTCAAGACAGAACTTT
                      ____________________________________________________________
consensus             GAATTCGGCACGAGG-----CTCGCTACAGCATCAACCATGGTTCTCAAGACAGAACTTT

                          .    :    .    :    .    :    .    :    .    :    .    :
BG598673|Kennebec|sp+ GCCGTTTCAGTGGTGCCAAGATTTACCCTGGGAGAGGCATCAGATTTATCCGTTCAGATT
BG890440|Kennebec|do+ GCCGTTTCAGTGGTGCCAAGATTTACCCTGGGAGAGGCATCAGATTTATCCGTTCAGATT
BG596096|Kennebec|sp+ GCCGTTTCAGTGGTGCCAAGATTTACCCTGGGAGAGGCATCAGATTTATCCGTTCAGATT
BG594181|Kennebec|sp+ GCCGTTTCAGTGGTGCCAAGATTTACCCTGGGAGAGGCATCAGATTTATCCGTTCAGATT
BQ115443|Kennebec+    GCCGTTTCAGTGGTGCCAAGATTTACCCTGGGAGAGGCATCAGATTTATCCGTTCAGATT
BG599674|Kennebec|sp+ GCCGTTTCAGTGGTGCCAAGATTTACCCTGGGAGAGGCATCAGATTTATCCGTTCAGATT
                      ____________________________________________________________
consensus             GCCGTTTCAGTGGTGCCAAGATTTACCCTGGGAGAGGCATCAGATTTATCCGTTCAGATT

                          .    :    .    :    .    :    .    :    .    :    .    :
BG598673|Kennebec|sp+ CTCAGGTGTTCCTATTCGTCAACTCAAAATGCAAACACTACTTCCACAACAAGTTGAAGC
BG890440|Kennebec|do+ CTCAGGTGTTCCTATTCGTCAACTCAAAATGCAAACACTACTTCCACAACAAGTTGAAGC
BG596096|Kennebec|sp+ CTCAGGTGTTCCTATTCGTCAACTCAAAATGCAAACACTACTTCCACAACAAGTTGAAGC
BG594181|Kennebec|sp+ CTCAGGTGTTCCTATTCGTCAACTCAAAATGCAAACACTACTTCCACAACAAGTTGAAGC
BQ115443|Kennebec+    CTCAGGTGTTCCTATTCGTCAACTCAAAATGCAAACACTACTTCCACAACAAGTTGAAGC
BG599674|Kennebec|sp+ CTCAGGTGTTCCTATTCGTCAACTCAAAATGCAAACACTACTTCCACAACAAGTTGAAGC
                      ____________________________________________________________
consensus             CTCAGGTGTTCCTATTCGTCAACTCAAAATGCAAACACTACTTCCACAACAAGTTGAAGC

                          .    :    .    :    .    :    .    :    .    :    .    :
BG598673|Kennebec|sp+ CGTCCAAACTTACATGGACAGCTATGTATAGGAAGCAACACAAGAAGGATATTGCACAAG
BG890440|Kennebec|do+ CGTCCAAACTTACATGGACAGCTATGTATAGGAAGCAACACAAGAAGGATATTGCACAAG
BG596096|Kennebec|sp+ CGTCCAAACTTACATGGACAGCTATGTATAGGAAGCAACACAAGAAGGATATTGCACAAG
BG594181|Kennebec|sp+ CATCCAAACTTACTTGGACAGCTATGTATAGGAAGCAACACAAGAAGGATATTGCACAAG
BQ115443|Kennebec+    CGTCCAAACTTACATGGACAGCTATGTATAGGAAGCAACACAAGAAGGATATTGCACAAG
BG599674|Kennebec|sp+ CATCCAAACTTACTTGGACAGCTATGTATAGGAAGCAACACAAGAAGGATATTGCACAAG
                      ____________________________________________________________
consensus             CGTCCAAACTTACATGGACAGCTATGTATAGGAAGCAACACAAGAAGGATATTGCACAAG

                          .    :    .    :    .    :    .    :    .    :    .    :
BG598673|Kennebec|sp+ AAGCTGCTAAGAAGAGGCGACGTACCACCAAGAAGCCTTACTCTAGGTCTATTGTGGGTG
BG890440|Kennebec|do+ AAGCTGCTAAGAAGAGGCGACGTACCACCAAGAAGCCTTACTCTAGGTCTATTGTGGGTG
BG596096|Kennebec|sp+ AAGCTGCTAAGAAGAGGCGACGTACCACCAAGAAGCCTTACTCTAGGTCTATTGTGGGTG
BG594181|Kennebec|sp+ AAGCTGCTAAGAAGAGACGACGTACAACCAAAAAGCCTTACTCTAGGTCTATTGTGGGTG
BQ115443|Kennebec+    AAGCTGCTAAGAAGAGGCGACGTACCACCAAGAAGCCTTACTCTAGGTCTATTGTGGGTG
BG599674|Kennebec|sp+ AAGCTGCTAAGAAGAGACGACGTACAACCAAAAAGCCTTACTCTAGGTCTATTGTGGGTG
                      ____________________________________________________________
consensus             AAGCTGCTAAGAAGAGGCGACGTACCACCAAGAAGCCTTACTCTAGGTCTATTGTGGGTG

                          .    :    .    :    .    :    .    :    .    :    .    :
BG598673|Kennebec|sp+ CAACCTTGGAGGTTATCCAGAAGAAGAGAACTGAAAGGCCAGAAGTTCGAGATGCTGCCA
BG890440|Kennebec|do+ CAACCTTGGAGGTTATCCAGAAGAAGAGAACTGAAAGGCCAGAAGTTCGAGATGCTGCCA
BG596096|Kennebec|sp+ CAACCTTGGAGGTTATCCAGAAGAAGAGAACTGAAAGGCCAGAAGTTCGAGATGCTGCCA
BG594181|Kennebec|sp+ CAACCTTGGAGGTAATCCAGAAGAAGAGAACTGAAAGGCCAGAAGTTCGAGATGCTGCCA
BQ115443|Kennebec+    CAACCTTGGAGGTTATCCAGAAGAAGAGAACTGAAAGGCCAGAAGTTCGAGATGCTGCCA
BG599674|Kennebec|sp+ CAACCTTGGAGGTAATCCAGAAGAAGAGAACTGAAAGGCCAGAAGTTCGAGATGCTGCCA
                      ____________________________________________________________
consensus             CAACCTTGGAGGTTATCCAGAAGAAGAGAACTGAAAGGCCAGAAGTTCGAGATGCTGCCA

                          .    :    .    :    .    :    .    :    .    :    .    :
BG598673|Kennebec|sp+ GGGAGGCTGCTCTTCGTGAAATTAAGGAAAGGATCAAGAAGACAAAGGATGAAAAGAAGG
BG890440|Kennebec|do+ GGGAGGCTGCTCTTCGTGAAATTAAGGAAAGGATCAAGAAGACAAAGGATGAAAAGAAGG
BG596096|Kennebec|sp+ GGGAGGCTGCTCTTCGTGAAATTAAGGAAAGGATCAAGAAGACAAAGGATGAAAAGAAGG
BG594181|Kennebec|sp+ GGGAGGCTGCTCTTCGTGAAATTAAGGAAAGGATCAAGAAGACAAAGGATGAAAAGAAGG
BQ115443|Kennebec+    GGGAGGCTGCTCTTCGTGAAATTAAGGAAAGGATCAAGAAGACAAAGGATGAAAAGAAGG
BG599674|Kennebec|sp+ GGGAGGCTGCTCTTCGTGAAATTAAGGAAAGGATCAAGAAGACAAAGGATGAAAAGAAGG
                      ____________________________________________________________
consensus             GGGAGGCTGCTCTTCGTGAAATTAAGGAAAGGATCAAGAAGACAAAGGATGAAAAGAAGG

                          .    :    .    :    .    :    .    :    .    :    .    :
BG598673|Kennebec|sp+ CGAAGAAAGCAGAGGTTCAGGCCAAGTCCCAGAAAGCTGGAGGAAAGGGCAATATGTCCA
BG890440|Kennebec|do+ CGAAGAAAGCAGAGGTTCAGGCCAAGTCCCAGAAAGCTGGAGGAAAGGGCAATATGTCCA
BG596096|Kennebec|sp+ CGAAGAAAGCAGAGGTTCAGGCCAAGTCCCAGAAAGCTGGAGGAAAGGGCAATATGTCCA
BG594181|Kennebec|sp+ CGAAGAAAGCAGAGGTTCAGGCCAAGTCCCAGAAAGCTGGAGGAAAGGGCAATATGTCCA
BQ115443|Kennebec+    CGAAGAAAGCAGAGGTTCAGGCCAAGTCCCAGAAAGCTGGAGGAAAGGGCAATATGTCCA
BG599674|Kennebec|sp+ CGAAGAAAGCAGAGGTTCAGGCCAAGTCCCAGAAAGCTGGAGGAAAGGGCAATATGTCCA
                      ____________________________________________________________
consensus             CGAAGAAAGCAGAGGTTCAGGCCAAGTCCCAGAAAGCTGGAGGAAAGGGCAATATGTCCA

                          .    :    .    :    .    :    .    :    .    :    .    :
BG598673|Kennebec|sp+ AAGGAGGTGCATCTAAAGGTCCTAAGCTTGGTGGTGGCGGAGGAAAACGTTAAGCTGTTG
BG890440|Kennebec|do+ AAGGAGGTGCATCTAAAGGTCCTAAGCTTGGTGGTGGCGGAGGAAAACGTTAAGCTGTTG
BG596096|Kennebec|sp+ AAGGAGGTGCATCTAAAGGTCCTAAGCTTGGTGGTGGCGGAGGAAAACGTTAAGCTGTTG
BG594181|Kennebec|sp+ AAGGAGGTGCATCTAAAGGTCCTAAGCTTGGTGGTGGCGGAGGAAAACGTTAAGTTGTTG
BQ115443|Kennebec+    AAGGAGGTGCATCTAAAGGTCCTAAGCTTGGTGGTGGCGGAGGAAAACGTTAAGCTGTTG
BG599674|Kennebec|sp+ AAGGAGGTGCATCTAAAGGTCCTAAGCTTGGTGGTGGCGGAGGAAAACGTTAAGTTGTTG
                      ____________________________________________________________
consensus             AAGGAGGTGCATCTAAAGGTCCTAAGCTTGGTGGTGGCGGAGGAAAACGTTAAGCTGTTG

                          .    :    .    :    .    :    .    :    .    :    .    :
BG598673|Kennebec|sp+ TTTATGTTGTTTCCTTATTAGC-AATAGAGTGCCTTGTTTGAAGAGA-CTGTAAGCGAAG
BG890440|Kennebec|do+ TTTATGTTGTTTCCTTATTAGC-AATAGAGTGCCTTGTTTGAAGAGAACTGT-AGCGAAG
BG596096|Kennebec|sp+ TTTATGTTGTTTCCTTATTAGC-AATAGAGTGCCTTGTTTGAAGAGA-CTGTAAGCGAAG
BG594181|Kennebec|sp+ TTTATGTTGTTTCCTTTTTAGCAAATAGAGTGCCTTGTTTGAAGAGA-CTGTAAGCGAAG
BQ115443|Kennebec+    TTTATGTTGTTTCCTTATTAGC-AATAGAGTGCCTTGTTTGAAGAAGACTGTA-GCGAAG
BG599674|Kennebec|sp+ TTTATGTTGTTTCCTTTTTAGCAAATAGAGTGCCTTGTTTGAAGAGA-CTGTAAGCGAAG
                      ____________________________________________________________
consensus             TTTATGTTGTTTCCTTATTAGC-AATAGAGTGCCTTGTTTGAAGAGA-CTGTAAGCGAAG

                          .    :    .    :    .    :    .    :    .    :    .    :
BG598673|Kennebec|sp+ ACCTTCATTTACAAGTATCTCATACATCTGCAGACAAATTTCTCGTTGACGGTTTTGCAT
BG890440|Kennebec|do+ ACCTTCATTTACAAGTATCTCATACATCTGCAGACCAATTTCTCGTTGACGGGTTTGCAT
BG596096|Kennebec|sp+ ACCTTCATTTACAAGTATCTCATACATCTGCAGACAAATTTCTCGTTGACGGTTTTGCAT
BG594181|Kennebec|sp+ ACCTTCATTTACAAGTATCTCATACATCTGCAGACAAATTTCTCGTTGACGGTTTTGCAT
BQ115443|Kennebec+    ACCTTCATTTACAAGTATCTCATACATCTGCAGACAAATTTCTCGTTGACGGTTTTGCAT
BG599674|Kennebec|sp+ ACCTTCATTTACAAGTATCTCATACATCTGCAGACAAATTTCTCGTTGACGGTTTTGCAT
                      ____________________________________________________________
consensus             ACCTTCATTTACAAGTATCTCATACATCTGCAGACAAATTTCTCGTTGACGGTTTTGCAT

                          .    :    .    :    .    :    .    :    .    :    .    :
BG598673|Kennebec|sp+ TTGGTATGCA                                                  
BG890440|Kennebec|do+ TTGGTATGCAGCTGGTGATTCT-CACATACTGTTGACTTCTTG--GGGGTCATTCTCTAT
BG596096|Kennebec|sp+ TTGGTATGCAGCTGTTGATTCT-CACATACTGTTGACTTCTTGGTGGGTTCATTCTCTAT
BG594181|Kennebec|sp+ TTGGTATGCAGCTGTTGATTCTCCACATACTGGTGACTTCTTG-TGGGGTCATTCTCTAT
BQ115443|Kennebec+    TTGGTATGCAGCTGTTGATTCT-CACATACTGTTGACTTTCTG-TGGGGTCATTCTCTAT
BG599674|Kennebec|sp+ TTGGTATGCAGCTGTTGATTCTCCACATACTGTTGACTTCTTG-TGGGTTCATTCTCTAT
                      ____________________________________________________________
consensus             TTGGTATGCAGCTGTTGATTCT-CACATACTGTTGACTTCTTG-TGGGTTCATTCTCTAT

                          .    :    .    :    .    :    .    :    .    :    .    :
BG890440|Kennebec|do+ -AC-AGATGTAG-TTTTTTGACTCC-TAAAC-ATATATTTTTGAAAA             
BG596096|Kennebec|sp+ TACCAGATGTAG-TTTTTTGACTCC-TAAACAATATATTTTTGGAAATCTGCTTCTTCGA
BG594181|Kennebec|sp+ TAC-AGATGTAG-GTTTTTGACTCC-TCAAAAA                           
BQ115443|Kennebec+    -AC-AGATGTAG-TTTTTTGACTCC-TA                                
BG599674|Kennebec|sp+ TAC-AGATGTAGGTTTTTTGACTCCCTAAA                              
                      ____________________________________________________________
consensus             TAC-AGATGTAG-TTTTTTGACTCC-TAAAAAATATATTTTTGGAAATCTGCTTCTTCGA

                          .    :    .    :    .    :    .    :    .    :    .    :
BG596096|Kennebec|sp+ ATGTGTGCGGCAACTCCTTGCAGTAATTTACCATGC
                      ____________________________________________________________
consensus             ATGTGTGCGGCAACTCCTTGCAGTAATTTACCATGC

******************* Contig 18 ********************
                          .    :    .    :    .    :    .    :    .    :    .    :
BG599844|Kennebec|sp+ GCTGGAGCTCCCCGCGGTGGCGGCCGCTCTAGAACTAGTGGATCCCCCGGGCTGCAGGAA
BE921121|Kennebec|le+          CACCGCGGTGGCGGCCGCTCTAGAACTAGTGGATCCCCCGGGCTGCAGGAA
BF052676|Kennebec|le+                     CGGCCGCTCTAGAACTAGTGGATCCCCCGGGCTGCAGGAA
BE922551|Kennebec|le+          CACCGCTGTGGCGGCCGCTCTAGAACTAGTGGATCCCCCGGGCTGCAGGAA
BQ516395|Kennebec+     CTGGAGCTCACCGCGGTGGCGGCCGCTCTTGAACTAGTGGATCCCCCGGGCTGCAGGCA
                      ____________________________________________________________
consensus             GCTGGAGCTCACCGCGGTGGCGGCCGCTCTAGAACTAGTGGATCCCCCGGGCTGCAGGAA

                          .    :    .    :    .    :    .    :    .    :    .    :
BG599844|Kennebec|sp+ TTCGGCACGAGGGCTCGCTACAGCAT-CAACCATGGTTCTCAAGACAGAACTTTGCCGTT
BE921121|Kennebec|le+ TTCGGCACGAGG---CGCTACAGCAT-CAACCATGGTTCTCAAGACAGAACTTTGCCGTT
BF052676|Kennebec|le+ TTCGGCACGAGG---C-----AGCAT-CAACCATGGTTCTCAAGACAGAACTTTGCCGTT
BE922551|Kennebec|le+ TTCGGCACGAGG-CTCGCTACAGCAT-CAACCATGGTTCTCAAGACAGAACTTTGCCGTT
BQ516395|Kennebec+    -----------------------------ACCATGGTTCTCAAGACAGAACTTTGCCGTT
BG600232|Kennebec|sp+                                                          GTT
BQ516396|Kennebec-                            AGGCAACCATGG-TCTCAAGACAGAACTTTGCCGTT
BI434856|Kennebec|le+                         AGGCAACCATGGTTCTCAAGACAGAACTTTGCCGTT
                      ____________________________________________________________
consensus             TTCGGCACGAGG--TCGCTACAGCAT-CAACCATGGTTCTCAAGACAGAACTTTGCCGTT

                          .    :    .    :    .    :    .    :    .    :    .    :
BG599844|Kennebec|sp+ TCAGTGGTGCCAAGATTTACCCTGGGAGAGGCATCAGATTTATCCGTTCAGATTCTCAGG
BE921121|Kennebec|le+ TCAGTGGTGCCAAGATTTACCCTGGGAGAGGCATCAGATTTATCCGTTCAGATTCTCAGG
BF052676|Kennebec|le+ TCAGTGGTGCCAAGATTTACCCTGGGAGAGGCATCAGATTTATCCGTTCAGATTCTCAGG
BE922551|Kennebec|le+ TCAGTGGTGCCAAGATTTACCCTGGGAGAGGCATCAGATTTATCCGTTCAGATTCTCAGG
BQ516395|Kennebec+    TCAGTGGTGCCAAGATTTACCCTGGGAGAGGCATCAGATTTATCCGTTCAGATTCTCAGG
BG600232|Kennebec|sp+ TCAGTGGTGCCAAGATTTACCCTGGGAGAGGCATCAGATTTATCCGTTCAGATTCTCAGG
BQ516396|Kennebec-    TCAGTG-TGCCAAGATTTACCCTGGGAGAGGCATCAGATTTATCCGTTCAGATTCTCAGG
BI434856|Kennebec|le+ TCAGTGGTGCCAAGATTTACCCTGGGAGAGGCATCAGATTTATCCGTTCAGATTCTCAGG
                      ____________________________________________________________
consensus             TCAGTGGTGCCAAGATTTACCCTGGGAGAGGCATCAGATTTATCCGTTCAGATTCTCAGG

                          .    :    .    :    .    :    .    :    .    :    .    :
BG599844|Kennebec|sp+ TGTTCCTATTCGTCAACTCAAAATGCAAACACTACTTCCACAACAAGTTGAAGCCATCCA
BE921121|Kennebec|le+ TGTTCCTATTCGTCAACTCAAAATGCAAACACTACTTCCACAACAAGTTGAAGCCATCCA
BF052676|Kennebec|le+ TGTTCCTATTCGTCAACTCAAAATGCAAACACTACTTCCACAACAAGTTGAAGCCGTCCA
BE922551|Kennebec|le+ TGTTCCTATTCGTCAACTCAAAATGCAAACACTACTTCCACAACAAGTTGAAGCCGTCCA
BQ516395|Kennebec+    TGTTCCTATTCGTCAACTCAAAATGCAAACACTACTTCCACAACAAGTTGAAGCCATCCA
BG600232|Kennebec|sp+ TGTTCCTATTCGTCAACTCAAAATGCAAACACTACTTCCACAACAAGTTGAAGCCGTCCA
BQ516396|Kennebec-    TGTTCCTATTCGTCAACTCAAAATGCAAACACTACTTCCACAACAAGTTGAAGCCATCCA
BI434856|Kennebec|le+ TGTTCCTATTCGTCAACTCAAAATGCAAACACTACTTCCACAACAAGTTGAAGCCATCCA
                      ____________________________________________________________
consensus             TGTTCCTATTCGTCAACTCAAAATGCAAACACTACTTCCACAACAAGTTGAAGCCATCCA

                          .    :    .    :    .    :    .    :    .    :    .    :
BG599844|Kennebec|sp+ AACTTACTTGGACAGCTATGTATAGGAAGCAACACAAGAAGGATATTGCACAAGAAGCTG
BE921121|Kennebec|le+ AACTTACTTGGACAGCTATGTATAGGAAGCAACACAAGAAGGATATTGCACAAGAAGCTG
BF052676|Kennebec|le+ AACTTACATGGACAGCTATGTATAGGAAGCAACACAAGAAGGATATTGCACAAGAAGCTG
BE922551|Kennebec|le+ AACTTACATGGACAGCTATGTATAGGAAGCAACACAAGAAGGATATTGCACAAGAAGCTG
BQ516395|Kennebec+    AACTTACTTGGACAGCTATGTATAGGAAGCAACACAAGAAGGATATTGCACAAGAAGCTG
BG600232|Kennebec|sp+ AACTTACATGGACAGCTATGTATAGGAAGCAACACAAGAAGGATATTGCACAAGAAGCTG
BQ516396|Kennebec-    AACTTACTTGGACAGCTATGTATAGGAAGCAACACAAGAAGGATATTGCACAAGAAGCTG
BI434856|Kennebec|le+ AACTTACTTGGACAGCTATGTATAGGAAGCAACACAAGAAGGATATTGCACAAGAAGCTG
                      ____________________________________________________________
consensus             AACTTACTTGGACAGCTATGTATAGGAAGCAACACAAGAAGGATATTGCACAAGAAGCTG

                          .    :    .    :    .    :    .    :    .    :    .    :
BG599844|Kennebec|sp+ CTAAGAAGAGACGACGTACAACCAAAAAGCCTTACTCTAGGTCTATTGTGGGTGCAACCT
BE921121|Kennebec|le+ CTAAGAAGAGACGACGTACAACCAAAAAGCCTTACTCTAGGTCTATTGTGGGTGCAACCT
BF052676|Kennebec|le+ CTAAGAAGAGGCGACGTACCACCAAGAAGCCTTACTCTAGGTCTATTGTGGGTGCAACCT
BE922551|Kennebec|le+ CTAAGAAGAGGCGACGTACCACCAAGAAGCCTTACTCTAGGTCTATTGTGGGTGCAACCT
BQ516395|Kennebec+    CTAAGAAGAGACGACGTACAACCAAAAAGCCTTACTCTAGGTCTATTGTGGGTGCAACCT
BG600232|Kennebec|sp+ CTAAGAAGAGGCGACGTACCACCAAGAAGCCTTACTCTAGGTCTATTGTGGGTGCAACCT
BQ516396|Kennebec-    CTAAGAAGAGACGACGTACAACCAAAAAGCCTTACTCTAGGTCTATTGTGGGTGCAACCT
BI434856|Kennebec|le+ CTAAGAAGAGACGACGTACAACCAAAAAGCCTTACTCTAGGTCTATTGTGGGTGCAACCT
                      ____________________________________________________________
consensus             CTAAGAAGAGACGACGTACAACCAAAAAGCCTTACTCTAGGTCTATTGTGGGTGCAACCT

                          .    :    .    :    .    :    .    :    .    :    .    :
BG599844|Kennebec|sp+ TGGAGGTAATCCAGAAGAAGAGAACTGAAAGGCCAGAAGTTCGAGATGCTGCCAGGGAGG
BE921121|Kennebec|le+ TGGAGGTAATCCAGAAGAAGAGAACTGAAAGGCCAGAAGTTCGAGATGCTGCCAGGGAGG
BF052676|Kennebec|le+ TGGAGGTAATCCAGAAGAAGAGAACTGAAAGACCAGAAGTTCGAGATGCTGCCAGGGAGG
BE922551|Kennebec|le+ TGGAGGTAATCCAGAAGAAGAGAACTGAAAGACCAGAAGTTCGAGATGCTGCCAGGGAGG
BQ516395|Kennebec+    TGGAGGTAATCCAGAAGAAGAGAACTGAAAGGCCAGAAGTTCGAGATGCTGCCAGGGAGG
BG600232|Kennebec|sp+ TGGAGGTTATCCAGAAGAAGAGAACTGAAAGGCCAGAAGTTCGAGATGCTGCCAGGGAGG
BQ516396|Kennebec-    TGGAGGTAATCCAGAAGAAGAGAACTGAAAGGCCAGAAGTTCGAGATGCTGCCAGGGAGG
BI434856|Kennebec|le+ TGGAGGTAATCCAGAAGAAGAGAACTGAAAGGCCAGAAGTTCGAGATGCTGCCAGGGAGG
                      ____________________________________________________________
consensus             TGGAGGTAATCCAGAAGAAGAGAACTGAAAGGCCAGAAGTTCGAGATGCTGCCAGGGAGG

                          .    :    .    :    .    :    .    :    .    :    .    :
BG599844|Kennebec|sp+ CTGCTCTTCGTGAAATTAAGGAAAGGATCAAGAAGACAAAGGATGAAAAGAAGGCGAAGA
BE921121|Kennebec|le+ CTGCTCTTCGTGAAATTAAGGAAAGGATCAAGAAGACAAAGGATGAAAAGAAGGCGAAGA
BF052676|Kennebec|le+ CTGCTCTTCGTGAAATTAAGGAAAGGATCAAGAAGACAAAGGATGAAAAGAAGGCGAAGA
BE922551|Kennebec|le+ CTGCTCTTCGTGAAATTAAGGAAAGGATCAAGAAGACAAAGGATGAAAAGAAGGCGAAGA
BQ516395|Kennebec+    CTGCTCTTCGTGAAATTAAGGAAAGGATCAAGAAGACAAAGGATGAAAAGAAGGCGAAGA
BG600232|Kennebec|sp+ CTGCTCTTCGTGAAATTAAGGAAAGGATCAAGAAGACAAAGGATGAAAAGAAGGCGAAGA
BQ516396|Kennebec-    CTGCTCTTCGTGAAATTAAGGAAAGGATCAAGAAGACAAAGGATGAAAAGAAGGCGAAGA
BI434856|Kennebec|le+ CTGCTCTTCGTGAAATTAAGGAAAGGATCAAGAAGACAAAGGATGAAAAGAAGGCGAAGA
                      ____________________________________________________________
consensus             CTGCTCTTCGTGAAATTAAGGAAAGGATCAAGAAGACAAAGGATGAAAAGAAGGCGAAGA

                          .    :    .    :    .    :    .    :    .    :    .    :
BG599844|Kennebec|sp+ AAGCAGAGGTTCAGGCCAAGTCCCACAAAGCTGGAGGAAAGGGCAATATGTCCAAAGGAG
BE921121|Kennebec|le+ AAGCAGAGGTTCAGGCCAAGTCCCAGAAAGCTGGAGGAAAGGGCAATATGTCCAAAGGAG
BF052676|Kennebec|le+ AAGCAGAGGTTCATGCCAAGTCCCAGAAAGCTGGAGGAAAGGGAAATATGTCCAAAGGAG
BE922551|Kennebec|le+ AAGCAGAGGTTCAGGCCAAGTCCCAGAAAGCTGGAGGAAAGGGAAATATGTCCAAAGGAG
BQ516395|Kennebec+    AAGCAGAGGTTCAGGCCAAGTCCCAGAAAGCTGGAGGAAAGGGCAATATGTCCAAAGGAG
BG600232|Kennebec|sp+ AAGCAGAGGTTCAGGCCAAGTCCCAGAAAGCTGGAGGAAAGGGCAATATGTCCAAAGGAG
BQ516396|Kennebec-    AAGCAGAGGTTCAGGCCAAGTCCCAGAAAGCTGGAGGAAAGGGCAATATGTCCAAAGGAG
BI434856|Kennebec|le+ AAGCAGAGGTTCAGGCCAAGTCCCAGAAAGCTGGAGGAAAGGGCAATATGTCCAAAGGAG
                      ____________________________________________________________
consensus             AAGCAGAGGTTCAGGCCAAGTCCCAGAAAGCTGGAGGAAAGGGCAATATGTCCAAAGGAG

                          .    :    .    :    .    :    .    :    .    :    .    :
BG599844|Kennebec|sp+ GTGCATCTAAAGGTCCTAAGCTTGGTGGTGGCGGAGGAAAACGTTAAGTTGGTGATGATG
BE921121|Kennebec|le+ GTGCATCTAAAGGTCCTAAGCTTGGTGGTGGCGGAGGAAAACGTTAAGTTGTTGTTTATG
BF052676|Kennebec|le+ GTGCATCTAAAGGTCCTAAGCTTGGTGGTGGCGGAGGAAAACGTTAAGCTGTTGTTTATG
BE922551|Kennebec|le+ GTGCATCTAAAGGTCCTAAGCTTGGTGGTGGCGGAGGAAAACGTTAAGCTGTTGTTTATG
BQ516395|Kennebec+    GTGCATCTAAAGGTCCTAAGCTTGGTGGTGGCGGAGGAAAACGTTAAGTTGTTGTTTATG
BG600232|Kennebec|sp+ GTGCATCTAAAGGTCCTAAGCTTGGTGGTGGCGGAGGAAAACGTTAAGCTGTTGTTTATG
BQ516396|Kennebec-    GTGCATCTAAAGGTCCTAAGCTTGGTGGTGGCGGAGGAAAACGTTAAGTTGTTGTTTATG
BI434856|Kennebec|le+ GTGCATCTAAAGGTCCTAAGCTTGGTGGTGGCGGAGGAAAACGTTAAGTTGTTGTTTATG
                      ____________________________________________________________
consensus             GTGCATCTAAAGGTCCTAAGCTTGGTGGTGGCGGAGGAAAACGTTAAGTTGTTGTTTATG

                          .    :    .    :    .    :    .    :    .    :    .    :
BG599844|Kennebec|sp+ TTGTTTCCTTTTTAGTCAATAGAGTGCCTTGTTTGAAGAGACTGTAAGCGAAGACCTTCA
BE921121|Kennebec|le+ TTGTTTCCTTTTTAGCAAATAGAGTGCCTTGTTTGAAGAGACTGTAAGCGAAGACCTTCA
BF052676|Kennebec|le+ TTGTTTCCTTATTAGC-AATANAGTGCCCTGTTTGAAGAGACTGTAAGCAAAGACCTTCA
BE922551|Kennebec|le+ TTGTTTCCTTATTAGC-AATAGAGTGCCTTGTTTGAAGAGACTGTAAGCAAAGACCCTCA
BQ516395|Kennebec+    TTGTTTCCTTTTTAGCAAATAGAGTGCCTTGTTTGAAGAGACTGTAAGCGAAGACCTTCA
BG600232|Kennebec|sp+ TTGTTTCCTTATTAGC-AATAGAGTGCCTTGTTTGAAGAGACTGTAAGCGAAGACCTTCA
BQ516396|Kennebec-    TTGTTTCCTTTTTAGCAAATAGAGTGCCTTGTTTGAAGAGACTGTAAGCGAAGACCTTCA
BI434856|Kennebec|le+ TTGTTTCCTTTTTAGCAAATAGAGTGCCTTGTTTGAAGAGACTGTAAGCGAAGACCTTCA
                      ____________________________________________________________
consensus             TTGTTTCCTTTTTAGCAAATAGAGTGCCTTGTTTGAAGAGACTGTAAGCGAAGACCTTCA

                          .    :    .    :    .    :    .    :    .    :    .    :
BG599844|Kennebec|sp+ TTTACAAGTATCTCATACATCTGCAGACAAATATCTCGTTGACGGATTTGCATTTGGT--
BE921121|Kennebec|le+ TTTACAAGTATCTCATACATCTGCAGACAAATTTCTCGTTGACGGTTTTGCATTTGGT--
BF052676|Kennebec|le+ TTTACAAGTATCTCATACATCTGCAGACAAATTTCTCGTTGACGGTTTTGCATTTGTTGC
BE922551|Kennebec|le+ TTTACAAGTTTCTCATACATCTGCAGACAAA                             
BQ516395|Kennebec+    TTTACAAGTATCTCATACATCTGCAGACAAATTTCTCGTTGACGGTTTTGCATTTGGT--
BG600232|Kennebec|sp+ TTTACAAGTATCTCATACATCTGCAGACAAATTTCTCGTTGACGGTTTTGCATTTGGT--
BQ516396|Kennebec-    TTTACAAGTATCTCATACATCTGCAGACAAATTTCTCGTTGACGGTTTTGCATTTGGT--
BI434856|Kennebec|le+ TTTACAAGTATCTCATACATCTGCAGACAAATTTCTCGTTGACGGTTTTGCATTTGGT--
                      ____________________________________________________________
consensus             TTTACAAGTATCTCATACATCTGCAGACAAATTTCTCGTTGACGGTTTTGCATTTGGT--

                          .    :    .    :    .    :    .    :    .    :    .    :
BG599844|Kennebec|sp+ --ATGCAGCTGTTGATGCTCCACATACTGCTGACTTCTTGAGGGTTCATTCTCTA     
BE921121|Kennebec|le+ --ATGCAACTGTTGATTCTCCACATACTGGTGACTTCTTGTGGGTTCATTCTCTATTACA
BF052676|Kennebec|le+ AAATGCAGCTGTTGATTCTC-ACATACTATTGACT                         
BQ516395|Kennebec+    --ATGCAGCTGTTGATTCTCCACATACTGTTGACTTCTTGTGGGTTCATTCTCTATTACA
BG600232|Kennebec|sp+ --ATGCAGCTGTTGATTCTCCACATACTGTTGACTTCTTGTGGGTTCATTCTCTATTACA
BQ516396|Kennebec-    --ATGCAGCTGTTGATTCTCCACATACTGTTGACTTCTTGTGGGTTCATTCTCTATTACA
BI434856|Kennebec|le+ --ATGCAGCTGTTGATTCT-CACATACTGTTGACTTCTTGTGGGTTCATTCTCTAT-ACA
                      ____________________________________________________________
consensus             --ATGCAGCTGTTGATTCTCCACATACTGTTGACTTCTTGTGGGTTCATTCTCTATTACA

                          .    :    .    :    .    :    .    :    .    :    .    :
BE921121|Kennebec|le+ GATGTAGTTTTTTGAACTCTAAACAATATATTTTTGAAATCTGCTTCTT-C         
BQ516395|Kennebec+    GATGTAGTTTTTTGACTCCTAAACAATATATTTTTTGAATCTGCTTCTT-CGAATGTGTG
BG600232|Kennebec|sp+ GATGTAGTTTTTTGACTCCTAAACA-TATATTTTTGAAATCTGCTTCTT-CGAA      
BQ516396|Kennebec-    GATGTAGTTTTTTGACTCCTAAACAATATATTTTTGAAATCTGCTTCTT-CGAATGTGTG
BI434856|Kennebec|le+ GATGTAGTTTTTTGACTCTTAAACAATATATTTTTGAAATCTGCTTCTTTCGAATGTGTG
                      ____________________________________________________________
consensus             GATGTAGTTTTTTGACTCCTAAACAATATATTTTTGAAATCTGCTTCTT-CGAATGTGTG

                          .    :    .    :    .    :    .    :    .    :    .    :
BQ516395|Kennebec+    CGCAAACTCTTGCAGTAATTTACCATGCAGC-AATCCTACTGAGCTAGAAT
BQ516396|Kennebec-    CGCAAACTCTTGCAGTAATTTACCATGCGGAGAGACCTACTGAGCTAGAAT
BI434856|Kennebec|le+ CGCAAACTCTTGCAGTAATTTACCATGCAGC-AATCCTACTGAGCTAGAAT
                      ____________________________________________________________
consensus             CGCAAACTCTTGCAGTAATTTACCATGCAGC-AATCCTACTGAGCTAGAAT

******************* Contig 19 ********************
                          .    :    .    :    .    :    .    :    .    :    .    :
BM407996|Kennebec|ro+ GCTGGAGCTCCCCGCGGTGGCGGCCGCTCTAGAACTAGTGGATCCCCCGGGCTGCAGGAA
BM112675|Kennebec|ro+    GGAGCTCCCCGCGGTGGCGGCCGCTCTAGAACTAGTGGATCCCCCGGGCTGCAGGAA
                      ____________________________________________________________
consensus             GCTGGAGCTCCCCGCGGTGGCGGCCGCTCTAGAACTAGTGGATCCCCCGGGCTGCAGGAA

                          .    :    .    :    .    :    .    :    .    :    .    :
BM407996|Kennebec|ro+ TTCGGCACGAGGCAACCATGGTTCTCAAGACAGAACTTTGCCGTTTCAGTGGTGCCAAGA
BM112675|Kennebec|ro+ TTCGGCACGAGGCAACCATGGTTCTCAAGACAGAACTTTGCCGTTTCAGTGGTGCCAAGA
                      ____________________________________________________________
consensus             TTCGGCACGAGGCAACCATGGTTCTCAAGACAGAACTTTGCCGTTTCAGTGGTGCCAAGA

                          .    :    .    :    .    :    .    :    .    :    .    :
BM407996|Kennebec|ro+ TTTACCCTGGGAGAGGCATCAGATTTATCCGTTCAGATTCTCAGGTGTTCCTATTCGTCA
BM112675|Kennebec|ro+ TTTACCCTGGGAGAGGCATCAGATTTATCCGTTCAGATTCTCAGGTGTTCCTATTCGTCA
                      ____________________________________________________________
consensus             TTTACCCTGGGAGAGGCATCAGATTTATCCGTTCAGATTCTCAGGTGTTCCTATTCGTCA

                          .    :    .    :    .    :    .    :    .    :    .    :
BM407996|Kennebec|ro+ ACTCAAAATGCAAACACTACTTCCACAACAAGTTGAAGCCGTCCAAACTTACATGGACAG
BM112675|Kennebec|ro+ ACTCAAAATGCAAACACTACTTCCACAACAAGTTGAAGCCGTCCAAACTTACATGGACAG
                      ____________________________________________________________
consensus             ACTCAAAATGCAAACACTACTTCCACAACAAGTTGAAGCCGTCCAAACTTACATGGACAG

                          .    :    .    :    .    :    .    :    .    :    .    :
BM407996|Kennebec|ro+ CTATGTATAGGAAGCAACACAAGAAGGATATTGCACAAGAAGCTGCTAAGAAGAGGCGAC
BM112675|Kennebec|ro+ CTATGTATAGGAAGCAACACAAGAAGGATATTGCACAAGAAGCTGCTAAGAAGAGGCGAC
                      ____________________________________________________________
consensus             CTATGTATAGGAAGCAACACAAGAAGGATATTGCACAAGAAGCTGCTAAGAAGAGGCGAC

                          .    :    .    :    .    :    .    :    .    :    .    :
BM407996|Kennebec|ro+ GTACCACCAAGAAGCCTTACTCTAGGTCTATTGTGGGTGCAACCTTGGAGGTTATCCAGA
BM112675|Kennebec|ro+ GTACCACCAAGAAGCCTTACTCTAGGTCTATTGTGGGTGCAACCTTGGAGGTTATCCAGA
                      ____________________________________________________________
consensus             GTACCACCAAGAAGCCTTACTCTAGGTCTATTGTGGGTGCAACCTTGGAGGTTATCCAGA

                          .    :    .    :    .    :    .    :    .    :    .    :
BM407996|Kennebec|ro+ AGAAGAGAACTGAAAGGCCAGAAGTTCGAGATGCTGCCAGGGAGGCTGCTCTTCGTGAAA
BM112675|Kennebec|ro+ AGAAGAGAACTGAAAGGCCAGAAGTTCGAGATGCTGCCAGGGAGGCTGCTCTTCGTGAAA
                      ____________________________________________________________
consensus             AGAAGAGAACTGAAAGGCCAGAAGTTCGAGATGCTGCCAGGGAGGCTGCTCTTCGTGAAA

                          .    :    .    :    .    :    .    :    .    :    .    :
BM407996|Kennebec|ro+ TTAAGGAAAGGATCAAGAAGACAAAGGATGAAAAGAAGGCGAAGAAAGCAGAGGTTCAGG
BM112675|Kennebec|ro+ TTAAGGAAAGGATCAAGAAGACAAAGGATGAAAAGAAGGCGAAGAAAGCAGAGGTTCAGG
                      ____________________________________________________________
consensus             TTAAGGAAAGGATCAAGAAGACAAAGGATGAAAAGAAGGCGAAGAAAGCAGAGGTTCAGG

                          .    :    .    :    .    :    .    :    .    :    .    :
BM407996|Kennebec|ro+ CCAAGTCCCAGAAAGCTGGAGGAAAGGGCAATATGTCCAAAGGAGGTGCATCTAAAGGTC
BM112675|Kennebec|ro+ CCAAGTCCCAGAAAGCTGGAGGAAAGGGCAATATGTCCAAAGGAGGTGCATCTAAAGGTC
                      ____________________________________________________________
consensus             CCAAGTCCCAGAAAGCTGGAGGAAAGGGCAATATGTCCAAAGGAGGTGCATCTAAAGGTC

                          .    :    .    :    .    :    .    :    .    :    .    :
BM407996|Kennebec|ro+ CTAAGCTTGGTGGTGGCGGAGGAAAACGTTAAGCTGTTGTTTATGTTGTTTCCTTATTAG
BM112675|Kennebec|ro+ CTAAGCTTGGTGGTGGCGGAGGAAAACGTTAAGCTGTTGTTTATGTTGTTTCCTTATTAG
                      ____________________________________________________________
consensus             CTAAGCTTGGTGGTGGCGGAGGAAAACGTTAAGCTGTTGTTTATGTTGTTTCCTTATTAG

                          .    :    .    :    .    :    .    :    .    :    .    :
BM407996|Kennebec|ro+ CAATAGAGTGCCTTGTTTGAAGAGACTGTAAGCGAAGACCTTCATTTACAAGTATCTCAT
BM112675|Kennebec|ro+ CAATAGAGTGCCTTGTTTGAAGAGACTGTAAGCGAAGACCTTCATTTACAAGTATCTCAT
                      ____________________________________________________________
consensus             CAATAGAGTGCCTTGTTTGAAGAGACTGTAAGCGAAGACCTTCATTTACAAGTATCTCAT

                          .    :    .    :    .    :    .    :    .    :    .    :
BM407996|Kennebec|ro+ ACATCTGCAGACAAATTTCTCGTTGACGGTTTTGCATTTGGTATGCAGCTGTTGATTCTC
BM112675|Kennebec|ro+ ACATCTGCAGACAAATTTCTCGTTGACGGTTTTGCATTTGGTATGCAGCTGGTGATTCTT
                      ____________________________________________________________
consensus             ACATCTGCAGACAAATTTCTCGTTGACGGTTTTGCATTTGGTATGCAGCTGTTGATTCTC

                          .    :    .    :    .    :    .    :    .    :    .    :
BM407996|Kennebec|ro+ CACAAAAAAAAAAAAAAAAAACTCGAGGGGGGGCCCGGTACCCAATTCGCCCTATAGTGA
BM112675|Kennebec|ro+ CACA                                                        
                      ____________________________________________________________
consensus             CACAAAAAAAAAAAAAAAAAACTCGAGGGGGGGCCCGGTACCCAATTCGCCCTATAGTGA

                          .    :    .    :    .    :    .    :    .    :    .    :
BM407996|Kennebec|ro+ GTCGTATTACAATTCACTGGCCGTCGTTTTTACACGTCGTGACTGGGAAAACCCCTGGCG
                      ____________________________________________________________
consensus             GTCGTATTACAATTCACTGGCCGTCGTTTTTACACGTCGTGACTGGGAAAACCCCTGGCG

                          .    :    .    :    .    :    .    :    .    :    .    :
BM407996|Kennebec|ro+ TACCAACTTAATCGCTTGCAGCACATCC
                      ____________________________________________________________
consensus             TACCAACTTAATCGCTTGCAGCACATCC

******************* Contig 20 ********************
                          .    :    .    :    .    :    .    :    .    :    .    :
AW906443|Bintje|axil+ GCGGCGGCGTTCGCTCTAGAACTAGTGGATCCCCCGGGCTGCAGGAAATTCGGCCCGAGG
                      ____________________________________________________________
consensus             GCGGCGGCGTTCGCTCTAGAACTAGTGGATCCCCCGGGCTGCAGGAAATTCGGCCCGAGG

                          .    :    .    :    .    :    .    :    .    :    .    :
AW906443|Bintje|axil+ CTCAATTTGCCTCCAGAGGAAAACCGGAGCGGCGACCACCTTGCTTGACAAAATGGCGCA
BE340428|Bintje|axil+                                                   AAATGGCCCC
                      ____________________________________________________________
consensus             CTCAATTTGCCTCCAGAGGAAAACCGGAGCGGCGACCACCTTGCTTGACAAAATGGCGCA

                          .    :    .    :    .    :    .    :    .    :    .    :
AW906443|Bintje|axil+ AGAATCACTTGTCCTTCGCGGCACCATGAAAGCCCACACCGATTGGGTCACTGCCATCGC
BE340428|Bintje|axil+ AGAATCACTTGTCCTTCGCGGCACCATGAAAGCCCACACCGATTGGGTCACTGCCATCGC
                      ____________________________________________________________
consensus             AGAATCACTTGTCCTTCGCGGCACCATGAAAGCCCACACCGATTGGGTCACTGCCATCGC

                          .    :    .    :    .    :    .    :    .    :    .    :
AW906443|Bintje|axil+ CACCCCAATTGATAACTCCGACATGATCGTTACTTCCTCCAGGGACAAGTCCATCATTGT
BE340428|Bintje|axil+ CACCCCAATTGATAACTCCGACATGATCGTTACTTCCTCCAGGGACAAGTCCATCATTGT
                      ____________________________________________________________
consensus             CACCCCAATTGATAACTCCGACATGATCGTTACTTCCTCCAGGGACAAGTCCATCATTGT

                          .    :    .    :    .    :    .    :    .    :    .    :
AW906443|Bintje|axil+ CTGGTCTCTCACCAA-GGACGGTGCACAGTAC-GGTGTCCCCCGCCGCCGTCTCACCGGA
BE340428|Bintje|axil+ CTGGTCTCTCACCAAAGGACGGTGCACAGTACCGGTGTCCCCCGCCCGCGTCTCACCGGA
                      ____________________________________________________________
consensus             CTGGTCTCTCACCAA-GGACGGTGCACAGTAC-GGTGTCCCCCGCCGCCGTCTCACCGGA

                          .    :    .    :    .    :    .    :    .    :    .    :
AW906443|Bintje|axil+ -CACGGA-CACTTTGTTCAGGATGTTGTTCTCTCCTCCGAC-GGTATGTTTGCTCTCTCT
BE340428|Bintje|axil+ CCACCGACCACTTTGTTCAGGATGTTGTTCTCTCCTCCCACCGGTATGTTTGCTCTCTCT
                      ____________________________________________________________
consensus             -CACGGA-CACTTTGTTCAGGATGTTGTTCTCTCCTCCGAC-GGTATGTTTGCTCTCTCT

                          .    :    .    :    .    :    .    :    .    :    .    :
AW906443|Bintje|axil+ GGTTCTTGGGATGGAGAGCTTCGCCTTTGGGATCTTCAAGCCGGCACTACTGCTCGCCGT
BE340428|Bintje|axil+ GGTTCTTGGGATGGAGAGCTTCGCCTTTGGGATCTTCAAGCCGGCACTACTGCTCGCCGT
                      ____________________________________________________________
consensus             GGTTCTTGGGATGGAGAGCTTCGCCTTTGGGATCTTCAAGCCGGCACTACTGCTCGCCGT

                          .    :    .    :    .    :    .    :    .    :    .    :
AW906443|Bintje|axil+ TTTGTTGGTCACACTAAGGATGTTCTCTCCGTTGCTTTTTCCGTTGATAACCGTCAGATT
BE340428|Bintje|axil+ TTTGTTGGTCACACTAAGGATGTTCTCTCCGTTGCTTTTTCCGTTGATAACCGTCAGATT
                      ____________________________________________________________
consensus             TTTGTTGGTCACACTAAGGATGTTCTCTCCGTTGCTTTTTCCGTTGATAACCGTCAGATT

                          .    :    .    :    .    :    .    :    .    :    .    :
AW906443|Bintje|axil+ GTGTCCGCTTCACGGGACAAGTCTATCAAGCTTTGGAACACTCTCGGTGAGTGTAAGTAC
BE340428|Bintje|axil+ GTGTCCGCTTCACGGGACAAGTCTATCAAGCTTTGGAACACTCTCGGTGAGTGTAAGTAC
                      ____________________________________________________________
consensus             GTGTCCGCTTCACGGGACAAGTCTATCAAGCTTTGGAACACTCTCGGTGAGTGTAAGTAC

                          .    :    .    :    .    :    .    :    .    :    .    :
AW906443|Bintje|axil+ ACCATTCAGGACGGAGACTCACATTCCGATTGGGTTTCGTGTGTGCGTTTCAGCCCAAAT
BE340428|Bintje|axil+ ACCATTCANGACGGAGACTCACATTCCGATTGGGTTTCGTGTGTGCGTTTCAGCCCAAAT
                      ____________________________________________________________
consensus             ACCATTCAGGACGGAGACTCACATTCCGATTGGGTTTCGTGTGTGCGTTTCAGCCCAAAT

                          .    :    .    :    .    :    .    :    .    :    .    :
AW906443|Bintje|axil+ ACTCTTCAGCCAACTATT-GTTTCTGGTTCCTGGGATCGTACTGTGAAAATCTGGAACCT
BE340428|Bintje|axil+ ACTCTTCAGCCAACTATTNGTTTCTG-TTCCTGGGATCGTACTGTGAAAATCTGGACCCT
                      ____________________________________________________________
consensus             ACTCTTCAGCCAACTATT-GTTTCTGGTTCCTGGGATCGTACTGTGAAAATCTGGAACCT

                          .    :    .    :    .    :    .    :    .    :    .    :
AW906443|Bintje|axil+ TACGAACTGTAAGCTGCGTTCGACTCTTGCTGGACACTCTGGCTATGTGAACACNGTGGC
                      ____________________________________________________________
consensus             TACGAACTGTAAGCTGCGTTCGACTCTTGCTGGACACTCTGGCTATGTGAACACNGTGGC

                          .    :    .    :    .    :    .    :    .    :    .    :
AW906443|Bintje|axil+ AGTGTCACCTGATGGTTCCTTGTGGCGCTAATGGAAGCCAGGGATGGAGTAATTTTGCTC
                      ____________________________________________________________
consensus             AGTGTCACCTGATGGTTCCTTGTGGCGCTAATGGAAGCCAGGGATGGAGTAATTTTGCTC

                          .    :    .    :    .    :    .    :    .    :    .    :
AW906443|Bintje|axil+ TTGGAATTTGGCTGAAGGCCAAGAAACTCTACTTCGCTTGATGCC
                      ____________________________________________________________
consensus             TTGGAATTTGGCTGAAGGCCAAGAAACTCTACTTCGCTTGATGCC

******************* Contig 21 ********************
                          .    :    .    :    .    :    .    :    .    :    .    :
BG597775|Kennebec|sp+ AGCTGGAGCTCC-CCGCGGTGGCGGCCGCTCTAGAACTAGTGGATCCCCCGGGCTGCAGG
BF053022|Kennebec|le+  GCTGGAGCTCCACCGCGGTGGCGGCCGCTCTAGAACTAGTGGATCCCCCGGGCTGCAGG
BE340551|Bintje|axil+            CACCGCGGTGGCGGCCGCTCTAGAACTAGTGGATCCCCCGGGCTGCAGG
BE341141|Bintje|axil+                 CGGCGGCGGCCGCTCTAGAACTAGTGGATCCCCCGGGCTGCAGG
                      ____________________________________________________________
consensus             AGCTGGAGCTCCACCGCGGTGGCGGCCGCTCTAGAACTAGTGGATCCCCCGGGCTGCAGG

                          .    :    .    :    .    :    .    :    .    :    .    :
BG597775|Kennebec|sp+ AATTCGGCACGAGGGTCTCATTTGCCTCCAGAGGAAAACCGGAGCGGCGACCACCTTGCT
BF053022|Kennebec|le+ AATTCGGCACGAGGGTCTCATTTGCCTCCAGAGGAAAACCGGAGCGGCGACCACCTTGCT
BE340551|Bintje|axil+ AATTCGGCACGA-GGT--CATTTGCCTCCAGAGGAAAACCGGAGCGGCGACCACCTTGCT
BE341141|Bintje|axil+ AATTCGGCACGAGGGTCTCATTTGCCTCCAGAGGAAAACCGGAGCGGCGACCACCTTGCT
                      ____________________________________________________________
consensus             AATTCGGCACGAGGGTCTCATTTGCCTCCAGAGGAAAACCGGAGCGGCGACCACCTTGCT

                          .    :    .    :    .    :    .    :    .    :    .    :
BG597775|Kennebec|sp+ TGACAAAATGGCGCAAGAATCACTTGTCCTTCGCGGCACCATGAAAGCCCACACCGATTG
BF053022|Kennebec|le+ TGACAAAATGGCGCAAGAATCACTTGTCCTTCGCGGCACCATGAAAGCCCACACCGATTG
BE340551|Bintje|axil+ TGACAAAATGGCGCAAGAATCACTTGTCCTTCGCGGCACCATGAAAGCCCACACCGATTG
BE341141|Bintje|axil+ TGACAAAATGGCGCAAGAATCACTTGTCCTTCGCGGCACCATGAAAGCCCACACCGATTG
                      ____________________________________________________________
consensus             TGACAAAATGGCGCAAGAATCACTTGTCCTTCGCGGCACCATGAAAGCCCACACCGATTG

                          .    :    .    :    .    :    .    :    .    :    .    :
BG597775|Kennebec|sp+ GGTCACTGCCATCGCCACCCCAATTGATAACTCCGACATGATCGTTACTTCCTCCAGGGA
BF053022|Kennebec|le+ GGTCACTGCCATCGCCACCCCAATTGATAACTCCGACATGATCGTTACTTCCTCCAGGGA
BE340551|Bintje|axil+ GGTCACTGCCATCGCCACCCCAATTGATAACTCCGACATGATCGTTACTTCCTCCAGGGA
BE341141|Bintje|axil+ GGTCACTGCCATCGCCACCCCAATTGATAACTCCGACATGATCGTTACTTCCTCCAGGGA
                      ____________________________________________________________
consensus             GGTCACTGCCATCGCCACCCCAATTGATAACTCCGACATGATCGTTACTTCCTCCAGGGA

                          .    :    .    :    .    :    .    :    .    :    .    :
BG597775|Kennebec|sp+ CAAGTCCATCATTGTCTGGTCTCTCACCAAGGACGGTGCACAGTACGGTGTCCCCCGCCG
BF053022|Kennebec|le+ CAAGTCCATCATTGTCTGGTCTCTCACCAAGGACGGTGCACAGTACGGTGTCCCCCGCCG
BE340551|Bintje|axil+ CAAGTCCATCATTGTCTGGTCTCTCACCAAGGACGGTGCACAGTACGGTGTCCCCCGCCG
BE341141|Bintje|axil+ CAAGTCCATCATTGTCTGGTCTCTCACCAAGGACGGTGCACAGTACGGTGTCCCCCGCCG
                      ____________________________________________________________
consensus             CAAGTCCATCATTGTCTGGTCTCTCACCAAGGACGGTGCACAGTACGGTGTCCCCCGCCG

                          .    :    .    :    .    :    .    :    .    :    .    :
BG597775|Kennebec|sp+ CCGTCTCACTGGACACGGACACTTTGTTCAGGATGTTGTTCTCTCCTCCGACGGTATGTT
BF053022|Kennebec|le+ CCGTCTCACCGGACACGGACACTTTGTTCAGGATGTTGTTCTCTCCTCCGACGGTATGTT
BE340551|Bintje|axil+ CCGTCTCACCGGACACGGACACTTTGTTCAGGATGTTGTTCTCTCCTCCGACGGTATGTT
BE341141|Bintje|axil+ CCGTCTCACCGGACACGGACACTTTGTTCAGGATGTTGTTCTCTCCTCCGACGGTATGTT
                      ____________________________________________________________
consensus             CCGTCTCACCGGACACGGACACTTTGTTCAGGATGTTGTTCTCTCCTCCGACGGTATGTT

                          .    :    .    :    .    :    .    :    .    :    .    :
BG597775|Kennebec|sp+ TGCTCTCTCTGGTTCTTGGGATGGAGAGCTTCGCCTTTGGGATCTTCAAGCCGGCACTAC
BF053022|Kennebec|le+ TGCTCTCTCTGGTTCTTGGGATGGAGAGCTTCGCCTTTGGGATCTTCAAGCCGGCACTAC
BE340551|Bintje|axil+ TGCTCTCTCTGGTTCTTGGGATGGAGAGCTTCGCCTTTGGGATCTTCAAGCCGGCACTAC
BE341141|Bintje|axil+ TGCTCTCTCTGGTTCTTGGGATGGAGAGCTTCGCCTTTGGGATCTTCAAGCCGGCACTAC
                      ____________________________________________________________
consensus             TGCTCTCTCTGGTTCTTGGGATGGAGAGCTTCGCCTTTGGGATCTTCAAGCCGGCACTAC

                          .    :    .    :    .    :    .    :    .    :    .    :
BG597775|Kennebec|sp+ TGCTCGCCGTTTTGTTGGTCACACTAAGGATGTTCTCTCCGTTGCTTTTTCCGTTGATAA
BF053022|Kennebec|le+ TGCTCGCCGTTTTGTTGGTCACACTAAGGATGTTCTCTCCGTTGCTTTTTCCGTTGATAA
BE340551|Bintje|axil+ TGCTCGCCGTTTTGTTGGTCACACTAAGGATGTTCTCTCCGTTGCTTTTTCCGTTGATAA
BE341141|Bintje|axil+ TGCTCGCCGTTTTGTTGGTCACACTAAGGATGTTCTCTCCGTTGCTTTTTCCGTTGATAA
                      ____________________________________________________________
consensus             TGCTCGCCGTTTTGTTGGTCACACTAAGGATGTTCTCTCCGTTGCTTTTTCCGTTGATAA

                          .    :    .    :    .    :    .    :    .    :    .    :
BG597775|Kennebec|sp+ CCGTCAGATTGTGTCCGCTTCACGGGACAAG-TCTATCAAGCTGTGGAACACTCTCGGTG
BF053022|Kennebec|le+ CCGTCAGATTGTGTCCGCTTCACGGGACAAG-TCTATCAAGCTTTGGAACACTCTCGGTG
BE340551|Bintje|axil+ CCGACAGATTGTGTCCGCTTCACGGGACAAGGTCTATCAAGCTTTGGAACACTCTCGGTG
BE341141|Bintje|axil+ CCGTCAGATTGTGTCCGCTTCACGGGACAAG-TCTATCAAGCTTTGGAACACTCTCGGTG
                      ____________________________________________________________
consensus             CCGTCAGATTGTGTCCGCTTCACGGGACAAG-TCTATCAAGCTTTGGAACACTCTCGGTG

                          .    :    .    :    .    :    .    :    .    :    .    :
BG597775|Kennebec|sp+ AGTGTAAGTACACCATTCAGGACGGAGACTCACACTCCGATTGGGTTTCGTGTGTGCGTT
BF053022|Kennebec|le+ AGTGTAAGTACACCATTCATGACGGAGACTCACATTCCGATTGGGTTTCGTGTGTGCGTT
BE340551|Bintje|axil+ AGTGTAAGTACACCATTCAGGACGGAGACTCACATTCCGATTGGGTTTCGTGTGTGCGTT
BE341141|Bintje|axil+ AGTGTAAGTACACCATTCAGGACGGAGACTCACATTCCGATTGGGTTTCGTGTGTGCGTT
                      ____________________________________________________________
consensus             AGTGTAAGTACACCATTCAGGACGGAGACTCACATTCCGATTGGGTTTCGTGTGTGCGTT

                          .    :    .    :    .    :    .    :    .    :    .    :
BG597775|Kennebec|sp+ TTAGCCCAAATACTCTTCAGCCAACTATTGTTTCTTGGTTCCTCGGGATCGTACTGTGAA
BF053022|Kennebec|le+ TCAGCCCAAATACTCTTCAGCCAACTATTGTTTC-TGGTTCCT-GGGATCGTACTGTGAA
BE340551|Bintje|axil+ TCAGCCCAAATACTCTTCAGCCAACTATTGTTTC-TGGTTCCT-GGGATCGTACTGTGAA
BE341141|Bintje|axil+ TCAGCCCAAATACTCTTCAGCCAACTATTGTTTC-TGGTTCCT-GGGATCGTACTGTGAA
                      ____________________________________________________________
consensus             TCAGCCCAAATACTCTTCAGCCAACTATTGTTTC-TGGTTCCT-GGGATCGTACTGTGAA

                          .    :    .    :    .    :    .    :    .    :    .    :
BG597775|Kennebec|sp+ AAATCTGAAACCCTTTCGAACTGTAAGCTGCGTTTCGACTTCTTGCTGGACACTCTTGGC
BF053022|Kennebec|le+ AA-TCTGGAACC-TTACGAACTGTAAGCTGCGTT-CGACT-CTTGCTGGACACTCT-GGC
BE340551|Bintje|axil+ AA-TCTGGAACC-TTACGAACTGTAAGCTGCGT-TCGACT-CTTGCTGGACACTCT-GGC
BE341141|Bintje|axil+ AA-TCTGGAACC-TTACGAACTGTAAGCTGCGTT-CGACT-CTTGCTGGACACTCT-GGC
                      ____________________________________________________________
consensus             AA-TCTGGAACC-TTACGAACTGTAAGCTGCGTTTCGACTTCTTGCTGGACACTCT-GGC

                          .    :    .    :    .    :    .    :    .    :    .    :
BG597775|Kennebec|sp+ TATGTGAACACTG                                               
BF053022|Kennebec|le+ TATGTGAACACNGTGGCAGNGTCACCTGATGGTTCCTTG-GGCCTAGTGGAAGCAAGGAT
BE340551|Bintje|axil+ TATGTGAACAC-GTGGCAGTGTCACCTGATGGTCCTTTG-GCGCTAATGGAGGCAAGGAT
BE341141|Bintje|axil+ TATGTGAACACCGTGGCAGTGTCACCTGATGGTTCCTTGTGCGCTAGTGGAAGCAAAGAT
                      ____________________________________________________________
consensus             TATGTGAACACTGTGGCAGTGTCACCTGATGGTTCCTTG-GCGCTAGTGGAGGCAAGGAT

                          .    :    .    :    .    :    .    :    .    :    .    :
BF053022|Kennebec|le+ GGAGTATTTTTGCTCTGGGATTTGGCTGGAGGCAAG-AACTCTACTCGCTTGATGCCAGT
BE340551|Bintje|axil+ GGAGTAT-TTTGCTTTGGGATT-GGCTTGAGGCAAG-AACTCTACTCGCTTGA       
BE341141|Bintje|axil+ GGGATTATTTTGCTCTGGGATTTGGCTGAGGGCAAGAAACCCTACCTCCTTGATGCCAGT
                      ____________________________________________________________
consensus             GGAGTATTTTTGCTCTGGGATTTGGCTGGAGGCAAG-AACTCTACTCGCTTGATGCCAGT

                          .    :    .    :    .    :    .    :    .    :    .    :
BF053022|Kennebec|le+ TCC              
BE341141|Bintje|axil+ TCCATAATCCATACTCT
                      ____________________________________________________________
consensus             TCCATAATCCATACTCT

******************* Contig 22 ********************
                          .    :    .    :    .    :    .    :    .    :    .    :
BQ047673|Kennebec|le+ AAAGCTGGAGCTCCCCGCGGTGGCGGCCGCTCTACACACTAGTGGATCCCCCGGGCTGCA
BQ117018|Kennebec+      AGCTGGAGCTCACCGCGGTGGCGGCCGCTCTAGA-ACTAGTGGATCCCCCGGGCTGCA
BG597931|Kennebec|sp+   AGCTGGAGCTCCCCGCGGTGGCGGCCGCTCTAGA-AC-AGTGGATCCCCCGGGCTGCA
BI177453|Bintje|axil+   AGCTGGAGCTCACCGCGGTGGCGGCCGCTCTAGA-ACTAGTGGATCCCCCGGGCTGCA
BI920980|Bintje|axil+     CTGGAGCTCACCGCGGTGGCGGCCGCTCTAGA-ACTAGTGGATCCCCCGGGCTGCA
BG098002|Kennebec|le+        GAGCTCACTGCGGTGGCGGCCGCTCTAGA-ACTAGTGGATCCCCCGGGCTGCA
BG589736|Kennebec|le+                   GGTGGCGGCCGCTCTATA-ACTAGTGGATCCCCCGGGCTGCA
BQ119511|Kennebec+                       GTGGCGGCCGCTCTAT--ACTAGTGGATCCCCCGGGCTGCA
                      ____________________________________________________________
consensus             AAAGCTGGAGCTCACCGCGGTGGCGGCCGCTCTAGA-ACTAGTGGATCCCCCGGGCTGCA

                          .    :    .    :    .    :    .    :    .    :    .    :
BQ047673|Kennebec|le+ GGAATTCGGCACG---------AGGATTTGCCTCCAGAGGAAAACCGGAGCGGCGACCAC
BQ504433|Kennebec+                T---------CTCTTTTGCCTCCAGAGGAAAACCGGAGCGGCGACCAC
BG597235|Kennebec|sp+                                       GGAAAACCGGAGCGGCGACCAC
BM112507|Kennebec|ro+                                       GGAAAACCGGAGCGGCGACCAC
BQ117018|Kennebec+    GGAATTCGGCACGAGG-GTCGTCTCATTTGCCTCCAGAGGAAAACCGGAGCGGCGACCAC
BG597931|Kennebec|sp+ GGAATTCGGCACGAGG-GTCGTCTCATTTGCCTCCAGAGGAAAACCGGAGCGGCGACCAC
BI177453|Bintje|axil+ GGAATTCGGCACGAGGCGTCGTCTCATTTGCCTCCAGAGGAAAACCGGAGCGGCGACCAC
BI920980|Bintje|axil+ GGAATTCGGCACGAGG------CTCATTTGCCTCCAGAGGAAAACCGGAGCGGCGACCAC
BG098002|Kennebec|le+ GGAATTCGGCACGAGG----GTCTCATTTGCCTCCAGAGGAAAACCGGAGCGGCGACCAC
BG589736|Kennebec|le+ GGAATTCGGCACGAGG-GTCGTGTCATTTGCCTCCAGAGGAAAACCGGAGCGGCGACCAC
BQ119511|Kennebec+    GGAATTCGGCACGAGG---------ATTTGCCTCCAGAGGAAAACCGGAGCGGCGACCAC
BI919949|Bintje|axil+                                       GGAAAACCGGAGCGGCGACCAC
                      ____________________________________________________________
consensus             GGAATTCGGCACGAGG----GTCTCATTTGCCTCCAGAGGAAAACCGGAGCGGCGACCAC

                          .    :    .    :    .    :    .    :    .    :    .    :
BQ047673|Kennebec|le+ CTTGCTTGACAAAATGGCGCAAGAATCACTTGTCCTTCGCGGCACCATGAAAGCCCACAC
BQ504433|Kennebec+    CTTGCTTGACAAAATGGCGCAAGAATCACTTGTCCTTCGCGGCACCATGAAAGCCCACAC
BG597235|Kennebec|sp+ CTTGCTTGACAAAATGGCGCAAGAATCACTTGTCCTTCGCGGCACCATGAAAGCCCACAC
BM112507|Kennebec|ro+ CTTGCTTGACAAAATGGCGCAAGAATCACTTGTCCTTCGCGGCACCATGAAAGCCCACAC
BQ117018|Kennebec+    CTTGCTTGACAAAATGGCGCAAGAATCACTTGTCCTTCGCGGCACCATGAAAGCCCACAC
BG597931|Kennebec|sp+ CTTGCTTGACAAAATGGCGCAAGAATCACTTGTCCTTCGCGGCACCATGAAAGCCCACAC
BI177453|Bintje|axil+ CTTGCTTGACAAAATGGCGCAAGAATCACTTGTCCTTCGCGGCACCATGAAAGCCCACAC
BI920980|Bintje|axil+ CTTGCTTGACAAAATGGCGCAAGAATCACTTGTCCTTCGCGGCACCATGAAAGCCCACAC
BG098002|Kennebec|le+ CTTGCTTGACAAAATGGCGCAAGAATCACTTGTCCTTCGCGGCACCATGAAAGCCCACAC
BG589736|Kennebec|le+ CTTGCTTGACAAAATGGCGCAAGAATCACTTGTCCTTCGCGGCACCATGAAAGCCCACAC
BQ119511|Kennebec+    CTTGCTTGACAAAATGGCGCAAGAATCACTTGTCCTTCGCGGCACCATGAAAGCCCACAC
BI919949|Bintje|axil+ CTTGCTTGACAAAATGGCGCAAGAATCACTTGTCCTTCGCGGCACCATGAAAGCCCACAC
                      ____________________________________________________________
consensus             CTTGCTTGACAAAATGGCGCAAGAATCACTTGTCCTTCGCGGCACCATGAAAGCCCACAC

                          .    :    .    :    .    :    .    :    .    :    .    :
BQ047673|Kennebec|le+ CGATTGGGTCACTGCCATCGCCACCCCAATTGATAACTCCGACATGATCGTTACTTCCTC
BQ504433|Kennebec+    CGATTGGGTCACTGCCATCGCCACCCCAATTGATAACTCCGACATGATCGTTACTTCCTC
BG597235|Kennebec|sp+ CGATTGGGTCACTGCCATCGCCACCCCAATTGATAACTCCGACATGATCGTTACTTCCTC
BM112507|Kennebec|ro+ CGATTGGGTCACTGCCATCGCCACCCCAATTGATAACTCCGACATGATCGTTACTTCCTC
BQ117018|Kennebec+    CGATTGGGTCACTGCCATCGCCACCCCAATTGATAACTCCGACATGATCGTTACTTCCTC
BG597931|Kennebec|sp+ CGATTGGGTCACTGCCATCGCCACCCCAATTGATAACTCCGACATGATCGTTACTTCCTC
BI177453|Bintje|axil+ CGATTGGGTCACTGCCATCGCCACCCCAATTGATAACTCCGACATGATCGTTACTTCCTC
BI920980|Bintje|axil+ CGATTGGGTCACTGCCATCGCCACCCCAATTGATAACTCCGACATGATCGTTACTTCCTC
BG098002|Kennebec|le+ CGATTGGGTCACTGCCATCGCCACCCCAATTGATAACTCCGACATGATCGTTACTTCCTC
BG589736|Kennebec|le+ CGATTGGGTCACTGCCATCGCCACCCCAATTGATAACTCCGACATGATCGTTACTTGCTG
BQ119511|Kennebec+    CGATTGGGTCACTGCCATCGCCACCCCAATTGATAACTCCGACATGATCGTTACTTCCTC
BI919949|Bintje|axil+ CGATTGGGTCACTGCCATCGCCACCCCAATTGATAACTCCGACATGATCGTTACTTCCTC
                      ____________________________________________________________
consensus             CGATTGGGTCACTGCCATCGCCACCCCAATTGATAACTCCGACATGATCGTTACTTCCTC

                          .    :    .    :    .    :    .    :    .    :    .    :
BQ047673|Kennebec|le+ CAGGGACAAGTCCATCATTGTCTGGTCTCTCACCAAGGACGGTGCACAGTACGGTGTCCC
BQ504433|Kennebec+    CAGGGACAAGTCCATCATTGTCTGGTCTCTCACCAAGGACGGTGCACAGTACGGTGTCCC
BG597235|Kennebec|sp+ CAGGGACAAGTCCATCATTGTCTGGTCTCTCACCAAGGACGGTGCACAGTACGGTGTCCC
BM112507|Kennebec|ro+ CAGGGACAAGTCCATCATTGTCTGGTCTCTCACCAAGGACGGTGCACAGTACGGTGTCCC
BQ117018|Kennebec+    CAGGGACAAGTCCATCATTGTCTGGTCTCTCACCAAGGACGGTGCACAGTACGGTGTCCC
BG597931|Kennebec|sp+ CAGGGACAAGTCCATCATTGTCTGGTCTCTCACCAAGGACGGTGCACAGTACGGTGTCCC
BI177453|Bintje|axil+ CAGGGACAAGTCCATCATTGTCTGGTCTCTCACCAAGGACGGTGCACAGTACGGTGTCCC
BI920980|Bintje|axil+ CAGGGACAAGTCCATCATTGTCTGGTCTCTCACCAAGGACGGTGCACAGTACGGTGTCCC
BG098002|Kennebec|le+ CAGGGACAAGTCCATCATTGTCTGGTCTCTCACCAAGGACGGTGCACAGTACGGTGTCCC
BG589736|Kennebec|le+ CAGGGACAAGTCCATCATTGTCTGGTCTCTCACCAAGGACGGTGCACAGTACGGTGTCCC
BQ119511|Kennebec+    CAGGGACAAGTCCATCATTGTCTGGTCTCTCACCAAGGACGGTGCACAGTACGGTGTCCC
BI919949|Bintje|axil+ CAGGGACAAGTCCATCATTGTCTGGTCTCTCACCAAGGACGGTGCACAGTACGGTGTCCC
                      ____________________________________________________________
consensus             CAGGGACAAGTCCATCATTGTCTGGTCTCTCACCAAGGACGGTGCACAGTACGGTGTCCC

                          .    :    .    :    .    :    .    :    .    :    .    :
BQ047673|Kennebec|le+ CCGCCGCCGTCTCACCGGACACGGACACTTTGTTCAGGATGTTGTTCTCTCCTCCGACGG
BQ504433|Kennebec+    CCGCCGCCGTCTCACCGGACACGGACACTTTGTTCAGGATGTTGTTCTCTCCTCCGACGG
BG597235|Kennebec|sp+ CCGCCGCCGTCTCACTGGACACGGACACTTTGTTCAGGATGTTGTTCTCTCCTCCGACGG
BM112507|Kennebec|ro+ CCGCCGCCGTCTCACCGGACACGGACACTTTGTTCAGGATGTTGTTCTCTCCTCCGACGG
BQ117018|Kennebec+    CCGCCGCCGTCTCACCGGACACGGACACTTTGTTCAGGATGTTGTTCTCTCCTCCGACGG
BG597931|Kennebec|sp+ CCGCCGCCGTCTCACCGGACACGGACACTTTGTTCAGGATGTTGTTCTCTCCTCCGACGG
BI177453|Bintje|axil+ CCGCCGCCGTCTCACCGGACACGGACACTTTGTTCAGGATGTTGTTCTCTCCTCCGACGG
BI920980|Bintje|axil+ CCGCCGCCGTCTCACCGGACACGGACACTTTGTTCAGGATGTTGTTCTCTCCTCCGACGG
BG098002|Kennebec|le+ CCGCCGCCGTCTCACTGGACACGGACACTTTGTTCAGGATGTTGTTCTCTCCTCCGACGG
BG589736|Kennebec|le+ CCGCCGCCGTCTCACTGGACACGGACACTTTGTTCAGGATGTTGTTCTCTCCTCCGACGG
BQ119511|Kennebec+    CCGCCGCCGTCTCACCGGACACGGACACTTTGTTCAGGATGTTGTTCTCTCCTCCGACGG
BI919949|Bintje|axil+ CCGCCGCCGTCTCACCGGACACGGACACTTTGTTCAGGATGTTGTTCTCTCCTCCGACGG
BI175933|Kennebec|sp+                                            GTTCTCTCCTCCGACGG
                      ____________________________________________________________
consensus             CCGCCGCCGTCTCACCGGACACGGACACTTTGTTCAGGATGTTGTTCTCTCCTCCGACGG

                          .    :    .    :    .    :    .    :    .    :    .    :
BQ047673|Kennebec|le+ TATGTTTGCTCTCTCTGGTTCTTGGGATGGAGAGCTTCGCCTTTGGGATCTTCAAGCCGG
BQ504433|Kennebec+    TATGTTTGCTCTCTCTGGTTCTTGGGATGGAGAGCTTCGCCTTTGGGATCTTCAAGCCGG
BG597235|Kennebec|sp+ TATGTTTGCTCTCTCTGGTTCTTGGGATGGAGAGCTTCGCCTTTGGGATCTTCAAGCCGG
BM112507|Kennebec|ro+ TATGTTTGCTCTCTCTGGTTCTTGGGATGGAGAGCTTCGCCTTTGGGATCTTCAAGCCGG
BQ117018|Kennebec+    TATGTTTGCTCTCTCTGGTTCTTGGGATGGAGAGCTTCGCCTTTGGGATCTTCAAGCCGG
BG597931|Kennebec|sp+ TATGTTTGCTCTCTCTGGTTCTTGGGATGGAGAGCTTCGCCTTTGGGATCTTCAAGCCGG
BI177453|Bintje|axil+ TATGTTTGCTCTCTCTGGTTCTTGGGATGGAGAGCTTCGCCTTTGGGATCTTCAAGCCGG
BI920980|Bintje|axil+ TATGTTTGCTCTCTCTGGTTCTTGGGATGGAGAGCTTCGCCTTTGGGATCTTCAAGCCGG
BG098002|Kennebec|le+ TATGTTTGCTCTCTCTGGTTCTTGGGATGGAGAGCTTCGCCTTTGGGATCTTCAAGCCGG
BG589736|Kennebec|le+ TATGTTTGCTCTCTCTGGTTCTTGGGATGGAGAGCTTCGCCTTTGGGATCTTCAAGCCGG
BQ119511|Kennebec+    TATGTTTGCTCTCTCTGGTTCTTGGGATGGAGAGCTTCGCCTTTGGGATCTTCAAGCCGG
BI919949|Bintje|axil+ TATGTTTGCTCTCTCTGGTTCTTGGGATGGAGAGCTTCGCCTTTGGGATCTTCAAGCCGG
BI175933|Kennebec|sp+ TATGTTTGCTCTCTCTGGTTCTTGGGATGGAGAGCTTCGCCTTTGGGATCTTCAAGCCGG
                      ____________________________________________________________
consensus             TATGTTTGCTCTCTCTGGTTCTTGGGATGGAGAGCTTCGCCTTTGGGATCTTCAAGCCGG

                          .    :    .    :    .    :    .    :    .    :    .    :
BQ047673|Kennebec|le+ CACTACTGCTCGCCGTTTTGTTGGTCACACTAAGGATGTTCTCTCCGTTGCTTTTTCCGT
BQ504433|Kennebec+    CACTACTGCTCGCCGTTTTGTTGGTCACACTAAGGATGTTCTCTCCGTTGCTTTTTCCGT
BG597235|Kennebec|sp+ CACTACTGCTCGCCGTTTTGTTGGTCACACTAAGGATGTTCTCTCCGTTGCTTTTTCCGT
BM112507|Kennebec|ro+ CACTACTGCTCGCCGTTTTGTTGGTCACACTAAGGATGTTCTCTCCGTTGCTTTTTCCGT
BQ117018|Kennebec+    CACTACTGCTCGCCGTTTTGTTGGTCACACTAAGGATGTTCTCTCCGTTGCTTTTTCCGT
BG597931|Kennebec|sp+ CACTACTGCTCGCCGTTTTGTTGGTCACACTAAGGATGTTCTCTCCGTTGCTTTTTCCGT
BI177453|Bintje|axil+ CACTACTGCTCGCCGTTTTGTTGGTCACACTAAGGATGTTCTCTCCGTTGCTTTTTCCGT
BI920980|Bintje|axil+ CACTACTGCTCGCCGTTTTGTTGGTCACACTAAGGATGTTCTCTCCGTTGCTTTTTCCGT
BG098002|Kennebec|le+ CACTACTGCTCGCCGTTTTGTTGGTCACACTAAGGATGTTCTCTCCGTTGCTTTTTCCGT
BG589736|Kennebec|le+ CACTACTGCTCGCCGTTTTGTTGGTCACACTAAGGATGTTCTCTCCGTTGCTTTTTCCGT
BQ119511|Kennebec+    CACTACTGCTCGCCGTTTTGTTGGTCACACTAAGGATGTTCTCTCCGTTGCTTTTTCCGT
BI919949|Bintje|axil+ CACTACTGCTCGCCGTTTTGTTGGTCACACTAAGGATGTTCTCTCCGTTGCTTTTTCCGT
BI175933|Kennebec|sp+ CACTACTGCTCGCCGTTTTGTTGGTCACACTAAGGATGTTCTCTCCGTTGCTTTTTCCGT
                      ____________________________________________________________
consensus             CACTACTGCTCGCCGTTTTGTTGGTCACACTAAGGATGTTCTCTCCGTTGCTTTTTCCGT

                          .    :    .    :    .    :    .    :    .    :    .    :
BQ047673|Kennebec|le+ TGATAACCGTCAGATTGTGTCCGCTTCACGGGACAAGTCTATCAAGCTTTGGAACACTCT
BQ504433|Kennebec+    TGATAACCGTCAGATTGTGTCCGCTTCACGGGACAAGTCTATCAAGCTTTGGAACACTCT
BG597235|Kennebec|sp+ TGATAACCGTCAGATTGTGTCCGCTTCACGGGACAAGTCTATCAAGCTGTGGAACACTCT
BM112507|Kennebec|ro+ TGATAACCGTCAGATTGTGTCCGCTTCACGGGACAAGTCTATCAAGCTTTGGAACACTCT
BQ117018|Kennebec+    TGATAACCGTCAGATTGTGTCCGCTTCACGGGACAAGTCTATCAAGCTTTGGAACACTCT
BG597931|Kennebec|sp+ TGATAACCGTCAGATTGTGTCCGCTTCACGGGACAAGTCTATCAAGCTTTGGAACACTCT
BI177453|Bintje|axil+ TGATAACCGTCAGATTGTGTCCGCTTCACGGGACAAGTCTATCAAGCTTTGGAACACTCT
BI920980|Bintje|axil+ TGATAACCGTCAGATTGTGTCCGCTTCACGGGACAAGTCTATCAAGCTTTGGAACACTCT
BG098002|Kennebec|le+ TGATAACCGTCAGATTGTGTCCGCTTCACGGGACAAGTCTATCAAGCTGTGGAACACTCT
BG589736|Kennebec|le+ TGATAACCGCCAGATTGTGTCCGCTTCACGGGACAAGTCTATCAAGCTGTGGAACACTCT
BQ119511|Kennebec+    TGATAACCGTCAGATTGTGTCCGCTTCACGGGACAAGTCTATCAAGCTTTGGAACACTCT
BI919949|Bintje|axil+ TGATAACCGTCAGATTGTGTCCGCTTCACGGGACAAGTCTATCAAGCTTTGGAACACTCT
BI175933|Kennebec|sp+ TGATAACCGTCAGATTGTGTCCGCTTCACGGGACAAGTCTATCAAGCTTTGGAACACTCT
                      ____________________________________________________________
consensus             TGATAACCGTCAGATTGTGTCCGCTTCACGGGACAAGTCTATCAAGCTTTGGAACACTCT

                          .    :    .    :    .    :    .    :    .    :    .    :
BQ047673|Kennebec|le+ CGGTGAGTGTAAGTACACCATTCAGGACGGAGACTCACATTCCGATTGGGTTTCGTGTGT
BQ504433|Kennebec+    CGGTGAGTGTAAGTACACCATTCAGGACGGAGACTCACATTCCGATTGGGTTTCGTGTGT
BG597235|Kennebec|sp+ CGGTGAGTGTAAGTACACCATTCAGGACGGAGACTCACACTCCGATTGGGTTTCGTGTGT
BM112507|Kennebec|ro+ CGGTGAGTGTAAGTACACCATTCAGGACGGAGACTCACATTCCGATTGGGTTTCGTGTGT
BQ117018|Kennebec+    CGGTGAGTGTAAGTACACCATTCAGGACGGAGACTCACATTCCGATTGGGTTTCGTGTGT
BG597931|Kennebec|sp+ CGGTGAGTGTAAGTACACCATTCAGGACGGAGACTCACATTCCGATTGGGTTTCGTGTGT
BI177453|Bintje|axil+ CGGTGAGTGTAAGTACACCATTCAGGACGGAGACTCACATTCCGATTGGGTTTCGTGTGT
BI920980|Bintje|axil+ CGGTGAGTGTAAGTACACCATTCAGGACGGAGACTCACATTCCGATTGGGTTTCGTGTGT
BG098002|Kennebec|le+ CGGTGAGTGTAAGTACACCATTCAGGACGGAGACTCACACTCCGATTGGGTTTCGTGTGT
BG589736|Kennebec|le+ CGGTGAGTGTAAGTACACCATTCAGGACGGAGACTCACACTCCGATTGGGTTTCGTGTGT
BQ119511|Kennebec+    CGGTGAGTGTAAGTACACCATTCAGGACGGAGACTCACATTCCGATTGGGTTTCGTGTGT
BI919949|Bintje|axil+ CGGTGAGTGTAAGTACACCATTCAGGACGGAGACTCACATTCCGATTGGGTTTCGTGTGT
BI175933|Kennebec|sp+ CGGTGAGTGTAAGTACACCATTCAGGACGGAGACTCACATTCCGATTGGGTTTCGTGTGT
                      ____________________________________________________________
consensus             CGGTGAGTGTAAGTACACCATTCAGGACGGAGACTCACATTCCGATTGGGTTTCGTGTGT

                          .    :    .    :    .    :    .    :    .    :    .    :
BQ047673|Kennebec|le+ GCGTTTCAGCCCAAATACTCTTCAGCCAACTATTGTTTCTGGTTCCTGGGATCGTACTGT
BQ504433|Kennebec+    GCGTTTCAGCCCAAATACTCTTCAGCCAACTATTGTTTCTGGTTCCTGGGATCGTACTGT
BG597235|Kennebec|sp+ GCGTTTCAGCCCAAATACTCTTCAGCCAACTATTGTTTCTGGTTCCTGGGATCGTACTGT
BM112507|Kennebec|ro+ GCGTTTCAGCCCAAATACTCTTCAGCCAACTATTGTTTCTGGTTCCTGGGATCGTACTGT
BQ117018|Kennebec+    GCGTTTCAGCCCAAATACTCTTCAGCCAACTATTGTTTCTGGTTCCTGGGATCGTACTGT
BG597931|Kennebec|sp+ GCGTTTCAGCCCAAATACTCTTCAGCCAACTATTGTTTCTGGTTCCTGGGATCGTACTGT
BI177453|Bintje|axil+ GCGTTTCAGCCCAAATACTCTTCAGCCAACTATTGTTTCTGGTTCCTGGGATCGTACTGT
BI920980|Bintje|axil+ GCGTTTCAGCCCAAATACTCTTCAGCCAACTATTGTTTCTGGTTCCTGGGATCGTACTGT
BG098002|Kennebec|le+ GCGTTTCAGCCCAAATACTCTTCAGCCAACTATTGTTTCTGGTTCCTGGGATCGTACTGT
BG589736|Kennebec|le+ GCGTTTCAGCCCAAATACTCTTCAGCCAACTATTGTTTCTGGTTCCTGGGATCGTACTGT
BQ119511|Kennebec+    GCGTTTCAGCCCAAATACTCTTCAGCCAACTATTGTTTCTGGTTCCTGGGATCGTACTGT
BI919949|Bintje|axil+ GCGTTTCAGCCCAAATACTCTTCAGCCAACTATTGTTTCTGGTTCCTGGGATCGTACTGT
BI175933|Kennebec|sp+ GCGTTTCAGCCCAAATACTCTTCAGCCAACTATTGTTTCTGGTTCCTGGGATCGTACTGT
                      ____________________________________________________________
consensus             GCGTTTCAGCCCAAATACTCTTCAGCCAACTATTGTTTCTGGTTCCTGGGATCGTACTGT

                          .    :    .    :    .    :    .    :    .    :    .    :
BQ047673|Kennebec|le+ GAAAATCTGGAACCTTACGAACTGTAAGCTGCGTTCGACTCTTGCTGGACACTCTGGCTA
BQ504433|Kennebec+    GAAAATCTGGAACCTTACGAACTGTAAGCTGCGTTCGACTCTTGCTGGACACTCTGGCTA
BG597235|Kennebec|sp+ GAAAATCTGGAACCTTTCGAACTGTAAGCTGCGTTCGACTCTTGCTGGACACTCTGGCTA
BM112507|Kennebec|ro+ GAAAATCTGGAACCTTACGAACTGTAAGCTGCGTTCGACTCTTGCTGGACACTCTGGCTA
BQ117018|Kennebec+    GAAAATCTGGAACCTTACGAACTGTAAGCTGCGTTCGACTCTTGCTGGACACTCTGGCTA
BG597931|Kennebec|sp+ GAAAATCTGGAACCTTACGAACTGTAAGCTGCGTTCGACTCTTGCTGGACACTCTGGCTA
BI177453|Bintje|axil+ GAAAATCTGGAACCTTACGAACTGTAAGCTGCGTTCGACTCTTGCTGGACACTCTGGCTA
BI920980|Bintje|axil+ GAAAATCTGGAACCTTACGAACTGTAAGCTGCGTTCGACTCTTGCTGGACACTCTGGCTA
BG098002|Kennebec|le+ GAAAATCTGGAACCTTTCGAACTGTAAGCTGCGTTCGACTCTTGCTGGACACTCTGGCTA
BG589736|Kennebec|le+ GAAAATCTGGAACCTTTCGAACTGTAAGCTGCGTTCGACTCTTGCTGGACACTCTGGCTA
BQ119511|Kennebec+    GAAAATCTGGAACCTTACGAACTGTAAGCTGCGTTCGACTCTTGCTGGACACTCTGGCTA
BI919949|Bintje|axil+ GAAAATCTGGAACCTTACGAACTGTAAGCTGCGTTCGACTCTTGCTGGACACTCTGGCTA
BI175933|Kennebec|sp+ GAAAATCTGGAACCTTACGAACTGTAAGCTGCGTTCGACTCTTGCTGGACACTCTGGCTA
                      ____________________________________________________________
consensus             GAAAATCTGGAACCTTACGAACTGTAAGCTGCGTTCGACTCTTGCTGGACACTCTGGCTA

                          .    :    .    :    .    :    .    :    .    :    .    :
BQ047673|Kennebec|le+ TGTGAACACGGTGGCAGTGTCACCTGATGGTTCCTTGTGCGCTAGTGGAAGCAAGGATGG
BQ504433|Kennebec+    TGTGAACACCGTGGCAGTGTCACCTGATGGTTCCTTGTGCGCTAATGGAGGCAAGGATGG
BG597235|Kennebec|sp+ TGTGAACACTGTGGCAGTGTCACCTGATGGTTCCTTGTGCGCTAGTGGAGGCAAGGATGG
BM112507|Kennebec|ro+ TGTGAACACGGTGGCAGTGTCACCTGATGGTTCCTTGTGCGCTAGTGGAAGCAAGGATGG
BQ117018|Kennebec+    TGTGAACACGGTGGCAGTGTCACCTGATGGTTCCTTGTGCGCTAGTGGAGGCAGGGATGG
BG597931|Kennebec|sp+ TGTGAACACGGTGGCAGTGTCACCTGATGGTTCCTTGTGCGCTAGTGGAGGCAAGGATGG
BI177453|Bintje|axil+ TGTGAACACGGTGGCAGTGTCACCTGATGGTTCCTTGTGCGCTAGTGGAGGCAAGGATGG
BI920980|Bintje|axil+ TGTGAACACGGTGGCAGTGTCACCTGATGGTTCCTTGTGCGCTAGTGGAGGCAAGGATGG
BG098002|Kennebec|le+ TGTGAACACTGTGGCAGTGTCACCTGATGGTTCCTTGTGCGCTAGTGGAGGCCAGGATGG
BG589736|Kennebec|le+ TGTGAACACTGCGGCAGTGTCACCTGATGGTTCCTTGTGCGCTAGTGGACGCAAGGATGG
BQ119511|Kennebec+    TGTGAACACGGTGGCAGTGTCACCTGATGGTTCCTTGTGCGCTAGTGGAGGCAAGGATGG
BI919949|Bintje|axil+ TGTGAACACGGTGGCAGTGTCACCTGATGGTTCCTTGTGCGCTAATGGAGGCAAGGATGG
BI175933|Kennebec|sp+ TGTGAACACGGTGGCAGTGTCACCTGATGGTTCCTTGTGCGCTAGTGGAGGCAAGGATGG
                      ____________________________________________________________
consensus             TGTGAACACGGTGGCAGTGTCACCTGATGGTTCCTTGTGCGCTAGTGGAGGCAAGGATGG

                          .    :    .    :    .    :    .    :    .    :    .    :
BQ047673|Kennebec|le+ AGTTATT-TTGCTCTGGGATTTGGCTGAGGGCAAGAAACTCTACTCGCTTGATGC-CAGT
BQ504433|Kennebec+    AGTTATT-TTGCTCTGGGATTTGGCTGAAGGCAAGAA-CTCTACTCGCTTGATGC-CAGT
BG597235|Kennebec|sp+ AG-TATT-TTGCTCTGGGATTTGGCTGAGGGGCAGAA-CTCTACTCGCTTGATGC-CAGT
BM112507|Kennebec|ro+ AGTTATT-TTGCTCTGGGATTTGGCTGAGGGC-AGAAACTCTACTCGCTTGATGC-CAGT
BQ117018|Kennebec+    AGTTATT-TTGCTCTGGGATTTGGCTGAGGGCAAGAAACTCTACTCGCTTGATGC-CAGT
BG597931|Kennebec|sp+ AGTTATT-TTGCTCTGGGATTTGGCTGAGGGCAAGAAACTCTACTCGCTTGATGC-CAGT
BI177453|Bintje|axil+ AGTTATT-TTGCTCTGGGATTTGGCTGAGGGCAAGAAACTCTACTCGCTTGATGC-CAGT
BI920980|Bintje|axil+ AGTTATT-TTGCTCTGGGATTTGGCTGAGGGCAAGAAACTCTACTCGCTTGATGC-CAGT
BG098002|Kennebec|le+ AATTATT-TTGCTCTGGGATTTGGCTGAAGGCAAGAAACCTTTCTCGCTTGATGC-CAGT
BG589736|Kennebec|le+ AGTTATTTTTGCTCTGGGATTTGGCTGAGGGCAAGAAACTCTACTCGCTTGATGCACAGT
BQ119511|Kennebec+    AGTTATT-TTGCTCTGGGATTTGGCTGAGGGCAAGAAACTCTACTCGCTTGATGC-CAGT
BI919949|Bintje|axil+ AAGTATT-TTGCTCTGGGATTTGGCTGAGGGCAAGAA-CTCTACTCGCTTGATGC-CAGT
BI175933|Kennebec|sp+ AGTTATT-TTGCTCTGGGATTTGGCTGAGGGCAAGAAACTCTACTCGCTTGATGC-CAGT
                      ____________________________________________________________
consensus             AGTTATT-TTGCTCTGGGATTTGGCTGAGGGCAAGAAACTCTACTCGCTTGATGC-CAGT

                          .    :    .    :    .    :    .    :    .    :    .    :
BQ047673|Kennebec|le+ TCCATCATCCATACTCTCTGCTTTAGTCCTAACAGGTACTGGCTCTGCGCCGCCACTGAG
BQ504433|Kennebec+    TCCATCATCCATACTCTCTGCTTTAATCCCTACAAGGACGGGCTCTGCGCCGCC      
BG597235|Kennebec|sp+ TCCATCATCCATACTCTCTGCTTTAATCCTAACA-GTACTGGCTCTGCGCCG-CACTGAG
BM112507|Kennebec|ro+ TCCATCATCCATACTCTCTGCTTTAGTCCCTACAGGTACTGGCTCTG             
BQ117018|Kennebec+    TCCATCATCCATACTCTCTGCTTTAGTCCTAACAGGTACTGGCTCTG             
BG597931|Kennebec|sp+ TCCATCATCCATACTCTCTGCTTTAGTCCT-ACAAGTACTGGCTCTGCGCCG-CACTGAG
BI177453|Bintje|axil+ TCCATCATCCATACTCTCTGCTTTAATCCTAACAGGTACTGGCTCTGCGCCGCCACTGAG
BI920980|Bintje|axil+ TCCATCATCCATACTCTCTGCTTTAGTCCTAA                            
BG589736|Kennebec|le+ T-CATTATCCATACTCTCTCCTTTAGTCCTAACAGGTACTGGATCTGCGCCCGCACTGAA
BQ119511|Kennebec+    TTCATCATCCATACTCTCTGCTTTAGTCCTAAACAGTACTGGCTCTGCGCCGCCACTGAG
BI919949|Bintje|axil+ TCCATCATCCATACTCTCTGCTTTAGTCCTAAAA-GTACTGGCTCTGCGCCGCCACTGAG
BI175933|Kennebec|sp+ TCCATCATCCATACTCTCTGCTTTAGTCCTAACAGGTACTGGCTCTGCGCCGCCACTGAG
                      ____________________________________________________________
consensus             TCCATCATCCATACTCTCTGCTTTAGTCCTAACAGGTACTGGCTCTGCGCCGCCACTGAG

                          .    :    .    :    .    :    .    :    .    :    .    :
BQ047673|Kennebec|le+ TCTAGCATTAA                                                 
BG597235|Kennebec|sp+ TCTAGCATTAA                                                 
BG597931|Kennebec|sp+ TCTA                                                        
BI177453|Bintje|axil+ T                                                           
BG589736|Kennebec|le+ TCTAGCCTTAAG                                                
BQ119511|Kennebec+    TCTAGCATTAAGATTTGGGACTTGGAGAGCAAGAC-ATCGTGGTGGACCTTA        
BI919949|Bintje|axil+ TCTAGCATTAAG                                                
BI175933|Kennebec|sp+ TCTAGCATTAAGATTTGGGACTTGGAGAGCAAGACCATCGTGGTGGACCTTAGAGTTGAT
                      ____________________________________________________________
consensus             TCTAGCATTAAGATTTGGGACTTGGAGAGCAAGACCATCGTGGTGGACCTTAGAGTTGAT

                          .    :    .    :    .    :    .    :    .    :    .    :
BI175933|Kennebec|sp+ CTCAAGCATGAGAGTGAGATGGCTGCTAATGAGAGTGGAACTGCACCAAAAACAAAGTCA
                      ____________________________________________________________
consensus             CTCAAGCATGAGAGTGAGATGGCTGCTAATGAGAGTGGAACTGCACCAAAAACAAAGTCA

                          .    :    .    :    .    :    .    :    .    :    .    :
BI175933|Kennebec|sp+ TTTACTGTACCCGTTTGAGTTGGAGTGCTGATGGAAGTACACTTTTCAGCGGATTACAGA
                      ____________________________________________________________
consensus             TTTACTGTACCCGTTTGAGTTGGAGTGCTGATGGAAGTACACTTTTCAGCGGATTACAGA

                          .    :    .    :    .    :    .    :    .    :    .    :
BI175933|Kennebec|sp+ TGGGTTGAATAGGGTCTGGGGGATTGGGCGTTCCTAGGAATGAATTGCATCTTAGCAAGC
                      ____________________________________________________________
consensus             TGGGTTGAATAGGGTCTGGGGGATTGGGCGTTCCTAGGAATGAATTGCATCTTAGCAAGC

                          .    :    .    :    .    :    .    :    .    :    .    :
BI175933|Kennebec|sp+ C
                      ____________________________________________________________
consensus             C

******************* Contig 23 ********************
                          .    :    .    :    .    :    .    :    .    :    .    :
BE920126|Kennebec|le+ TGGAGCTCCACCGCGGTGGCGGCCGCTCTAGAACTAGTGGATCCCCCGGGCTGCAGGA-A
BE920130|Kennebec|le+ TGGAGCTCCACCGCGGTGGCGGCCGCTCTAGAACTAGTGGATCCCCCGGGCTGCAGGA-A
BI434989|Kennebec|le+ TGGAGCTCC-CCGCGGTGGCGGCCGCTCTAGAACTAGTGGATCCCCCGGGCTGCAGGAAA
BI431789|Kennebec|le+ TGGAGCTCC-CCGCGGTGGCGGCCGCTCTACAACTAGTGGATCCCCCGGGCTGCAGGAGA
                      ____________________________________________________________
consensus             TGGAGCTCCACCGCGGTGGCGGCCGCTCTAGAACTAGTGGATCCCCCGGGCTGCAGGA-A

                          .    :    .    :    .    :    .    :    .    :    .    :
BE920126|Kennebec|le+ T----TCGGCACGAGGAGAAAATGGCAAGCACAGTAATGAGCTCATTGAGCCTAAAGCCA
BE920130|Kennebec|le+ T----TCGGCACGAGGAGAAAATGGCAAGCACAGTAATGAGCTCATTGAGCCTAAAGCCA
BI434989|Kennebec|le+ A----AAGGTA-TAGGAGAAAATGGCAAGCACAGTAATGAGCTCATTGAGCCTAAAGCCA
BI431789|Kennebec|le+ AGAAAAAGGTA-TAGGAGAAAATGGCAAGCACAGTAATGAGCTCATTGAGCCTAAAGCCA
                      ____________________________________________________________
consensus             T----TCGGCACGAGGAGAAAATGGCAAGCACAGTAATGAGCTCATTGAGCCTAAAGCCA

                          .    :    .    :    .    :    .    :    .    :    .    :
BE920126|Kennebec|le+ ACTTTCACTTTGGAGAAAACATCAGTGAAAGGGCTTCCATCACTTGCTAGATCTTCTTCT
BE920130|Kennebec|le+ ACTTTCACTTTGGAGAAAACATCAGTGAAAGGGCTTCCATCACTTGCTAGATCTTCTTCT
BI434989|Kennebec|le+ ACTTTCACTTTGGAGAAAACATCAGTGAAAGGGCTTCCATCACTTGCTAGATCTTCTTCT
BI431789|Kennebec|le+ ACTTTCACTTTGGAGAAAACATCAGTGAAAGGGCTTCCATCACTTGCTAGATCTTCTTCT
BG589827|Kennebec|le-         TTTGGAGAAAACATCAGTGAAAGGGCTTCCATCACTTGCTAGATCTTCTTCT
                      ____________________________________________________________
consensus             ACTTTCACTTTGGAGAAAACATCAGTGAAAGGGCTTCCATCACTTGCTAGATCTTCTTCT

                          .    :    .    :    .    :    .    :    .    :    .    :
BE920126|Kennebec|le+ TCCTTCAAAGTTGTGGCTAGTGGTGTCAAGAAGCTTAAGACTGACAAACCCTATGGAATT
BE920130|Kennebec|le+ TCCTTCAAAGTTGTGGCTAGTGGTGTCAAGAAGCTTAAGACTGACAAACCCTATGGAATT
BI434989|Kennebec|le+ TCCTTCAAAGTTGTGGCTAGTGGTGTCAAGAAGCTTAAGACTGACAAACCCTATGGAATT
BI431789|Kennebec|le+ TCCTTCAAAGTTGTGGCTAGTGGTGTCAAGAAGCTTAAGACTGACAAACCCTATGGAATT
BG589827|Kennebec|le- TCCTTCAAAGTTGTGGCTAGTGGTGTCAAGAAGCTTAAGACTGACAAACCCTATGGAATT
                      ____________________________________________________________
consensus             TCCTTCAAAGTTGTGGCTAGTGGTGTCAAGAAGCTTAAGACTGACAAACCCTATGGAATT

                          .    :    .    :    .    :    .    :    .    :    .    :
BE920126|Kennebec|le+ AATGGAAGCATGGCCTTGAGAGATGGGCTTGATGCCTCAGGCAGGAAGCCCAAGGGAAAG
BE920130|Kennebec|le+ AATGGAAGCATGGCCTTGAGAGATGGGCTTGATGCCTCAGGCAGGAAGCCCAAGGGAAAG
BI434989|Kennebec|le+ AATGGAAGCATGGCCTTGAGAGATGGGCTTGATGCCTCAGGCAGGAAGCCCAAGGGAAAG
BI431789|Kennebec|le+ AATGGAAGCATGGCCTTGAGAGATGGGCTTGATGCCTCAGGCAGGAAGCCCAAGGGAAAG
BG589827|Kennebec|le- AATGGAAGCATGGCCTTGAGAGATGGGCTTGATGCCTCAGGCAGGAAGCCCAAGGGAAAG
                      ____________________________________________________________
consensus             AATGGAAGCATGGCCTTGAGAGATGGGCTTGATGCCTCAGGCAGGAAGCCCAAGGGAAAG

                          .    :    .    :    .    :    .    :    .    :    .    :
BE920126|Kennebec|le+ GGTGTGTACCAATATGTTGACAAATATGGAGCTAATGTTGATGGATACAGTCCCATCTAC
BE920130|Kennebec|le+ GGTGTGTACCAATATGTTGACAAATATGGAGCTAATGTTGATGGATACAGTCCCATCTAC
BI434989|Kennebec|le+ GGTGTGTACCAATATGTTGACAAATATGGAGCTAATGTTGATGGATACAGTCCCATCTAC
BI431789|Kennebec|le+ GGTGTGTACCAATATGTTGACAAATATGGAGCTAATGTTGATGGATACAGTCCCATCTAC
BG589827|Kennebec|le- GGTGTGTACCAATATGTTGACAAATATGGAGCTAATGTTGATGGATACAGTCCCATCTAC
                      ____________________________________________________________
consensus             GGTGTGTACCAATATGTTGACAAATATGGAGCTAATGTTGATGGATACAGTCCCATCTAC

                          .    :    .    :    .    :    .    :    .    :    .    :
BE920126|Kennebec|le+ AACACAGATGAGTGGTCTCCAAGTGGTGATGTCTATGTTGGAGGTACCACTGGATTAGCC
BE920130|Kennebec|le+ AACACAGATGAGTGGTCTCCAAGTGGTGATGTCTATGTTGGAGGTACCACTGGATTAGCC
BI434989|Kennebec|le+ AACACAGATGAGTGGTCTCCAAGTGGTGATGTCTATGTTGGAGGTACCACTGGATTAGCC
BI431789|Kennebec|le+ AACACAGATGAGTGGTCTCCAAGTGGTGATGTCTATGTTGGAGGTACCACTGGATTAGCC
BG589827|Kennebec|le- AACACAGATGAGTGGTCTCCAAGTGGTGATGTCTATGTTGGAGGTACCACTGGATTAGCC
                      ____________________________________________________________
consensus             AACACAGATGAGTGGTCTCCAAGTGGTGATGTCTATGTTGGAGGTACCACTGGATTAGCC

                          .    :    .    :    .    :    .    :    .    :    .    :
BE920126|Kennebec|le+ ATATGGGCCGTGACCTTGGTTGGCATTCTTGCAGGAGGTGCTCTCCTTGTCTACAACACA
BE920130|Kennebec|le+ ATATGGGCCGTGACCTTGGTTGGCATTCTTGCAGGAGGTGCTCTCCTTGTCTACAACACA
BI434989|Kennebec|le+ ATATGGGCCGTGACCTTGGTTGGCATTCTTGCAGGAGGTGCTCTCCTTGTCTACAACACA
BI431789|Kennebec|le+ ATATGGGCCGTGACCTTGGTTGGCATTCTTGCAGGAGGTGCTCTCCTTGTCTACAACACA
BG589827|Kennebec|le- ATATGGGCCGTGACCTTGGTTGGCATTCTTGCAGGAGGTGCTCTCCTTGTCTACAACACA
                      ____________________________________________________________
consensus             ATATGGGCCGTGACCTTGGTTGGCATTCTTGCAGGAGGTGCTCTCCTTGTCTACAACACA

                          .    :    .    :    .    :    .    :    .    :    .    :
BE920126|Kennebec|le+ AGTGCTTTGGCACAGTAGATGTTATCCTTGTATTGTACTATTTTAAGTTGTATTCCATGT
BE920130|Kennebec|le+ AGTGCTTTGGCACAGTAGATGTTATCCTTGTATTGTACTATTTTAAGTTGTATTCCATGT
BI434989|Kennebec|le+ AGTGCTTTGGCACAGTAGATGTTATCCTTGTATTGTACTATTTTAAGTTGTATTCCATGT
BI431789|Kennebec|le+ AGTGCTTTGGCACAGAAGATGTTATCCTTGTATTGTACTATTTTAAGTTGTATTCCATGT
BG589827|Kennebec|le- AGTGCTTTGGCACAGTAGATGTTATCCTTGTATTGTACTATTTTAAGTTGTATTCCATGT
                      ____________________________________________________________
consensus             AGTGCTTTGGCACAGTAGATGTTATCCTTGTATTGTACTATTTTAAGTTGTATTCCATGT

                          .    :    .    :    .    :    .    :    .    :    .    :
BE920126|Kennebec|le+ AATCTTTTCAAAAATACTTCAAAATATTTCCAGGCATCTTGATTAATATGTAATTGCTGT
BE920130|Kennebec|le+ AATCTTTTCAAAAATACTTCAAAATATTTCCAGGCATCTTGATTAATATGGAATTGCTGT
BI434989|Kennebec|le+ AATCTTTTCAAAAATACTTCAAAATATTTCCAGGCATCTTGATTAATATGTAATTGCTGT
BI431789|Kennebec|le+ AATCTTTTCAAAAATACTTCAAAATATTTCCAGGCATCTTGATTAATATGGAATTGCTGT
BG589827|Kennebec|le- AATCTTTTCAAAAATACTTCAAAATATTTCCAGGCATCTTGATTAATATGTAATTGCTGT
                      ____________________________________________________________
consensus             AATCTTTTCAAAAATACTTCAAAATATTTCCAGGCATCTTGATTAATATGTAATTGCTGT

                          .    :    .    :    .    :    .    :    .    :    .    :
BE920126|Kennebec|le+ G-ATTNTACTGGGGATAATATTTACACCTAATGGTTGCTGTTTT                
BE920130|Kennebec|le+ GGATTTTACTG                                                 
BI434989|Kennebec|le+ G-ATTTTACTGTGGATAATA-TTACACCTAATG-TTGCTGTTTTAAAAAAAAAAAAAAAA
BI431789|Kennebec|le+ GGAT-TTACTGTGGGATATA-TTACACCTAA                             
BG589827|Kennebec|le- G-ATTTTACTGTGGATAATA-TTACACCTAATG-TTGCTGTTTTAAAAAAAAAAAAAAAA
                      ____________________________________________________________
consensus             G-ATTTTACTGTGGATAATA-TTACACCTAATG-TTGCTGTTTTAAAAAAAAAAAAAAAA

                          .    :    .    :    .    :    .    :    .    :    .    :
BI434989|Kennebec|le+ AACTCGAGGGGGGGCCCGGTACCCAATTCGCCCTATAGTGAGTCGTATTACAATTCACTG
BG589827|Kennebec|le- AAA                                                         
                      ____________________________________________________________
consensus             AAATCGAGGGGGGGCCCGGTACCCAATTCGCCCTATAGTGAGTCGTATTACAATTCACTG

                          .    :    .    :    .    :    .    :    .    :    .    :
BI434989|Kennebec|le+ GCCGTCGTTTTACACGTCGTGACTGGGAAAACCCTGGCGTTACCCAACTTAATCGCCTTG
                      ____________________________________________________________
consensus             GCCGTCGTTTTACACGTCGTGACTGGGAAAACCCTGGCGTTACCCAACTTAATCGCCTTG

                          .    :    .    :    .    :    .    :    .    :    .    :
BI434989|Kennebec|le+ CAGCACATCCCCCTTTCGCCAGCTGGCGTAATAGCGAAGAGGCCCGCACGATCGCCCTTC
                      ____________________________________________________________
consensus             CAGCACATCCCCCTTTCGCCAGCTGGCGTAATAGCGAAGAGGCCCGCACGATCGCCCTTC

                          .    :    .    :    .    :    .    :    .    :    .    :
BI434989|Kennebec|le+ CCACAAGTGCGCAGCCTGAATGGCGATGGGCAA
                      ____________________________________________________________
consensus             CCACAAGTGCGCAGCCTGAATGGCGATGGGCAA

******************* Contig 24 ********************
                          .    :    .    :    .    :    .    :    .    :    .    :
BG592051|Kennebec|le+ TGGAGCTCCCCGCGGTGGCGGCCGCTCTAGAACTAGTGGATCCCCCGGGCTGCAGGAATT
BM112820|Kennebec|ro+        CCCCGCGGTGGCGGCCGCTTTCGAACTAGTGGATCCCCCGGGCTGCAGGAAGA
                      ____________________________________________________________
consensus             TGGAGCTCCCCGCGGTGGCGGCCGCTCTAGAACTAGTGGATCCCCCGGGCTGCAGGAATT

                          .    :    .    :    .    :    .    :    .    :    .    :
BG592051|Kennebec|le+ CGGCACGAGGAAGAAAAAAGGTATAGGAGAAAATGGCAAGCACAGTAATGAGCTCATTGA
BM112820|Kennebec|ro+ ---------------AAAAGGTATAGGAGAAAATGGCAAGCACAGTAATGAGCTCATTGA
BQ516805|Kennebec+                            AGGAGAAAATGGCAAGCATATTCATGAGCTCATTGA
                      ____________________________________________________________
consensus             CGGCACGAGGAAGAAAAAAGGTATAGGAGAAAATGGCAAGCACAGTAATGAGCTCATTGA

                          .    :    .    :    .    :    .    :    .    :    .    :
BG592051|Kennebec|le+ GCCTAAAGCCAACTTTCACTTTGGAGAAAACATCAGTGAAAGGGCTTCCATCACTTGCTA
BM112820|Kennebec|ro+ GCCTAAAGCCAACTTTCACTTTGGAGAAAACATCAGTGAAAGGGCTTCCATCACTTGCTA
BQ516805|Kennebec+    GCCTAAAGCCAACTTTCACTTTGGAGAAAACATCAGTGAAAGGGCTTCCATCACTTGCTA
                      ____________________________________________________________
consensus             GCCTAAAGCCAACTTTCACTTTGGAGAAAACATCAGTGAAAGGGCTTCCATCACTTGCTA

                          .    :    .    :    .    :    .    :    .    :    .    :
BG592051|Kennebec|le+ GGTCTTCTTCTTCCTTCAAAGTTGTGGCTAGTGGTGTCAAGAAGCTCAAGACCGACAAAC
BM112820|Kennebec|ro+ GGTCTTCTTCTTCCTTCAAAGTTGTGGCTAGTGGTGTCAAGAAGCTCAAGACCGACAAAC
BQ516805|Kennebec+    GGTCTTCTTCTTCCTTCAAAGTTGTGGCTAGTGGTGTCAAGAAGCTCAAGACCGACAAAC
                      ____________________________________________________________
consensus             GGTCTTCTTCTTCCTTCAAAGTTGTGGCTAGTGGTGTCAAGAAGCTCAAGACCGACAAAC

                          .    :    .    :    .    :    .    :    .    :    .    :
BG592051|Kennebec|le+ CCTATGGAATTAATGGAAGCATGGCCTTGAGAGATGGGCTTGATGCCTCAGGCAGGAAGC
BM112820|Kennebec|ro+ CCTATGGAATTAATGGAAGCATGGCCTTGAGAGATGGGCTTGATGCCTCAGGCAGGAAGC
BQ516805|Kennebec+    CCTATGGAATTAATGGAAGCATGGCCTTGAGAGATGGGCTTGATGCCTCAGGCAGGAAGC
                      ____________________________________________________________
consensus             CCTATGGAATTAATGGAAGCATGGCCTTGAGAGATGGGCTTGATGCCTCAGGCAGGAAGC

                          .    :    .    :    .    :    .    :    .    :    .    :
BG592051|Kennebec|le+ CCAAGGGAAAGGGTGTGTACCAATTTGTTGACAAATATGGAGCTAATGTTGATGGATACA
BM112820|Kennebec|ro+ CCAAGGGAAAGGGTGTGTACCAATTTGTTGACAAATATGGAGCTAATGTTGATGGATACA
BQ516805|Kennebec+    CCAAGGGAAAGGGTGTGTACCAATTTGTTGACAAATATGGAGCTAATGTTGATGGATACA
                      ____________________________________________________________
consensus             CCAAGGGAAAGGGTGTGTACCAATTTGTTGACAAATATGGAGCTAATGTTGATGGATACA

                          .    :    .    :    .    :    .    :    .    :    .    :
BG592051|Kennebec|le+ GTCCCATCTACAACACAGATGATTGGTCTGCAAGTGGTGATGTGTATGTTGGAGGTACCA
BM112820|Kennebec|ro+ GTCCCATCTACAACACAGATGATTGGTCTGCAAGTGGTGATGTGTATGTTGGAGGTACCA
BQ516805|Kennebec+    GTCCCATCTACAACACAGATGATTGGTCTGCAAGTGGTGATGTGTATGTTGGAGGTACCA
                      ____________________________________________________________
consensus             GTCCCATCTACAACACAGATGATTGGTCTGCAAGTGGTGATGTGTATGTTGGAGGTACCA

                          .    :    .    :    .    :    .    :    .    :    .    :
BG592051|Kennebec|le+ CTGGCTTAGCCATATGGGCCGTGACCTTGGTTGGCATTCTTGCAGGAGGTGCTCTCCTTG
BM112820|Kennebec|ro+ CTGGCTTAGCCATATGGGCCGTGACCTTGGTTGGCATTCTTGCAGGAGGTGCTCTCCTTG
BQ516805|Kennebec+    CTGGCTTAGCCATATGGGCCGTGACCTTGGTTGGCATTCTTGCAGGAGGTGCTCTCTTTG
                      ____________________________________________________________
consensus             CTGGCTTAGCCATATGGGCCGTGACCTTGGTTGGCATTCTTGCAGGAGGTGCTCTCCTTG

                          .    :    .    :    .    :    .    :    .    :    .    :
BG592051|Kennebec|le+ TCTACAACACAAGTGCTTTGGCACAGTAGATGTTATCCTTGTATTGTACTATTTTAAGTT
BM112820|Kennebec|ro+ TCTACAACACAAGTGCTTTGGCACAGTAGATGTTATCCTTGTATTGTACTATTTTAAGTT
BQ516805|Kennebec+    TCTACAACACAAGTGCTTTGGCACAGTAGATGTTATCCTTGTATTGTACTATTTTAAGTT
                      ____________________________________________________________
consensus             TCTACAACACAAGTGCTTTGGCACAGTAGATGTTATCCTTGTATTGTACTATTTTAAGTT

                          .    :    .    :    .    :    .    :    .    :    .    :
BG592051|Kennebec|le+ GTATTCCATGTAATCTTTTCAAAAATACTTCAAAATATTTCCTGGCATCTTGATTAATAT
BM112820|Kennebec|ro+ GTATTCCATGTAATCTTTTCAAAAATACTTCAAAATATTTCCTGGCATCTTGATTAATAT
BQ516805|Kennebec+    GTATTCCATGTAATCTTTTCAAAAATACTTCAAAATATTTCCTGGCATCTTGATTAATAT
                      ____________________________________________________________
consensus             GTATTCCATGTAATCTTTTCAAAAATACTTCAAAATATTTCCTGGCATCTTGATTAATAT

                          .    :    .    :    .    :    .    :    .    :    .    :
BG592051|Kennebec|le+ GTAATTGCTGTGATTTTACTGTGGATAATATTACACCTAATGTTACTGTTTTAGGTTCTT
BM112820|Kennebec|ro+ GTAATTGCTGTGATTTTACTGTGGATAATATTACACCTAATGTTACTGTTTTAGGTTCTT
BQ516805|Kennebec+    GTAATTGCTGTGATTTTACTGTGGATAATATTACACCTAATGTTACTGTTTTAGGTTCTT
                      ____________________________________________________________
consensus             GTAATTGCTGTGATTTTACTGTGGATAATATTACACCTAATGTTACTGTTTTAGGTTCTT

                          .    :    .    :    .    :    .    :    .    :    .    :
BG592051|Kennebec|le+ ATAAAAAAAAAAAAAAAAAAAAA                                     
BM112820|Kennebec|ro+ ATAAAAAAAAAAAAAAAAAACTCGAGGGGGGGCCCGGTACCCAATTCGCCCTATAGTGAG
BQ516805|Kennebec+    ATAAAAAAAAAAAAAAAAAA                                        
                      ____________________________________________________________
consensus             ATAAAAAAAAAAAAAAAAAAAACGAGGGGGGGCCCGGTACCCAATTCGCCCTATAGTGAG

                          .    :    .    :    .    :    .    :    .    :    .    :
BM112820|Kennebec|ro+ TCGTATTACAATTCACTGGCCGTCGTTTTACAACGTCGTGACTGGGAAAACCCTGGCGTT
                      ____________________________________________________________
consensus             TCGTATTACAATTCACTGGCCGTCGTTTTACAACGTCGTGACTGGGAAAACCCTGGCGTT

                          .    :    .    :    .    :    .    :    .    :    .    :
BM112820|Kennebec|ro+ ACCCACTTAATCGCCTTGCAGCACATCCCCCTTTCGCCAGCTGGCGTAATAGCGAAGAGA
                      ____________________________________________________________
consensus             ACCCACTTAATCGCCTTGCAGCACATCCCCCTTTCGCCAGCTGGCGTAATAGCGAAGAGA

                          .    :    .    :    .    :    .    :    .    :    .    :
BM112820|Kennebec|ro+ GCCGCACCGATCGCCCTTCCAACAGTTGCGCAGCCTGAATGGCGAATGG
                      ____________________________________________________________
consensus             GCCGCACCGATCGCCCTTCCAACAGTTGCGCAGCCTGAATGGCGAATGG

******************* Contig 25 ********************
                          .    :    .    :    .    :    .    :    .    :    .    :
BI431998|Kennebec|le+ TGGAGCTCCCCGCGGTGGCGGCCGCTCTAGAACTAGTGGATCCCCCGGGCTGCAGGGTGA
                      ____________________________________________________________
consensus             TGGAGCTCCCCGCGGTGGCGGCCGCTCTAGAACTAGTGGATCCCCCGGGCTGCAGGGTGA

                          .    :    .    :    .    :    .    :    .    :    .    :
BI431998|Kennebec|le+ GAGCAAAAGAAGAAAAAAGGTATAGGAGAAAATGGCAAGCACAGTAATGAGCTCATTGAG
                      ____________________________________________________________
consensus             GAGCAAAAGAAGAAAAAAGGTATAGGAGAAAATGGCAAGCACAGTAATGAGCTCATTGAG

                          .    :    .    :    .    :    .    :    .    :    .    :
BI431998|Kennebec|le+ CCTAAAGCCAACTTTCACTTTGGAGAAAACATCAGTGAAAGGGCTTCCATCACTTGCTAG
BQ113129|Kennebec+          GCCAACTTTCACTTTGGAGAAAACATCAGTGAAAGGGCTTCCATCACTTGCTAG
                      ____________________________________________________________
consensus             CCTAAAGCCAACTTTCACTTTGGAGAAAACATCAGTGAAAGGGCTTCCATCACTTGCTAG

                          .    :    .    :    .    :    .    :    .    :    .    :
BI431998|Kennebec|le+ ATCTTCTTCTTCCTTCAAAGTTGTGGCTAGTGGTGTCAAGAAGCTTAAGACTGACAAACC
BQ113129|Kennebec+    ATCTTCTTCTTCCTTCAAAGTTGTGGCTAGTGGTGTCAAGAAGCTTAAGACTGACAAACC
                      ____________________________________________________________
consensus             ATCTTCTTCTTCCTTCAAAGTTGTGGCTAGTGGTGTCAAGAAGCTTAAGACTGACAAACC

                          .    :    .    :    .    :    .    :    .    :    .    :
BI431998|Kennebec|le+ CTATGGAATTAATGGAAGCATGGCCTTGAGAGATGGGCTTGATGCCTCAGGCAGGAAGCC
BQ113129|Kennebec+    CTATGGAATTAATGGAAGCATGGCCTTGAGAGATGGGCTTGATGCCTCAGGCAGGAAGCC
                      ____________________________________________________________
consensus             CTATGGAATTAATGGAAGCATGGCCTTGAGAGATGGGCTTGATGCCTCAGGCAGGAAGCC

                          .    :    .    :    .    :    .    :    .    :    .    :
BI431998|Kennebec|le+ CAAGGGAAAGGGTGTGTACCAATATGTTGACAAATATGGAGCTAATGTTGATGGATACAG
BQ113129|Kennebec+    CAAGGGAAAGGGTGTGTACCAATATGTTGACAAATATGGAGCTAATGTTGATGGATACAG
                      ____________________________________________________________
consensus             CAAGGGAAAGGGTGTGTACCAATATGTTGACAAATATGGAGCTAATGTTGATGGATACAG

                          .    :    .    :    .    :    .    :    .    :    .    :
BI431998|Kennebec|le+ TCCCATCTACAACACAGATGAGTGGTCTCCAAGTGGTGATGTCTATGTTGGAGGTACCAC
BQ113129|Kennebec+    TCCCATCTACAACACAGATGAGTGGTCTCCAAGTGGTGATGTCTATGTTGGAGGTACCAC
                      ____________________________________________________________
consensus             TCCCATCTACAACACAGATGAGTGGTCTCCAAGTGGTGATGTCTATGTTGGAGGTACCAC

                          .    :    .    :    .    :    .    :    .    :    .    :
BI431998|Kennebec|le+ TGGATTAGCCATATGGGCCGTGACCTTGGTTGGCATTCTTGCAGGAGGTGCTCTCCTTGT
BQ113129|Kennebec+    TGGATTAGCCATATGGGCCGTGACCTTGGTTGGCATTCTTGCAGGAGGTGCTCTCCTTGT
                      ____________________________________________________________
consensus             TGGATTAGCCATATGGGCCGTGACCTTGGTTGGCATTCTTGCAGGAGGTGCTCTCCTTGT

                          .    :    .    :    .    :    .    :    .    :    .    :
BI431998|Kennebec|le+ CTACAACACAAGTGCTTTGGCACAGTAGATGTTATCCTTGTATTGTACTATTTTAAGTTG
BQ113129|Kennebec+    CTACAACACAAGTGCTTTGGCACAGTAGATGTTATCCTTGTATTGTACTATTTTAAGTTG
                      ____________________________________________________________
consensus             CTACAACACAAGTGCTTTGGCACAGTAGATGTTATCCTTGTATTGTACTATTTTAAGTTG

                          .    :    .    :    .    :    .    :    .    :    .    :
BI431998|Kennebec|le+ TATTCCATGTAATCTTTTCAAAAATACTTCAAAATATTTCCAGGCATCTTGATTAATATG
BQ113129|Kennebec+    TATTCCATGTAATCTTTTCAAAAATACTTCAAAATATTTCCAGGCATCTTGATTAATATG
                      ____________________________________________________________
consensus             TATTCCATGTAATCTTTTCAAAAATACTTCAAAATATTTCCAGGCATCTTGATTAATATG

                          .    :    .    :    .    :    .    :    .    :    .    :
BI431998|Kennebec|le+ TAATTGCTGTGATTTTACTGTGGATAATATTACACCTAATGTTGCTGTTTTAGGTTCTTA
BQ113129|Kennebec+    TAATTGCTGTGATTTTACTGTGGATAATATTACACCTAATGTTGCTGTTTTAGGTTCTTA
                      ____________________________________________________________
consensus             TAATTGCTGTGATTTTACTGTGGATAATATTACACCTAATGTTGCTGTTTTAGGTTCTTA

                          .    :    .    :    .    :    .    :    .    :    .    :
BI431998|Kennebec|le+ AAAAAAAAAAAAAAAAAACTCGAGGGGGGGCCCGGTACCCAATTCGCCCTATAGTGAGTC
BQ113129|Kennebec+    AAAAAAAAAAAAAAAAAAAAAA                                      
                      ____________________________________________________________
consensus             AAAAAAAAAAAAAAAAAACTCGAGGGGGGGCCCGGTACCCAATTCGCCCTATAGTGAGTC

                          .    :    .    :    .    :    .    :    .    :    .    :
BI431998|Kennebec|le+ GTATTAAATTCACTGGCCGTCGTTTTAAACGTCGTGACTGGGAAAACCTGGCTTACCCAA
                      ____________________________________________________________
consensus             GTATTAAATTCACTGGCCGTCGTTTTAAACGTCGTGACTGGGAAAACCTGGCTTACCCAA

                          .    :    .    :    .    :    .    :    .    :    .    :
BI431998|Kennebec|le+ CTTAATCGCCTGCAGCACATCCCCCTTTCGCCAGCTGGCGTAATAGCGAAGAGGCCGCAC
                      ____________________________________________________________
consensus             CTTAATCGCCTGCAGCACATCCCCCTTTCGCCAGCTGGCGTAATAGCGAAGAGGCCGCAC

                          .    :    .    :    .    :    .    :    .    :    .    :
BI431998|Kennebec|le+ CGATCGCCCTTTCCACAGGTGCGCAACCTGAATGGCGAATG
                      ____________________________________________________________
consensus             CGATCGCCCTTTCCACAGGTGCGCAACCTGAATGGCGAATG

******************* Contig 26 ********************
                          .    :    .    :    .    :    .    :    .    :    .    :
BM405432|Kennebec|ro+ TGGAGCTCCCCGCGGTGGCGGCCGCTCTAGAACTAGTGGATCCCCCGGGCTGCAGGAATT
BM408462|Kennebec|ro+                TGGCGGCCGCTCTAGAACTAGTGGATCCCCCGGGCTGCAGGAATT
                      ____________________________________________________________
consensus             TGGAGCTCCCCGCGGTGGCGGCCGCTCTAGAACTAGTGGATCCCCCGGGCTGCAGGAATT

                          .    :    .    :    .    :    .    :    .    :    .    :
BM405432|Kennebec|ro+ CGGCACGAGGAAAAGAAGAAAAAAGGTATAGGAGAAAATGGCAAGCACAGTAATGAGCTC
BI433452|Kennebec|le+                                    AAATGGCAAGCACAGTAATGAGCTC
BM408462|Kennebec|ro+ CGGCACGAGG-AAAGAAGAAAAAAGGTATAGGAGAAAATGGCAAGCACAGTAATGAGCTC
                      ____________________________________________________________
consensus             CGGCACGAGGAAAAGAAGAAAAAAGGTATAGGAGAAAATGGCAAGCACAGTAATGAGCTC

                          .    :    .    :    .    :    .    :    .    :    .    :
BM405432|Kennebec|ro+ ATTGAGCCTAAAGCCAACTTTCACTTTGGAGAAAACATCAGTGAAAGGGCTTCCATCACT
BI433452|Kennebec|le+ ATTGAGCCTAAAGCCAACTTTCACTTTGGAGAAAACATCAGTGAAAGGGCTTCCATCACT
BM408462|Kennebec|ro+ ATTGAGCCTAAAGCCAACTTTCACTTTGGAGAAAACATCAGTGAAAGGGCTTCCATCACT
                      ____________________________________________________________
consensus             ATTGAGCCTAAAGCCAACTTTCACTTTGGAGAAAACATCAGTGAAAGGGCTTCCATCACT

                          .    :    .    :    .    :    .    :    .    :    .    :
BM405432|Kennebec|ro+ TGCTAGGTCTTCTTCTTCCTTCAAAGTTGTGGCTAGTGGTGTCAAGAAGCTCAAGACCGA
BI433452|Kennebec|le+ TGCTAGGTCTTCTTCTTCCTTCAAAGTTGTGGCTAGTGGTGTCAAGAAGCTCAAGACCGA
BM408462|Kennebec|ro+ TGCTAGGTCTTCTTCTTCCTTCAAAGTTGTGGCTAGTGGTGTCAAGAAGCTCAAGACCGA
                      ____________________________________________________________
consensus             TGCTAGGTCTTCTTCTTCCTTCAAAGTTGTGGCTAGTGGTGTCAAGAAGCTCAAGACCGA

                          .    :    .    :    .    :    .    :    .    :    .    :
BM405432|Kennebec|ro+ CAAACCCTATGGAATTAATGGAAGCATGGCCTTGAGAGATGGGCTTGATGCCTCAGGCAG
BI433452|Kennebec|le+ CAAACCCTATGGAATTAATGGAAGCATGGCCTTGAGAGATGGGCTTGATGCCTCAGGCAG
BM408462|Kennebec|ro+ CAAACCCTATGGAATTAATGGAAGCATGGCCTTGAGAGATGGGCTTGATGCCTCAGGCAG
                      ____________________________________________________________
consensus             CAAACCCTATGGAATTAATGGAAGCATGGCCTTGAGAGATGGGCTTGATGCCTCAGGCAG

                          .    :    .    :    .    :    .    :    .    :    .    :
BM405432|Kennebec|ro+ GAAGCCCAAGGGAAAGGGTGTGTACCAATTTGTTGACAAATATGGAGCTAATGTTGATGG
BI433452|Kennebec|le+ GAAGCCCAAGGGAAAGGGTGTGTACCAATTTGTTGACAAATATGGAGCTAATGTTGATGG
BM408462|Kennebec|ro+ GAAGCCCAAGGGAAAGGGTGTGTACCAATTTGTTGACAAATATGGAGCTAATGTTGATGG
                      ____________________________________________________________
consensus             GAAGCCCAAGGGAAAGGGTGTGTACCAATTTGTTGACAAATATGGAGCTAATGTTGATGG

                          .    :    .    :    .    :    .    :    .    :    .    :
BM405432|Kennebec|ro+ ATACAGTCCCATCTACAACACAGATGATTGGTCTGCAAGTGGTGATGTGTATGTTGGAGG
BI433452|Kennebec|le+ ATACAGTCCCATCTACAACACAGATGATTGGTCTGCAAGTGGTGATGTGTATGTTGGAGG
BM408462|Kennebec|ro+ ATACAGTCCCATCTACAACACAGATGATTGGTCTGCAAGTGGTGATGTGTATGTTGGAGG
                      ____________________________________________________________
consensus             ATACAGTCCCATCTACAACACAGATGATTGGTCTGCAAGTGGTGATGTGTATGTTGGAGG

                          .    :    .    :    .    :    .    :    .    :    .    :
BM405432|Kennebec|ro+ TACCACTGGCTTAGCCATATGGGCCGTGACCTTGGTTGGCATTCTTGCAGGAGGTGCTCT
BI433452|Kennebec|le+ TACCACTGGCTTAGCCATATGGGCCGTGACCTTGGTTGGCATTCTTGCAGGAGGTGCTCT
BM408462|Kennebec|ro+ TACCACTGGCTTAGCCATATGGGCCGTGACCTTGGTTGGCATTCTTGCAGGAGGTGCTCT
                      ____________________________________________________________
consensus             TACCACTGGCTTAGCCATATGGGCCGTGACCTTGGTTGGCATTCTTGCAGGAGGTGCTCT

                          .    :    .    :    .    :    .    :    .    :    .    :
BM405432|Kennebec|ro+ CCTTGTCTACAACACAAGTGCTTTGGCACAGTAGATGTTATCCTTGTATTGTACTATTTT
BI433452|Kennebec|le+ CCTTGTCTACAACACAAGTGCTTTGGCACAGTAGATGTTATCCTTGTATTGTACTATTTT
BM408462|Kennebec|ro+ CCTTGTCTACAACACAAGTGCTTTGGCACAGTAGATGTTATCCTTGTATTGTACTATTTT
                      ____________________________________________________________
consensus             CCTTGTCTACAACACAAGTGCTTTGGCACAGTAGATGTTATCCTTGTATTGTACTATTTT

                          .    :    .    :    .    :    .    :    .    :    .    :
BM405432|Kennebec|ro+ AAGTTGTATTCCATGTAATCTTTTCAAAAATACTTCAAAATATTTCCTGGCATCTTGATT
BI433452|Kennebec|le+ AAGTTGTATTCCATGTAATCTTTTCAAAAATACTTCAAAATATTTCCTGGCATCTTGATT
BM408462|Kennebec|ro+ AAGTTGTATTCCATGTAATCTTTTCAAAAATACTTCAAAATATTTCCTGGCATCTTGATT
                      ____________________________________________________________
consensus             AAGTTGTATTCCATGTAATCTTTTCAAAAATACTTCAAAATATTTCCTGGCATCTTGATT

                          .    :    .    :    .    :    .    :    .    :    .    :
BM405432|Kennebec|ro+ AATATGTAATTGCTGTGATTTTACTGTGGATAATATTACACCTAATGTTACTGTTTTAAA
BI433452|Kennebec|le+ AATATGTAATTGCTGTGATTTTACTGTGGATAATATTACACCTAATGTTACTGTTTTAAA
BM408462|Kennebec|ro+ AATATGTAATTGCTGTGATTTTACTGTGGATAATATTACACCTAATGTTACTGTTTTAAA
                      ____________________________________________________________
consensus             AATATGTAATTGCTGTGATTTTACTGTGGATAATATTACACCTAATGTTACTGTTTTAAA

                          .    :    .    :    .    :    .    :    .    :    .    :
BM405432|Kennebec|ro+ AAAAAAAAAAAAAAA---CTCGAGGGGGGGCCCGGTACCCAATTCGCCCTATAGTGAGTC
BI433452|Kennebec|le+ AAAAAAAAAAAAAAAAAACTCGAGGGGGGGCCCGGTACCCAATTCGCCCTATAGTGAGTC
BM408462|Kennebec|ro+ AAAAAAAAAAAAAAAA--CTCGAGGGGGGGCCCGGTACCCAATTCGCCCTATAGTGAGTC
                      ____________________________________________________________
consensus             AAAAAAAAAAAAAAAA--CTCGAGGGGGGGCCCGGTACCCAATTCGCCCTATAGTGAGTC

                          .    :    .    :    .    :    .    :    .    :    .    :
BM405432|Kennebec|ro+ GTATTACAATTCACTGGCCGTCGTTTTACAACGTCGTGACTGGGAAAACCCTGGCGTTAC
BI433452|Kennebec|le+ GTATTACAATTCACTGGCCGTCGTTTTACAACGTCGTGACTGGGAAAACCCTGGCGTT-C
BM408462|Kennebec|ro+ GTATTACAATTCACTGGCCGTCGTTTTACAACGTCGTGACTGGGAAAACCCTGGCGTTAC
                      ____________________________________________________________
consensus             GTATTACAATTCACTGGCCGTCGTTTTACAACGTCGTGACTGGGAAAACCCTGGCGTTAC

                          .    :    .    :    .    :    .    :    .    :    .    :
BM405432|Kennebec|ro+ CCAACTTAATCGCCTTGCAGCACATCCCCCTTTCGCCAGCTGGCGTAATAGCGAAGAGGC
BI433452|Kennebec|le+ CCAACTTAATCGCCTTGCAGCACATCCCCCTTTCGCCAGCTGGCGTAATAGCGAAGAGGC
BM408462|Kennebec|ro+ CCAACTTAATCGCCTTGCAGCACATCCCCCTTTCGCCAGCT                   
                      ____________________________________________________________
consensus             CCAACTTAATCGCCTTGCAGCACATCCCCCTTTCGCCAGCTGGCGTAATAGCGAAGAGGC

                          .    :    .    :    .    :    .    :    .    :    .    :
BM405432|Kennebec|ro+ CCCGCA-CGATCGCCCTTCCCCACAGTGCGCAGCCTGAATGGCGAATGG
BI433452|Kennebec|le+ C-CGCACCGATCGCCCTTCCC                            
                      ____________________________________________________________
consensus             CCCGCACCGATCGCCCTTCCCCACAGTGCGCAGCCTGAATGGCGAATGG

******************* Contig 27 ********************
                          .    :    .    :    .    :    .    :    .    :    .    :
BQ509847|Kennebec+    ATTGGGTA-CGGGCCCCCCCTCGAGTTTTTTTTACATCTTATT--TTAAATTAACAAATT
BQ516738|Kennebec+    ATTGGGTACCGGGCCCCCCCTCGAGTTTTTTACAATCCATTTTGATTAAATTAACAAAGC
                      ____________________________________________________________
consensus             ATTGGGTACCGGGCCCCCCCTCGAGTTTTTTACAATTCATTTTGATTAAATTAACAAATT

                          .    :    .    :    .    :    .    :    .    :    .    :
BQ509847|Kennebec+    AAAGCACTACCTTATAAACAAAAAAAAAAGTCTGACTAACAAAAAAGGTCAGCACTTTCT
BQ516738|Kennebec+    AT----TTCTCTTATAAACAA-AAAAAAAGTCTGACTAACAAAAAAGGTCAGCACTTTCT
                      ____________________________________________________________
consensus             AAAGC-CTCTCTTATAAACAA-AAAAAAAGTCTGACTAACAAAAAAGGTCAGCACTTTCT

                          .    :    .    :    .    :    .    :    .    :    .    :
BQ509847|Kennebec+    ATCAACTCTTGTGCTAAATGATATGTTGTATCTATGAAATGTATCTAAATATATGAGTTG
BQ516738|Kennebec+    ATCAACTCTTGTGCTAAATGATATGCTGTATCTATGAAATGTATCTAAATCTATGAGTTG
                      ____________________________________________________________
consensus             ATCAACTCTTGTGCTAAATGATATGCTGTATCTATGAAATGTATCTAAATATATGAGTTG

                          .    :    .    :    .    :    .    :    .    :    .    :
BQ509847|Kennebec+    TTAACTACATTGGAAGGGAAGATTCCAATTCCATGGATACTGCAGTTTCTTCAAGTTCTA
BQ516738|Kennebec+    TTAACTACATTGGAAGGGAAGATTCCAATTCCATGGATACTGCAGTCTCTTCAAGTTCTA
                      ____________________________________________________________
consensus             TTAACTACATTGGAAGGGAAGATTCCAATTCCATGGATACTGCAGTTTCTTCAAGTTCTA

                          .    :    .    :    .    :    .    :    .    :    .    :
BQ509847|Kennebec+    CTGTTATCAAGCCATTGAGAAGTAGAGGATCTTGTTCATCAATATTATTCACCTTCCCGC
BQ516738|Kennebec+    CTGTTATCAAGCCATTGAGAAGTAGAGGGTCTTGTTCATCAATATTATTCACCTTCCCGC
                      ____________________________________________________________
consensus             CTGTTATCAAGCCATTGAGAAGTAGAGGGTCTTGTTCATCAATATTATTCACCTTCCCGC

                          .    :    .    :    .    :    .    :    .    :    .    :
BQ509847|Kennebec+    ACGTCTTCTTATTGTGGCCTAGGCCCTTACACTTGCTGCACTGCATCTGACGTTTGACTA
BQ516738|Kennebec+    ACGTCTTCTTATTGTGGCCTAGGCCCTTACACTTGCTGCACTGCATCTGACGTTTGACTA
                      ____________________________________________________________
consensus             ACGTCTTCTTATTGTGGCCTAGGCCCTTACACTTGCTGCACTGCATCTGACGTTTGACTA

                          .    :    .    :    .    :    .    :    .    :    .    :
BQ509847|Kennebec+    TGTCAAAAGTGTCTGCCTTTTTCATCTTTGGTCGACCAGGTGGACGTTTTGTTGGTGGAG
BQ516738|Kennebec+    TGTCAAAAGTGTCTGCCTTTTTCATCTTTGGTCGACCAGGTGGACGTTTTGTTGGTGGAG
                      ____________________________________________________________
consensus             TGTCAAAAGTGTCTGCCTTTTTCATCTTTGGTCGACCAGGTGGACGTTTTGTTGGTGGAG

                          .    :    .    :    .    :    .    :    .    :    .    :
BQ509847|Kennebec+    GTGTAACAACTATGACCATATGCTCCATATCTGGTTCACCTTTAATTGGTTTTTCCAGAT
BQ516738|Kennebec+    GTGTAACAACTATGACCATATGCTCCATATCTGGTTCACCTTTAATTGGTTTTTCCAGAT
                      ____________________________________________________________
consensus             GTGTAACAACTATGACCATATGCTCCATATCTGGTTCACCTTTAATTGGTTTTTCCAGAT

                          .    :    .    :    .    :    .    :    .    :    .    :
BQ509847|Kennebec+    GAGGTATGGGGTTAATTGATTCAGCATATGTTGCATGGTAACTCTCAGTTGAGAAGTATC
BQ516738|Kennebec+    GAGGTATGGGGTTAATTGATTCAGCATATGTTACATGGTAACTCTCAGTTGAGAAGTATC
                      ____________________________________________________________
consensus             GAGGTATGGGGTTAATTGATTCAGCATATGTTGCATGGTAACTCTCAGTTGAGAAGTATC

                          .    :    .    :    .    :    .    :    .    :    .    :
BQ509847|Kennebec+    GGGAGCAAAGATCATAGGGGCTCCTTCCTAGGTATTCAGAAACAGCAATAGTATGGCAAC
BQ516738|Kennebec+    GGGAGCAAAGATCATAGGGGCTCCTTCCTAGGTATTCAGAAACAGCAATAGTATGGCAAC
BQ516737|Kennebec-                                                              AC
                      ____________________________________________________________
consensus             GGGAGCAAAGATCATAGGGGCTCCTTCCTAGGTATTCAGAAACAGCAATAGTATGGCAAC

                          .    :    .    :    .    :    .    :    .    :    .    :
BQ509847|Kennebec+    AAGGCAATCCATTAAGCTGCCACTCTTTGCAACTAC-AATCCCATTGATCAATATCAACT
BQ516738|Kennebec+    AAGGCAATCCATTAAGCTGCCACTCTTTGCAACTAC-AATCCCATTGATCAATATCAACT
BQ516737|Kennebec-    AAGGCAATCCATTAAGCTGCCACTCTTTGC-ACTACAAATCCCATTGATCAATATCAACT
BI435190|Kennebec|le-                  TGCCACTCTTTGCAATTACAATCCCCATGGATCAATATCACTT
                      ____________________________________________________________
consensus             AAGGCAATCCATTAAGCTGCCACTCTTTGCAACTAC-AATCCCATTGATCAATATCAACT

                          .    :    .    :    .    :    .    :    .    :    .    :
BQ509847|Kennebec+    ACTTCGACAGATTCA-CCACGAACTTCAAAAGTGCTGCCATGTGAGGGT-AATGGATGAA
BQ516738|Kennebec+    ACTTCGACAGATTCA-CCACGAACTTCAAATGTGCTGCCATGTGAGGGT-AATGGGTGAA
BQ516737|Kennebec-    ACTTCGACAGATTCA-CCACGAACTTCAAATGTGCTGCCATGTGAGGGT-AATGGGTGAA
BI435190|Kennebec|le- ACTTGGACCGGATCACCCACGACTTTCAAATGTTCTGCCATGTGAGGGTAAATGGGTGAA
                      ____________________________________________________________
consensus             ACTTCGACAGATTCA-CCACGAACTTCAAATGTGCTGCCATGTGAGGGT-AATGGGTGAA

                          .    :    .    :    .    :    .    :    .    :    .    :
BQ509847|Kennebec+    GTGACCTCGCTTTTGATGGCATCAATTTGAAGTTTCTGTTCCATCAAAGGTGTCAATGTA
BQ516738|Kennebec+    GTGACCTCGCTTTTGATG-CATCAATTTGAAGTTTTTGTTCCATCAAAGGTGTCAATGTA
BQ516737|Kennebec-    GTGACCTCGCTTTTGATG-CATCAATTTGAAGTTTTTGTTCCATCAAAGGTGTCAATGTA
BI435190|Kennebec|le- GTGACCTCGCTTTTGATG-CATCAATTTGAAG-TTTTGTTCCATCAGAGGTGTCAATGTA
                      ____________________________________________________________
consensus             GTGACCTCGCTTTTGATG-CATCAATTTGAAGTTTTTGTTCCATCAAAGGTGTCAATGTA

                          .    :    .    :    .    :    .    :    .    :    .    :
BQ509847|Kennebec+    GTAACCCACTGACTGGATTCAACACGCCTAGCATAAATCAATTCCATTACTTTACCTCGT
BQ516738|Kennebec+    GTAACCCACTGACTGGATTCA-CACGCCTAGCATAAATCAATTCCATTACTTTACCTCGT
BQ516737|Kennebec-    GTAACCCACTGACTGGATTCAACACGCTTAGCATAAATCAATTCCATTACTTTACCTCGT
BI435190|Kennebec|le- GTAACCCACTGACTGGATTCAACACGCTTAGCATAAATCAATTCCATTACTTTACCTCGT
                      ____________________________________________________________
consensus             GTAACCCACTGACTGGATTCAACACGCCTAGCATAAATCAATTCCATTACTTTACCTCGT

                          .    :    .    :    .    :    .    :    .    :    .    :
BQ509847|Kennebec+    AACC-ATCGACCATTTGAGTTATTGGCAGCTCATTCAACTCCGCTACCCAATCATGGAAA
BQ516738|Kennebec+    AACCCATCGACCATTTGAAGTATTGG                                  
BQ516737|Kennebec-    AACCCATCGACCATTTGAGTTATTGGCAGCTCATTCAACTCCGCTACCCAATCATAGAAA
BI435190|Kennebec|le- AACCCATCGACCATTTGAGTTATTGGCAGCTCATTCAACTCCGCTACCCAATCATAGAAA
                      ____________________________________________________________
consensus             AACCCATCGACCATTTGAGTTATTGGCAGCTCATTCAACTCCGCTACCCAATCATAGAAA

                          .    :    .    :    .    :    .    :    .    :    .    :
BQ509847|Kennebec+    AGCTTCCCAAAGTTGGACATCAAGAGGC                                
BQ516737|Kennebec-    AGCTTCCCAAAGTTGGACATCAAGTGGCCGAAGAAAAAAGGTATAGGAGAAAATGGCAAG
BI435190|Kennebec|le- AGCTTCCCAAAGTTGGACATCAAGTGGCCGAAGAAAAAAGGTATAGGAGAAAATGGCAAG
                      ____________________________________________________________
consensus             AGCTTCCCAAAGTTGGACATCAAGTGGCCGAAGAAAAAAGGTATAGGAGAAAATGGCAAG

                          .    :    .    :    .    :    .    :    .    :    .    :
BQ516737|Kennebec-    CACAGTAATGAGCTCATTGAGCCTAAAGCCAACTTTCACTTTGGAGAAAACATCAGTGAA
BI435190|Kennebec|le- CACAGTAATGAGCTCATTGAGCCTAAAGCCAACTTTCACTTTGGAGAAAACATCAGTGAA
BM408393|Kennebec|ro+            GCTCATTGAGCCTAAAGCCAACTTTCACTTTGGAGAAAACATCAGTGAA
                      ____________________________________________________________
consensus             CACAGTAATGAGCTCATTGAGCCTAAAGCCAACTTTCACTTTGGAGAAAACATCAGTGAA

                          .    :    .    :    .    :    .    :    .    :    .    :
BQ516737|Kennebec-    AGGGCTTCCATCACTTGCTAGATCTTCTTCTTCCTTCAAAGTTGTGGCTAGTGGTGTCAA
BI435190|Kennebec|le- AGGGCTTCCATCACTTGCTAGATCTTCTTCTTCCTTCAAAGTTGTGGCTAGTGGTGTCAA
BM408393|Kennebec|ro+ AGGGCTTCCATCACTTGCTAGGTCTTCTTCTTCCTTCAAAGTTGTGGCTAGTGGTGTCAA
                      ____________________________________________________________
consensus             AGGGCTTCCATCACTTGCTAGATCTTCTTCTTCCTTCAAAGTTGTGGCTAGTGGTGTCAA

                          .    :    .    :    .    :    .    :    .    :    .    :
BQ516737|Kennebec-    GAAGCTTAAGACTGACAAACCCTATGGAATTAATGGAAGCATGGCCTTGAGAGATGGGCT
BI435190|Kennebec|le- GAAGCTTAAGACTGACAAACCCTATGGAATTAATGGAAGCATGGCCTTGAGAGATGGGCT
BM408393|Kennebec|ro+ GAAGCTCAAGACCGACAAACCCTATGGAATTAATGGAAGCATGGCCTTGAGAGATGGGCT
                      ____________________________________________________________
consensus             GAAGCTTAAGACTGACAAACCCTATGGAATTAATGGAAGCATGGCCTTGAGAGATGGGCT

                          .    :    .    :    .    :    .    :    .    :    .    :
BQ516737|Kennebec-    TGATGCCTCAGGCAGGAAGCCCAAGGGAAAGGGTGTGTACCAATATGTTGACAAATATGG
BI435190|Kennebec|le- TGATGCCTCAGGCAGGAAGCCCAAGGGAAAGGGTGTGTACCAATATGTTGACAAATATGG
BM408393|Kennebec|ro+ TGATGCCTCAGGCAGGAAGCCCAAGGGAAAGGGTGTGTACCAATTTGTTGACAAATATGG
                      ____________________________________________________________
consensus             TGATGCCTCAGGCAGGAAGCCCAAGGGAAAGGGTGTGTACCAATATGTTGACAAATATGG

                          .    :    .    :    .    :    .    :    .    :    .    :
BQ516737|Kennebec-    AGCTAATGTTGATGGATACAGTCCCATCTACAACACAGATGAGTGGTCTCCAAGTGGTGA
BI435190|Kennebec|le- AGCTAATGTTGATGGATACAGTCCCATCTACAACACAGATGAGTGGTCTCCAAGTGGTGA
BM408393|Kennebec|ro+ AGCTAATGTTGATGGATACAGTCCCATCTACAACACAGATGATTGGTCTGCAAGTGGTGA
BI434041|Kennebec|le+                                                        GGTGA
                      ____________________________________________________________
consensus             AGCTAATGTTGATGGATACAGTCCCATCTACAACACAGATGAGTGGTCTCCAAGTGGTGA

                          .    :    .    :    .    :    .    :    .    :    .    :
BQ516737|Kennebec-    TGTCTATGTTGGAGGTACCACTGGATTAGCCATATGGGCCGTGACCTTGGTTGGCATTCT
BI435190|Kennebec|le- TGTCTATGTTGGAGGTACCACTGGATTAGCCATATGGGCCGTGACCTTGGTTGGCATTCT
BM408393|Kennebec|ro+ TGTGTATGTTGGAGGTACCACTGGCTTAGCCATATGGGCCGTGACCTTGGTTGGCATTCT
BI434041|Kennebec|le+ TGTCTATGTTGGAGGTACCACTGGATTAGCCATATGGGCCGTGACCTTGGTTGGCATTCT
                      ____________________________________________________________
consensus             TGTCTATGTTGGAGGTACCACTGGATTAGCCATATGGGCCGTGACCTTGGTTGGCATTCT

                          .    :    .    :    .    :    .    :    .    :    .    :
BQ516737|Kennebec-    TGCAGGAGGTGCTCTCCTTGTCTACAACACAAGTGCTTTGGCACAGTAGATGTTATCCTT
BI435190|Kennebec|le- TGCAGGAGGTGCTCTCCTTGTCTACAACACAAGTGCTTTGGCACAGTAGATGTTATCCTT
BM408393|Kennebec|ro+ TGCAGGAGGTGCTCTCCTTGTCTACAACACAAGTGCTTTGGCACAGTAGATGTTATCCTT
BI434041|Kennebec|le+ TGCAGGAGGTGCTCTCCTTGTCTACAACACAAGTGCTTTGGCACAGTAGATGTTATCCTT
                      ____________________________________________________________
consensus             TGCAGGAGGTGCTCTCCTTGTCTACAACACAAGTGCTTTGGCACAGTAGATGTTATCCTT

                          .    :    .    :    .    :    .    :    .    :    .    :
BQ516737|Kennebec-    GTATTGTACTATTTTAAGTTGTATTCCATGTAATCTTTTCGAAAA               
BI435190|Kennebec|le- GTATTGTACTATTTTAAGTTGTATTCCATGTAATCTTTTCAAAA                
BM408393|Kennebec|ro+ GTATTGTACTATTTTAAGTTGTATTCCATGTAATCTTTTCAAAAATACTTCAAAATATTT
BI434041|Kennebec|le+ GTATTGTACTATTTTAAGTTGTATTCCATGTAATCTTTTCAAAAATACTTCAAAATATTT
                      ____________________________________________________________
consensus             GTATTGTACTATTTTAAGTTGTATTCCATGTAATCTTTTCAAAAATACTTCAAAATATTT

                          .    :    .    :    .    :    .    :    .    :    .    :
BM408393|Kennebec|ro+ CCTGGCATCTTGATTAATATGTAATTGCTGTGATTTTACTGTGGATAATATTACACCTAA
BI434041|Kennebec|le+ CCAGGCATCTTGATTAATATGTAATTGCTGTGATTTTACTGTGGATAATATTACACCTAA
                      ____________________________________________________________
consensus             CCTGGCATCTTGATTAATATGTAATTGCTGTGATTTTACTGTGGATAATATTACACCTAA

                          .    :    .    :    .    :    .    :    .    :    .    :
BM408393|Kennebec|ro+ TGTTACTGTTTTAGGTTCTTATAAAAAAAAAAAAAAAAAAAAAAAAA-CTCGAGGGGGGG
BI434041|Kennebec|le+ TGTTGCTGTTTTAGGTTCTTAAAAAAAAAAAAAAAAAAAAAAAAAAAACTCGAGGGGGGG
                      ____________________________________________________________
consensus             TGTTACTGTTTTAGGTTCTTAAAAAAAAAAAAAAAAAAAAAAAAAAA-CTCGAGGGGGGG

                          .    :    .    :    .    :    .    :    .    :    .    :
BM408393|Kennebec|ro+ CCCGGTACCCAATTCGCCCTATAGTGAGTCGTATTACAATTCACTGGCCGTCGTTTTACA
BI434041|Kennebec|le+ CCCGGTACCCAATTCGCCCTATAGTGAGTCGTATTACAATTCACTGGCCGTCGTTTTACA
                      ____________________________________________________________
consensus             CCCGGTACCCAATTCGCCCTATAGTGAGTCGTATTACAATTCACTGGCCGTCGTTTTACA

                          .    :    .    :    .    :    .    :    .    :    .    :
BM408393|Kennebec|ro+ ACGTCGTGACTGGGAAAACCCTGGCGTTACCCAACTTAATCGCCTTGCAGCACATCCCCC
BI434041|Kennebec|le+ ACGTCGTGACTGGGAAAACCCTGGCGTTACCCAACTTAATCGCCTTGCAGCACATCCCCC
                      ____________________________________________________________
consensus             ACGTCGTGACTGGGAAAACCCTGGCGTTACCCAACTTAATCGCCTTGCAGCACATCCCCC

                          .    :    .    :    .    :    .    :    .    :    .    :
BM408393|Kennebec|ro+ TTTCGGCAGCTGGCGTAATAGCGAAGAGGCCCGCACCGATCGCCCTTCCCAACAGTTGCG
BI434041|Kennebec|le+ TTTCGCCAGCTGGCGTAATAGCGAAGAGGCCCGCACCGATCGCCCTTCCCAACAGTTGCG
                      ____________________________________________________________
consensus             TTTCGCCAGCTGGCGTAATAGCGAAGAGGCCCGCACCGATCGCCCTTCCCAACAGTTGCG

                          .    :    .    :    .    :    .    :    .    :    .    :
BM408393|Kennebec|ro+ CAGCCTGAATGGCGAA                                            
BI434041|Kennebec|le+ CAGCCTGAATGGCGAATGGCAAATTGTAAGCGTTAATATTTTGTTAAAATTCGCGTTAAA
                      ____________________________________________________________
consensus             CAGCCTGAATGGCGAATGGCAAATTGTAAGCGTTAATATTTTGTTAAAATTCGCGTTAAA

                          .    :    .    :    .    :    .    :    .    :    .    :
BI434041|Kennebec|le+ TTTTTGTTAAATCAGCTCATTTTTTAACCAATAGGCCGAAATCGGCAAAATCCCTTATAA
                      ____________________________________________________________
consensus             TTTTTGTTAAATCAGCTCATTTTTTAACCAATAGGCCGAAATCGGCAAAATCCCTTATAA

                          .    :    .    :    .    :    .    :    .    :    .    :
BI434041|Kennebec|le+ ATCAAAAGAATAGACCGAGATAGGGTTGAGTGTTGTTCCAGTTTGGAACAGAGTCCACTA
                      ____________________________________________________________
consensus             ATCAAAAGAATAGACCGAGATAGGGTTGAGTGTTGTTCCAGTTTGGAACAGAGTCCACTA

                          .    :    .    :    .    :    .    :    .    :    .    :
BI434041|Kennebec|le+ TTAAAGAACGTGGACTCCAACGTCAAAGGGCGAAAAACCGTCTATCAGGGCGATGGCCCA
                      ____________________________________________________________
consensus             TTAAAGAACGTGGACTCCAACGTCAAAGGGCGAAAAACCGTCTATCAGGGCGATGGCCCA

                          .    :    .    :    .    :    .    :    .    :    .    :
BI434041|Kennebec|le+ CTACGTGAAACATCACCCTAATCAGTTTTTTGGGGTCGAGGTGCCGTAAAGCACTAAATC
                      ____________________________________________________________
consensus             CTACGTGAAACATCACCCTAATCAGTTTTTTGGGGTCGAGGTGCCGTAAAGCACTAAATC

                          .    :    .    :    .    :    .    :    .    :    .    :
BI434041|Kennebec|le+ GGAACCCTAAAGGGAGCCCCCGATTTAAAGCTTGACGGGGGAAAGCGGGCGAACGTGGCG
                      ____________________________________________________________
consensus             GGAACCCTAAAGGGAGCCCCCGATTTAAAGCTTGACGGGGGAAAGCGGGCGAACGTGGCG

                          .    :    .    :    .    :    .    :    .    :    .    :
BI434041|Kennebec|le+ AGAA
                      ____________________________________________________________
consensus             AGAA

******************* Contig 28 ********************
                          .    :    .    :    .    :    .    :    .    :    .    :
BG596033|Kennebec|sp+ AAGCTGGAGCTCCCCGCGGTGGCGGCCGCTCTAGAACTAGTGGATCCCCCGGGCTGCAGG
BQ506603|Kennebec+              TCCCCGCGGTGGCGGCCGCTCTATAACTAGTGGATCCCCCGGGCTGCAGG
                      ____________________________________________________________
consensus             AAGCTGGAGCTCCCCGCGGTGGCGGCCGCTCTAGAACTAGTGGATCCCCCGGGCTGCAGG

                          .    :    .    :    .    :    .    :    .    :    .    :
BG596033|Kennebec|sp+ AATTCGGCACGAGGGTGCAATTACATTTACAATGGAGTTGCATCACCAATATTATTTCTT
BQ506603|Kennebec+    AATTCGGCACGAGGGTGCAATTACATTTACAATGGAGTTGCATCACCAATATTATTTCTT
                      ____________________________________________________________
consensus             AATTCGGCACGAGGGTGCAATTACATTTACAATGGAGTTGCATCACCAATATTATTTCTT

                          .    :    .    :    .    :    .    :    .    :    .    :
BG596033|Kennebec|sp+ CACACTTTTTTCTGTAATTTTTCTGGTAAGTCATGCAGCAAATTTATCTCCTGAGGTGTA
BQ506603|Kennebec+    CACACTTTTTTCTGTAATTTTTCTGGTAAGTCATGCAGCAAATTTATCTCCTGAGGTGTA
                      ____________________________________________________________
consensus             CACACTTTTTTCTGTAATTTTTCTGGTAAGTCATGCAGCAAATTTATCTCCTGAGGTGTA

                          .    :    .    :    .    :    .    :    .    :    .    :
BG596033|Kennebec|sp+ TTGGAGAGTCAAATTGCCCAATACTCCCATGCCCACACCAATCAAAGATGCACTACACAT
BQ506603|Kennebec+    TTGGAGAGTCAAATTGCCCAATACTCCCATGCCCACACCAATCAAAGATGCACTACACAT
                      ____________________________________________________________
consensus             TTGGAGAGTCAAATTGCCCAATACTCCCATGCCCACACCAATCAAAGATGCACTACACAT

                          .    :    .    :    .    :    .    :    .    :    .    :
BG596033|Kennebec|sp+ TTCTGAGAATGAGCTTCACAAAGTACGTCAACCATATGGAGTGCTTGCATGGTATCAGGC
BQ506603|Kennebec+    TTCTGAGAATGAGCTTCACAAAGTACGTCAACCATATGGAGTGCTTGCATGGTATCAGGC
                      ____________________________________________________________
consensus             TTCTGAGAATGAGCTTCACAAAGTACGTCAACCATATGGAGTGCTTGCATGGTATCAGGC

                          .    :    .    :    .    :    .    :    .    :    .    :
BG596033|Kennebec|sp+ TGCCTCCGAGAATGAGCTTCACAAAGTACGTCAACCATATGGAGTGCTTGCATTGCATCA
BQ506603|Kennebec+    TGCCTCCGAGAATGAGCTTCACAAAGTACGTCAACCATATGGAGTGCTTGCATTGCATCA
                      ____________________________________________________________
consensus             TGCCTCCGAGAATGAGCTTCACAAAGTACGTCAACCATATGGAGTGCTTGCATTGCATCA

                          .    :    .    :    .    :    .    :    .    :    .    :
BG596033|Kennebec|sp+ GGCTGCCTCCGAGAATGAGCTTCACAAAGTACGTCAACCATATGGAGTGCTTGCATTGCA
BQ506603|Kennebec+    GGCTGCCTCCGAGAATGAGCTTCACAAAGTACGTCAACCATATGGAGTGCTTGCATTGCA
                      ____________________________________________________________
consensus             GGCTGCCTCCGAGAATGAGCTTCACAAAGTACGTCAACCATATGGAGTGCTTGCATTGCA

                          .    :    .    :    .    :    .    :    .    :    .    :
BG596033|Kennebec|sp+ TCAGGCTGCCCCCGAGAATGAGCTTCATAAAGTACGCCAACCATATGGAGTGTATAGATG
BQ506603|Kennebec+    TCAGGCTGCCCCCGAGAATGAGCTTCATAAAGTACGCCAACCATATGGAGTGTATAGATG
BG594629|Kennebec|sp+   AGGCTGCCTCCGAGAATGAGCTTCACAAAGTACGCCAACCATATGGAGTGTATAGATG
                      ____________________________________________________________
consensus             TCAGGCTGCCCCCGAGAATGAGCTTCATAAAGTACGCCAACCATATGGAGTGTATAGATG

                          .    :    .    :    .    :    .    :    .    :    .    :
BG596033|Kennebec|sp+ GTATCAGGCTGCCTCCGAGAATGAGCTTCACAAAGTACGCCAACCATATGGAGTGTATAG
BQ506603|Kennebec+    GTATCAGGCTGCCTCCGAGAATGAGCTTCACAAAGTACGCCAACCATATGGAGTGTATAG
BG594629|Kennebec|sp+ GTATCAGGCTGCCTCCGAGAATGAGCTTCACAAAGTACGCCAACCATATGGAGTGTATAG
BI176076|Kennebec|sp+   ATCAGGCTGCCTCCGAGAATGAGCTTCACAAAGTACGCCAACCATATGGAGTGTATAG
BG598270|Kennebec|sp+     CAGGCTGCCTCCGAGAA-GAGCTTCACAAAG-ACGCAA--CACATGGAGTGTATAG
                      ____________________________________________________________
consensus             GTATCAGGCTGCCTCCGAGAATGAGCTTCACAAAGTACGCCAACCATATGGAGTGTATAG

                          .    :    .    :    .    :    .    :    .    :    .    :
BG596033|Kennebec|sp+ ATGGTATCAGGCTGCCTCCGAGAATGAGCTTCACAAAGTACGCCAACCATATGGAGTGTA
BQ506603|Kennebec+    ATGGTATCAGGCTGCCTCCGAGAATGAGCTTCACAAAGTACGCCAACCATATGGAGTGTA
BG594629|Kennebec|sp+ ATGGTATCAGGCTGCCTCCGAGAATGAGCTTCACAAAGTACGCCAACCATATGGAGTGTA
BI176076|Kennebec|sp+ ATGGTATCAGGCTGCCTCCGAGAATGAGCTTCACAAAGTACGCCAACCATATGGAGTGTA
BG598270|Kennebec|sp+ CTGGTATCAGGCTGCCTCCGAGAATGAGCTTCACAAAGTACGCCAACCATATGGAGTGTA
                      ____________________________________________________________
consensus             ATGGTATCAGGCTGCCTCCGAGAATGAGCTTCACAAAGTACGCCAACCATATGGAGTGTA

                          .    :    .    :    .    :    .    :    .    :    .    :
BG596033|Kennebec|sp+ TAGATGGTATCAGGCTGCCCCCGAGAATAAGCTTCATAAAGTA-CGCCAACCATATGGGA
BQ506603|Kennebec+    TAGATGGTATCAGGCTGCCCCCCAG-ATAAGCTTCATAAAGTA-CGCCAACCATATGG-A
BG594629|Kennebec|sp+ TAGATGGTATCAGGCTGCCCCCGAGAATAAGCTTCATAAAGTA-CGCCAACCATATGG-A
BI176076|Kennebec|sp+ TAGATGGTATCAGGCTGCCCCCGAGAATAAGCTTCATAAAGTA-CGCCAACCATATGG-A
BG598270|Kennebec|sp+ TAGATGGTATCAGGCTGCCCCCGAGAATAAGCTTCATAAAGTACCGCCAACCATATGG-A
BG596581|Kennebec|sp+         ATCAGGCTGCCCCCGAGAATAAGCTTCACAAAGTA-CGCCAACCATATGG-A
BG598164|Kennebec|sp+      GGTATCAGGCTGCCCCCGAGAATAAGCTTCATAAAGTA-CGCCAACCATATGG-A
                      ____________________________________________________________
consensus             TAGATGGTATCAGGCTGCCCCCGAGAATAAGCTTCATAAAGTA-CGCCAACCATATGG-A

                          .    :    .    :    .    :    .    :    .    :    .    :
BG596033|Kennebec|sp+ GTGTCTAGATGGTACAATGATGCTGCTACGAAAGATCTTAATG-A-------------CA
BQ506603|Kennebec+    GTGTCTAGATGGTACAATGATGCTGCTACCAAAGA-CTTAATG-A-------------CA
BG594629|Kennebec|sp+ GTGTCTAGATGGTACAATGATGCTGCTACGAAAGATCTTAATG-A-------------CA
BI176076|Kennebec|sp+ GTGTCTAGATGGTACAATGATGCTGCTACGAAAGATCTTAATG-A-------------CA
BG598270|Kennebec|sp+ GTGTCTAGATGGTACAATGATGCTGCTACGAAAGATCTTAATG-A-------------CA
BG596581|Kennebec|sp+ GTGTATAGATGGTACAATGATGCTGCTACGAAAGATCTTAATG-A-------------CA
BG598164|Kennebec|sp+ GTGTCTAGATGGTACAATGATGCTGCTACGAAAGCTCTTAATG-A-------------CA
BG592852|Kennebec|sp+                                            GAAAGATCTTAATGACA
                      ____________________________________________________________
consensus             GTGTCTAGATGGTACAATGATGCTGCTACGAAAGATCTTAATG-A-------------CA

                          .    :    .    :    .    :    .    :    .    :    .    :
BG596033|Kennebec|sp+ ATCACCCAGTGACGCCATACT-TCTTTGAAACAGATTTACATCAAGGG-AAAAAAATGAA
BQ506603|Kennebec+    ATCACCCCGTGGAGCCATAATTTCTTTGAAACAAATTTTC-TCCAGGG-A-AAAAATGAA
BG594629|Kennebec|sp+ ATCACCCAGTGACGCCATACT-TCTTTGAAACAGATTTACATCAAGGG-AAAAAAATGAA
BI176076|Kennebec|sp+ ATCACCCAGTGACGCCATACT-TCTTTGAAACAGATTTACATCAAGGG-AAAAAAATGAA
BG598270|Kennebec|sp+ ATCACCCAGTGACGCCATACT-TCTTTGAAACAGATTTACATCAAGGG-AAAAAAATGAA
BG596581|Kennebec|sp+ ATCACCCAGTGACGCCATACT-TCTTTGAAACAGATTTACATCAAGGGAAAAAAAATGAA
BG598164|Kennebec|sp+ ATCACCCAGTGACGCCATACT-TCTTTGAAACAGATTTACATCAAGGG-AAAAAAATGAA
BG598276|Kennebec|sp+              GCCATACT-TCTTTGAAACAGATTTACATCAAGGG-AAAAAAATGAA
BI176122|Kennebec|sp+ ATCACCCAGTGACGCCATACT-TCTTTGAAACAGATTTACATCAAGGG-AAAAAAATGAA
BG592852|Kennebec|sp+ ATCACCCAGTGACGCCATACT-TCTTTGAAACAGATTTACATCAAGGGAAAAAAAATGAA
                      ____________________________________________________________
consensus             ATCACCCAGTGACGCCATACT-TCTTTGAAACAGATTTACATCAAGGG-AAAAAAATGAA

                          .    :    .    :    .    :    .    :    .    :    .    :
BG596033|Kennebec|sp+ TCTTGAGTCTCTCAAAA-CTACAATCCAGCACCCATTTTGCCACGTAAAGTTGTAGATTC
BQ506603|Kennebec+    TCTTGAGTCTCTCAAAA-CTACAATCCAGCCCCCTTTTTGCC                  
BG594629|Kennebec|sp+ TCTTGAGTCTCTCAAAAACTACAATCCAGCACCCATTTTGCCACGTAAAGTTGTAGATTC
BI176076|Kennebec|sp+ TCTTGAGTCTCTCAAAAACTACAATCCAGCACCCATTTTGCCACGTAAAGTTGTAGATTC
BG598270|Kennebec|sp+ TCTTGAGTCTCTCAAAAACTACAATCCAGCACCCATTTTGCCACGTAAAGTTGTAGATTC
BG596581|Kennebec|sp+ TCTTGAGTCTCTCAAAAACTACAATCCAGCACCCATTTTGCCACGTAAAGTTGTAGATTC
BG598164|Kennebec|sp+ TCTTGAGTCTCTCAAAAACTACAATCCAGCACCCATTTTGCCACGTAAAGTTGTAGATTC
BG598276|Kennebec|sp+ TCTTGAGTCTCTCAAAAACTACAATCCAGCACCCATTTTGCCACGTAAAGTTGTAGATTC
BI176122|Kennebec|sp+ TCTTGAGTCTCTCAAAAACTACAATCCAGCACCCATTTTGCCACGTAAAGTTGTAGATTC
BG592852|Kennebec|sp+ TCTTGAGTCTCTCAAAAACTACAATCCAGCACCCATTTTGCCACGTAAAGTTGTAGATTC
                      ____________________________________________________________
consensus             TCTTGAGTCTCTCAAAAACTACAATCCAGCACCCATTTTGCCACGTAAAGTTGTAGATTC

                          .    :    .    :    .    :    .    :    .    :    .    :
BG596033|Kennebec|sp+ CATCGCTTTCTCTTTCGACAAAATTGAGAAA-TGCTTAATCACTTCTCTGGTGATTAGGA
BG594629|Kennebec|sp+ CATCGCTTTCTCATCGGACAAAATTGAGGAAATTCTTAATCACTTCTCTGTTGATAAGGA
BI176076|Kennebec|sp+ CATCGCTTTCTCATCGGACAAAATTGAGGAAATTCTTAATCACTTCTCTGTTGATAAGGA
BG598270|Kennebec|sp+ CATCGCTTTCTCATCGGACAAAATTGAGGAAATTCTTAATCACTTCTCTGTTGATAAGGA
BG596581|Kennebec|sp+ CATCGCTTTCTCATCGGACAAAATTGAGGAAATTCTTAATCACTTCTCTGTTGATAAGGA
BG598164|Kennebec|sp+ CATCGCTTTCTCATCGGACAAAATTGAGGAAATTCTTAATCACTTCTCTGTTGATAAGGA
BG598276|Kennebec|sp+ CATC-CTTTCTCATCGGACAAAATTGAGGAAATTCTTAATCACTTCTCTGTTGATAAGGA
BI176122|Kennebec|sp+ CATCGCTTTCTCATCGGACAAAATTGAGGAAATTCTTAATCACTTCTCTGTTGATAAGGA
BG593762|Kennebec|sp+     GCTTTCTCATCGGACAAAATTGAGGAAATTCTTAATCACTTCTCTGTTGGTAAGGA
BG592852|Kennebec|sp+ CATCGCTTTCTCATCGGACAAAATTGAGGAAATTCTTAATCACTTCTCTGTTGATAAGGA
                      ____________________________________________________________
consensus             CATCGCTTTCTCATCGGACAAAATTGAGGAAATTCTTAATCACTTCTCTGTTGATAAGGA

                          .    :    .    :    .    :    .    :    .    :    .    :
BG596033|Kennebec|sp+ CTCA                                                        
BG594629|Kennebec|sp+ CTCAGAACGTGCTAAAGACATCAAGAAAACAATCAAAATGTGTGAAGACCCTGCGGGTAA
BI176076|Kennebec|sp+ CTCAGAACGTGCTAAAGACATCAAGAAAACAATCAAAATGTGTGAAGACCCTGCGGGTAA
BG598270|Kennebec|sp+ CTCAGAACGTGCTAAAGACATCAAGAAAACAATCAAAATGTGTGAAGACCCTGCGGGTAA
BG596581|Kennebec|sp+ CTCAGAACGTGCTAAAGACATCAAGAAAACAATCAAAATGTGTGAAGACCCTGCGGGTAA
BG598164|Kennebec|sp+ CTCAGAACGTGCTAAAGACATCAAGAAAACAATCAAAATGTGTGAAGACCCTGCGGGTAA
BG598276|Kennebec|sp+ CTCAGAACGTGCTAAAGACATCAAGAAAACAATCAAAATGTGTGAAGACCCTGCGGGTAA
BI176122|Kennebec|sp+ CTCAGAACGTGCTAAAGACATCAAGAAAACAATCAAAATGTGTGAAGACCCTGCGGGTAA
BG593762|Kennebec|sp+ CTCAGAACGTGCTAAAGACATCAAGAAAACAATCAAAATGTGTGAAGAGCCTGCGGGTAA
BE921595|Kennebec|le+                                  CAAAATGTGTGAAGACCCTGCGGGTAA
BG592852|Kennebec|sp+ CTCAGAACGTGCTAAAGACATCAAGAAAACAATCAAAATGTGTGAAGACCCTGCGGGTAA
                      ____________________________________________________________
consensus             CTCAGAACGTGCTAAAGACATCAAGAAAACAATCAAAATGTGTGAAGACCCTGCGGGTAA

                          .    :    .    :    .    :    .    :    .    :    .    :
BG594629|Kennebec|sp+ CGGAGAGGTAAAACATTGTGCCACTTCTTTGGAATCTATGATTGATTTCACCTTATCTCA
BI176076|Kennebec|sp+ CGGAGAGGTAAAACATTGTGCCACTTCTTTGGAATCTATGATTGATTTCACCTTATCTCA
BG598270|Kennebec|sp+ CGGAGAGGTAAAACATTGTGCCACTTCTTTGGAATCTATGATTGATTTCACCTTATCTCA
BG596581|Kennebec|sp+ CGGAGAGGTAAAACATTGTGCCACTTCTTTGGAATCTATGATTGATTTCACCTTATCTCA
BG598164|Kennebec|sp+ CGGAGAGGTAAAACATTGTGCCACTTCTTTGGAATCTATGATTGATTTCACCTTATCTCA
BG598276|Kennebec|sp+ CGGAGAGGTAAAACATTGTGCCACTTCTTTGGAATCTATGATTGATTTCACCTTATCTCA
BI176122|Kennebec|sp+ CGGAGAGGTAAAACATTGTGCCACTTCTTTGGAATCTATGATTGATTTCACCTTATCTCA
BG593762|Kennebec|sp+ CGGAGAGGTAAAACATTGTGCCACTTCTTTGGAATTTATGATTGATTTCACCTTATCTCA
BE921595|Kennebec|le+ CGGAGAGGTAAAACATTGTGCCACTTCTTTGGAATCTATGATTGATTTCACCTTATCTCA
BG592852|Kennebec|sp+ CGGAGAGGTAAAACATTGTGCCACTTCTTTGGAATCTATGATTGATTTCACCTTATCTCA
                      ____________________________________________________________
consensus             CGGAGAGGTAAAACATTGTGCCACTTCTTTGGAATCTATGATTGATTTCACCTTATCTCA

                          .    :    .    :    .    :    .    :    .    :    .    :
BG594629|Kennebec|sp+ CCTGGGAACAAACAATATTATAGCAATTTCCACTGAAGTAGAGAAGGAAACTCCAGAAGT
BI176076|Kennebec|sp+ CCTGGGAACAAACAATATTATAGCAATTTCCACTGAAGTAGAGAAGGAAACTCCAGAGGT
BG598270|Kennebec|sp+ CCTGGGAACAAACAATATTATAGCAATTTCCACTGAAGTAGAGAAGGAAACTCCAGAGGT
BG596581|Kennebec|sp+ CCTGGGAACAAACAATATTATAGCAATTTCCACTGAAGTAGAGAAGGAAACTCCAGAGGT
BG598164|Kennebec|sp+ CCTGGGAACAAACAATATTATAGCAATTTCCACTGAAGTAGAGAAGGAAACTCCAGAGGT
BG598276|Kennebec|sp+ CCTGGGAACAAACAATATTATAGCAATTTCCACTGAAGTAGAGAAGGAAACTCCAGAGGT
BI176122|Kennebec|sp+ CCTGGGAACAAACAATATTATAGCAATTTCCACTGAAGTAGAGAAGGAAACTCCAGAGGT
BG593762|Kennebec|sp+ CCTGGGAACAAACAGTATTATAGCAATTTCCACTGAAGTAGAGAAGGAAACTCCAGAGGT
BE921595|Kennebec|le+ CCTGGGAACAAACAATATTATAGCAATTTCCACTGAAGTAGAGAAGGAAACTCCAGAGGT
BG592852|Kennebec|sp+ CCTGGGAACAAACAATATTATAGCAATTTCCACTGAAGTAGAGAAGGAAACTCCAGAGGT
BG597751|Kennebec|sp+                      AGCAATTTCCACTGAAGTAGAGAAGGAAACTCCAGAGGT
                      ____________________________________________________________
consensus             CCTGGGAACAAACAATATTATAGCAATTTCCACTGAAGTAGAGAAGGAAACTCCAGAGGT

                          .    :    .    :    .    :    .    :    .    :    .    :
BG594629|Kennebec|sp+ GCAAACATATA-CCATCGAAAAAGTGGAAGAGAAAGCAAATGGCAAAGGTGTTGTATGTC
BI176076|Kennebec|sp+ GCAAACATATA-CCATCGAAAAAGTGGAAGAGAAAGCAAATGGCAAAGGTGTTGTATGTC
BG598270|Kennebec|sp+ GCAAACATATACCCATCGAAAAAGTGGAAGAGAAAGCA-ATGGCAAAAGTGTTGTATGTC
BG596581|Kennebec|sp+ GCAAACATATA-CCATCGAAAAAGTGGAAGAGAAAGCAAATGGCAAAGGTGTTGTATGTC
BG598164|Kennebec|sp+ GCAAACATATA-CCATCGAAAAAGTGGAAGAGAAAGCAAATGGCAAAGGTGTTGTATGTC
BG598276|Kennebec|sp+ GCAAACATATA-CCATCGAAAAAGTGGAAGAGAAAGCAAATGGCAAAGGTGTTGTATGTC
BI176122|Kennebec|sp+ GCAAACATATA-CCATCGAAAAAGTGGAAGAGAAAGCAAATGGCAAAGGTGTTGTATGTC
BG593762|Kennebec|sp+ GCAAACATATA-CCATCGAAAAAGTGGAAGAGAAAGCAAATGGCAAAGGTGTTGTATGTC
BE921595|Kennebec|le+ GCAAACATATA-CCATCGAAAAAGTGGAAGAGAAAGCAAATGGCAAAGGTGTTGTATGTC
BG592852|Kennebec|sp+ GCAAACATATA-CCATCGAAAAAGTGGAAGAGAAAGCAAATGGCAAAGGTGTTGTATGTC
BG597751|Kennebec|sp+ GCAAACATATA-CCATCGAAAAAGTGGAAGAGAAAGCAAATGGCAAAGGTGTTGTATGTC
                      ____________________________________________________________
consensus             GCAAACATATA-CCATCGAAAAAGTGGAAGAGAAAGCAAATGGCAAAGGTGTTGTATGTC

                          .    :    .    :    .    :    .    :    .    :    .    :
BG594629|Kennebec|sp+ ACAAAGTAACTTACCCATATGCACTACACTTTTGCCATGATGTAGGAAGCACTAGGGA-C
BI176076|Kennebec|sp+ ACAAAGTAGCTTACCCATATGCACTACACTTTTGCCATGATGTAGGAAGCACTAAGAC-A
BG598270|Kennebec|sp+ ACAAAGTAGCTTACCCATATGCACTACACTTTTGCCATGATGTAGGAAGCACTAGGGACA
BG596581|Kennebec|sp+ ACAAAGTAGCTTACCCATATGCACTACACTTTTGCCATGATGTAGGAAGCACTAGGAC-A
BG598164|Kennebec|sp+ ACAAAGTAGCTTACCCATATGCACTACACTTTTGCCATGATGTAGGAAGCACTAGGAC-A
BG598276|Kennebec|sp+ ACAAAGTAGCTTACCCATATGCACTACACTTTTGCCATGATGTAGGAAGCACTAGGAC-A
BI176122|Kennebec|sp+ ACAAAGTAGCTTACCCATATGCACTACACTTTTGCCATGATGTAGGAAGCACTAGGAC-A
BG593762|Kennebec|sp+ ACAAAGTAGCTTACCCATATGCAGTACACTTTTGCCATGATGTAGGAAGCACTAGGAC-A
BE921595|Kennebec|le+ ACAAAGTAGCTTACCCATATGCAGTACACTTTTGCCATGATGTAGGAAGCACTAGGAC-A
BG592852|Kennebec|sp+ ACAAAGTAGCTTACCCATATGCACTACACTTTTGCCATGATGTAGGAAGCACTAGGAC-A
BG597751|Kennebec|sp+ ACAAAGTAGCTTACCCATATGCACTACACTTTTGCCATGATGTAGGAAGCACTAGGAC-A
                      ____________________________________________________________
consensus             ACAAAGTAGCTTACCCATATGCACTACACTTTTGCCATGATGTAGGAAGCACTAGGAC-A

                          .    :    .    :    .    :    .    :    .    :    .    :
BG594629|Kennebec|sp+ ATTATGGTGTCTAT-GGGGGGTGCTGATGGAACCAAAGTAAATGCAGTATCAGTCTGCCA
BI176076|Kennebec|sp+ TTTATGGTGTCTAT-GGTGGGTGCTGATGGAACAAAAGTAAATGCAGTATCAGTCTGCCA
BG598270|Kennebec|sp+ TTTATGGTGTCTATGGGTGGGTGCTGATGGAACCAAAGTAAATGCAGTATCAGTCTGCCA
BG596581|Kennebec|sp+ TTTATGGTGTCTAT-GGTGGGTGCTGATGGAACAAAAGTAAATGCAGTATCAGTCTGCCA
BG598164|Kennebec|sp+ TTTATGGTGTCTATGGGTGGGTGCTGATGGAACAAAAGTAAATGCAGTATCAGTCTGCCA
BG598276|Kennebec|sp+ TTTATGGTGTCTAT-GGTGGGTGCTGATGGAACAAAAGTAAATGCAGTATCAGTCTGCCA
BI176122|Kennebec|sp+ TTTATGGTGTCTAT-GGTGGGTGCTGATGGAACAAAAGTAAATGCAGTATCAGTCTGCCA
BG593762|Kennebec|sp+ TTTGTGGTGTCTAT-GGTGGGTGCTGACGGAACAAAAGTTAATGCAGTATCAGTCTGCCA
BE921595|Kennebec|le+ TTTATGGTGTCTAT-GGTGGGTGCTGATGGAACAAAAGTTAATGCAGTATCAGTCTGCCA
BG592852|Kennebec|sp+ TTTATGGTGTCTAT-GGTGGGTGCTGATGGAACAAAAGTAAATGCAGTATCAGTCTGCCA
BG597751|Kennebec|sp+ TTTATGGTGTCTAT-GGTGGGTGCTGATGGAACAAAAGTAAATGCAGTATCAGTCTGCCA
                      ____________________________________________________________
consensus             TTTATGGTGTCTAT-GGTGGGTGCTGATGGAACAAAAGTAAATGCAGTATCAGTCTGCCA

                          .    :    .    :    .    :    .    :    .    :    .    :
BG594629|Kennebec|sp+ TGAGGATACT                                                  
BI176076|Kennebec|sp+ TGAAGATACTGCATCCATGAACCCTTAAGCACTTG-C-TTTTCAGTTGCT-CAA      
BG598270|Kennebec|sp+ TGAAGATACTGCATCCATGAACCCCTAAGGCGATGCC-TTTTCAGT              
BG596581|Kennebec|sp+ TGAGGATACTGCATCCATGAACCC-TAAGGCATTGCC-TTTTCAGTTGCT-CAA-CGTTA
BG598164|Kennebec|sp+ TGAAGATACTGCATCCATGAACCC-TAAGGCATTGCCTTTTTCAGTTGCTTCAAACGTTA
BG598276|Kennebec|sp+ TGAGGATACTGCATCCATGAACCC-TAAGGCATTGCC-TTTTCAGTTGCT-CAA-CGTTA
BI176122|Kennebec|sp+ TGAGGATACTGCATCCATGAACCC-TAAGGCATTGCC-TTTTCAGTTGCT-CAA-CGTTA
BG593762|Kennebec|sp+ TGAGGATACTGCATCCATGAACCC-TAAGGCATTGCC-TTTTCAGTTGCT-CAA-CGTTA
BE921595|Kennebec|le+ TGAGGATACTGCATCCATGAACCC-TAAGGCATTGCC-TTTTCAGTTGCT-CAA-CGTTA
BG592852|Kennebec|sp+ TGAGGATACTGCATCCATGAACCC-TAAGGCATTGCC-TTTTCAGTTGCT-CAA-CGTTA
BG597751|Kennebec|sp+ TGAGGATACTGCATCCATGAACCC-TAAGGCATTGCC-TTTTCAGTTGCT-CAA-CGTTA
                      ____________________________________________________________
consensus             TGAGGATACTGCATCCATGAACCC-TAAGGCATTGCC-TTTTCAGTTGCT-CAA-CGTTA

                          .    :    .    :    .    :    .    :    .    :    .    :
BG596581|Kennebec|sp+ A-GCCTGGAGA-CAAGCCTATTT-GCCA-TTTCACTTTG-GACG--ATCAAAATGCCC-T
BG598164|Kennebec|sp+ AAGCCTGGAGAACAAGCCTATTTTGCCATTTTCACTTTGGGACGAAATCAAATTGCCCCT
BG598276|Kennebec|sp+ A-GCCTGGAGA-CAAGCCTATTT-GCCA-TTTCACTTT-GGACG--ATCAAATTGCCC-T
BI176122|Kennebec|sp+ A-GCCTGGAGA-CAAGCCTATTT-GCCA-TTTCACTTT-GGACG--ATCAAATTGCCC-T
BG593762|Kennebec|sp+ A-GCCTGGAGA-CAAGCCTATTT-GCCA-TTTCACTTT-GGACG--ATCAAATTGCCC-T
BE921595|Kennebec|le+ A-GCCTGGAGA-CAAGCCTATTT-GCCA-TTTCACTTT-GGACG--ATCAAATTGCCC-T
BG592852|Kennebec|sp+ A-GCCTGGAGA-CAAGCCTATTT-GCCA-TTTCACTTT-GGACG--ATCAAATTGCCC-T
BG597751|Kennebec|sp+ A-GCCTGGAGA-CAAGCCTATTT-GCCA-TTTCACTTT-GGACG--ATCAAATTGACC-T
                      ____________________________________________________________
consensus             A-GCCTGGAGA-CAAGCCTATTT-GCCA-TTTCACTTT-GGACG--ATCAAATTGCCC-T

                          .    :    .    :    .    :    .    :    .    :    .    :
BG596581|Kennebec|sp+ GTTTT---CTTCTCAAAACGCAC--TAGCTTGAAACTAAT--ACATGGAGAAAGTTCGGT
BG598164|Kennebec|sp+ GGTTTCCCCTTCTCAAAACGCACCTTAGCTGAAAACTAATAAACATGGAG          
BG598276|Kennebec|sp+ GTTT---CCTTCTCAA-ACGCAC--TAGCTGAAAAATAA-ATACATGGAGAAAGGTCGGT
BI176122|Kennebec|sp+ GTTT---CCTTCTCAAAA-GCAC--TAGCTGAAAACTAATA-ACATGGAGAAAGTTCGGT
BG593762|Kennebec|sp+ GTTT---CCTTCTCAAA-CGCAC--TAGCTGAAAACTAATA-ACATGGAGAAAGTTCGGT
BE921595|Kennebec|le+ GTTT---CCTTCTCAAAACGCAC--TAGCTGAAAACTAATA-ACATGGAGAAAGTTCGGT
BG592852|Kennebec|sp+ GTTT---CCTTCTCAAAACGCAC--TAGCTGAAAACTAATA-ACATGGAGAAAGTTCGGT
BG597751|Kennebec|sp+ GTTT---CCTTCTCAAAACGCAC--TAGCTGAAAACTAATA-ACATGGAGAAAGTTCGGT
                      ____________________________________________________________
consensus             GTTT---CCTTCTCAAAACGCAC--TAGCTGAAAACTAATA-ACATGGAGAAAGTTCGGT

                          .    :    .    :    .    :    .    :    .    :    .    :
BG596581|Kennebec|sp+ CATTA                                                       
BG598276|Kennebec|sp+ CATTACCTGCTCCTTTGTTGCAATAGTCACAACGCTTTGTCTAATAATGTATCTCCCTGA
BI176122|Kennebec|sp+ CATTACCTGCTCCTTTGTTGCAATAGTCACAACGCTTTGTCTAATAATGTATCTCCCTGA
BG593762|Kennebec|sp+ CATTACCTGCTCCTTTGTTGCAATAGTCACAACGCTTTGTCTAATAATGTATCTCCCTGA
BE921595|Kennebec|le+ CATTACCTGTTCCTTTATTGCAATAGTCACAACGCTTTGTCTAATAATGTATCTCCCTGA
BG592852|Kennebec|sp+ CATTACCTGCTCCTTTGTTGCAATAGTCACAACGCTTTGTCTAATAATGTATCTCCCTGA
BG597751|Kennebec|sp+ CATTACCTGCTCCTTTGTTGCAATAGTCACAACGCTCTGACTAATAATGTATCTCCCTGA
                      ____________________________________________________________
consensus             CATTACCTGCTCCTTTGTTGCAATAGTCACAACGCTTTGTCTAATAATGTATCTCCCTGA

                          .    :    .    :    .    :    .    :    .    :    .    :
BG598276|Kennebec|sp+ TGT-AATACTGGTTATTGCCATGT-TTGTGGTATAATGCATGCCCTGTTGC         
BI176122|Kennebec|sp+ TGTAAATACTGTTTATTGCAATGTTTTGTGTAATAATGCATGCCCTGTTGC         
BG593762|Kennebec|sp+ TGTAAATACTGTTTATTGCAATGTTTTGTGTAATAATGCATGCCCTGTTGC         
BE921595|Kennebec|le+ TGTAAATACTGTTTATTGCAATGTTTTGTGTAATAATGCATGCCCTGTTGC         
BG592852|Kennebec|sp+ TGTAAA                                                      
BG597751|Kennebec|sp+ TGTAAATACTGTGTATTGCAATGTTGTGTGTAATAATGCATGCCCTGTTGCAAGTACTGT
                      ____________________________________________________________
consensus             TGTAAATACTGTTTATTGCAATGTTTTGTGTAATAATGCATGCCCTGTTGCAAGTACTGT

                          .    :    .    :    .    :    .    :    .    :    .    :
BG597751|Kennebec|sp+ TTAACTGTGTTAATCACAGTTCATGATGCACGTTGAGTGCATGTGTGAATGAAAATGTTT
                      ____________________________________________________________
consensus             TTAACTGTGTTAATCACAGTTCATGATGCACGTTGAGTGCATGTGTGAATGAAAATGTTT

                          .    :    .    :    .    :    .    :    .    :    .    :
BG597751|Kennebec|sp+ GGGGTGGATTTCGTTTCCCCAAAAAAAAAAACTAAGGG
                      ____________________________________________________________
consensus             GGGGTGGATTTCGTTTCCCCAAAAAAAAAAACTAAGGG
